# Supplementary material for: Proteomic Evidences for Rex Regulation of Metabolism in Toxin-Producing Bacillus cereus ATCC 14579
Source: PLoS One. 2014 Sep 12;9(9):e107354. doi: 10.1371/journal.pone.0107354 (PMC4162614; doi:10.1371/journal.pone.0107354)
Supplement: Table S2 — List of assigned MS/MS spectra from the cellular proteomes. (XLSX) [file pone.0107354.s006.xlsx]

## Sheet: TableS2
Table S2. List of assigned spectra from the cellular proteomes
Sample experimental label	Strain	Culture condition	Biological replicate	file	MS/MS query	m/z observed	z	Mr (experimental)	Mr (calculated)	error (ppm)	Miscleavages	Peptide Mascot score	Start	Stop	-1	Peptide sequence	+1	Peptide modifications	Query title	GI accession	Ref accession	Functional annotation
Rex01	WT	aerobiosis	1	F055469	12	307.703	2	613.392	613.391	0.821662	0	21.96	3	7	R	VVLQR	S		R01-H.1667.1667.2.dta	30022481	NP_834112.1	D-tyrosyl-tRNA deacylase
Rex01	WT	aerobiosis	1	F055469	14	308.195	2	614.376	614.375	1.45676	0	24.78	397	401	K	DVIIR	G		R01-H.3229.3229.2.dta	30021523	NP_833154.1	long-chain-fatty-acid--CoA ligase
Rex01	WT	aerobiosis	1	F055469	35	314.195	2	626.375	626.375	0.496508	0	22.46	645	649	K	PILER	T		R01-I.3585.3585.2.dta	30022680	NP_834311.1	DNA polymerase III DnaE
Rex01	WT	aerobiosis	1	F055469	36	314.195	2	626.375	626.375	0.496508	0	20.22	645	649	K	PILER	T		R01-I.3591.3591.2.dta	30022680	NP_834311.1	DNA polymerase III DnaE
Rex01	WT	aerobiosis	1	F055469	38	314.724	2	627.433	627.432	1.48701	0	25.34	133	138	K	ALIAIK	T		R01-A.1968.1968.2.dta	30022446	NP_834077.1	bifunctional acetaldehyde-CoA/alcohol dehydrogenase
Rex01	WT	aerobiosis	1	F055469	39	314.724	2	627.433	627.432	1.48701	0	31.84	133	138	K	ALIAIK	T		R01-A.1977.1977.2.dta	30022446	NP_834077.1	bifunctional acetaldehyde-CoA/alcohol dehydrogenase
Rex01	WT	aerobiosis	1	F055469	130	332.195	2	662.376	662.375	1.04925	0	23.6	579	583	K	FLDIR	K		R01-B.2174.2174.2.dta	30022446	NP_834077.1	bifunctional acetaldehyde-CoA/alcohol dehydrogenase
Rex01	WT	aerobiosis	1	F055469	141	333.203	2	664.391	664.391	0.684838	0	21.57	16	20	K	ITYIR	D		R01-I.3649.3649.2.dta	30023346	NP_834977.1	uracil phosphoribosyltransferase
Rex01	WT	aerobiosis	1	F055469	239	336.718	2	671.422	671.422	0.737242	0	20.07	115	120	K	LIEIGK	C		R01-A.2109.2109.2.dta	30021120	NP_832751.1	cell wall biosynthesis glycosyltransferase
Rex01	WT	aerobiosis	1	F055469	241	337.677	2	673.34	673.34	0.207919	0	27.76	66	71	K	PSDTVR	N		R01-I.1629.1629.2.dta	30021932	NP_833563.1	30S ribosomal protein S16
Rex01	WT	aerobiosis	1	F055469	242	337.677	2	673.34	673.34	0.504946	0	31.81	66	71	K	PSDTVR	N		R01-I.1306.1306.2.dta	30021932	NP_833563.1	30S ribosomal protein S16
Rex01	WT	aerobiosis	1	F055469	243	337.677	2	673.34	673.34	1.099	0	28.67	66	71	K	PSDTVR	N		R01-I.1311.1311.2.dta	30021932	NP_833563.1	30S ribosomal protein S16
Rex01	WT	aerobiosis	1	F055469	244	337.678	2	673.34	673.34	1.39603	0	24.15	66	71	K	PSDTVR	N		R01-I.1643.1643.2.dta	30021932	NP_833563.1	30S ribosomal protein S16
Rex01	WT	aerobiosis	1	F055469	326	356.242	2	710.469	710.469	0.292764	0	22.61	441	447	K	PALVALK	D		R01-H.2304.2304.2.dta	30018823	NP_830454.1	Sodium/proton-dependent alanine carrier protein
Rex01	WT	aerobiosis	1	F055469	344	361.216	2	720.417	720.417	0.0347021	0	29.43	5	11	K	LFGLGSK	T		R01-G.2463.2463.2.dta	30023351	NP_834982.1	PTS system, glucose-specific IIA component
Rex01	WT	aerobiosis	1	F055469	345	361.216	2	720.417	720.417	0.312319	0	29.14	5	11	K	LFGLGSK	T		R01-G.2458.2458.2.dta	30023351	NP_834982.1	PTS system, glucose-specific IIA component
Rex01	WT	aerobiosis	1	F055469	371	365.229	2	728.443	728.443	0.310251	0	22.53	240	246	K	DIAIGLK	T		R01-I.2098.2098.2.dta	30021996	NP_833627.1	cell division protein ftsA
Rex01	WT	aerobiosis	1	F055469	372	365.229	2	728.443	728.443	0.310251	0	22.37	240	246	K	DIAIGLK	T		R01-I.2105.2105.2.dta	30021996	NP_833627.1	cell division protein ftsA
Rex01	WT	aerobiosis	1	F055469	373	365.229	2	728.444	728.443	0.859367	0	23.36	240	246	K	DIAIGLK	T		R01-J.1760.1760.2.dta	30021996	NP_833627.1	cell division protein ftsA
Rex01	WT	aerobiosis	1	F055469	374	365.235	2	728.455	728.454	0.838762	1	23.48	46	51	K	EAILKR	E		R01-H.1881.1881.2.dta	30021812	NP_833443.1	PTS system, fructose-specific IIABC component
Rex01	WT	aerobiosis	1	F055469	375	365.235	2	728.455	728.454	0.838762	1	22.61	46	51	K	EAILKR	E		R01-H.1889.1889.2.dta	30021812	NP_833443.1	PTS system, fructose-specific IIABC component
Rex01	WT	aerobiosis	1	F055469	387	367.714	2	733.412	733.412	0.253609	0	28.19	36	41	K	AIDFLR	E		R01-E.2636.2636.2.dta	30021914	NP_833545.1	elongation factor Ts
Rex01	WT	aerobiosis	1	F055469	389	367.714	2	733.413	733.412	0.526307	0	39.68	98	103	R	ADILFR	A		R01-C.2426.2426.2.dta	30018552	NP_830183.1	1-pyrroline-5-carboxylate dehydrogenase
Rex01	WT	aerobiosis	1	F055469	390	367.714	2	733.413	733.412	0.799005	0	39.78	98	103	R	ADILFR	A		R01-C.2421.2421.2.dta	30018552	NP_830183.1	1-pyrroline-5-carboxylate dehydrogenase
Rex01	WT	aerobiosis	1	F055469	408	372.237	2	742.459	742.459	0.519894	0	38.59	803	809	K	AIIELGK	S		R01-A.2098.2098.2.dta	30022446	NP_834077.1	bifunctional acetaldehyde-CoA/alcohol dehydrogenase
Rex01	WT	aerobiosis	1	F055469	409	372.237	2	742.459	742.459	0.519894	0	44.01	803	809	K	AIIELGK	S		R01-A.2092.2092.2.dta	30022446	NP_834077.1	bifunctional acetaldehyde-CoA/alcohol dehydrogenase
Rex01	WT	aerobiosis	1	F055469	452	380.203	2	758.392	758.392	-0.51952	0	21.3	307	313	K	GAENLQK	I		R01-H.1173.1173.2.dta	30020721	NP_832352.1	Phage protein
Rex01	WT	aerobiosis	1	F055469	475	382.732	2	763.449	763.448	0.890696	0	26.02	524	529	K	IEVLYK	Q		R01-C.1753.1753.2.dta	30019146	NP_830777.1	S-layer-like domain-containing protein
Rex01	WT	aerobiosis	1	F055469	639	395.231	2	788.446	788.447	-0.185174	0	38.12	138	144	K	DMLAVLK	G		R01-G.3074.3076.2.dta	30018381	NP_830012.1	50S ribosomal protein L4
Rex01	WT	aerobiosis	1	F055469	646	396.224	2	790.434	790.434	0.14802	0	27.76	232	238	R	LGFEAVR	I		R01-F.1860.1860.2.dta	30018908	NP_830539.1	thiazole synthase
Rex01	WT	aerobiosis	1	F055469	647	396.224	2	790.434	790.434	0.401046	0	23.12	232	238	R	LGFEAVR	I		R01-F.1853.1853.2.dta	30018908	NP_830539.1	thiazole synthase
Rex01	WT	aerobiosis	1	F055469	648	396.224	2	790.434	790.434	0.401046	0	42.94	232	238	R	LGFEAVR	I		R01-F.1797.1797.2.dta	30018908	NP_830539.1	thiazole synthase
Rex01	WT	aerobiosis	1	F055469	649	396.224	2	790.434	790.434	0.907097	0	41.11	232	238	R	LGFEAVR	I		R01-F.1778.1778.2.dta	30018908	NP_830539.1	thiazole synthase
Rex01	WT	aerobiosis	1	F055469	668	398.768	2	795.522	795.522	0.538012	0	27.93	136	143	K	VGAPIVIK	A		R01-D.1771.1771.2.dta	30018542	NP_830173.1	phosphoribosylamine--glycine ligase
Rex01	WT	aerobiosis	1	F055469	672	399.758	2	797.502	797.501	0.6884	0	22.84	136	143	K	SLGVPVVK	I		R01-F.1756.1756.2.dta	30018889	NP_830520.1	ferrous iron transport protein B
Rex01	WT	aerobiosis	1	F055469	705	402.238	2	802.462	802.462	0.266679	0	25.65	469	475	R	ALLEVMK	-		R01-C.2460.2460.2.dta	30019385	NP_831016.1	anthranilate synthase component I
Rex01	WT	aerobiosis	1	F055469	708	402.736	2	803.458	803.457	0.963337	0	20.95	582	589	K	IAASMALK	A		R01-B.1288.1288.2.dta	30018377	NP_830008.1	elongation factor G
Rex01	WT	aerobiosis	1	F055469	714	403.244	2	804.474	804.475	-0.354269	0	23.87	684	690	K	AIDLVFK	Y		R01-B.2965.2965.2.dta	30022446	NP_834077.1	bifunctional acetaldehyde-CoA/alcohol dehydrogenase
Rex01	WT	aerobiosis	1	F055469	715	403.245	2	804.474	804.475	-0.105659	0	21.91	684	690	K	AIDLVFK	Y		R01-B.2960.2960.2.dta	30022446	NP_834077.1	bifunctional acetaldehyde-CoA/alcohol dehydrogenase
Rex01	WT	aerobiosis	1	F055469	717	403.245	2	804.475	804.475	0.14295	0	30.8	684	690	K	AIDLVFK	Y		R01-A.3088.3090.2.dta	30022446	NP_834077.1	bifunctional acetaldehyde-CoA/alcohol dehydrogenase
Rex01	WT	aerobiosis	1	F055469	718	403.724	2	805.433	805.433	0.0658031	0	36.24	2	8	M	SSFQLPK	L		R01-G.1788.1788.2.dta	30023475	NP_835106.1	superoxide dismutase [Mn]
Rex01	WT	aerobiosis	1	F055469	719	403.724	2	805.433	805.433	0.0658031	0	40.34	2	8	M	SSFQLPK	L		R01-G.1793.1793.2.dta	30023475	NP_835106.1	superoxide dismutase [Mn]
Rex01	WT	aerobiosis	1	F055469	720	403.724	2	805.434	805.433	0.56243	0	30.54	2	8	M	SSFQLPK	L		R01-F.1742.1742.2.dta	30023475	NP_835106.1	superoxide dismutase [Mn]
Rex01	WT	aerobiosis	1	F055469	721	403.724	2	805.434	805.433	0.810744	0	38.95	2	8	M	SSFQLPK	L		R01-F.1754.1754.2.dta	30023475	NP_835106.1	superoxide dismutase [Mn]
Rex01	WT	aerobiosis	1	F055469	724	404.222	2	806.429	806.429	-0.00248007	0	33.5	34	40	R	DLFASVR	D		R01-I.2881.2881.2.dta	30019167	NP_830798.1	hypothetical protein BC1012
Rex01	WT	aerobiosis	1	F055469	725	404.222	2	806.429	806.429	0.493534	0	32.02	34	40	R	DLFASVR	D		R01-I.2871.2871.2.dta	30019167	NP_830798.1	hypothetical protein BC1012
Rex01	WT	aerobiosis	1	F055469	726	404.222	2	806.429	806.429	0.493534	0	31.54	34	40	R	DLFASVR	D		R01-I.2904.2904.2.dta	30019167	NP_830798.1	hypothetical protein BC1012
Rex01	WT	aerobiosis	1	F055469	727	404.697	2	807.38	807.376	4.18888	0	20.62	339	346	K	AGDEAFAK	M		R01-H.1137.1137.2.dta	30021488	NP_833119.1	enhancin
Rex01	WT	aerobiosis	1	F055469	750	406.268	2	810.521	810.521	-0.272664	0	25.93	43	49	R	LVELLPK	A		R01-G.2514.2514.2.dta	30022862	NP_834493.1	carbonic anhydrase
Rex01	WT	aerobiosis	1	F055469	751	406.268	2	810.521	810.521	-0.272664	0	25.02	43	49	R	LVELLPK	A		R01-G.2507.2507.2.dta	30022862	NP_834493.1	carbonic anhydrase
Rex01	WT	aerobiosis	1	F055469	766	407.239	2	812.464	812.464	-0.870192	0	21.17	370	376	R	PDIDLIK	K		R01-I.3248.3248.2.dta	30018736	NP_830367.1	Serine protein kinase
Rex01	WT	aerobiosis	1	F055469	805	408.247	2	814.479	814.48	-1.14429	0	33.29	35	41	K	EIAELLK	R		R01-H.2477.2477.2.dta	30018394	NP_830025.1	30S ribosomal protein S8
Rex01	WT	aerobiosis	1	F055469	806	408.247	2	814.48	814.48	0.0834889	0	27.16	78	84	K	ALLEELK	Y		R01-D.2358.2358.2.dta	30023492	NP_835123.1	adenylosuccinate synthetase
Rex01	WT	aerobiosis	1	F055469	807	408.247	2	814.48	814.48	0.329044	0	35	78	84	K	ALLEELK	Y		R01-D.2364.2364.2.dta	30023492	NP_835123.1	adenylosuccinate synthetase
Rex01	WT	aerobiosis	1	F055469	808	408.247	2	814.48	814.48	0.329044	0	24.99	35	41	K	EIAELLK	R		R01-H.2493.2493.2.dta	30018394	NP_830025.1	30S ribosomal protein S8
Rex01	WT	aerobiosis	1	F055469	809	408.253	2	814.491	814.491	0.00859432	0	37.15	794	801	K	GTNLLGIK	A		R01-A.2357.2357.2.dta	30021715	NP_833346.1	aconitate hydratase
Rex01	WT	aerobiosis	1	F055469	810	408.253	2	814.491	814.491	0.00859432	0	43.05	794	801	K	GTNLLGIK	A		R01-A.2363.2363.2.dta	30021715	NP_833346.1	aconitate hydratase
Rex01	WT	aerobiosis	1	F055469	830	410.75	2	819.485	819.485	-0.463706	0	23.8	6	13	K	LGLLYGGK	S		R01-D.2360.2360.2.dta	30018494	NP_830125.1	D-alanyl-alanine synthetase A
Rex01	WT	aerobiosis	1	F055469	831	410.75	2	819.486	819.485	0.268461	0	24.62	6	13	K	LGLLYGGK	S		R01-D.2374.2374.2.dta	30018494	NP_830125.1	D-alanyl-alanine synthetase A
Rex01	WT	aerobiosis	1	F055469	843	411.242	2	820.47	820.469	0.500933	0	21.19	39	45	R	LTLSYPK	V		R01-G.1978.1978.2.dta	30021971	NP_833602.1	orotate phosphoribosyltransferase
Rex01	WT	aerobiosis	1	F055469	844	411.242	2	820.47	820.469	0.744696	0	21.59	39	45	R	LTLSYPK	V		R01-G.1967.1967.2.dta	30021971	NP_833602.1	orotate phosphoribosyltransferase
Rex01	WT	aerobiosis	1	F055469	856	412.784	2	823.553	823.553	0.142067	0	25.43	302	309	K	GLLVPVVK	D		R01-C.2860.2860.2.dta	30022059	NP_833690.1	branched-chain alpha-keto acid dehydrogenase subunit E2
Rex01	WT	aerobiosis	1	F055469	857	412.784	2	823.553	823.553	0.384917	0	23.73	302	309	K	GLLVPVVK	D		R01-C.2868.2868.2.dta	30022059	NP_833690.1	branched-chain alpha-keto acid dehydrogenase subunit E2
Rex01	WT	aerobiosis	1	F055469	864	413.276	2	824.537	824.537	0.41114	0	22.25	758	764	R	IIELPIK	S		R01-A.3046.3046.2.dta	30018373	NP_830004.1	DNA-directed RNA polymerase subunit beta'
Rex01	WT	aerobiosis	1	F055469	874	413.755	2	825.496	825.496	0.316174	0	23.78	165	172	R	AIGIDLPK	V		R01-E.2548.2548.2.dta	30022247	NP_833878.1	phosphate butyryltransferase
Rex01	WT	aerobiosis	1	F055469	875	413.755	2	825.496	825.496	0.316174	0	29.52	165	172	R	AIGIDLPK	V		R01-E.2552.2552.2.dta	30022247	NP_833878.1	phosphate butyryltransferase
Rex01	WT	aerobiosis	1	F055469	877	413.761	2	825.507	825.507	-0.224105	1	20.87	51	58	K	GQIPGVKK	A		R01-H.2084.2084.2.dta	30018393	NP_830024.1	30S ribosomal protein S14
Rex01	WT	aerobiosis	1	F055469	892	414.271	2	826.528	826.528	0.0169383	0	45.03	25	31	R	LVVDLIR	G		R01-H.3211.3211.2.dta	30018385	NP_830016.1	50S ribosomal protein L22
Rex01	WT	aerobiosis	1	F055469	895	414.271	2	826.528	826.528	0.742867	0	46.87	25	31	R	LVVDLIR	G		R01-H.3218.3218.2.dta	30018385	NP_830016.1	50S ribosomal protein L22
Rex01	WT	aerobiosis	1	F055469	896	414.716	2	827.418	827.418	-0.111189	0	22.08	30	35	R	YIFTER	N		R01-F.1666.1666.2.dta	30021915	NP_833546.1	30S ribosomal protein S2
Rex01	WT	aerobiosis	1	F055469	898	414.745	2	827.476	827.475	0.480981	0	49.81	95	102	K	LVVEAINA	-		R01-H.2918.2918.2.dta	30022519	NP_834150.1	50S ribosomal protein L21
Rex01	WT	aerobiosis	1	F055469	899	414.745	2	827.476	827.475	1.20608	0	40.15	95	102	K	LVVEAINA	-		R01-H.2911.2911.2.dta	30022519	NP_834150.1	50S ribosomal protein L21
Rex01	WT	aerobiosis	1	F055469	900	414.763	2	827.512	827.512	0.0253773	0	30.48	32	39	K	SLLAPLSK	K		R01-E.2498.2498.2.dta	30018383	NP_830014.1	50S ribosomal protein L2
Rex01	WT	aerobiosis	1	F055469	901	414.763	2	827.512	827.512	0.508754	0	29	32	39	K	SLLAPLSK	K		R01-E.2490.2490.2.dta	30018383	NP_830014.1	50S ribosomal protein L2
Rex01	WT	aerobiosis	1	F055469	910	415.753	2	829.491	829.491	0.171189	0	33.8	73	80	R	EITGLGLK	E		R01-H.2317.2317.2.dta	30018370	NP_830001.1	50S ribosomal protein L7/L12
Rex01	WT	aerobiosis	1	F055469	932	417.235	2	832.455	832.456	-1.06672	0	28.32	4	11	R	VAINGFGR	I		R01-E.2123.2123.2.dta	30022658	NP_834289.1	glyceraldehyde-3-phosphate dehydrogenase
Rex01	WT	aerobiosis	1	F055469	933	417.235	2	832.455	832.456	-0.105711	0	34.61	4	11	R	VAINGFGR	I		R01-E.2127.2127.2.dta	30022658	NP_834289.1	glyceraldehyde-3-phosphate dehydrogenase
Rex01	WT	aerobiosis	1	F055469	947	418.739	2	835.463	835.463	0.774421	0	22.27	376	382	R	VLFVACK	A		R01-D.1980.1980.2.dta	30018542	NP_830173.1	phosphoribosylamine--glycine ligase
Rex01	WT	aerobiosis	1	F055469	961	420.75	2	839.486	839.486	-1.01014	0	44.25	4	11	R	IAGVDIPR	D		R01-H.2140.2140.2.dta	30018404	NP_830035.1	30S ribosomal protein S13
Rex01	WT	aerobiosis	1	F055469	962	420.75	2	839.486	839.486	-0.0571778	0	50.51	4	11	R	IAGVDIPR	D		R01-H.2144.2144.2.dta	30018404	NP_830035.1	30S ribosomal protein S13
Rex01	WT	aerobiosis	1	F055469	963	420.781	2	839.548	839.548	0.0154845	0	25.32	1117	1124	R	PVLLGITK	A		R01-A.2625.2625.2.dta	30018373	NP_830004.1	DNA-directed RNA polymerase subunit beta'
Rex01	WT	aerobiosis	1	F055469	964	421.226	2	840.438	840.438	0.109467	0	25.19	298	304	R	ADFFLTK	D		R01-D.2753.2753.2.dta	30018494	NP_830125.1	D-alanyl-alanine synthetase A
Rex01	WT	aerobiosis	1	F055469	984	421.771	2	841.528	841.527	0.433735	0	21.93	427	434	K	VVEAILAK	D		R01-C.1702.1702.2.dta	30023173	NP_834804.1	phosphoglyceromutase
Rex01	WT	aerobiosis	1	F055469	986	421.776	2	841.538	841.539	-0.095064	0	61.95	123	130	R	LGTLVLAR	L		R01-F.2110.2110.2.dta	30021916	NP_833547.1	transcriptional repressor CodY
Rex01	WT	aerobiosis	1	F055469	987	421.777	2	841.539	841.539	0.39808	0	32.52	156	163	K	GLLISAIR	D		R01-E.3015.3015.2.dta	30022060	NP_833691.1	pyruvate dehydrogenase E1 component beta subunit
Rex01	WT	aerobiosis	1	F055469	988	421.777	2	841.539	841.538	0.653565	1	38.33	248	254	K	IAELLKR	N		R01-H.1901.1901.2.dta	30018408	NP_830039.1	cobalt transporter ATP-binding subunit
Rex01	WT	aerobiosis	1	F055469	999	422.233	2	842.451	842.45	1.06238	0	42.34	109	115	R	ESIELPR	G		R01-J.1646.1646.2.dta	30022657	NP_834288.1	S-adenosylmethionine decarboxylase proenzyme
Rex01	WT	aerobiosis	1	F055469	1001	422.234	2	842.453	842.454	-0.669473	0	28.46	65	71	R	SFTFITK	T		R01-H.2686.2686.2.dta	30018367	NP_829998.1	50S ribosomal protein L11
Rex01	WT	aerobiosis	1	F055469	1004	422.235	2	842.454	842.454	0.754938	0	35.75	65	71	R	SFTFITK	T		R01-H.2693.2693.2.dta	30018367	NP_829998.1	50S ribosomal protein L11
Rex01	WT	aerobiosis	1	F055469	1010	422.269	2	842.522	842.523	-0.0878315	0	32.82	272	278	R	ELSLLLR	R		R01-C.3418.3418.2.dta	161511197	NP_834970.2	F0F1 ATP synthase subunit alpha
Rex01	WT	aerobiosis	1	F055469	1011	422.269	2	842.523	842.523	0.149551	0	31.38	272	278	R	ELSLLLR	R		R01-C.3423.3423.2.dta	161511197	NP_834970.2	F0F1 ATP synthase subunit alpha
Rex01	WT	aerobiosis	1	F055469	1018	422.76	2	843.506	843.507	-0.57261	0	30.94	169	176	K	SLALELAK	T		R01-F.2234.2234.2.dta	30019468	NP_831099.1	acetoacetyl-CoA reductase
Rex01	WT	aerobiosis	1	F055469	1020	422.761	2	843.507	843.507	0.795489	0	36.83	669	676	K	IGDVITVK	V		R01-B.1596.1596.2.dta	30021896	NP_833527.1	polynucleotide phosphorylase/polyadenylase
Rex01	WT	aerobiosis	1	F055469	1021	422.761	2	843.508	843.507	1.2697	0	31.47	669	676	K	IGDVITVK	V		R01-B.1603.1603.2.dta	30021896	NP_833527.1	polynucleotide phosphorylase/polyadenylase
Rex01	WT	aerobiosis	1	F055469	1026	423.258	2	844.502	844.502	0.529306	0	27.43	5	11	K	LEITLTR	S		R01-J.2040.2042.2.dta	30018398	NP_830029.1	50S ribosomal protein L30
Rex01	WT	aerobiosis	1	F055469	1028	423.75	2	845.485	845.486	-0.426973	0	26.28	109	116	R	SGLLSIEK	G		R01-G.1982.1982.2.dta	30018827	NP_830458.1	glutamine transport system permease protein glnP
Rex01	WT	aerobiosis	1	F055469	1030	423.751	2	845.487	845.486	1.22888	0	27.44	109	116	R	SGLLSIEK	G		R01-G.1995.1995.2.dta	30018827	NP_830458.1	glutamine transport system permease protein glnP
Rex01	WT	aerobiosis	1	F055469	1037	424.234	2	846.453	846.452	0.916768	0	35.24	345	351	R	VLMLDEK	A		R01-D.1967.1967.2.dta	30023022	NP_834653.1	ABC transporter-associated protein
Rex01	WT	aerobiosis	1	F055469	1049	425.227	2	848.439	848.439	-0.661214	0	35.37	126	132	R	VDIPSYR	V		R01-G.1642.1642.2.dta	30022730	NP_834361.1	30S ribosomal protein S4
Rex01	WT	aerobiosis	1	F055469	1050	425.227	2	848.439	848.439	-0.661214	0	32.4	126	132	R	VDIPSYR	V		R01-G.1647.1647.2.dta	30022730	NP_834361.1	30S ribosomal protein S4
Rex01	WT	aerobiosis	1	F055469	1051	425.227	2	848.439	848.439	-0.425487	0	31.84	126	132	R	VDIPSYR	V		R01-F.1600.1600.2.dta	30022730	NP_834361.1	30S ribosomal protein S4
Rex01	WT	aerobiosis	1	F055469	1053	425.227	2	848.44	848.439	0.517421	0	32.21	126	132	R	VDIPSYR	V		R01-F.1607.1607.2.dta	30022730	NP_834361.1	30S ribosomal protein S4
Rex01	WT	aerobiosis	1	F055469	1087	426.746	2	851.477	851.475	1.62307	0	23.19	89	96	R	LFGSITSK	Q		R01-G.1774.1774.2.dta	30023493	NP_835124.1	50S ribosomal protein L9
Rex01	WT	aerobiosis	1	F055469	1088	426.746	2	851.477	851.475	1.62307	0	28.34	89	96	R	LFGSITSK	Q		R01-G.1769.1769.2.dta	30023493	NP_835124.1	50S ribosomal protein L9
Rex01	WT	aerobiosis	1	F055469	1125	433.26	2	864.506	864.507	-0.750717	0	23.86	47	53	K	TVYTILR	A		R01-H.2468.2468.2.dta	30018379	NP_830010.1	30S ribosomal protein S10
Rex01	WT	aerobiosis	1	F055469	1129	433.261	2	864.507	864.507	-0.0566797	0	24.9	47	53	K	TVYTILR	A		R01-I.2518.2518.2.dta	30018379	NP_830010.1	30S ribosomal protein S10
Rex01	WT	aerobiosis	1	F055469	1130	433.261	2	864.507	864.507	0.174666	0	35.26	47	53	K	TVYTILR	A		R01-I.2380.2380.2.dta	30018379	NP_830010.1	30S ribosomal protein S10
Rex01	WT	aerobiosis	1	F055469	1131	433.261	2	864.507	864.507	0.174666	0	21.27	47	53	K	TVYTILR	A		R01-I.2511.2511.2.dta	30018379	NP_830010.1	30S ribosomal protein S10
Rex01	WT	aerobiosis	1	F055469	1133	433.261	2	864.507	864.507	0.406012	0	47.62	47	53	K	TVYTILR	A		R01-H.2360.2360.2.dta	30018379	NP_830010.1	30S ribosomal protein S10
Rex01	WT	aerobiosis	1	F055469	1135	433.261	2	864.507	864.507	0.637358	0	28.97	47	53	K	TVYTILR	A		R01-I.2372.2372.2.dta	30018379	NP_830010.1	30S ribosomal protein S10
Rex01	WT	aerobiosis	1	F055469	1136	433.261	2	864.508	864.507	0.868703	0	37.17	47	53	K	TVYTILR	A		R01-H.2355.2355.2.dta	30018379	NP_830010.1	30S ribosomal protein S10
Rex01	WT	aerobiosis	1	F055469	1137	433.713	2	865.411	865.412	-0.431009	0	26.78	128	134	R	QDFGMIR	N		R01-G.2020.2020.2.dta	30018650	NP_830281.1	tellurium resistance protein terD
Rex01	WT	aerobiosis	1	F055469	1148	433.742	2	865.47	865.47	-0.161762	0	34.84	885	892	K	APVFSFAK	L		R01-A.2711.2711.2.dta	30021975	NP_833606.1	carbamoyl phosphate synthase large subunit
Rex01	WT	aerobiosis	1	F055469	1149	433.742	2	865.47	865.47	0.531503	0	23.16	885	892	K	APVFSFAK	L		R01-A.2716.2716.2.dta	30021975	NP_833606.1	carbamoyl phosphate synthase large subunit
Rex01	WT	aerobiosis	1	F055469	1180	435.761	2	869.508	869.508	-0.733748	1	22.22	10	16	K	RPVITER	S		R01-I.1407.1407.2.dta	30018382	NP_830013.1	50S ribosomal protein L23
Rex01	WT	aerobiosis	1	F055469	1181	435.761	2	869.508	869.508	-0.503733	1	23.9	10	16	K	RPVITER	S		R01-I.1400.1400.2.dta	30018382	NP_830013.1	50S ribosomal protein L23
Rex01	WT	aerobiosis	1	F055469	1184	435.768	2	869.522	869.522	0.0529026	0	23.96	302	309	R	DLLLPTAK	A		R01-D.2625.2625.2.dta	30021058	NP_832689.1	bifunctional 3-deoxy-7-phosphoheptulonate synthase/chorismate mutase
Rex01	WT	aerobiosis	1	F055469	1185	435.769	2	869.523	869.522	0.512925	0	28.75	302	309	R	DLLLPTAK	A		R01-D.2632.2632.2.dta	30021058	NP_832689.1	bifunctional 3-deoxy-7-phosphoheptulonate synthase/chorismate mutase
Rex01	WT	aerobiosis	1	F055469	1186	435.774	2	869.533	869.533	-0.671625	0	27.94	871	877	R	LLEVLQR	L		R01-A.2531.2531.2.dta	30023200	NP_834831.1	excinuclease ABC subunit A
Rex01	WT	aerobiosis	1	F055469	1187	435.774	2	869.533	869.533	-0.228858	0	32.61	103	110	K	LVSVSLPR	V		R01-G.2293.2293.2.dta	30018392	NP_830023.1	50S ribosomal protein L5
Rex01	WT	aerobiosis	1	F055469	1188	435.774	2	869.533	869.533	0.00115004	0	31.65	103	110	K	LVSVSLPR	V		R01-G.2287.2287.2.dta	30018392	NP_830023.1	50S ribosomal protein L5
Rex01	WT	aerobiosis	1	F055469	1192	436.257	2	870.5	870.5	-0.0712235	0	30.58	94	101	R	IMQVPVGK	E		R01-C.1528.1528.2.dta	161511197	NP_834970.2	F0F1 ATP synthase subunit alpha
Rex01	WT	aerobiosis	1	F055469	1193	436.257	2	870.5	870.5	-0.0712235	0	23.42	94	101	R	IMQVPVGK	E		R01-C.1534.1534.2.dta	161511197	NP_834970.2	F0F1 ATP synthase subunit alpha
Rex01	WT	aerobiosis	1	F055469	1194	436.266	2	870.517	870.517	-0.221707	1	22.11	405	412	K	QLALIGKE	-		R01-D.2027.2027.2.dta	30022679	NP_834310.1	NAD-dependent malic enzyme
Rex01	WT	aerobiosis	1	F055469	1196	436.272	2	870.529	870.529	-0.0448004	0	38.74	215	222	R	SVIVNALR	K		R01-F.1805.1805.2.dta	30021916	NP_833547.1	transcriptional repressor CodY
Rex01	WT	aerobiosis	1	F055469	1197	436.272	2	870.529	870.529	0.874181	0	46.46	215	222	R	SVIVNALR	K		R01-F.1815.1815.2.dta	30021916	NP_833547.1	transcriptional repressor CodY
Rex01	WT	aerobiosis	1	F055469	1198	436.284	2	870.553	870.554	-0.459478	1	44.19	216	224	R	LGTILVGKA	-		R01-F.1961.1961.2.dta	30021989	NP_833620.1	putative cytoplasmic protein
Rex01	WT	aerobiosis	1	F055469	1199	436.284	2	870.554	870.554	-0.229739	1	20.94	216	224	R	LGTILVGKA	-		R01-F.1956.1956.2.dta	30021989	NP_833620.1	putative cytoplasmic protein
Rex01	WT	aerobiosis	1	F055469	1200	436.745	2	871.475	871.476	-1.44009	0	39.93	81	87	K	INEDILR	H		R01-I.3191.3191.2.dta	30023498	NP_835129.1	30S ribosomal protein S6
Rex01	WT	aerobiosis	1	F055469	1201	436.745	2	871.475	871.476	-0.981094	0	35.41	81	87	K	INEDILR	H		R01-I.2930.2930.2.dta	30023498	NP_835129.1	30S ribosomal protein S6
Rex01	WT	aerobiosis	1	F055469	1202	436.745	2	871.476	871.476	-0.751598	0	26.34	81	87	K	INEDILR	H		R01-I.3811.3811.2.dta	30023498	NP_835129.1	30S ribosomal protein S6
Rex01	WT	aerobiosis	1	F055469	1203	436.745	2	871.476	871.476	-0.751598	0	23.65	81	87	K	INEDILR	H		R01-I.3823.3823.2.dta	30023498	NP_835129.1	30S ribosomal protein S6
Rex01	WT	aerobiosis	1	F055469	1204	436.745	2	871.476	871.476	-0.751598	0	43.08	81	87	K	INEDILR	H		R01-I.3073.3073.2.dta	30023498	NP_835129.1	30S ribosomal protein S6
Rex01	WT	aerobiosis	1	F055469	1205	436.745	2	871.476	871.476	-0.751598	0	32.13	81	87	K	INEDILR	H		R01-I.2550.2550.2.dta	30023498	NP_835129.1	30S ribosomal protein S6
Rex01	WT	aerobiosis	1	F055469	1206	436.745	2	871.476	871.476	-0.751598	0	44.27	81	87	K	INEDILR	H		R01-I.3054.3054.2.dta	30023498	NP_835129.1	30S ribosomal protein S6
Rex01	WT	aerobiosis	1	F055469	1207	436.745	2	871.476	871.476	-0.522103	0	48.46	81	87	K	INEDILR	H		R01-I.2352.2352.2.dta	30023498	NP_835129.1	30S ribosomal protein S6
Rex01	WT	aerobiosis	1	F055469	1208	436.745	2	871.476	871.476	-0.292607	0	24.7	81	87	K	INEDILR	H		R01-I.3904.3904.2.dta	30023498	NP_835129.1	30S ribosomal protein S6
Rex01	WT	aerobiosis	1	F055469	1209	436.745	2	871.476	871.476	-0.292607	0	39.74	81	87	K	INEDILR	H		R01-I.3447.3447.2.dta	30023498	NP_835129.1	30S ribosomal protein S6
Rex01	WT	aerobiosis	1	F055469	1210	436.745	2	871.476	871.476	-0.292607	0	39.88	81	87	K	INEDILR	H		R01-I.3502.3502.2.dta	30023498	NP_835129.1	30S ribosomal protein S6
Rex01	WT	aerobiosis	1	F055469	1211	436.745	2	871.476	871.476	-0.292607	0	41.14	81	87	K	INEDILR	H		R01-I.3199.3199.2.dta	30023498	NP_835129.1	30S ribosomal protein S6
Rex01	WT	aerobiosis	1	F055469	1212	436.745	2	871.476	871.476	-0.292607	0	39.26	81	87	K	INEDILR	H		R01-I.2698.2698.2.dta	30023498	NP_835129.1	30S ribosomal protein S6
Rex01	WT	aerobiosis	1	F055469	1213	436.745	2	871.476	871.476	-0.292607	0	30.5	81	87	K	INEDILR	H		R01-I.3510.3510.2.dta	30023498	NP_835129.1	30S ribosomal protein S6
Rex01	WT	aerobiosis	1	F055469	1214	436.745	2	871.476	871.476	-0.292607	0	24.83	81	87	K	INEDILR	H		R01-I.2338.2338.2.dta	30023498	NP_835129.1	30S ribosomal protein S6
Rex01	WT	aerobiosis	1	F055469	1215	436.745	2	871.476	871.476	-0.292607	0	52.31	81	87	K	INEDILR	H		R01-I.2202.2202.2.dta	30023498	NP_835129.1	30S ribosomal protein S6
Rex01	WT	aerobiosis	1	F055469	1216	436.745	2	871.476	871.476	-0.292607	0	57.09	81	87	K	INEDILR	H		R01-I.1912.1912.2.dta	30023498	NP_835129.1	30S ribosomal protein S6
Rex01	WT	aerobiosis	1	F055469	1217	436.745	2	871.476	871.476	-0.0631113	0	37.9	81	87	K	INEDILR	H		R01-I.3451.3451.2.dta	30023498	NP_835129.1	30S ribosomal protein S6
Rex01	WT	aerobiosis	1	F055469	1218	436.745	2	871.476	871.476	-0.0631113	0	40.02	81	87	K	INEDILR	H		R01-I.2267.2267.2.dta	30023498	NP_835129.1	30S ribosomal protein S6
Rex01	WT	aerobiosis	1	F055469	1219	436.745	2	871.476	871.476	-0.0631113	0	60.4	81	87	K	INEDILR	H		R01-I.2000.2000.2.dta	30023498	NP_835129.1	30S ribosomal protein S6
Rex01	WT	aerobiosis	1	F055469	1220	436.745	2	871.476	871.476	-0.0631113	0	60.49	81	87	K	INEDILR	H		R01-I.2008.2008.2.dta	30023498	NP_835129.1	30S ribosomal protein S6
Rex01	WT	aerobiosis	1	F055469	1221	436.746	2	871.477	871.476	0.39588	0	45.41	81	87	K	INEDILR	H		R01-I.3256.3256.2.dta	30023498	NP_835129.1	30S ribosomal protein S6
Rex01	WT	aerobiosis	1	F055469	1222	436.746	2	871.477	871.476	0.39588	0	35.26	81	87	K	INEDILR	H		R01-I.3278.3278.2.dta	30023498	NP_835129.1	30S ribosomal protein S6
Rex01	WT	aerobiosis	1	F055469	1223	436.746	2	871.477	871.476	0.39588	0	28.49	81	87	K	INEDILR	H		R01-I.2761.2761.2.dta	30023498	NP_835129.1	30S ribosomal protein S6
Rex01	WT	aerobiosis	1	F055469	1224	436.746	2	871.477	871.476	0.625376	0	54.22	81	87	K	INEDILR	H		R01-I.1920.1920.2.dta	30023498	NP_835129.1	30S ribosomal protein S6
Rex01	WT	aerobiosis	1	F055469	1235	437.25	2	872.486	872.487	-0.651013	0	42.6	19	26	R	SIAWGIAR	S		R01-F.2393.2393.2.dta	30019369	NP_831000.1	enoyl-(acyl carrier protein) reductase
Rex01	WT	aerobiosis	1	F055469	1237	437.251	2	872.487	872.487	0.495136	0	40.62	19	26	R	SIAWGIAR	S		R01-F.2400.2400.2.dta	30019369	NP_831000.1	enoyl-(acyl carrier protein) reductase
Rex01	WT	aerobiosis	1	F055469	1238	437.256	2	872.497	872.497	0.129513	0	27.35	158	165	K	TLTLQLQG	-		R01-G.3142.3142.2.dta	29899113	NP_829890.1	hypothetical protein BCp0002 [Bacillus cereus ATCC 14579 plasmide pBClin15],
Rex01	WT	aerobiosis	1	F055469	1239	437.256	2	872.497	872.497	0.358741	0	28.26	158	165	K	TLTLQLQG	-		R01-G.3145.3145.2.dta	29899113	NP_829890.1	hypothetical protein BCp0002 [Bacillus cereus ATCC 14579 plasmide pBClin15],
Rex01	WT	aerobiosis	1	F055469	1261	439.226	2	876.437	876.437	-0.0422164	0	22.39	105	111	R	LEVEMTR	V		R01-A.1538.1538.2.dta	30023312	NP_834943.1	(3R)-hydroxymyristoyl-ACP dehydratase
Rex01	WT	aerobiosis	1	F055469	1270	439.78	2	877.546	877.546	-0.303118	1	23.54	1	7	-	MKVIFLK	D		R01-G.2229.2229.2.dta	30023493	NP_835124.1	50S ribosomal protein L9
Rex01	WT	aerobiosis	1	F055469	1271	439.78	2	877.546	877.546	0.152699	1	24.33	1	7	-	MKVIFLK	D		R01-G.2235.2235.2.dta	30023493	NP_835124.1	50S ribosomal protein L9
Rex01	WT	aerobiosis	1	F055469	1274	440.734	2	879.453	879.452	0.272897	0	23.73	1	7	-	MLFIDNK	G		R01-E.2671.2671.2.dta	30019241	NP_830872.1	lipoate-protein ligase A
Rex01	WT	aerobiosis	1	F055469	1436	442.747	2	883.48	883.48	-0.129035	0	51.94	29	36	R	FGGYVLTK	D		R01-D.2058.2058.2.dta	30018425	NP_830056.1	phosphoglucosamine mutase
Rex01	WT	aerobiosis	1	F055469	1437	442.748	2	883.48	883.48	0.0973423	0	56.24	29	36	R	FGGYVLTK	D		R01-D.2051.2051.2.dta	30018425	NP_830056.1	phosphoglucosamine mutase
Rex01	WT	aerobiosis	1	F055469	1444	443.753	2	885.492	885.492	0.552235	0	43.02	134	141	R	IAGLEVER	I		R01-B.1562.1562.2.dta	30022393	NP_834024.1	molecular chaperone DnaK
Rex01	WT	aerobiosis	1	F055469	1445	443.754	2	885.493	885.492	1.00396	0	37.58	134	141	R	IAGLEVER	I		R01-B.1556.1556.2.dta	30022393	NP_834024.1	molecular chaperone DnaK
Rex01	WT	aerobiosis	1	F055469	1449	444.226	2	886.437	886.437	-0.496369	0	22.27	42	48	K	SLMYAFR	D		R01-H.2947.2949.2.dta	30022648	NP_834279.1	50S ribosomal protein L20
Rex01	WT	aerobiosis	1	F055469	1450	445.74	2	889.465	889.466	-0.349648	0	39.4	71	78	K	LGEFAPTR	T		R01-I.1537.1537.2.dta	30018384	NP_830015.1	SSU ribosomal protein S19P
Rex01	WT	aerobiosis	1	F055469	1451	445.74	2	889.465	889.466	-0.349648	0	42.33	71	78	K	LGEFAPTR	T		R01-I.1543.1543.2.dta	30018384	NP_830015.1	SSU ribosomal protein S19P
Rex01	WT	aerobiosis	1	F055469	1452	445.74	2	889.466	889.466	0.549768	0	51.82	71	78	K	LGEFAPTR	T		R01-H.1546.1546.2.dta	30018384	NP_830015.1	SSU ribosomal protein S19P
Rex01	WT	aerobiosis	1	F055469	1459	446.748	2	891.481	891.481	-0.394848	0	41.17	94	100	R	LDNLVYR	M		R01-F.1582.1582.2.dta	30022730	NP_834361.1	30S ribosomal protein S4
Rex01	WT	aerobiosis	1	F055469	1461	446.748	2	891.481	891.481	-0.170503	0	40.18	94	100	R	LDNLVYR	M		R01-G.1619.1619.2.dta	30022730	NP_834361.1	30S ribosomal protein S4
Rex01	WT	aerobiosis	1	F055469	1462	446.748	2	891.481	891.481	0.053843	0	43.06	94	100	R	LDNLVYR	M		R01-F.1578.1578.2.dta	30022730	NP_834361.1	30S ribosomal protein S4
Rex01	WT	aerobiosis	1	F055469	1463	446.748	2	891.481	891.481	0.053843	0	31.65	94	100	R	LDNLVYR	M		R01-G.1613.1613.2.dta	30022730	NP_834361.1	30S ribosomal protein S4
Rex01	WT	aerobiosis	1	F055469	1464	446.76	2	891.506	891.507	-0.126752	0	36.68	308	315	K	AEVFVLSK	E		R01-D.2352.2352.2.dta	30018378	NP_830009.1	elongation factor Tu
Rex01	WT	aerobiosis	1	F055469	1465	446.76	2	891.506	891.507	-0.126752	0	35.95	308	315	K	AEVFVLSK	E		R01-D.2363.2363.2.dta	30018378	NP_830009.1	elongation factor Tu
Rex01	WT	aerobiosis	1	F055469	1466	446.761	2	891.507	891.507	0.0975876	0	26.89	51	58	R	LVIESGFK	L		R01-E.2172.2172.2.dta	30022503	NP_834134.1	nicotinate-nucleotide pyrophosphorylase
Rex01	WT	aerobiosis	1	F055469	1468	446.766	2	891.517	891.518	-0.592248	0	40.2	65	71	R	NLLTYLR	N		R01-I.3635.3635.2.dta	30021897	NP_833528.1	30S ribosomal protein S15
Rex01	WT	aerobiosis	1	F055469	1469	446.766	2	891.517	891.518	-0.367912	0	36.34	65	71	R	NLLTYLR	N		R01-I.3627.3627.2.dta	30021897	NP_833528.1	30S ribosomal protein S15
Rex01	WT	aerobiosis	1	F055469	1470	446.766	2	891.518	891.518	-0.143575	0	20.83	65	71	R	NLLTYLR	N		R01-H.3547.3547.2.dta	30021897	NP_833528.1	30S ribosomal protein S15
Rex01	WT	aerobiosis	1	F055469	1512	449.755	2	897.496	897.496	0.0512537	0	24	302	309	R	VYGYGIVK	G		R01-D.1958.1958.2.dta	30019043	NP_830674.1	N-acetylmuramoyl-L-alanine amidase
Rex01	WT	aerobiosis	1	F055469	1513	449.756	2	897.497	897.496	0.942623	0	38.49	302	309	R	VYGYGIVK	G		R01-D.1961.1961.2.dta	30019043	NP_830674.1	N-acetylmuramoyl-L-alanine amidase
Rex01	WT	aerobiosis	1	F055469	1516	449.766	2	897.517	897.517	0.159328	0	23.42	351	358	K	IPVEELAK	T		R01-D.1670.1670.2.dta	30022227	NP_833858.1	peptidase T
Rex01	WT	aerobiosis	1	F055469	1530	450.732	2	899.45	899.45	-0.54033	0	28.83	253	260	R	FVSFTGSR	D		R01-C.1845.1845.2.dta	30018552	NP_830183.1	1-pyrroline-5-carboxylate dehydrogenase
Rex01	WT	aerobiosis	1	F055469	1531	450.732	2	899.45	899.45	0.126744	0	27.19	253	260	R	FVSFTGSR	D		R01-C.1850.1850.2.dta	30018552	NP_830183.1	1-pyrroline-5-carboxylate dehydrogenase
Rex01	WT	aerobiosis	1	F055469	1549	451.259	2	900.502	900.503	-0.467517	0	29.53	52	60	K	LGSDAIAVR	A		R01-F.1235.1235.2.dta	30021939	NP_833570.1	3-ketoacyl-(acyl-carrier-protein) reductase
Rex01	WT	aerobiosis	1	F055469	1550	451.268	2	900.521	900.521	-0.279838	0	60.13	1	8	-	MNVLVIGR	G		R01-D.2703.2703.2.dta	30018542	NP_830173.1	phosphoribosylamine--glycine ligase
Rex01	WT	aerobiosis	1	F055469	1551	451.268	2	900.521	900.521	-0.0577443	0	48.67	1	8	-	MNVLVIGR	G		R01-D.2700.2700.2.dta	30018542	NP_830173.1	phosphoribosylamine--glycine ligase
Rex01	WT	aerobiosis	1	F055469	1552	451.271	2	900.528	900.528	-0.407539	0	52.05	22	30	R	ATVEALGLK	K		R01-J.1833.1833.2.dta	30018398	NP_830029.1	50S ribosomal protein L30
Rex01	WT	aerobiosis	1	F055469	1555	451.271	2	900.528	900.528	-0.185447	0	44.35	22	30	R	ATVEALGLK	K		R01-J.1829.1829.2.dta	30018398	NP_830029.1	50S ribosomal protein L30
Rex01	WT	aerobiosis	1	F055469	1556	451.271	2	900.528	900.528	-0.185447	0	60.27	22	30	R	ATVEALGLK	K		R01-J.1752.1752.2.dta	30018398	NP_830029.1	50S ribosomal protein L30
Rex01	WT	aerobiosis	1	F055469	1557	451.271	2	900.528	900.528	-0.185447	0	56.83	22	30	R	ATVEALGLK	K		R01-J.1747.1747.2.dta	30018398	NP_830029.1	50S ribosomal protein L30
Rex01	WT	aerobiosis	1	F055469	1559	451.271	2	900.528	900.528	-0.185447	0	73.6	22	30	R	ATVEALGLK	K		R01-I.2168.2168.2.dta	30018398	NP_830029.1	50S ribosomal protein L30
Rex01	WT	aerobiosis	1	F055469	1560	451.271	2	900.528	900.528	-0.185447	0	71.32	22	30	R	ATVEALGLK	K		R01-I.2088.2088.2.dta	30018398	NP_830029.1	50S ribosomal protein L30
Rex01	WT	aerobiosis	1	F055469	1561	451.271	2	900.528	900.528	-0.185447	0	69.1	22	30	R	ATVEALGLK	K		R01-I.2175.2175.2.dta	30018398	NP_830029.1	50S ribosomal protein L30
Rex01	WT	aerobiosis	1	F055469	1562	451.271	2	900.528	900.528	-0.185447	0	70.97	22	30	R	ATVEALGLK	K		R01-I.2083.2083.2.dta	30018398	NP_830029.1	50S ribosomal protein L30
Rex01	WT	aerobiosis	1	F055469	1564	451.277	2	900.539	900.539	-0.441957	0	27.83	214	221	K	STAQIILR	W		R01-E.1696.1696.2.dta	30018454	NP_830085.1	2,5-diketo-D-gluconic acid reductase
Rex01	WT	aerobiosis	1	F055469	1565	451.277	2	900.539	900.539	-0.219868	0	27.79	214	221	K	STAQIILR	W		R01-E.1719.1719.2.dta	30018454	NP_830085.1	2,5-diketo-D-gluconic acid reductase
Rex01	WT	aerobiosis	1	F055469	1569	451.75	2	901.486	901.487	-0.493629	0	34.75	44	51	K	DGLTDILR	K		R01-I.3704.3704.2.dta	30021945	NP_833576.1	putative alkaline-shock protein
Rex01	WT	aerobiosis	1	F055469	1570	451.751	2	901.487	901.487	-0.254025	0	28.69	15	22	K	ELGDIISR	K		R01-H.2305.2305.2.dta	30021900	NP_833531.1	ribosome-binding factor A
Rex01	WT	aerobiosis	1	F055469	1571	451.751	2	901.487	901.487	0.189687	0	67.68	195	202	K	ASDVLEIR	E		R01-B.1869.1869.2.dta	30022674	NP_834305.1	pyruvate kinase
Rex01	WT	aerobiosis	1	F055469	1572	451.751	2	901.487	901.487	0.189687	0	28.12	15	22	K	ELGDIISR	K		R01-H.2311.2311.2.dta	30021900	NP_833531.1	ribosome-binding factor A
Rex01	WT	aerobiosis	1	F055469	1573	451.751	2	901.487	901.487	0.411542	0	67.47	195	202	K	ASDVLEIR	E		R01-B.1863.1863.2.dta	30022674	NP_834305.1	pyruvate kinase
Rex01	WT	aerobiosis	1	F055469	1578	452.223	2	902.432	902.432	0.267056	0	35.23	42	48	K	SLMYAFR	D	Oxidation (M) [3]	R01-H.2224.2224.2.dta	30022648	NP_834279.1	50S ribosomal protein L20
Rex01	WT	aerobiosis	1	F055469	1579	452.223	2	902.432	902.432	0.267056	0	33.55	42	48	K	SLMYAFR	D	Oxidation (M) [3]	R01-H.2215.2215.2.dta	30022648	NP_834279.1	50S ribosomal protein L20
Rex01	WT	aerobiosis	1	F055469	1580	452.252	2	902.489	902.49	-0.298064	0	32.62	421	428	K	NMDVAIIK	N		R01-D.2260.2260.2.dta	30022668	NP_834299.1	isocitrate dehydrogenase
Rex01	WT	aerobiosis	1	F055469	1582	452.256	2	902.497	902.497	-0.17507	0	26.64	38	45	K	TINVPGFR	K		R01-C.2616.2616.2.dta	30022561	NP_834192.1	trigger factor
Rex01	WT	aerobiosis	1	F055469	1584	452.261	2	902.507	902.507	-0.715784	0	29.2	69	77	R	ALDSGVTLK	G		R01-F.1435.1435.2.dta	30019391	NP_831022.1	tryptophan synthase subunit alpha
Rex01	WT	aerobiosis	1	F055469	1597	453.231	2	904.447	904.448	-0.475428	0	21.85	101	109	K	GLNLPGGMF	-		R01-I.4827.4827.2.dta	30018296	NP_829927.1	hypothetical protein BC0025
Rex01	WT	aerobiosis	1	F055469	1606	454.236	2	906.457	906.456	0.806437	0	41.14	265	272	R	YDLANVGR	Y		R01-A.1832.1832.2.dta	30018372	NP_830003.1	DNA-directed RNA polymerase subunit beta
Rex01	WT	aerobiosis	1	F055469	1607	454.236	2	906.457	906.456	0.806437	0	47.82	265	272	R	YDLANVGR	Y		R01-A.1836.1836.2.dta	30018372	NP_830003.1	DNA-directed RNA polymerase subunit beta
Rex01	WT	aerobiosis	1	F055469	1608	454.243	2	906.471	906.471	0.0794289	0	20.12	419	425	K	NIWYGVR	E		R01-B.2363.2363.2.dta	30021779	NP_833410.1	transketolase
Rex01	WT	aerobiosis	1	F055469	1611	454.758	2	907.501	907.501	-0.0187328	0	23.35	68	75	K	IYSGIEVK	D		R01-B.1516.1516.2.dta	30020327	NP_831958.1	MecA protein
Rex01	WT	aerobiosis	1	F055469	1613	454.782	2	907.549	907.549	-0.50135	0	37.32	677	685	K	LGIPQPVGK	T		R01-A.1975.1975.2.dta	30021975	NP_833606.1	carbamoyl phosphate synthase large subunit
Rex01	WT	aerobiosis	1	F055469	1614	454.782	2	907.549	907.549	-0.280977	0	45.75	677	685	K	LGIPQPVGK	T		R01-A.1982.1982.2.dta	30021975	NP_833606.1	carbamoyl phosphate synthase large subunit
Rex01	WT	aerobiosis	1	F055469	1624	455.292	2	908.569	908.569	-0.485378	0	23.76	72	80	K	TPPAAVLLK	K		R01-G.2079.2079.2.dta	30018367	NP_829998.1	50S ribosomal protein L11
Rex01	WT	aerobiosis	1	F055469	1625	455.292	2	908.569	908.569	-0.485378	0	50.41	72	80	K	TPPAAVLLK	K		R01-H.2343.2343.2.dta	30018367	NP_829998.1	50S ribosomal protein L11
Rex01	WT	aerobiosis	1	F055469	1626	455.292	2	908.569	908.569	-0.0451259	0	39.69	72	80	K	TPPAAVLLK	K		R01-G.2087.2087.2.dta	30018367	NP_829998.1	50S ribosomal protein L11
Rex01	WT	aerobiosis	1	F055469	1631	455.292	2	908.57	908.569	0.175	0	52.69	72	80	K	TPPAAVLLK	K		R01-H.2275.2275.2.dta	30018367	NP_829998.1	50S ribosomal protein L11
Rex01	WT	aerobiosis	1	F055469	1632	455.292	2	908.57	908.569	0.175	0	34.81	72	80	K	TPPAAVLLK	K		R01-H.2352.2352.2.dta	30018367	NP_829998.1	50S ribosomal protein L11
Rex01	WT	aerobiosis	1	F055469	1635	455.292	2	908.57	908.569	0.395127	0	40.15	72	80	K	TPPAAVLLK	K		R01-H.2267.2267.2.dta	30018367	NP_829998.1	50S ribosomal protein L11
Rex01	WT	aerobiosis	1	F055469	1640	455.791	2	909.568	909.569	-0.338622	1	36.48	71	77	K	IIVFKYK	A		R01-H.2036.2036.2.dta	30022519	NP_834150.1	50S ribosomal protein L21
Rex01	WT	aerobiosis	1	F055469	1641	455.792	2	909.57	909.569	0.980685	1	36.32	71	77	K	IIVFKYK	A		R01-H.2044.2044.2.dta	30022519	NP_834150.1	50S ribosomal protein L21
Rex01	WT	aerobiosis	1	F055469	1648	456.792	2	911.569	911.569	-0.318133	0	26.08	850	857	K	LPLISELK	E		R01-A.3296.3296.2.dta	30022446	NP_834077.1	bifunctional acetaldehyde-CoA/alcohol dehydrogenase
Rex01	WT	aerobiosis	1	F055469	1650	456.792	2	911.569	911.569	-0.0987309	0	36.58	850	857	K	LPLISELK	E		R01-A.3338.3338.2.dta	30022446	NP_834077.1	bifunctional acetaldehyde-CoA/alcohol dehydrogenase
Rex01	WT	aerobiosis	1	F055469	1651	456.792	2	911.569	911.569	-0.0987309	0	42.14	850	857	K	LPLISELK	E		R01-A.3341.3341.2.dta	30022446	NP_834077.1	bifunctional acetaldehyde-CoA/alcohol dehydrogenase
Rex01	WT	aerobiosis	1	F055469	1659	457.221	2	912.427	912.428	-0.618131	0	27.05	462	468	R	NCFFIGR	S		R01-B.2448.2448.2.dta	30018427	NP_830058.1	D-fructose-6-phosphate amidotransferase
Rex01	WT	aerobiosis	1	F055469	1660	457.221	2	912.427	912.428	-0.398936	0	27.8	462	468	R	NCFFIGR	S		R01-B.2454.2454.2.dta	30018427	NP_830058.1	D-fructose-6-phosphate amidotransferase
Rex01	WT	aerobiosis	1	F055469	1661	457.221	2	912.427	912.428	-0.17974	0	24.79	462	468	R	NCFFIGR	S		R01-C.2599.2599.2.dta	30018427	NP_830058.1	D-fructose-6-phosphate amidotransferase
Rex01	WT	aerobiosis	1	F055469	1662	457.221	2	912.428	912.428	0.0394552	0	35.87	462	468	R	NCFFIGR	S		R01-C.2592.2592.2.dta	30018427	NP_830058.1	D-fructose-6-phosphate amidotransferase
Rex01	WT	aerobiosis	1	F055469	1664	457.289	2	912.564	912.564	-0.815285	0	30.73	271	279	R	AVELLIAGK	G		R01-E.2578.2578.2.dta	30022675	NP_834306.1	6-phosphofructokinase
Rex01	WT	aerobiosis	1	F055469	1665	457.289	2	912.564	912.564	-0.157797	0	45.29	271	279	R	AVELLIAGK	G		R01-E.2581.2581.2.dta	30022675	NP_834306.1	6-phosphofructokinase
Rex01	WT	aerobiosis	1	F055469	1666	457.295	2	912.575	912.576	-0.443799	0	55.25	133	140	R	VIVSQLVR	S		R01-A.2245.2245.2.dta	30018372	NP_830003.1	DNA-directed RNA polymerase subunit beta
Rex01	WT	aerobiosis	1	F055469	1667	457.295	2	912.575	912.576	-0.224639	0	53.59	133	140	R	VIVSQLVR	S		R01-A.2249.2249.2.dta	30018372	NP_830003.1	DNA-directed RNA polymerase subunit beta
Rex01	WT	aerobiosis	1	F055469	1670	457.751	2	913.487	913.487	-0.250688	0	48.11	803	810	K	LGPEEITR	D		R01-A.1452.1452.2.dta	30018372	NP_830003.1	DNA-directed RNA polymerase subunit beta
Rex01	WT	aerobiosis	1	F055469	1672	457.751	2	913.487	913.487	-0.0317465	0	30.03	803	810	K	LGPEEITR	D		R01-A.1448.1448.2.dta	30018372	NP_830003.1	DNA-directed RNA polymerase subunit beta
Rex01	WT	aerobiosis	1	F055469	1692	458.279	2	914.543	914.544	-0.681214	0	21.46	201	208	K	LIVTDINK	E		R01-D.1724.1724.2.dta	30022246	NP_833877.1	leucine dehydrogenase
Rex01	WT	aerobiosis	1	F055469	1693	458.279	2	914.543	914.544	-0.226342	0	28.05	123	130	R	QLLEALTK	E		R01-F.2333.2333.2.dta	30022394	NP_834025.1	GrpE protein
Rex01	WT	aerobiosis	1	F055469	1694	458.279	2	914.543	914.544	-0.243837	0	24.43	201	208	K	LIVTDINK	E		R01-D.1720.1720.2.dta	30022246	NP_833877.1	leucine dehydrogenase
Rex01	WT	aerobiosis	1	F055469	1695	458.279	2	914.544	914.544	0.211034	0	26.73	123	130	R	QLLEALTK	E		R01-F.2327.2327.2.dta	30022394	NP_834025.1	GrpE protein
Rex01	WT	aerobiosis	1	F055469	1719	458.753	2	915.491	915.491	-0.714371	0	23.57	86	94	R	ESDILAVIG	-		R01-I.4557.4557.2.dta	161511213	NP_830145.2	co-chaperonin GroES
Rex01	WT	aerobiosis	1	F055469	1720	458.758	2	915.502	915.503	-0.529764	0	49.74	689	696	R	IGDEITIR	V		R01-A.1952.1952.2.dta	30023166	NP_834797.1	exoribonuclease II
Rex01	WT	aerobiosis	1	F055469	1723	458.77	2	915.526	915.528	-2.01742	0	23.36	117	124	K	LVTLDEVK	A		R01-G.2772.2772.2.dta	30018369	NP_830000.1	50S ribosomal protein L10
Rex01	WT	aerobiosis	1	F055469	1733	458.771	2	915.528	915.528	0.167117	0	22.47	117	124	K	LVTLDEVK	A		R01-G.1918.1918.2.dta	30018369	NP_830000.1	50S ribosomal protein L10
Rex01	WT	aerobiosis	1	F055469	1734	458.771	2	915.528	915.528	0.167117	0	39.38	117	124	K	LVTLDEVK	A		R01-G.2040.2040.2.dta	30018369	NP_830000.1	50S ribosomal protein L10
Rex01	WT	aerobiosis	1	F055469	1735	458.771	2	915.528	915.528	0.38557	0	44.48	117	124	K	LVTLDEVK	A		R01-G.1924.1924.2.dta	30018369	NP_830000.1	50S ribosomal protein L10
Rex01	WT	aerobiosis	1	F055469	1736	458.771	2	915.528	915.528	0.604023	0	26.09	117	124	K	LVTLDEVK	A		R01-G.2047.2047.2.dta	30018369	NP_830000.1	50S ribosomal protein L10
Rex01	WT	aerobiosis	1	F055469	1744	459.265	2	916.515	916.516	-1.49479	0	43.57	1	8	-	MNVLVIGR	G	Oxidation (M) [1]	R01-D.1992.1992.2.dta	30018542	NP_830173.1	phosphoribosylamine--glycine ligase
Rex01	WT	aerobiosis	1	F055469	1745	459.266	2	916.517	916.516	0.25095	0	38.42	1	8	-	MNVLVIGR	G	Oxidation (M) [1]	R01-D.1997.1997.2.dta	30018542	NP_830173.1	phosphoribosylamine--glycine ligase
Rex01	WT	aerobiosis	1	F055469	1751	459.752	2	917.489	917.489	0.0719355	0	23.06	1	8	-	MILDADIK	T		R01-C.2573.2573.2.dta	30018584	NP_830215.1	Alkyl hydroperoxide reductase subunit F
Rex01	WT	aerobiosis	1	F055469	1755	459.766	2	917.518	917.518	-0.370565	0	41.93	204	211	K	TTLLDSIR	N		R01-B.2737.2737.2.dta	30021902	NP_833533.1	translation initiation factor IF-2
Rex01	WT	aerobiosis	1	F055469	1756	459.766	2	917.518	917.518	0.0653938	0	54.6	204	211	K	TTLLDSIR	N		R01-B.2743.2743.2.dta	30021902	NP_833533.1	translation initiation factor IF-2
Rex01	WT	aerobiosis	1	F055469	1772	460.729	2	919.443	919.443	0.14574	0	23.82	668	676	K	DSGAAVICK	H		R01-H.1971.1971.2.dta	30018372	NP_830003.1	DNA-directed RNA polymerase subunit beta
Rex01	WT	aerobiosis	1	F055469	1778	461.229	2	920.443	920.443	0.491068	0	21.63	101	109	K	GLNLPGGMF	-	Oxidation (M) [8]	R01-I.4098.4098.2.dta	30018296	NP_829927.1	hypothetical protein BC0025
Rex01	WT	aerobiosis	1	F055469	1788	461.25	2	920.486	920.487	-0.399788	0	26.36	103	109	R	WLVNYAR	L		R01-G.2510.2510.2.dta	30018376	NP_830007.1	30S ribosomal protein S7
Rex01	WT	aerobiosis	1	F055469	1789	461.25	2	920.486	920.487	-0.399788	0	31.79	103	109	R	WLVNYAR	L		R01-G.2518.2518.2.dta	30018376	NP_830007.1	30S ribosomal protein S7
Rex01	WT	aerobiosis	1	F055469	1796	461.274	2	920.533	920.533	-0.253114	1	27.31	264	271	R	YIKAIEGK	L		R01-G.1634.1634.2.dta	30021518	NP_833149.1	hydrolase
Rex01	WT	aerobiosis	1	F055469	1820	461.766	2	921.517	921.517	-0.328806	0	29.79	311	318	R	TVDYVVVK	N		R01-E.1647.1647.2.dta	30023481	NP_835112.1	guanosine 5'-monophosphate oxidoreductase
Rex01	WT	aerobiosis	1	F055469	1822	461.766	2	921.517	921.517	-0.111772	0	28.14	311	318	R	TVDYVVVK	N		R01-E.1652.1652.2.dta	30023481	NP_835112.1	guanosine 5'-monophosphate oxidoreductase
Rex01	WT	aerobiosis	1	F055469	1826	462.233	2	922.45	922.451	-0.454225	0	38.87	179	187	K	GFTTDIGGR	T		R01-C.1607.1607.2.dta	30022135	NP_833766.1	phosphoenolpyruvate-protein phosphotransferase
Rex01	WT	aerobiosis	1	F055469	1827	462.233	2	922.451	922.451	-0.237411	0	42.33	179	187	K	GFTTDIGGR	T		R01-C.1613.1613.2.dta	30022135	NP_833766.1	phosphoenolpyruvate-protein phosphotransferase
Rex01	WT	aerobiosis	1	F055469	1828	462.254	2	922.494	922.495	-0.613554	0	28.44	131	138	R	QFASMIVK	Q		R01-B.2181.2181.2.dta	30019504	NP_831135.1	ribonucleotide-diphosphate reductase subunit alpha
Rex01	WT	aerobiosis	1	F055469	1830	462.255	2	922.495	922.495	0.2374	0	30.5	165	173	K	VGGTFIAMK	G		R01-F.2029.2029.2.dta	30023506	NP_835137.1	glucose-inhibited division protein B
Rex01	WT	aerobiosis	1	F055469	1859	463.787	2	925.559	925.56	-0.231211	0	44.74	597	605	K	SIGNIVVPK	K		R01-A.2265.2265.2.dta	30021984	NP_833615.1	isoleucyl-tRNA synthetase
Rex01	WT	aerobiosis	1	F055469	1860	463.787	2	925.56	925.56	-0.015126	0	52.54	597	605	K	SIGNIVVPK	K		R01-A.2270.2270.2.dta	30021984	NP_833615.1	isoleucyl-tRNA synthetase
Rex01	WT	aerobiosis	1	F055469	1868	464.266	2	926.518	926.519	-0.513751	0	24.45	20	27	K	NIDVTIPR	N		R01-A.2414.2414.2.dta	30023200	NP_834831.1	excinuclease ABC subunit A
Rex01	WT	aerobiosis	1	F055469	1869	464.266	2	926.518	926.519	-0.297889	0	25.42	20	27	K	NIDVTIPR	N		R01-A.2419.2419.2.dta	30023200	NP_834831.1	excinuclease ABC subunit A
Rex01	WT	aerobiosis	1	F055469	1876	464.752	2	927.489	927.489	-0.163883	0	25.45	259	266	K	LFGYMGLK	R		R01-B.3311.3311.2.dta	30022044	NP_833675.1	GTP-binding protein TypA/BipA
Rex01	WT	aerobiosis	1	F055469	1877	464.771	2	927.527	927.528	-0.680303	0	38.47	54	61	K	LTELVEPK	K		R01-D.1492.1492.2.dta	30023499	NP_835130.1	translation-associated GTPase
Rex01	WT	aerobiosis	1	F055469	1878	464.771	2	927.527	927.528	-0.680303	0	28.48	54	61	K	LTELVEPK	K		R01-D.1483.1483.2.dta	30023499	NP_835130.1	translation-associated GTPase
Rex01	WT	aerobiosis	1	F055469	1879	464.795	2	927.575	927.575	-0.0582163	0	52.49	45	52	K	VLLESVLR	Q		R01-A.3229.3229.2.dta	30021715	NP_833346.1	aconitate hydratase
Rex01	WT	aerobiosis	1	F055469	1880	464.795	2	927.575	927.575	-0.0582163	0	56.22	45	52	K	VLLESVLR	Q		R01-A.3232.3232.2.dta	30021715	NP_833346.1	aconitate hydratase
Rex01	WT	aerobiosis	1	F055469	1885	465.264	2	928.513	928.513	-0.445874	0	33.15	109	116	R	WTAPVTVR	S		R01-E.1976.1976.2.dta	30022060	NP_833691.1	pyruvate dehydrogenase E1 component beta subunit
Rex01	WT	aerobiosis	1	F055469	1886	465.264	2	928.513	928.513	-0.0150779	0	24.93	109	116	R	WTAPVTVR	S		R01-E.1972.1972.2.dta	30022060	NP_833691.1	pyruvate dehydrogenase E1 component beta subunit
Rex01	WT	aerobiosis	1	F055469	1887	465.268	2	928.522	928.523	-0.722653	0	34.83	4	11	K	EQIIEAVK	S		R01-H.1617.1617.2.dta	30018370	NP_830001.1	50S ribosomal protein L7/L12
Rex01	WT	aerobiosis	1	F055469	1888	465.269	2	928.523	928.523	0.13893	0	27.44	4	11	K	EQIIEAVK	S		R01-H.1624.1624.2.dta	30018370	NP_830001.1	50S ribosomal protein L7/L12
Rex01	WT	aerobiosis	1	F055469	1895	465.784	2	929.554	929.555	-0.125867	0	38.22	200	209	K	GVSAITIAAK	A		R01-D.1686.1686.2.dta	30022227	NP_833858.1	peptidase T
Rex01	WT	aerobiosis	1	F055469	1896	465.785	2	929.555	929.555	0.734761	0	39.77	200	209	K	GVSAITIAAK	A		R01-D.1681.1681.2.dta	30022227	NP_833858.1	peptidase T
Rex01	WT	aerobiosis	1	F055469	1900	466.258	2	930.501	930.502	-1.44975	1	34.72	159	167	R	GKSVEELLG	-		R01-G.2327.2327.2.dta	30018397	NP_830028.1	30S ribosomal protein S5
Rex01	WT	aerobiosis	1	F055469	1902	466.258	2	930.502	930.502	-0.590004	1	24.1	159	167	R	GKSVEELLG	-		R01-G.2333.2333.2.dta	30018397	NP_830028.1	30S ribosomal protein S5
Rex01	WT	aerobiosis	1	F055469	1913	466.774	2	931.534	931.534	-0.210406	0	58.06	15	24	R	LGISLSGTGK	E		R01-F.1940.1940.2.dta	30022730	NP_834361.1	30S ribosomal protein S4
Rex01	WT	aerobiosis	1	F055469	1914	466.774	2	931.534	931.534	0.00429399	0	64.75	15	24	R	LGISLSGTGK	E		R01-G.1997.1997.2.dta	30022730	NP_834361.1	30S ribosomal protein S4
Rex01	WT	aerobiosis	1	F055469	1915	466.774	2	931.534	931.534	0.00429399	0	48.09	15	24	R	LGISLSGTGK	E		R01-G.1991.1991.2.dta	30022730	NP_834361.1	30S ribosomal protein S4
Rex01	WT	aerobiosis	1	F055469	1916	466.774	2	931.534	931.534	0.433693	0	61.34	15	24	R	LGISLSGTGK	E		R01-F.1930.1930.2.dta	30022730	NP_834361.1	30S ribosomal protein S4
Rex01	WT	aerobiosis	1	F055469	1917	466.778	2	931.541	931.541	0.235094	0	24.49	371	378	R	VMLTLIDK	G		R01-C.3081.3081.2.dta	30018533	NP_830164.1	adenylosuccinate lyase
Rex01	WT	aerobiosis	1	F055469	1918	466.778	2	931.542	931.541	0.449792	0	39.47	371	378	R	VMLTLIDK	G		R01-C.3074.3074.2.dta	30018533	NP_830164.1	adenylosuccinate lyase
Rex01	WT	aerobiosis	1	F055469	1922	467.243	2	932.472	932.472	0.0804314	0	50.96	139	146	R	FGELQSPR	V		R01-B.1249.1249.2.dta	30018537	NP_830168.1	phosphoribosylformylglycinamidine synthase II
Rex01	WT	aerobiosis	1	F055469	1923	467.243	2	932.472	932.472	0.0804314	0	43.66	139	146	R	FGELQSPR	V		R01-B.1242.1242.2.dta	30018537	NP_830168.1	phosphoribosylformylglycinamidine synthase II
Rex01	WT	aerobiosis	1	F055469	1926	467.274	2	932.533	932.533	-0.497569	0	40.26	226	234	K	FGAVDLLAK	D		R01-C.3339.3339.2.dta	30023022	NP_834653.1	ABC transporter-associated protein
Rex01	WT	aerobiosis	1	F055469	1927	467.274	2	932.533	932.533	-0.2831	0	41.2	226	234	K	FGAVDLLAK	D		R01-C.3342.3342.2.dta	30023022	NP_834653.1	ABC transporter-associated protein
Rex01	WT	aerobiosis	1	F055469	1928	467.274	2	932.533	932.533	-0.2831	0	48.13	226	234	K	FGAVDLLAK	D		R01-D.3199.3201.2.dta	30023022	NP_834653.1	ABC transporter-associated protein
Rex01	WT	aerobiosis	1	F055469	1929	467.279	2	932.544	932.544	-0.513649	0	35.2	364	371	K	IVAIQYAR	E		R01-C.1740.1740.2.dta	30023369	NP_835000.1	CTP synthetase
Rex01	WT	aerobiosis	1	F055469	1930	467.279	2	932.544	932.544	-0.0847145	0	36.99	364	371	K	IVAIQYAR	E		R01-C.1748.1748.2.dta	30023369	NP_835000.1	CTP synthetase
Rex01	WT	aerobiosis	1	F055469	1931	467.748	2	933.48	933.481	-0.316022	0	35.67	89	96	K	EIEIFQGV	-		R01-I.4536.4538.2.dta	30018382	NP_830013.1	50S ribosomal protein L23
Rex01	WT	aerobiosis	1	F055469	1932	467.748	2	933.481	933.481	0.326734	0	36.6	89	96	K	EIEIFQGV	-		R01-H.4414.4416.2.dta	30018382	NP_830013.1	50S ribosomal protein L23
Rex01	WT	aerobiosis	1	F055469	1938	467.763	2	933.511	933.511	0.0460627	0	21.75	444	451	R	LTFMVPAR	G		R01-B.2791.2791.2.dta	30022044	NP_833675.1	GTP-binding protein TypA/BipA
Rex01	WT	aerobiosis	1	F055469	1939	467.763	2	933.511	933.511	0.0460627	0	26.6	444	451	R	LTFMVPAR	G		R01-B.2784.2784.2.dta	30022044	NP_833675.1	GTP-binding protein TypA/BipA
Rex01	WT	aerobiosis	1	F055469	1940	467.771	2	933.528	933.528	-0.570952	0	43.87	267	275	R	GTFNVVAVK	A		R01-A.2184.2184.2.dta	30018515	NP_830146.1	chaperonin GroEL
Rex01	WT	aerobiosis	1	F055469	1941	467.771	2	933.528	933.528	-0.356711	0	52.66	267	275	R	GTFNVVAVK	A		R01-C.2152.2152.2.dta	30018515	NP_830146.1	chaperonin GroEL
Rex01	WT	aerobiosis	1	F055469	1942	467.771	2	933.528	933.528	-0.14247	0	26.09	267	275	R	GTFNVVAVK	A		R01-A.2176.2176.2.dta	30018515	NP_830146.1	chaperonin GroEL
Rex01	WT	aerobiosis	1	F055469	1943	467.771	2	933.528	933.528	-0.14247	0	66.25	267	275	R	GTFNVVAVK	A		R01-C.2144.2144.2.dta	30018515	NP_830146.1	chaperonin GroEL
Rex01	WT	aerobiosis	1	F055469	1945	468.263	2	934.512	934.512	-0.349915	0	47.05	512	520	R	GYLLADGVK	V		R01-A.2364.2364.2.dta	30022464	NP_834095.1	alanyl-tRNA synthetase
Rex01	WT	aerobiosis	1	F055469	1946	468.264	2	934.512	934.512	0.0781156	0	36.95	512	520	R	GYLLADGVK	V		R01-A.2369.2369.2.dta	30022464	NP_834095.1	alanyl-tRNA synthetase
Rex01	WT	aerobiosis	1	F055469	1955	468.773	2	935.532	935.533	-0.548351	0	34.25	180	187	R	SEILSFIK	T		R01-G.3415.3417.2.dta	30019659	NP_831290.1	GTP cyclohydrolase I
Rex01	WT	aerobiosis	1	F055469	1956	469.244	2	936.474	936.474	0.396167	0	20.84	1	8	-	MSSFQLPK	L		R01-F.2209.2209.2.dta	30023475	NP_835106.1	superoxide dismutase [Mn]
Rex01	WT	aerobiosis	1	F055469	1958	469.253	2	936.492	936.492	0.667385	0	23.71	123	130	R	LTNYLEGK	L		R01-E.1622.1622.2.dta	30023197	NP_834828.1	HPr kinase/phosphorylase
Rex01	WT	aerobiosis	1	F055469	1973	469.805	2	937.596	937.596	-0.417024	0	21.95	16	23	R	VVIPIELR	R		R01-I.3578.3578.2.dta	30018308	NP_829939.1	transcription state transcriptional regulator AbrB
Rex01	WT	aerobiosis	1	F055469	1974	469.805	2	937.596	937.596	0.00959902	0	30.88	16	23	R	VVIPIELR	R		R01-I.3583.3583.2.dta	30018308	NP_829939.1	transcription state transcriptional regulator AbrB
Rex01	WT	aerobiosis	1	F055469	1979	470.297	2	938.58	938.58	-0.213088	0	43.93	193	201	K	LLLVEAGPK	I		R01-D.2380.2380.2.dta	30023098	NP_834729.1	NADH dehydrogenase
Rex01	WT	aerobiosis	1	F055469	1980	470.297	2	938.58	938.58	-0.213088	0	62.92	193	201	K	LLLVEAGPK	I		R01-D.2387.2387.2.dta	30023098	NP_834729.1	NADH dehydrogenase
Rex01	WT	aerobiosis	1	F055469	1982	470.304	2	938.593	938.591	2.27895	0	25.4	257	265	R	GIPVVLVSR	C		R01-E.2773.2773.2.dta	30019644	NP_831275.1	L-asparaginase
Rex01	WT	aerobiosis	1	F055469	1985	470.73	2	939.445	939.445	-0.399172	0	20.88	40	46	K	NLFDEFR	T		R01-I.3953.3953.2.dta	30019035	NP_830666.1	hypothetical protein BC0880
Rex01	WT	aerobiosis	1	F055469	1989	470.782	2	939.549	939.55	-1.17929	0	39.61	2	9	M	PTINQLVR	N		R01-G.3317.3317.2.dta	30018375	NP_830006.1	30S ribosomal protein S12
Rex01	WT	aerobiosis	1	F055469	1990	470.782	2	939.549	939.55	-0.96642	0	34.94	2	9	M	PTINQLVR	N		R01-G.2740.2740.2.dta	30018375	NP_830006.1	30S ribosomal protein S12
Rex01	WT	aerobiosis	1	F055469	1991	470.782	2	939.549	939.55	-0.96642	0	32.26	2	9	M	PTINQLVR	N		R01-G.2731.2731.2.dta	30018375	NP_830006.1	30S ribosomal protein S12
Rex01	WT	aerobiosis	1	F055469	1992	470.782	2	939.549	939.55	-0.753552	0	28.37	2	9	M	PTINQLVR	N		R01-G.3332.3332.2.dta	30018375	NP_830006.1	30S ribosomal protein S12
Rex01	WT	aerobiosis	1	F055469	1993	470.782	2	939.549	939.55	-0.753552	0	27.7	2	9	M	PTINQLVR	N		R01-A.2148.2148.2.dta	30018375	NP_830006.1	30S ribosomal protein S12
Rex01	WT	aerobiosis	1	F055469	1994	470.782	2	939.549	939.55	-0.753552	0	27.57	2	9	M	PTINQLVR	N		R01-G.3024.3024.2.dta	30018375	NP_830006.1	30S ribosomal protein S12
Rex01	WT	aerobiosis	1	F055469	1995	470.782	2	939.549	939.55	-0.753552	0	46.5	2	9	M	PTINQLVR	N		R01-G.2938.2938.2.dta	30018375	NP_830006.1	30S ribosomal protein S12
Rex01	WT	aerobiosis	1	F055469	1996	470.782	2	939.549	939.55	-0.753552	0	43.84	2	9	M	PTINQLVR	N		R01-D.2022.2022.2.dta	30018375	NP_830006.1	30S ribosomal protein S12
Rex01	WT	aerobiosis	1	F055469	1997	470.782	2	939.549	939.55	-0.753552	0	39.33	2	9	M	PTINQLVR	N		R01-G.2313.2313.2.dta	30018375	NP_830006.1	30S ribosomal protein S12
Rex01	WT	aerobiosis	1	F055469	1998	470.782	2	939.55	939.55	-0.540684	0	35.24	2	9	M	PTINQLVR	N		R01-G.3001.3001.2.dta	30018375	NP_830006.1	30S ribosomal protein S12
Rex01	WT	aerobiosis	1	F055469	1999	470.782	2	939.55	939.55	-0.540684	0	41.83	2	9	M	PTINQLVR	N		R01-G.2172.2172.2.dta	30018375	NP_830006.1	30S ribosomal protein S12
Rex01	WT	aerobiosis	1	F055469	2000	470.782	2	939.55	939.55	-0.540684	0	58.82	2	9	M	PTINQLVR	N		R01-G.2023.2023.2.dta	30018375	NP_830006.1	30S ribosomal protein S12
Rex01	WT	aerobiosis	1	F055469	2001	470.782	2	939.55	939.55	-0.540684	0	39.38	2	9	M	PTINQLVR	N		R01-G.3141.3141.2.dta	30018375	NP_830006.1	30S ribosomal protein S12
Rex01	WT	aerobiosis	1	F055469	2002	470.782	2	939.55	939.55	-0.327816	0	40.18	2	9	M	PTINQLVR	N		R01-G.3228.3228.2.dta	30018375	NP_830006.1	30S ribosomal protein S12
Rex01	WT	aerobiosis	1	F055469	2003	470.782	2	939.55	939.55	-0.327816	0	28.75	2	9	M	PTINQLVR	N		R01-G.3030.3030.2.dta	30018375	NP_830006.1	30S ribosomal protein S12
Rex01	WT	aerobiosis	1	F055469	2004	470.782	2	939.55	939.55	-0.327816	0	38.49	2	9	M	PTINQLVR	N		R01-E.1940.1940.2.dta	30018375	NP_830006.1	30S ribosomal protein S12
Rex01	WT	aerobiosis	1	F055469	2005	470.782	2	939.55	939.55	-0.327816	0	40.14	2	9	M	PTINQLVR	N		R01-D.2010.2010.2.dta	30018375	NP_830006.1	30S ribosomal protein S12
Rex01	WT	aerobiosis	1	F055469	2006	470.782	2	939.55	939.55	-0.327816	0	32.97	2	9	M	PTINQLVR	N		R01-G.2308.2308.2.dta	30018375	NP_830006.1	30S ribosomal protein S12
Rex01	WT	aerobiosis	1	F055469	2007	470.782	2	939.55	939.55	-0.327816	0	63.66	2	9	M	PTINQLVR	N		R01-G.2033.2033.2.dta	30018375	NP_830006.1	30S ribosomal protein S12
Rex01	WT	aerobiosis	1	F055469	2008	470.782	2	939.55	939.55	-0.327816	0	36.4	2	9	M	PTINQLVR	N		R01-G.2843.2845.2.dta	30018375	NP_830006.1	30S ribosomal protein S12
Rex01	WT	aerobiosis	1	F055469	2009	470.782	2	939.55	939.55	-0.114949	0	24.23	2	9	M	PTINQLVR	N		R01-G.3148.3148.2.dta	30018375	NP_830006.1	30S ribosomal protein S12
Rex01	WT	aerobiosis	1	F055469	2010	470.782	2	939.55	939.55	-0.114949	0	29.65	2	9	M	PTINQLVR	N		R01-G.2942.2942.2.dta	30018375	NP_830006.1	30S ribosomal protein S12
Rex01	WT	aerobiosis	1	F055469	2011	470.782	2	939.55	939.55	-0.114949	0	26.27	2	9	M	PTINQLVR	N		R01-A.2141.2141.2.dta	30018375	NP_830006.1	30S ribosomal protein S12
Rex01	WT	aerobiosis	1	F055469	2012	470.782	2	939.55	939.55	-0.114949	0	46.74	2	9	M	PTINQLVR	N		R01-G.2165.2165.2.dta	30018375	NP_830006.1	30S ribosomal protein S12
Rex01	WT	aerobiosis	1	F055469	2013	470.782	2	939.55	939.55	-0.114949	0	40.52	2	9	M	PTINQLVR	N		R01-G.2547.2547.2.dta	30018375	NP_830006.1	30S ribosomal protein S12
Rex01	WT	aerobiosis	1	F055469	2014	470.782	2	939.55	939.55	-0.114949	0	38.89	2	9	M	PTINQLVR	N		R01-F.1852.1852.2.dta	30018375	NP_830006.1	30S ribosomal protein S12
Rex01	WT	aerobiosis	1	F055469	2015	470.782	2	939.55	939.55	-0.114949	0	53.73	2	9	M	PTINQLVR	N		R01-F.1857.1857.2.dta	30018375	NP_830006.1	30S ribosomal protein S12
Rex01	WT	aerobiosis	1	F055469	2017	470.782	2	939.55	939.55	0.0979192	0	24.65	2	9	M	PTINQLVR	N		R01-G.3380.3380.2.dta	30018375	NP_830006.1	30S ribosomal protein S12
Rex01	WT	aerobiosis	1	F055469	2018	470.782	2	939.55	939.55	0.0979192	0	27.31	2	9	M	PTINQLVR	N		R01-G.3091.3091.2.dta	30018375	NP_830006.1	30S ribosomal protein S12
Rex01	WT	aerobiosis	1	F055469	2019	470.782	2	939.55	939.55	0.0979192	0	24.32	2	9	M	PTINQLVR	N		R01-G.3107.3107.2.dta	30018375	NP_830006.1	30S ribosomal protein S12
Rex01	WT	aerobiosis	1	F055469	2020	470.782	2	939.55	939.55	0.0979192	0	46.1	2	9	M	PTINQLVR	N		R01-E.1944.1944.2.dta	30018375	NP_830006.1	30S ribosomal protein S12
Rex01	WT	aerobiosis	1	F055469	2021	470.782	2	939.55	939.55	0.0979192	0	67.36	2	9	M	PTINQLVR	N		R01-G.1900.1900.2.dta	30018375	NP_830006.1	30S ribosomal protein S12
Rex01	WT	aerobiosis	1	F055469	2022	470.783	2	939.551	939.55	0.523655	0	24.4	2	9	M	PTINQLVR	N		R01-G.3222.3222.2.dta	30018375	NP_830006.1	30S ribosomal protein S12
Rex01	WT	aerobiosis	1	F055469	2023	470.783	2	939.551	939.55	0.523655	0	32.16	2	9	M	PTINQLVR	N		R01-G.2542.2542.2.dta	30018375	NP_830006.1	30S ribosomal protein S12
Rex01	WT	aerobiosis	1	F055469	2024	470.783	2	939.551	939.55	0.523655	0	53.82	2	9	M	PTINQLVR	N		R01-G.1893.1893.2.dta	30018375	NP_830006.1	30S ribosomal protein S12
Rex01	WT	aerobiosis	1	F055469	2025	470.783	2	939.551	939.55	0.736523	0	35.45	2	9	M	PTINQLVR	N		R01-G.2995.2995.2.dta	30018375	NP_830006.1	30S ribosomal protein S12
Rex01	WT	aerobiosis	1	F055469	2026	470.783	2	939.551	939.55	0.949391	0	36.94	2	9	M	PTINQLVR	N		R01-G.2661.2661.2.dta	30018375	NP_830006.1	30S ribosomal protein S12
Rex01	WT	aerobiosis	1	F055469	2027	470.783	2	939.551	939.55	1.16226	0	39.87	2	9	M	PTINQLVR	N		R01-G.2667.2667.2.dta	30018375	NP_830006.1	30S ribosomal protein S12
Rex01	WT	aerobiosis	1	F055469	2030	470.789	2	939.564	939.564	-0.238408	0	20.03	114	122	K	IVSLAPEVL	-		R01-I.4479.4479.2.dta	30018390	NP_830021.1	50S ribosomal protein L14
Rex01	WT	aerobiosis	1	F055469	2032	470.789	2	939.564	939.564	-0.0255438	0	35.36	114	122	K	IVSLAPEVL	-		R01-H.4335.4335.2.dta	30018390	NP_830021.1	50S ribosomal protein L14
Rex01	WT	aerobiosis	1	F055469	2033	470.789	2	939.564	939.564	-0.0255438	0	35.01	114	122	K	IVSLAPEVL	-		R01-H.4338.4338.2.dta	30018390	NP_830021.1	50S ribosomal protein L14
Rex01	WT	aerobiosis	1	F055469	2036	470.813	2	939.611	939.612	-0.4587	0	31.22	11	19	K	NILVLGIAK	S		R01-D.3295.3295.2.dta	30022001	NP_833632.1	UDP-N-acetylmuramoyl-L-alanyl-D-glutamate synthetase
Rex01	WT	aerobiosis	1	F055469	2044	471.245	2	940.476	940.477	-0.203089	0	21.26	180	187	K	AYSNIFAR	C		R01-C.2269.2269.2.dta	30021908	NP_833539.1	prolyl-tRNA synthetase
Rex01	WT	aerobiosis	1	F055469	2045	471.245	2	940.476	940.477	-0.203089	0	31.87	180	187	K	AYSNIFAR	C		R01-C.2276.2276.2.dta	30021908	NP_833539.1	prolyl-tRNA synthetase
Rex01	WT	aerobiosis	1	F055469	2058	471.287	2	940.559	940.559	-0.7049	0	33.25	72	80	K	TAPVAELLK	R		R01-H.2726.2726.2.dta	30023112	NP_834743.1	50S ribosomal protein L11
Rex01	WT	aerobiosis	1	F055469	2059	471.287	2	940.559	940.559	-0.279621	0	29.41	72	80	K	TAPVAELLK	R		R01-H.2735.2735.2.dta	30023112	NP_834743.1	50S ribosomal protein L11
Rex01	WT	aerobiosis	1	F055469	2060	471.31	2	940.606	940.607	-0.924935	1	40.36	81	88	R	IAKIEVLR	R		R01-H.1604.1604.2.dta	30021928	NP_833559.1	50S ribosomal protein L19
Rex01	WT	aerobiosis	1	F055469	2061	471.31	2	940.606	940.607	-0.712306	1	37.21	81	88	R	IAKIEVLR	R		R01-H.1595.1595.2.dta	30021928	NP_833559.1	50S ribosomal protein L19
Rex01	WT	aerobiosis	1	F055469	2077	472.295	2	942.575	942.575	-0.109275	0	32.82	349	356	R	LLTINIEK	A		R01-C.2791.2791.2.dta	30018541	NP_830172.1	bifunctional phosphoribosylaminoimidazolecarboxamide formyltransferase/IMP cyclohydrolase
Rex01	WT	aerobiosis	1	F055469	2078	472.295	2	942.575	942.575	-0.109275	0	42.42	349	356	R	LLTINIEK	A		R01-C.2799.2799.2.dta	30018541	NP_830172.1	bifunctional phosphoribosylaminoimidazolecarboxamide formyltransferase/IMP cyclohydrolase
Rex01	WT	aerobiosis	1	F055469	2082	472.752	2	943.49	943.491	-0.69741	0	28.58	1	8	-	MSIPNNLR	Y		R01-H.2083.2083.2.dta	30023031	NP_834662.1	glycine cleavage system protein H
Rex01	WT	aerobiosis	1	F055469	2083	472.753	2	943.492	943.491	0.99842	0	28.52	1	8	-	MSIPNNLR	Y		R01-H.2090.2090.2.dta	30023031	NP_834662.1	glycine cleavage system protein H
Rex01	WT	aerobiosis	1	F055469	2086	472.792	2	943.57	943.57	-0.37941	0	26.34	332	340	K	GISNSILIK	V		R01-C.2353.2353.2.dta	30023172	NP_834803.1	phosphopyruvate hydratase
Rex01	WT	aerobiosis	1	F055469	2087	472.792	2	943.57	943.57	-0.167449	0	48.56	332	340	K	GISNSILIK	V		R01-D.2281.2281.2.dta	30023172	NP_834803.1	phosphopyruvate hydratase
Rex01	WT	aerobiosis	1	F055469	2088	472.792	2	943.57	943.57	-0.167449	0	67.83	332	340	K	GISNSILIK	V		R01-D.2288.2288.2.dta	30023172	NP_834803.1	phosphopyruvate hydratase
Rex01	WT	aerobiosis	1	F055469	2089	472.793	2	943.57	943.57	0.256473	0	28.73	332	340	K	GISNSILIK	V		R01-C.2361.2361.2.dta	30023172	NP_834803.1	phosphopyruvate hydratase
Rex01	WT	aerobiosis	1	F055469	2091	473.266	2	944.518	944.518	-0.184221	0	40.33	388	395	R	NLEESLLK	A		R01-A.2664.2664.2.dta	30021975	NP_833606.1	carbamoyl phosphate synthase large subunit
Rex01	WT	aerobiosis	1	F055469	2092	473.266	2	944.518	944.518	-0.184221	0	30.07	388	395	R	NLEESLLK	A		R01-A.2661.2661.2.dta	30021975	NP_833606.1	carbamoyl phosphate synthase large subunit
Rex01	WT	aerobiosis	1	F055469	2104	473.773	2	945.532	945.532	-0.0634564	0	23.16	60	67	K	LNMIINTK	S		R01-E.2153.2153.2.dta	30022201	NP_833832.1	biotin synthase
Rex01	WT	aerobiosis	1	F055469	2105	473.773	2	945.532	945.532	0.571107	0	28.5	60	67	K	LNMIINTK	S		R01-E.2144.2144.2.dta	30022201	NP_833832.1	biotin synthase
Rex01	WT	aerobiosis	1	F055469	2110	474.252	2	946.49	946.491	-0.128897	0	41.67	142	150	R	IAEGASMLR	T		R01-E.1388.1388.2.dta	30018288	NP_829919.1	pyridoxine biosynthesis protein
Rex01	WT	aerobiosis	1	F055469	2111	474.253	2	946.492	946.491	1.35025	0	63.68	142	150	R	IAEGASMLR	T		R01-E.1394.1394.2.dta	30018288	NP_829919.1	pyridoxine biosynthesis protein
Rex01	WT	aerobiosis	1	F055469	2112	474.257	2	946.499	946.498	0.410989	0	21.53	340	348	K	VAFGNVNAR	D		R01-A.1504.1504.2.dta	30021861	NP_833492.1	DNA mismatch repair protein
Rex01	WT	aerobiosis	1	F055469	2113	474.264	2	946.512	946.512	0.0771252	0	32.26	21	29	K	FGEGPISLK	S		R01-H.2624.2624.2.dta	30022474	NP_834105.1	RRF2 family protein
Rex01	WT	aerobiosis	1	F055469	2114	474.264	2	946.512	946.512	0.0771252	0	37.15	21	29	K	FGEGPISLK	S		R01-H.2616.2616.2.dta	30022474	NP_834105.1	RRF2 family protein
Rex01	WT	aerobiosis	1	F055469	2127	475.75	2	949.486	949.487	-1.11639	0	25.4	47	56	K	AGVVSAGDFK	R		R01-I.1700.1700.2.dta	30022649	NP_834280.1	50S ribosomal protein L35
Rex01	WT	aerobiosis	1	F055469	2128	475.75	2	949.486	949.487	-0.905752	0	50.44	47	56	K	AGVVSAGDFK	R		R01-H.1691.1691.2.dta	30022649	NP_834280.1	50S ribosomal protein L35
Rex01	WT	aerobiosis	1	F055469	2129	475.75	2	949.486	949.487	-0.905752	0	62.57	47	56	K	AGVVSAGDFK	R		R01-H.1674.1674.2.dta	30022649	NP_834280.1	50S ribosomal protein L35
Rex01	WT	aerobiosis	1	F055469	2145	476.223	2	950.431	950.431	0.102059	0	55.79	187	195	R	GMASAMLDR	M		R01-B.1677.1677.2.dta	30019051	NP_830682.1	S-layer protein / peptidoglycan endo-beta-N-acetylglucosaminidase
Rex01	WT	aerobiosis	1	F055469	2146	476.223	2	950.432	950.431	0.31249	0	49.79	187	195	R	GMASAMLDR	M		R01-B.1669.1669.2.dta	30019051	NP_830682.1	S-layer protein / peptidoglycan endo-beta-N-acetylglucosaminidase
Rex01	WT	aerobiosis	1	F055469	2149	476.256	2	950.497	950.497	0.0441874	0	29.49	237	244	K	FFINPTGR	F		R01-D.2633.2633.2.dta	30022834	NP_834465.1	S-adenosylmethionine synthetase
Rex01	WT	aerobiosis	1	F055469	2150	476.256	2	950.497	950.497	0.0441874	0	34.23	237	244	K	FFINPTGR	F		R01-D.2640.2640.2.dta	30022834	NP_834465.1	S-adenosylmethionine synthetase
Rex01	WT	aerobiosis	1	F055469	2151	476.261	2	950.507	950.507	0.178852	0	40.69	2	10	M	YAIIETGGK	Q		R01-H.2369.2369.2.dta	30022519	NP_834150.1	50S ribosomal protein L21
Rex01	WT	aerobiosis	1	F055469	2152	476.261	2	950.508	950.507	0.389266	0	38.54	2	10	M	YAIIETGGK	Q		R01-H.2364.2364.2.dta	30022519	NP_834150.1	50S ribosomal protein L21
Rex01	WT	aerobiosis	1	F055469	2157	476.279	2	950.543	950.544	-0.250383	0	52.68	134	142	K	ATGFTLLTK	S		R01-C.2828.2828.2.dta	30018348	NP_829979.1	lysyl-tRNA synthetase
Rex01	WT	aerobiosis	1	F055469	2158	476.279	2	950.544	950.544	-0.0399771	0	54.27	134	142	K	ATGFTLLTK	S		R01-C.2832.2832.2.dta	30018348	NP_829979.1	lysyl-tRNA synthetase
Rex01	WT	aerobiosis	1	F055469	2177	476.758	2	951.502	951.503	-0.525485	0	33.15	24	31	K	STIVVDYR	G		R01-G.1563.1563.2.dta	30018369	NP_830000.1	50S ribosomal protein L10
Rex01	WT	aerobiosis	1	F055469	2178	476.758	2	951.502	951.503	-0.525485	0	43.25	24	31	K	STIVVDYR	G		R01-G.1568.1568.2.dta	30018369	NP_830000.1	50S ribosomal protein L10
Rex01	WT	aerobiosis	1	F055469	2179	476.758	2	951.502	951.503	-0.525485	0	47.02	24	31	K	STIVVDYR	G		R01-G.1665.1665.2.dta	30018369	NP_830000.1	50S ribosomal protein L10
Rex01	WT	aerobiosis	1	F055469	2180	476.758	2	951.502	951.503	-0.315291	0	34.01	24	31	K	STIVVDYR	G		R01-G.1699.1699.2.dta	30018369	NP_830000.1	50S ribosomal protein L10
Rex01	WT	aerobiosis	1	F055469	2181	476.759	2	951.502	951.503	-0.105097	0	33.4	24	31	K	STIVVDYR	G		R01-G.1674.1674.2.dta	30018369	NP_830000.1	50S ribosomal protein L10
Rex01	WT	aerobiosis	1	F055469	2184	476.779	2	951.543	951.543	-0.353111	0	26.83	621	628	K	VVDFFVVK	G		R01-A.3676.3676.2.dta	30022635	NP_834266.1	phenylalanyl-tRNA synthetase subunit beta
Rex01	WT	aerobiosis	1	F055469	2187	476.795	2	951.574	951.575	-0.897459	0	31.65	340	348	K	QAISLPVPK	G		R01-D.2504.2504.2.dta	30018287	NP_829918.1	D-alanyl-D-alanine carboxypeptidase
Rex01	WT	aerobiosis	1	F055469	2188	476.795	2	951.575	951.575	-0.056748	0	27.67	340	348	K	QAISLPVPK	G		R01-D.2512.2512.2.dta	30018287	NP_829918.1	D-alanyl-D-alanine carboxypeptidase
Rex01	WT	aerobiosis	1	F055469	2209	477.748	2	953.482	953.482	0.280026	0	23.16	29	36	K	SYISSIER	N		R01-I.1898.1898.2.dta	30019433	NP_831064.1	SinR protein
Rex01	WT	aerobiosis	1	F055469	2214	477.808	2	953.602	953.602	-0.146812	0	61.57	98	105	R	VILNVIQR	M		R01-E.2406.2406.2.dta	30022503	NP_834134.1	nicotinate-nucleotide pyrophosphorylase
Rex01	WT	aerobiosis	1	F055469	2215	477.808	2	953.602	953.602	-0.146812	0	51.7	98	105	R	VILNVIQR	M		R01-E.2399.2399.2.dta	30022503	NP_834134.1	nicotinate-nucleotide pyrophosphorylase
Rex01	WT	aerobiosis	1	F055469	2216	478.229	2	954.444	954.445	-0.669499	0	27.88	22	29	R	SWSYGEVK	K		R01-A.1834.1834.2.dta	30018373	NP_830004.1	DNA-directed RNA polymerase subunit beta'
Rex01	WT	aerobiosis	1	F055469	2217	478.229	2	954.444	954.445	-0.459953	0	26.16	22	29	R	SWSYGEVK	K		R01-A.1839.1839.2.dta	30018373	NP_830004.1	DNA-directed RNA polymerase subunit beta'
Rex01	WT	aerobiosis	1	F055469	2225	478.3	2	954.585	954.586	-0.81606	0	23.23	249	257	K	TVTLPIVGR	E		R01-A.2947.2947.2.dta	30022546	NP_834177.1	valyl-tRNA synthetase
Rex01	WT	aerobiosis	1	F055469	2229	478.758	2	955.501	955.501	-0.855048	0	24.47	134	141	K	LYESLGFK	T		R01-G.2529.2529.2.dta	30018770	NP_830401.1	acetyltransferase
Rex01	WT	aerobiosis	1	F055469	2240	478.81	2	955.606	955.607	-0.769145	1	25.64	32	40	K	SLLAPLSKK	A		R01-E.1552.1552.2.dta	30018383	NP_830014.1	50S ribosomal protein L2
Rex01	WT	aerobiosis	1	F055469	2241	478.811	2	955.607	955.607	0.277311	1	20.5	32	40	K	SLLAPLSKK	A		R01-E.1556.1556.2.dta	30018383	NP_830014.1	50S ribosomal protein L2
Rex01	WT	aerobiosis	1	F055469	2251	479.284	2	956.553	956.554	-0.817518	1	27.09	107	114	R	LIEKVQEV	-		R01-I.1678.1678.2.dta	30022518	NP_834149.1	ribosome-associated protein
Rex01	WT	aerobiosis	1	F055469	2253	479.284	2	956.554	956.554	-0.39935	0	26.03	11	19	K	EITPALVSK	F		R01-G.1586.1586.2.dta	30018392	NP_830023.1	50S ribosomal protein L5
Rex01	WT	aerobiosis	1	F055469	2254	479.284	2	956.554	956.554	0.0188175	0	25.94	11	19	K	EITPALVSK	F		R01-G.1705.1705.2.dta	30018392	NP_830023.1	50S ribosomal protein L5
Rex01	WT	aerobiosis	1	F055469	2256	479.284	2	956.554	956.554	0.0188175	0	34.38	11	19	K	EITPALVSK	F		R01-G.1697.1697.2.dta	30018392	NP_830023.1	50S ribosomal protein L5
Rex01	WT	aerobiosis	1	F055469	2279	480.224	2	958.433	958.433	-0.461169	0	25.08	57	64	K	FFNTSGMR	Y		R01-H.1938.1938.2.dta	30023032	NP_834663.1	arsenate reductase family protein
Rex01	WT	aerobiosis	1	F055469	2292	480.292	2	958.57	958.57	-0.263935	0	33.86	60	68	K	TVGILLDTK	G		R01-B.2455.2455.2.dta	30022674	NP_834305.1	pyruvate kinase
Rex01	WT	aerobiosis	1	F055469	2293	480.292	2	958.57	958.57	-0.263935	0	44.58	60	68	K	TVGILLDTK	G		R01-B.2466.2466.2.dta	30022674	NP_834305.1	pyruvate kinase
Rex01	WT	aerobiosis	1	F055469	2305	481.246	2	960.477	960.474	3.52534	0	23.31	151	157	K	LLYMYSR	G	Oxidation (M) [4]	R01-F.1669.1669.2.dta	30018784	NP_830415.1	transcriptional activator NprR
Rex01	WT	aerobiosis	1	F055469	2313	481.253	2	960.491	960.495	-3.69289	0	20.58	90	97	K	ILMEQSPK	S	Oxidation (M) [3]	R01-A.2023.2023.2.dta	30020541	NP_832172.1	TetR family transcriptional regulator
Rex01	WT	aerobiosis	1	F055469	2322	481.254	2	960.494	960.495	-0.762107	0	52.78	217	225	K	MADAILEAK	Q		R01-F.1810.1810.2.dta	30021915	NP_833546.1	30S ribosomal protein S2
Rex01	WT	aerobiosis	1	F055469	2323	481.254	2	960.494	960.495	-0.762107	0	54.22	217	225	K	MADAILEAK	Q		R01-F.1801.1801.2.dta	30021915	NP_833546.1	30S ribosomal protein S2
Rex01	WT	aerobiosis	1	F055469	2324	481.255	2	960.496	960.495	0.695475	0	58.33	217	225	K	MADAILEAK	Q		R01-F.1737.1737.2.dta	30021915	NP_833546.1	30S ribosomal protein S2
Rex01	WT	aerobiosis	1	F055469	2325	481.255	2	960.496	960.495	0.695475	0	55.83	217	225	K	MADAILEAK	Q		R01-F.1733.1733.2.dta	30021915	NP_833546.1	30S ribosomal protein S2
Rex01	WT	aerobiosis	1	F055469	2327	481.264	2	960.512	960.513	-0.33732	0	54.81	69	77	K	IADDVTSLK	I		R01-D.1450.1450.2.dta	30020354	NP_831985.1	alcohol dehydrogenase
Rex01	WT	aerobiosis	1	F055469	2328	481.264	2	960.512	960.513	-0.33732	0	21.62	69	77	K	IADDVTSLK	I		R01-E.1379.1379.2.dta	30020354	NP_831985.1	alcohol dehydrogenase
Rex01	WT	aerobiosis	1	F055469	2329	481.264	2	960.513	960.513	-0.129098	0	20.47	69	77	K	IADDVTSLK	I		R01-D.1441.1441.2.dta	30020354	NP_831985.1	alcohol dehydrogenase
Rex01	WT	aerobiosis	1	F055469	2330	481.264	2	960.513	960.513	0.287347	0	33.41	69	77	K	IADDVTSLK	I		R01-E.1385.1385.2.dta	30020354	NP_831985.1	alcohol dehydrogenase
Rex01	WT	aerobiosis	1	F055469	2345	481.756	2	961.497	961.498	-0.686429	0	32.75	68	75	R	FINLGENR	W		R01-G.1852.1852.2.dta	30023370	NP_835001.1	DNA-directed RNA polymerase subunit delta
Rex01	WT	aerobiosis	1	F055469	2346	481.756	2	961.497	961.498	-0.686429	0	32.55	68	75	R	FINLGENR	W		R01-G.1848.1848.2.dta	30023370	NP_835001.1	DNA-directed RNA polymerase subunit delta
Rex01	WT	aerobiosis	1	F055469	2351	482.748	2	963.481	963.481	0.0342508	0	24.18	144	151	R	GQWDAFLK	G		R01-D.3425.3425.2.dta	30019043	NP_830674.1	N-acetylmuramoyl-L-alanine amidase
Rex01	WT	aerobiosis	1	F055469	2352	482.748	2	963.481	963.481	0.0342508	0	29.22	144	151	R	GQWDAFLK	G		R01-D.3430.3430.2.dta	30019043	NP_830674.1	N-acetylmuramoyl-L-alanine amidase
Rex01	WT	aerobiosis	1	F055469	2359	482.771	2	963.528	963.528	-0.0166056	0	31.84	4	11	K	LELLYEGK	A		R01-F.2478.2478.2.dta	161511212	NP_830165.2	phosphoribosylaminoimidazole-succinocarboxamide synthase
Rex01	WT	aerobiosis	1	F055469	2363	482.771	2	963.528	963.528	0.158791	0	33.86	324	331	R	DLFETVLK	V		R01-D.3792.3794.2.dta	30022940	NP_834571.1	glucose-6-phosphate isomerase
Rex01	WT	aerobiosis	1	F055469	2371	483.287	2	964.559	964.559	-0.288215	0	42.58	17	25	K	YTLVTVAAK	R		R01-I.2125.2125.2.dta	30021958	NP_833589.1	DNA-directed RNA polymerase subunit omega
Rex01	WT	aerobiosis	1	F055469	2372	483.287	2	964.559	964.559	-0.288215	0	73.05	17	25	K	YTLVTVAAK	R		R01-I.2107.2107.2.dta	30021958	NP_833589.1	DNA-directed RNA polymerase subunit omega
Rex01	WT	aerobiosis	1	F055469	2381	483.748	2	965.481	965.482	-0.791315	0	29.79	91	98	R	IISDDTFR	K		R01-H.1797.1797.2.dta	30018291	NP_829922.1	putative cytoplasmic protein
Rex01	WT	aerobiosis	1	F055469	2382	483.748	2	965.481	965.482	-0.584164	0	23.49	91	98	R	IISDDTFR	K		R01-G.1680.1680.2.dta	30018291	NP_829922.1	putative cytoplasmic protein
Rex01	WT	aerobiosis	1	F055469	2383	483.748	2	965.481	965.482	-0.377014	0	21.6	91	98	R	IISDDTFR	K		R01-G.1583.1583.2.dta	30018291	NP_829922.1	putative cytoplasmic protein
Rex01	WT	aerobiosis	1	F055469	2384	483.748	2	965.482	965.482	-0.169863	0	28.58	91	98	R	IISDDTFR	K		R01-F.1571.1571.2.dta	30018291	NP_829922.1	putative cytoplasmic protein
Rex01	WT	aerobiosis	1	F055469	2387	483.748	2	965.482	965.482	0.0372871	0	27.7	91	98	R	IISDDTFR	K		R01-H.1810.1810.2.dta	30018291	NP_829922.1	putative cytoplasmic protein
Rex01	WT	aerobiosis	1	F055469	2395	484.235	2	966.456	966.456	-0.310412	0	56.07	220	227	R	TSFDWGVR	V		R01-B.2680.2680.2.dta	30018309	NP_829940.1	methionyl-tRNA synthetase
Rex01	WT	aerobiosis	1	F055469	2396	484.235	2	966.456	966.456	0.310412	0	43.81	220	227	R	TSFDWGVR	V		R01-B.2673.2673.2.dta	30018309	NP_829940.1	methionyl-tRNA synthetase
Rex01	WT	aerobiosis	1	F055469	2401	484.747	2	967.478	967.48	-1.26824	0	37.99	80	87	R	LMEIGSYR	G		R01-H.2580.2580.2.dta	30018404	NP_830035.1	30S ribosomal protein S13
Rex01	WT	aerobiosis	1	F055469	2402	484.747	2	967.479	967.48	-1.06152	0	25.35	80	87	R	LMEIGSYR	G		R01-H.3356.3356.2.dta	30018404	NP_830035.1	30S ribosomal protein S13
Rex01	WT	aerobiosis	1	F055469	2403	484.747	2	967.479	967.48	-0.854798	0	26.61	80	87	R	LMEIGSYR	G		R01-H.3380.3380.2.dta	30018404	NP_830035.1	30S ribosomal protein S13
Rex01	WT	aerobiosis	1	F055469	2405	484.747	2	967.479	967.48	-0.648076	0	23.82	80	87	R	LMEIGSYR	G		R01-G.2095.2095.2.dta	30018404	NP_830035.1	30S ribosomal protein S13
Rex01	WT	aerobiosis	1	F055469	2406	484.747	2	967.479	967.48	-0.648076	0	21.7	80	87	R	LMEIGSYR	G		R01-H.2474.2474.2.dta	30018404	NP_830035.1	30S ribosomal protein S13
Rex01	WT	aerobiosis	1	F055469	2407	484.747	2	967.479	967.48	-0.648076	0	39.29	80	87	R	LMEIGSYR	G		R01-H.2392.2392.2.dta	30018404	NP_830035.1	30S ribosomal protein S13
Rex01	WT	aerobiosis	1	F055469	2408	484.747	2	967.479	967.48	-0.441353	0	22.5	80	87	R	LMEIGSYR	G		R01-G.2089.2089.2.dta	30018404	NP_830035.1	30S ribosomal protein S13
Rex01	WT	aerobiosis	1	F055469	2409	484.747	2	967.479	967.48	-0.441353	0	21.23	80	87	R	LMEIGSYR	G		R01-H.2607.2607.2.dta	30018404	NP_830035.1	30S ribosomal protein S13
Rex01	WT	aerobiosis	1	F055469	2410	484.747	2	967.479	967.48	-0.441353	0	27.79	80	87	R	LMEIGSYR	G		R01-H.2491.2491.2.dta	30018404	NP_830035.1	30S ribosomal protein S13
Rex01	WT	aerobiosis	1	F055469	2412	484.747	2	967.479	967.48	-0.23463	0	20.21	80	87	R	LMEIGSYR	G		R01-H.3086.3086.2.dta	30018404	NP_830035.1	30S ribosomal protein S13
Rex01	WT	aerobiosis	1	F055469	2413	484.747	2	967.479	967.48	-0.23463	0	20.46	80	87	R	LMEIGSYR	G		R01-H.3005.3005.2.dta	30018404	NP_830035.1	30S ribosomal protein S13
Rex01	WT	aerobiosis	1	F055469	2414	484.747	2	967.479	967.48	-0.23463	0	49.32	80	87	R	LMEIGSYR	G		R01-H.2287.2287.2.dta	30018404	NP_830035.1	30S ribosomal protein S13
Rex01	WT	aerobiosis	1	F055469	2415	484.747	2	967.479	967.48	-0.23463	0	45.71	80	87	R	LMEIGSYR	G		R01-H.2284.2284.2.dta	30018404	NP_830035.1	30S ribosomal protein S13
Rex01	WT	aerobiosis	1	F055469	2416	484.747	2	967.48	967.48	-0.0279076	0	35.92	80	87	R	LMEIGSYR	G		R01-H.3276.3276.2.dta	30018404	NP_830035.1	30S ribosomal protein S13
Rex01	WT	aerobiosis	1	F055469	2417	484.747	2	967.48	967.48	-0.0279076	0	25.91	80	87	R	LMEIGSYR	G		R01-H.2400.2400.2.dta	30018404	NP_830035.1	30S ribosomal protein S13
Rex01	WT	aerobiosis	1	F055469	2428	485.274	2	968.533	968.533	0.378924	1	26.5	96	103	R	SYAYKLPK	K		R01-G.1070.1072.2.dta	30018381	NP_830012.1	50S ribosomal protein L4
Rex01	WT	aerobiosis	1	F055469	2441	485.748	2	969.481	969.481	-0.0979906	0	40.36	696	703	R	EYVEGFVK	M		R01-A.2218.2218.2.dta	30022810	NP_834441.1	leucyl-tRNA synthetase
Rex01	WT	aerobiosis	1	F055469	2447	485.764	2	969.513	969.513	0.367195	0	21.96	78	86	K	GLEGLQEPK	A		R01-D.1475.1475.2.dta	30021054	NP_832685.1	3-phosphoshikimate 1-carboxyvinyltransferase
Rex01	WT	aerobiosis	1	F055469	2450	485.787	2	969.56	969.561	-0.465159	0	44.49	11	18	R	ALQLLQER	G		R01-G.2237.2237.2.dta	30022995	NP_834626.1	low temperature requirement C protein
Rex01	WT	aerobiosis	1	F055469	2451	485.787	2	969.56	969.561	-0.465159	0	39.37	11	18	R	ALQLLQER	G		R01-G.2244.2244.2.dta	30022995	NP_834626.1	low temperature requirement C protein
Rex01	WT	aerobiosis	1	F055469	2452	485.788	2	969.56	969.561	-0.275382	0	51.29	93	100	R	LNVLDLQR	L		R01-F.2676.2676.2.dta	30022921	NP_834552.1	naphthoate synthase
Rex01	WT	aerobiosis	1	F055469	2453	485.788	2	969.561	969.561	-0.0691035	0	56.45	93	100	R	LNVLDLQR	L		R01-F.2683.2683.2.dta	30022921	NP_834552.1	naphthoate synthase
Rex01	WT	aerobiosis	1	F055469	2455	485.8	2	969.585	969.586	-0.425955	0	48.78	272	280	K	IDQALAVLK	E		R01-C.2529.2529.2.dta	30023394	NP_835025.1	arginyl-tRNA synthetase
Rex01	WT	aerobiosis	1	F055469	2456	485.8	2	969.585	969.586	-0.425955	0	46.98	272	280	K	IDQALAVLK	E		R01-C.2523.2523.2.dta	30023394	NP_835025.1	arginyl-tRNA synthetase
Rex01	WT	aerobiosis	1	F055469	2462	486.298	2	970.581	970.581	0.374003	1	57.87	35	42	K	EIAELLKR	E		R01-H.1871.1871.2.dta	30018394	NP_830025.1	30S ribosomal protein S8
Rex01	WT	aerobiosis	1	F055469	2463	486.298	2	970.582	970.581	0.786127	1	37.56	35	42	K	EIAELLKR	E		R01-H.1864.1864.2.dta	30018394	NP_830025.1	30S ribosomal protein S8
Rex01	WT	aerobiosis	1	F055469	2474	486.789	2	971.564	971.565	-1.10852	0	28.23	239	247	R	AVNDLILSK	T		R01-E.2204.2204.2.dta	30022446	NP_834077.1	bifunctional acetaldehyde-CoA/alcohol dehydrogenase
Rex01	WT	aerobiosis	1	F055469	2475	486.789	2	971.564	971.565	-1.10852	0	26.21	239	247	R	AVNDLILSK	T		R01-B.2120.2120.2.dta	30022446	NP_834077.1	bifunctional acetaldehyde-CoA/alcohol dehydrogenase
Rex01	WT	aerobiosis	1	F055469	2476	486.789	2	971.564	971.565	-0.696814	0	22.86	239	247	R	AVNDLILSK	T		R01-A.2477.2477.2.dta	30022446	NP_834077.1	bifunctional acetaldehyde-CoA/alcohol dehydrogenase
Rex01	WT	aerobiosis	1	F055469	2477	486.789	2	971.564	971.565	-0.696814	0	24.74	239	247	R	AVNDLILSK	T		R01-E.2192.2192.2.dta	30022446	NP_834077.1	bifunctional acetaldehyde-CoA/alcohol dehydrogenase
Rex01	WT	aerobiosis	1	F055469	2481	486.79	2	971.565	971.565	-0.49096	0	50.58	239	247	R	AVNDLILSK	T		R01-D.2242.2242.2.dta	30022446	NP_834077.1	bifunctional acetaldehyde-CoA/alcohol dehydrogenase
Rex01	WT	aerobiosis	1	F055469	2482	486.79	2	971.565	971.565	-0.49096	0	37.46	239	247	R	AVNDLILSK	T		R01-D.2236.2236.2.dta	30022446	NP_834077.1	bifunctional acetaldehyde-CoA/alcohol dehydrogenase
Rex01	WT	aerobiosis	1	F055469	2483	486.79	2	971.565	971.565	-0.49096	0	71.16	239	247	R	AVNDLILSK	T		R01-A.2334.2334.2.dta	30022446	NP_834077.1	bifunctional acetaldehyde-CoA/alcohol dehydrogenase
Rex01	WT	aerobiosis	1	F055469	2484	486.79	2	971.565	971.565	-0.49096	0	20.01	239	247	R	AVNDLILSK	T		R01-C.2274.2274.2.dta	30022446	NP_834077.1	bifunctional acetaldehyde-CoA/alcohol dehydrogenase
Rex01	WT	aerobiosis	1	F055469	2485	486.79	2	971.565	971.565	-0.49096	0	36.36	239	247	R	AVNDLILSK	T		R01-C.2281.2281.2.dta	30022446	NP_834077.1	bifunctional acetaldehyde-CoA/alcohol dehydrogenase
Rex01	WT	aerobiosis	1	F055469	2486	486.79	2	971.565	971.565	-0.0792536	0	44.91	239	247	R	AVNDLILSK	T		R01-B.2124.2124.2.dta	30022446	NP_834077.1	bifunctional acetaldehyde-CoA/alcohol dehydrogenase
Rex01	WT	aerobiosis	1	F055469	2487	486.79	2	971.565	971.565	-0.0792536	0	59.09	239	247	R	AVNDLILSK	T		R01-A.2330.2330.2.dta	30022446	NP_834077.1	bifunctional acetaldehyde-CoA/alcohol dehydrogenase
Rex01	WT	aerobiosis	1	F055469	2488	486.79	2	971.565	971.565	0.332453	0	20.85	239	247	R	AVNDLILSK	T		R01-A.2485.2485.2.dta	30022446	NP_834077.1	bifunctional acetaldehyde-CoA/alcohol dehydrogenase
Rex01	WT	aerobiosis	1	F055469	2512	487.305	2	972.596	972.597	-0.522313	1	33.51	4	11	K	KLEITLTR	S		R01-I.1848.1848.2.dta	30018398	NP_830029.1	50S ribosomal protein L30
Rex01	WT	aerobiosis	1	F055469	2513	487.305	2	972.596	972.597	-0.316678	1	24.19	4	11	K	KLEITLTR	S		R01-J.1656.1656.2.dta	30018398	NP_830029.1	50S ribosomal protein L30
Rex01	WT	aerobiosis	1	F055469	2514	487.305	2	972.596	972.597	-0.316678	1	33.55	4	11	K	KLEITLTR	S		R01-J.1548.1550.2.dta	30018398	NP_830029.1	50S ribosomal protein L30
Rex01	WT	aerobiosis	1	F055469	2515	487.305	2	972.596	972.597	-0.316678	1	38.97	4	11	K	KLEITLTR	S		R01-I.1856.1856.2.dta	30018398	NP_830029.1	50S ribosomal protein L30
Rex01	WT	aerobiosis	1	F055469	2516	487.308	2	972.601	972.601	-0.156282	0	54.34	3	11	K	LGIVIFPSK	M		R01-G.3501.3503.2.dta	30019378	NP_831009.1	hypothetical protein BC1225
Rex01	WT	aerobiosis	1	F055469	2517	487.761	2	973.507	973.508	-0.562913	0	38.17	32	39	K	EIVEEISR	M		R01-C.1504.1504.2.dta	30023019	NP_834650.1	ABC transporter-associated protein
Rex01	WT	aerobiosis	1	F055469	2518	487.761	2	973.508	973.508	0.0534151	0	39.51	32	39	K	EIVEEISR	M		R01-C.1496.1496.2.dta	30023019	NP_834650.1	ABC transporter-associated protein
Rex01	WT	aerobiosis	1	F055469	2525	487.774	2	973.534	973.535	-0.479695	0	21.74	53	61	K	IYPGVNVGR	G		R01-I.1742.1742.2.dta	30022517	NP_834148.1	50S ribosomal protein L27
Rex01	WT	aerobiosis	1	F055469	2526	487.774	2	973.534	973.535	-0.479695	0	50.26	53	61	K	IYPGVNVGR	G		R01-H.1743.1743.2.dta	30022517	NP_834148.1	50S ribosomal protein L27
Rex01	WT	aerobiosis	1	F055469	2528	487.774	2	973.534	973.535	-0.274258	0	69.04	53	61	K	IYPGVNVGR	G		R01-I.1750.1750.2.dta	30022517	NP_834148.1	50S ribosomal protein L27
Rex01	WT	aerobiosis	1	F055469	2529	487.775	2	973.535	973.535	0.54749	0	38.8	53	61	K	IYPGVNVGR	G		R01-H.1739.1739.2.dta	30022517	NP_834148.1	50S ribosomal protein L27
Rex01	WT	aerobiosis	1	F055469	2536	488.268	2	974.521	974.522	-0.664941	0	41.31	42	49	K	TIVLDMQR	N		R01-I.2386.2386.2.dta	30023003	NP_834634.1	putative cytoplasmic protein
Rex01	WT	aerobiosis	1	F055469	2537	488.268	2	974.522	974.522	-0.254484	0	32.46	42	49	K	TIVLDMQR	N		R01-I.2375.2375.2.dta	30023003	NP_834634.1	putative cytoplasmic protein
Rex01	WT	aerobiosis	1	F055469	2538	488.277	2	974.539	974.54	-0.420711	0	34.87	357	365	K	TIVTSEIGR	T		R01-B.1392.1392.2.dta	30022960	NP_834591.1	phosphoglucomutase
Rex01	WT	aerobiosis	1	F055469	2539	488.277	2	974.539	974.54	-0.420711	0	28.2	357	365	K	TIVTSEIGR	T		R01-B.1398.1398.2.dta	30022960	NP_834591.1	phosphoglucomutase
Rex01	WT	aerobiosis	1	F055469	2542	488.285	2	974.555	974.555	-0.291415	0	45.98	151	161	K	IGLFGGAGVGK	T		R01-C.2912.2912.2.dta	30023337	NP_834968.1	F0F1 ATP synthase subunit beta
Rex01	WT	aerobiosis	1	F055469	2543	488.285	2	974.555	974.555	-0.0861932	0	53.03	151	161	K	IGLFGGAGVGK	T		R01-C.2920.2920.2.dta	30023337	NP_834968.1	F0F1 ATP synthase subunit beta
Rex01	WT	aerobiosis	1	F055469	2544	488.285	2	974.556	974.555	1.17695	0	57.01	16	24	R	AFIGEIVAR	F		R01-H.2985.2985.2.dta	30019663	NP_831294.1	nucleoside diphosphate kinase
Rex01	WT	aerobiosis	1	F055469	2545	488.286	2	974.556	974.555	1.58739	0	41.55	16	24	R	AFIGEIVAR	F		R01-H.2978.2978.2.dta	30019663	NP_831294.1	nucleoside diphosphate kinase
Rex01	WT	aerobiosis	1	F055469	2546	488.75	2	975.484	975.485	-0.332143	0	31.37	84	90	R	CLQWLEK	H		R01-D.2653.2653.2.dta	30018532	NP_830163.1	phosphoribosylaminoimidazole carboxylase ATPase subunit
Rex01	WT	aerobiosis	1	F055469	2547	488.75	2	975.485	975.485	0.07791	0	32.77	84	90	R	CLQWLEK	H		R01-D.2645.2645.2.dta	30018532	NP_830163.1	phosphoribosylaminoimidazole carboxylase ATPase subunit
Rex01	WT	aerobiosis	1	F055469	2548	488.764	2	975.513	975.514	-1.14299	0	61.08	142	150	R	VGEFAANIR	A		R01-G.2012.2012.2.dta	30018395	NP_830026.1	50S ribosomal protein L6
Rex01	WT	aerobiosis	1	F055469	2549	488.764	2	975.513	975.514	-0.937967	0	34.3	142	150	R	VGEFAANIR	A		R01-G.2483.2483.2.dta	30018395	NP_830026.1	50S ribosomal protein L6
Rex01	WT	aerobiosis	1	F055469	2550	488.764	2	975.513	975.514	-0.937967	0	39.47	142	150	R	VGEFAANIR	A		R01-G.2474.2474.2.dta	30018395	NP_830026.1	50S ribosomal protein L6
Rex01	WT	aerobiosis	1	F055469	2551	488.764	2	975.513	975.514	-0.732947	0	35.33	142	150	R	VGEFAANIR	A		R01-G.2114.2114.2.dta	30018395	NP_830026.1	50S ribosomal protein L6
Rex01	WT	aerobiosis	1	F055469	2552	488.764	2	975.513	975.514	-0.732947	0	54.61	142	150	R	VGEFAANIR	A		R01-G.2676.2676.2.dta	30018395	NP_830026.1	50S ribosomal protein L6
Rex01	WT	aerobiosis	1	F055469	2553	488.764	2	975.513	975.514	-0.527927	0	40.43	142	150	R	VGEFAANIR	A		R01-G.2762.2762.2.dta	30018395	NP_830026.1	50S ribosomal protein L6
Rex01	WT	aerobiosis	1	F055469	2554	488.764	2	975.513	975.514	-0.527927	0	76.42	142	150	R	VGEFAANIR	A		R01-G.1992.1992.2.dta	30018395	NP_830026.1	50S ribosomal protein L6
Rex01	WT	aerobiosis	1	F055469	2555	488.764	2	975.513	975.514	-0.527927	0	75.04	142	150	R	VGEFAANIR	A		R01-G.1879.1879.2.dta	30018395	NP_830026.1	50S ribosomal protein L6
Rex01	WT	aerobiosis	1	F055469	2556	488.764	2	975.513	975.514	-0.322907	0	81.54	142	150	R	VGEFAANIR	A		R01-G.1718.1718.2.dta	30018395	NP_830026.1	50S ribosomal protein L6
Rex01	WT	aerobiosis	1	F055469	2557	488.764	2	975.513	975.514	-0.322907	0	66.44	142	150	R	VGEFAANIR	A		R01-F.1697.1697.2.dta	30018395	NP_830026.1	50S ribosomal protein L6
Rex01	WT	aerobiosis	1	F055469	2558	488.764	2	975.514	975.514	-0.117887	0	71.91	142	150	R	VGEFAANIR	A		R01-G.2342.2342.2.dta	30018395	NP_830026.1	50S ribosomal protein L6
Rex01	WT	aerobiosis	1	F055469	2559	488.764	2	975.514	975.514	-0.117887	0	48.28	142	150	R	VGEFAANIR	A		R01-G.2134.2134.2.dta	30018395	NP_830026.1	50S ribosomal protein L6
Rex01	WT	aerobiosis	1	F055469	2560	488.764	2	975.514	975.514	-0.117887	0	50.23	142	150	R	VGEFAANIR	A		R01-G.2559.2559.2.dta	30018395	NP_830026.1	50S ribosomal protein L6
Rex01	WT	aerobiosis	1	F055469	2561	488.764	2	975.514	975.514	-0.117887	0	66.17	142	150	R	VGEFAANIR	A		R01-G.2157.2157.2.dta	30018395	NP_830026.1	50S ribosomal protein L6
Rex01	WT	aerobiosis	1	F055469	2562	488.764	2	975.514	975.514	0.0871336	0	73.01	142	150	R	VGEFAANIR	A		R01-G.1710.1710.2.dta	30018395	NP_830026.1	50S ribosomal protein L6
Rex01	WT	aerobiosis	1	F055469	2563	488.764	2	975.514	975.514	0.0871336	0	37.46	142	150	R	VGEFAANIR	A		R01-G.2563.2563.2.dta	30018395	NP_830026.1	50S ribosomal protein L6
Rex01	WT	aerobiosis	1	F055469	2564	488.764	2	975.514	975.514	0.0871336	0	67.47	142	150	R	VGEFAANIR	A		R01-G.1896.1896.2.dta	30018395	NP_830026.1	50S ribosomal protein L6
Rex01	WT	aerobiosis	1	F055469	2565	488.764	2	975.514	975.514	0.292154	0	49.53	142	150	R	VGEFAANIR	A		R01-G.2368.2368.2.dta	30018395	NP_830026.1	50S ribosomal protein L6
Rex01	WT	aerobiosis	1	F055469	2566	488.764	2	975.514	975.514	0.292154	0	67.48	142	150	R	VGEFAANIR	A		R01-G.2655.2655.2.dta	30018395	NP_830026.1	50S ribosomal protein L6
Rex01	WT	aerobiosis	1	F055469	2567	488.764	2	975.514	975.514	0.292154	0	63.77	142	150	R	VGEFAANIR	A		R01-F.1689.1689.2.dta	30018395	NP_830026.1	50S ribosomal protein L6
Rex01	WT	aerobiosis	1	F055469	2568	488.765	2	975.515	975.514	1.52227	0	30.26	142	150	R	VGEFAANIR	A		R01-G.2750.2750.2.dta	30018395	NP_830026.1	50S ribosomal protein L6
Rex01	WT	aerobiosis	1	F055469	2572	489.256	2	976.497	976.498	-0.347159	0	28.67	8	16	K	ALAFDGEVR	A		R01-E.2035.2035.2.dta	30018338	NP_829969.1	Hsp33-like chaperonin
Rex01	WT	aerobiosis	1	F055469	2573	489.256	2	976.497	976.498	-0.347159	0	43.13	8	16	K	ALAFDGEVR	A		R01-E.2039.2039.2.dta	30018338	NP_829969.1	Hsp33-like chaperonin
Rex01	WT	aerobiosis	1	F055469	2579	489.269	2	976.523	976.523	-0.308236	0	60.23	735	743	R	VDGLFAEVK	Q		R01-A.2882.2882.2.dta	30022464	NP_834095.1	alanyl-tRNA synthetase
Rex01	WT	aerobiosis	1	F055469	2580	489.269	2	976.523	976.523	-0.103428	0	50.15	735	743	R	VDGLFAEVK	Q		R01-A.2890.2890.2.dta	30022464	NP_834095.1	alanyl-tRNA synthetase
Rex01	WT	aerobiosis	1	F055469	2614	490.258	2	978.502	978.502	0.06745	0	40.08	547	555	R	TELSAYAPK	I		R01-B.1434.1434.2.dta	30021896	NP_833527.1	polynucleotide phosphorylase/polyadenylase
Rex01	WT	aerobiosis	1	F055469	2616	490.258	2	978.502	978.502	0.06745	0	20.64	547	555	R	TELSAYAPK	I		R01-B.1425.1425.2.dta	30021896	NP_833527.1	polynucleotide phosphorylase/polyadenylase
Rex01	WT	aerobiosis	1	F055469	2624	490.264	2	978.513	978.513	-0.812457	0	50.28	64	72	K	ISYGVGVER	T		R01-G.1410.1410.2.dta	30021928	NP_833559.1	50S ribosomal protein L19
Rex01	WT	aerobiosis	1	F055469	2625	490.264	2	978.513	978.513	-0.812457	0	46.91	64	72	K	ISYGVGVER	T		R01-H.1634.1634.2.dta	30021928	NP_833559.1	50S ribosomal protein L19
Rex01	WT	aerobiosis	1	F055469	2626	490.264	2	978.513	978.513	-0.608065	0	34.19	64	72	K	ISYGVGVER	T		R01-G.1405.1405.2.dta	30021928	NP_833559.1	50S ribosomal protein L19
Rex01	WT	aerobiosis	1	F055469	2627	490.264	2	978.513	978.513	-0.403674	0	53.11	138	146	K	VGLGLDYSR	E		R01-A.2394.2394.2.dta	30022546	NP_834177.1	valyl-tRNA synthetase
Rex01	WT	aerobiosis	1	F055469	2628	490.264	2	978.513	978.513	-0.199282	0	45.47	138	146	K	VGLGLDYSR	E		R01-A.2399.2399.2.dta	30022546	NP_834177.1	valyl-tRNA synthetase
Rex01	WT	aerobiosis	1	F055469	2629	490.264	2	978.514	978.513	0.209501	0	52.86	64	72	K	ISYGVGVER	T		R01-H.1569.1569.2.dta	30021928	NP_833559.1	50S ribosomal protein L19
Rex01	WT	aerobiosis	1	F055469	2630	490.264	2	978.514	978.513	0.618285	0	50.55	64	72	K	ISYGVGVER	T		R01-H.1575.1575.2.dta	30021928	NP_833559.1	50S ribosomal protein L19
Rex01	WT	aerobiosis	1	F055469	2634	490.282	2	978.549	978.55	-0.788923	0	25.25	73	80	R	IVYQSLTR	V		R01-A.1661.1661.2.dta	30023173	NP_834804.1	phosphoglyceromutase
Rex01	WT	aerobiosis	1	F055469	2635	490.282	2	978.549	978.55	-0.788923	0	33.36	73	80	R	IVYQSLTR	V		R01-C.1589.1589.2.dta	30023173	NP_834804.1	phosphoglyceromutase
Rex01	WT	aerobiosis	1	F055469	2636	490.282	2	978.549	978.55	-0.380154	0	32.65	73	80	R	IVYQSLTR	V		R01-A.1665.1665.2.dta	30023173	NP_834804.1	phosphoglyceromutase
Rex01	WT	aerobiosis	1	F055469	2637	490.282	2	978.549	978.55	-0.380154	0	23.74	73	80	R	IVYQSLTR	V		R01-C.1502.1502.2.dta	30023173	NP_834804.1	phosphoglyceromutase
Rex01	WT	aerobiosis	1	F055469	2638	490.282	2	978.549	978.55	-0.380154	0	37.62	73	80	R	IVYQSLTR	V		R01-C.1581.1581.2.dta	30023173	NP_834804.1	phosphoglyceromutase
Rex01	WT	aerobiosis	1	F055469	2639	490.282	2	978.549	978.55	-0.380154	0	50.31	73	80	R	IVYQSLTR	V		R01-C.1509.1509.2.dta	30023173	NP_834804.1	phosphoglyceromutase
Rex01	WT	aerobiosis	1	F055469	2651	491.245	2	980.475	980.475	-0.302914	0	23.67	1	8	-	MISVNDFR	T		R01-F.2519.2519.2.dta	30022280	NP_833911.1	elongation factor P
Rex01	WT	aerobiosis	1	F055469	2652	491.245	2	980.475	980.475	-0.302914	0	20.18	1	8	-	MISVNDFR	T		R01-G.2644.2644.2.dta	30022280	NP_833911.1	elongation factor P
Rex01	WT	aerobiosis	1	F055469	2653	491.245	2	980.475	980.475	-0.0989316	0	27.24	1	8	-	MISVNDFR	T		R01-F.2524.2524.2.dta	30022280	NP_833911.1	elongation factor P
Rex01	WT	aerobiosis	1	F055469	2655	491.245	2	980.475	980.475	0.105051	0	21.83	1	8	-	MISVNDFR	T		R01-G.2637.2637.2.dta	30022280	NP_833911.1	elongation factor P
Rex01	WT	aerobiosis	1	F055469	2667	491.736	2	981.458	981.459	-1.33067	0	21.05	114	121	K	EMTVAEFR	K		R01-A.2319.2319.2.dta	30021984	NP_833615.1	isoleucyl-tRNA synthetase
Rex01	WT	aerobiosis	1	F055469	2689	491.806	2	981.597	981.597	0.158925	0	27.28	130	138	R	PVALLNSLR	F		R01-B.2953.2953.2.dta	30018537	NP_830168.1	phosphoribosylformylglycinamidine synthase II
Rex01	WT	aerobiosis	1	F055469	2691	492.265	2	982.515	982.516	-0.304321	0	42.21	198	206	R	VAMLSFSTK	G		R01-E.2697.2697.2.dta	30023417	NP_835048.1	phosphotransacetylase
Rex01	WT	aerobiosis	1	F055469	2692	492.265	2	982.516	982.516	0.102797	0	50.19	198	206	R	VAMLSFSTK	G		R01-E.2705.2705.2.dta	30023417	NP_835048.1	phosphotransacetylase
Rex01	WT	aerobiosis	1	F055469	2695	492.739	2	983.464	983.465	-0.481969	0	36.87	423	430	K	QMQFFGAR	A		R01-B.2397.2397.2.dta	30018697	NP_830328.1	formate acetyltransferase
Rex01	WT	aerobiosis	1	F055469	2696	492.739	2	983.464	983.465	-0.481969	0	42.23	423	430	K	QMQFFGAR	A		R01-B.2406.2406.2.dta	30018697	NP_830328.1	formate acetyltransferase
Rex01	WT	aerobiosis	1	F055469	2697	492.744	2	983.474	983.475	-0.555174	0	45.63	80	87	R	LMEIGSYR	G	Oxidation (M) [2]	R01-H.1436.1436.2.dta	30018404	NP_830035.1	30S ribosomal protein S13
Rex01	WT	aerobiosis	1	F055469	2698	492.744	2	983.474	983.475	-0.555174	0	42	80	87	R	LMEIGSYR	G	Oxidation (M) [2]	R01-H.1441.1441.2.dta	30018404	NP_830035.1	30S ribosomal protein S13
Rex01	WT	aerobiosis	1	F055469	2699	492.745	2	983.476	983.475	1.68179	0	20.18	80	87	R	LMEIGSYR	G	Oxidation (M) [2]	R01-H.1587.1587.2.dta	30018404	NP_830035.1	30S ribosomal protein S13
Rex01	WT	aerobiosis	1	F055469	2706	493.287	2	984.56	984.56	-0.524092	0	24.82	299	308	K	NIVAAGLAEK	A		R01-D.1685.1685.2.dta	30022834	NP_834465.1	S-adenosylmethionine synthetase
Rex01	WT	aerobiosis	1	F055469	2707	493.288	2	984.561	984.56	0.694726	0	27.72	299	308	K	NIVAAGLAEK	A		R01-D.1694.1694.2.dta	30022834	NP_834465.1	S-adenosylmethionine synthetase
Rex01	WT	aerobiosis	1	F055469	2710	493.305	2	984.596	984.597	-0.312818	1	40.78	611	618	K	KIIEDIVR	E		R01-B.1436.1436.2.dta	30021896	NP_833527.1	polynucleotide phosphorylase/polyadenylase
Rex01	WT	aerobiosis	1	F055469	2711	493.306	2	984.597	984.597	-0.10969	1	29.65	611	618	K	KIIEDIVR	E		R01-B.1427.1427.2.dta	30021896	NP_833527.1	polynucleotide phosphorylase/polyadenylase
Rex01	WT	aerobiosis	1	F055469	2713	493.745	2	985.475	985.476	-0.63827	0	51.95	26	33	K	YTFDVDVK	S		R01-I.2733.2733.2.dta	30018382	NP_830013.1	50S ribosomal protein L23
Rex01	WT	aerobiosis	1	F055469	2714	493.745	2	985.475	985.476	-0.435323	0	43.56	26	33	K	YTFDVDVK	S		R01-I.2740.2740.2.dta	30018382	NP_830013.1	50S ribosomal protein L23
Rex01	WT	aerobiosis	1	F055469	2715	493.745	2	985.476	985.476	-0.0294274	0	35.34	26	33	K	YTFDVDVK	S		R01-H.2656.2656.2.dta	30018382	NP_830013.1	50S ribosomal protein L23
Rex01	WT	aerobiosis	1	F055469	2716	493.745	2	985.476	985.476	0.17352	0	49.42	26	33	K	YTFDVDVK	S		R01-H.2661.2661.2.dta	30018382	NP_830013.1	50S ribosomal protein L23
Rex01	WT	aerobiosis	1	F055469	2718	493.788	2	985.562	985.563	-1.00044	0	27	348	356	K	LSPVLACVK	A		R01-A.2232.2232.2.dta	30022446	NP_834077.1	bifunctional acetaldehyde-CoA/alcohol dehydrogenase
Rex01	WT	aerobiosis	1	F055469	2719	493.789	2	985.563	985.563	-0.391654	0	22.5	348	356	K	LSPVLACVK	A		R01-B.2046.2046.2.dta	30022446	NP_834077.1	bifunctional acetaldehyde-CoA/alcohol dehydrogenase
Rex01	WT	aerobiosis	1	F055469	2720	493.789	2	985.563	985.563	-0.188725	0	33.62	348	356	K	LSPVLACVK	A		R01-A.2235.2235.2.dta	30022446	NP_834077.1	bifunctional acetaldehyde-CoA/alcohol dehydrogenase
Rex01	WT	aerobiosis	1	F055469	2722	493.798	2	985.581	985.581	-0.149151	0	63.39	99	108	K	LTGGVEGLLK	G		R01-C.2816.2816.2.dta	30022058	NP_833689.1	dihydrolipoamide dehydrogenase
Rex01	WT	aerobiosis	1	F055469	2723	493.798	2	985.581	985.581	-0.149151	0	63.64	99	108	K	LTGGVEGLLK	G		R01-C.2825.2825.2.dta	30022058	NP_833689.1	dihydrolipoamide dehydrogenase
Rex01	WT	aerobiosis	1	F055469	2724	493.803	2	985.591	985.592	-0.773139	0	40.52	123	131	K	TLLAQTLAR	I		R01-D.2382.2382.2.dta	30022560	NP_834191.1	ATP-dependent protease ATP-binding subunit
Rex01	WT	aerobiosis	1	F055469	2726	493.803	2	985.592	985.592	-0.367292	0	51.51	123	131	K	TLLAQTLAR	I		R01-D.2389.2389.2.dta	30022560	NP_834191.1	ATP-dependent protease ATP-binding subunit
Rex01	WT	aerobiosis	1	F055469	2727	494.277	2	986.539	986.54	-0.821052	0	30.81	18	27	R	GVDTLANAVK	V		R01-A.1837.1837.2.dta	30018515	NP_830146.1	chaperonin GroEL
Rex01	WT	aerobiosis	1	F055469	2728	494.277	2	986.539	986.54	-0.618323	0	49.17	18	27	R	GVDTLANAVK	V		R01-A.1840.1840.2.dta	30018515	NP_830146.1	chaperonin GroEL
Rex01	WT	aerobiosis	1	F055469	2729	494.277	2	986.539	986.54	-0.618323	0	56.93	18	27	R	GVDTLANAVK	V		R01-C.1729.1729.2.dta	30018515	NP_830146.1	chaperonin GroEL
Rex01	WT	aerobiosis	1	F055469	2730	494.277	2	986.54	986.54	0.192592	0	70.14	18	27	R	GVDTLANAVK	V		R01-C.1732.1732.2.dta	30018515	NP_830146.1	chaperonin GroEL
Rex01	WT	aerobiosis	1	F055469	2731	494.289	2	986.564	986.565	-0.766295	0	28.52	265	273	R	TGIIDVLEK	M		R01-D.3348.3348.2.dta	30021054	NP_832685.1	3-phosphoshikimate 1-carboxyvinyltransferase
Rex01	WT	aerobiosis	1	F055469	2732	494.289	2	986.564	986.565	-0.563572	0	38.97	265	273	R	TGIIDVLEK	M		R01-D.3352.3352.2.dta	30021054	NP_832685.1	3-phosphoshikimate 1-carboxyvinyltransferase
Rex01	WT	aerobiosis	1	F055469	2733	494.29	2	986.565	986.565	-0.14292	0	64.52	94	102	K	EALVELVSK	H		R01-I.2878.2878.2.dta	30022599	NP_834230.1	thioredoxin
Rex01	WT	aerobiosis	1	F055469	2734	494.29	2	986.565	986.565	-0.14292	0	27.56	94	102	K	EALVELVSK	H		R01-I.2957.2957.2.dta	30022599	NP_834230.1	thioredoxin
Rex01	WT	aerobiosis	1	F055469	2735	494.29	2	986.565	986.565	-0.14292	0	57.63	94	102	K	EALVELVSK	H		R01-I.2872.2872.2.dta	30022599	NP_834230.1	thioredoxin
Rex01	WT	aerobiosis	1	F055469	2736	494.29	2	986.565	986.565	0.0598035	0	42.08	94	102	K	EALVELVSK	H		R01-I.2949.2949.2.dta	30022599	NP_834230.1	thioredoxin
Rex01	WT	aerobiosis	1	F055469	2740	494.766	2	987.517	987.517	-0.494169	0	42.26	57	65	R	MGALVNEVR	E		R01-D.1679.1679.2.dta	30022636	NP_834267.1	phenylalanyl-tRNA synthetase subunit alpha
Rex01	WT	aerobiosis	1	F055469	2741	494.778	2	987.541	987.542	-0.829332	0	31.39	1	8	-	MLNIEQIK	E		R01-A.2691.2691.2.dta	30023312	NP_834943.1	(3R)-hydroxymyristoyl-ACP dehydratase
Rex01	WT	aerobiosis	1	F055469	2742	494.779	2	987.543	987.542	0.385806	0	35.76	1	8	-	MLNIEQIK	E		R01-A.2687.2687.2.dta	30023312	NP_834943.1	(3R)-hydroxymyristoyl-ACP dehydratase
Rex01	WT	aerobiosis	1	F055469	2754	495.279	2	988.544	988.544	-0.00404635	0	57.41	29	37	R	TLSIDAIEK	A		R01-B.2303.2303.2.dta	30021779	NP_833410.1	transketolase
Rex01	WT	aerobiosis	1	F055469	2755	495.279	2	988.544	988.544	-0.00404635	0	33.22	29	37	R	TLSIDAIEK	A		R01-B.2297.2297.2.dta	30021779	NP_833410.1	transketolase
Rex01	WT	aerobiosis	1	F055469	2772	495.772	2	989.529	989.529	-0.561883	0	43.54	9	16	K	NEIIAQFR	T		R01-I.2540.2540.2.dta	30021897	NP_833528.1	30S ribosomal protein S15
Rex01	WT	aerobiosis	1	F055469	2774	495.772	2	989.529	989.529	-0.561883	0	45.45	9	16	K	NEIIAQFR	T		R01-I.2532.2532.2.dta	30021897	NP_833528.1	30S ribosomal protein S15
Rex01	WT	aerobiosis	1	F055469	2776	495.772	2	989.529	989.529	0.0293069	0	26.3	109	117	R	SLQPYGGIR	M		R01-B.1487.1487.2.dta	30018697	NP_830328.1	formate acetyltransferase
Rex01	WT	aerobiosis	1	F055469	2780	496.244	2	990.473	990.474	-1.24082	0	22.2	636	644	R	ALMGANMQR	Q		R01-A.1386.1386.2.dta	30018372	NP_830003.1	DNA-directed RNA polymerase subunit beta
Rex01	WT	aerobiosis	1	F055469	2781	496.244	2	990.474	990.474	0.172645	0	30.59	636	644	R	ALMGANMQR	Q		R01-A.1382.1382.2.dta	30018372	NP_830003.1	DNA-directed RNA polymerase subunit beta
Rex01	WT	aerobiosis	1	F055469	2793	496.282	2	990.549	990.55	-0.360406	1	30.77	36	43	K	AIDFLREK	G		R01-E.1884.1884.2.dta	30021914	NP_833545.1	elongation factor Ts
Rex01	WT	aerobiosis	1	F055469	2794	496.282	2	990.55	990.55	0.245318	0	42.15	101	109	K	NANLIFTAK	V		R01-C.2325.2325.2.dta	30022561	NP_834192.1	trigger factor
Rex01	WT	aerobiosis	1	F055469	2795	496.282	2	990.55	990.55	0.245318	0	44.08	101	109	K	NANLIFTAK	V		R01-C.2328.2328.2.dta	30022561	NP_834192.1	trigger factor
Rex01	WT	aerobiosis	1	F055469	2796	496.283	2	990.55	990.55	0.649134	1	33.33	36	43	K	AIDFLREK	G		R01-E.1893.1893.2.dta	30021914	NP_833545.1	elongation factor Ts
Rex01	WT	aerobiosis	1	F055469	2800	496.765	2	991.516	991.516	-0.0201711	0	38.94	1	8	-	MISQLSWK	V		R01-B.2575.2575.2.dta	30021866	NP_833497.1	pyruvate synthase alpha chain
Rex01	WT	aerobiosis	1	F055469	2801	496.765	2	991.516	991.516	-0.0201711	0	34.39	1	8	-	MISQLSWK	V		R01-B.2582.2582.2.dta	30021866	NP_833497.1	pyruvate synthase alpha chain
Rex01	WT	aerobiosis	1	F055469	2802	496.767	2	991.52	991.519	0.6132	0	37.88	1	9	-	MAITAQMVK	E		R01-E.1960.1960.2.dta	30021914	NP_833545.1	elongation factor Ts
Rex01	WT	aerobiosis	1	F055469	2803	496.767	2	991.52	991.519	0.814911	0	37.41	1	9	-	MAITAQMVK	E		R01-E.1951.1951.2.dta	30021914	NP_833545.1	elongation factor Ts
Rex01	WT	aerobiosis	1	F055469	2804	496.769	2	991.524	991.524	0.107915	0	44.11	223	230	K	AYGWQVIR	V		R01-B.2711.2713.2.dta	30021779	NP_833410.1	transketolase
Rex01	WT	aerobiosis	1	F055469	2805	497.258	2	992.502	992.504	-1.70176	0	28.18	201	209	R	ATFGSQLNR	L		R01-E.1137.1137.2.dta	30019803	NP_831434.1	flagellin
Rex01	WT	aerobiosis	1	F055469	2806	497.259	2	992.503	992.504	-0.694204	0	42.21	201	209	R	ATFGSQLNR	L		R01-E.1141.1141.2.dta	30019803	NP_831434.1	flagellin
Rex01	WT	aerobiosis	1	F055469	2807	497.259	2	992.503	992.504	-0.492693	0	44.17	201	209	R	ATFGSQLNR	L		R01-E.1163.1163.2.dta	30019803	NP_831434.1	flagellin
Rex01	WT	aerobiosis	1	F055469	2809	497.284	2	992.554	992.554	-0.384866	1	20.19	98	105	R	YKDDIVLK	S		R01-I.3022.3022.2.dta	30020913	NP_832544.1	glycine betaine-binding protein
Rex01	WT	aerobiosis	1	F055469	2813	497.29	2	992.565	992.565	-0.0120899	0	35.41	120	127	R	QSTLYLLR	S		R01-G.2749.2749.2.dta	30020853	NP_832484.1	hypothetical protein BC2731
Rex01	WT	aerobiosis	1	F055469	2824	497.751	2	993.487	993.487	-0.21037	0	28.32	388	395	K	ELMIETMK	E		R01-A.2600.2600.2.dta	30018798	NP_830429.1	L-lactate permease
Rex01	WT	aerobiosis	1	F055469	2826	497.751	2	993.488	993.487	0.192252	0	36.71	388	395	K	ELMIETMK	E		R01-E.2478.2478.2.dta	30018798	NP_830429.1	L-lactate permease
Rex01	WT	aerobiosis	1	F055469	2848	498.243	2	994.471	994.472	-0.709924	0	28.92	4	11	R	EFSLENTR	N		R01-B.1673.1673.2.dta	30018377	NP_830008.1	elongation factor G
Rex01	WT	aerobiosis	1	F055469	2849	498.243	2	994.472	994.472	-0.106589	0	36.66	4	11	R	EFSLENTR	N		R01-B.1680.1680.2.dta	30018377	NP_830008.1	elongation factor G
Rex01	WT	aerobiosis	1	F055469	2850	498.252	2	994.489	994.491	-1.54551	0	34.07	156	164	K	NYNVMGVAK	A		R01-F.1515.1515.2.dta	30019369	NP_831000.1	enoyl-(acyl carrier protein) reductase
Rex01	WT	aerobiosis	1	F055469	2851	498.252	2	994.49	994.491	-0.942191	1	25.63	46	53	R	RMDIFDAK	Q		R01-F.1777.1777.2.dta	30018908	NP_830539.1	thiazole synthase
Rex01	WT	aerobiosis	1	F055469	2852	498.252	2	994.49	994.491	-0.539975	1	37.12	46	53	R	RMDIFDAK	Q		R01-F.1773.1773.2.dta	30018908	NP_830539.1	thiazole synthase
Rex01	WT	aerobiosis	1	F055469	2853	498.252	2	994.49	994.491	-0.137759	0	36.95	156	164	K	NYNVMGVAK	A		R01-F.1519.1519.2.dta	30019369	NP_831000.1	enoyl-(acyl carrier protein) reductase
Rex01	WT	aerobiosis	1	F055469	2854	498.252	2	994.49	994.491	-0.137759	1	21.73	46	53	R	RMDIFDAK	Q		R01-F.1807.1807.2.dta	30018908	NP_830539.1	thiazole synthase
Rex01	WT	aerobiosis	1	F055469	2856	498.31	2	994.605	994.606	-0.833496	0	31.45	172	180	R	TPDLLPVLK	Q		R01-F.3305.3307.2.dta	30021944	NP_833575.1	kinase related to hydroxyacetone kinase
Rex01	WT	aerobiosis	1	F055469	2857	498.31	2	994.606	994.606	-0.431326	0	47.87	172	180	R	TPDLLPVLK	Q		R01-B.3492.3492.2.dta	30021944	NP_833575.1	kinase related to hydroxyacetone kinase
Rex01	WT	aerobiosis	1	F055469	2858	498.31	2	994.606	994.606	-0.230242	0	29.11	172	180	R	TPDLLPVLK	Q		R01-C.3713.3713.2.dta	30021944	NP_833575.1	kinase related to hydroxyacetone kinase
Rex01	WT	aerobiosis	1	F055469	2859	498.31	2	994.606	994.606	-0.230242	0	52.52	172	180	R	TPDLLPVLK	Q		R01-B.3497.3497.2.dta	30021944	NP_833575.1	kinase related to hydroxyacetone kinase
Rex01	WT	aerobiosis	1	F055469	2862	498.726	2	995.437	995.438	-1.17436	0	20.83	115	122	K	FEMDDAIR	A		R01-G.2254.2254.2.dta	30023493	NP_835124.1	50S ribosomal protein L9
Rex01	WT	aerobiosis	1	F055469	2863	498.726	2	995.437	995.438	-0.772524	0	30.82	115	122	K	FEMDDAIR	A		R01-G.2260.2260.2.dta	30023493	NP_835124.1	50S ribosomal protein L9
Rex01	WT	aerobiosis	1	F055469	2866	498.736	2	995.457	995.457	-0.200913	0	22.38	352	359	K	MYQCGLPK	E		R01-A.1384.1384.2.dta	30018373	NP_830004.1	DNA-directed RNA polymerase subunit beta'
Rex01	WT	aerobiosis	1	F055469	2870	498.795	2	995.576	995.576	-0.524319	1	56.25	56	65	R	GPQAANVVKL	-		R01-I.2082.2082.2.dta	30019750	NP_831381.1	cold shock protein
Rex01	WT	aerobiosis	1	F055469	2871	498.795	2	995.576	995.576	-0.122542	1	22.47	56	65	R	GPQAANVVKL	-		R01-I.2133.2133.2.dta	30019750	NP_831381.1	cold shock protein
Rex01	WT	aerobiosis	1	F055469	2872	498.795	2	995.576	995.576	-0.122542	1	42.92	56	65	R	GPQAANVVKL	-		R01-I.2074.2074.2.dta	30019750	NP_831381.1	cold shock protein
Rex01	WT	aerobiosis	1	F055469	2901	499.224	2	996.433	996.433	-0.842003	0	38.54	325	332	K	CDETFGIR	L		R01-D.1821.1821.2.dta	30022492	NP_834123.1	queuine tRNA-ribosyltransferase
Rex01	WT	aerobiosis	1	F055469	2902	499.224	2	996.433	996.433	-0.239855	0	52.24	325	332	K	CDETFGIR	L		R01-D.1829.1829.2.dta	30022492	NP_834123.1	queuine tRNA-ribosyltransferase
Rex01	WT	aerobiosis	1	F055469	2903	499.242	2	996.469	996.47	-0.417474	0	26.07	1	8	-	MISVNDFR	T	Oxidation (M) [1]	R01-F.2004.2004.2.dta	30022280	NP_833911.1	elongation factor P
Rex01	WT	aerobiosis	1	F055469	2904	499.242	2	996.469	996.47	-0.417474	0	43.7	1	8	-	MISVNDFR	T	Oxidation (M) [1]	R01-F.2011.2011.2.dta	30022280	NP_833911.1	elongation factor P
Rex01	WT	aerobiosis	1	F055469	2905	499.243	2	996.472	996.47	2.59315	0	31.57	1	8	-	MISVNDFR	T	Oxidation (M) [1]	R01-G.2115.2115.2.dta	30022280	NP_833911.1	elongation factor P
Rex01	WT	aerobiosis	1	F055469	2908	499.259	2	996.503	996.503	-0.236828	0	32.64	47	54	R	AQFITDFR	Y		R01-D.2757.2757.2.dta	30022281	NP_833912.1	Xaa-Pro dipeptidase
Rex01	WT	aerobiosis	1	F055469	2909	499.259	2	996.503	996.503	0.164576	0	34.13	47	54	R	AQFITDFR	Y		R01-D.2766.2766.2.dta	30022281	NP_833912.1	Xaa-Pro dipeptidase
Rex01	WT	aerobiosis	1	F055469	2912	499.293	2	996.572	996.572	0.239822	0	54.27	185	194	R	VNAISAGPIR	T		R01-F.1389.1389.2.dta	30019369	NP_831000.1	enoyl-(acyl carrier protein) reductase
Rex01	WT	aerobiosis	1	F055469	2913	499.293	2	996.572	996.572	0.239822	0	59.97	185	194	R	VNAISAGPIR	T		R01-F.1396.1396.2.dta	30019369	NP_831000.1	enoyl-(acyl carrier protein) reductase
Rex01	WT	aerobiosis	1	F055469	2920	499.745	2	997.475	997.476	-0.600516	0	21.06	604	611	K	FYSPEDLK	G		R01-B.2062.2062.2.dta	30018309	NP_829940.1	methionyl-tRNA synthetase
Rex01	WT	aerobiosis	1	F055469	2921	499.745	2	997.475	997.476	-0.199504	0	24.54	604	611	K	FYSPEDLK	G		R01-B.2055.2055.2.dta	30018309	NP_829940.1	methionyl-tRNA synthetase
Rex01	WT	aerobiosis	1	F055469	2926	499.767	2	997.519	997.519	-0.393977	0	25.41	54	62	K	AQEVPDAIR	K		R01-G.1126.1126.2.dta	30018397	NP_830028.1	30S ribosomal protein S5
Rex01	WT	aerobiosis	1	F055469	2927	499.767	2	997.519	997.519	-0.393977	0	25.77	54	62	K	AQEVPDAIR	K		R01-G.1138.1138.2.dta	30018397	NP_830028.1	30S ribosomal protein S5
Rex01	WT	aerobiosis	1	F055469	2928	499.785	2	997.555	997.556	-0.386946	0	26.45	480	489	K	VAAGPDIISR	G		R01-C.1578.1578.2.dta	30022065	NP_833696.1	Zn-dependent hydrolase
Rex01	WT	aerobiosis	1	F055469	2929	499.785	2	997.555	997.556	-0.386946	0	47.87	480	489	K	VAAGPDIISR	G		R01-C.1584.1584.2.dta	30022065	NP_833696.1	Zn-dependent hydrolase
Rex01	WT	aerobiosis	1	F055469	2937	500.252	2	998.489	998.49	-0.28443	0	39.65	360	368	R	YGVAPSFMK	Q		R01-B.2335.2335.2.dta	30019051	NP_830682.1	S-layer protein / peptidoglycan endo-beta-N-acetylglucosaminidase
Rex01	WT	aerobiosis	1	F055469	2938	500.252	2	998.489	998.49	-0.28443	0	40.25	360	368	R	YGVAPSFMK	Q		R01-B.2343.2343.2.dta	30019051	NP_830682.1	S-layer protein / peptidoglycan endo-beta-N-acetylglucosaminidase
Rex01	WT	aerobiosis	1	F055469	2940	500.261	2	998.507	998.507	-0.246368	0	40.71	468	475	K	TENFYVVK	Y		R01-C.2011.2011.2.dta	30019057	NP_830688.1	S-layer protein / N-acetylmuramoyl-L-alanine amidase
Rex01	WT	aerobiosis	1	F055469	2941	500.261	2	998.507	998.507	-0.0460688	0	35.37	468	475	K	TENFYVVK	Y		R01-C.2004.2004.2.dta	30019057	NP_830688.1	S-layer protein / N-acetylmuramoyl-L-alanine amidase
Rex01	WT	aerobiosis	1	F055469	2942	500.262	2	998.509	998.511	-1.21982	0	41.26	198	206	R	VAMLSFSTK	G	Oxidation (M) [3]	R01-E.1885.1885.2.dta	30023417	NP_835048.1	phosphotransacetylase
Rex01	WT	aerobiosis	1	F055469	2943	500.262	2	998.51	998.511	-1.01952	0	50.92	198	206	R	VAMLSFSTK	G	Oxidation (M) [3]	R01-E.1870.1870.2.dta	30023417	NP_835048.1	phosphotransacetylase
Rex01	WT	aerobiosis	1	F055469	2945	500.279	2	998.543	998.544	-0.623909	0	38.85	478	485	R	IPWDVLEK	I		R01-C.3577.3577.2.dta	30018516	NP_830147.1	bifunctional GMP synthase/glutamine amidotransferase protein
Rex01	WT	aerobiosis	1	F055469	2946	500.279	2	998.544	998.544	-0.0230335	0	37.13	478	485	R	IPWDVLEK	I		R01-C.3580.3580.2.dta	30018516	NP_830147.1	bifunctional GMP synthase/glutamine amidotransferase protein
Rex01	WT	aerobiosis	1	F055469	2947	500.279	2	998.544	998.544	0.177258	0	27.62	478	485	R	IPWDVLEK	I		R01-C.3662.3662.2.dta	30018516	NP_830147.1	bifunctional GMP synthase/glutamine amidotransferase protein
Rex01	WT	aerobiosis	1	F055469	2951	500.313	2	998.612	998.612	-0.795103	0	65.92	198	207	K	SLVVVQGAVK	V		R01-F.1681.1681.2.dta	30018380	NP_830011.1	50S ribosomal protein L3
Rex01	WT	aerobiosis	1	F055469	2952	500.313	2	998.612	998.612	-0.363504	0	36.18	14	23	K	AIAGLTVNIK	Q		R01-F.2590.2590.2.dta	30023219	NP_834850.1	cell division ATP-binding protein ftsE
Rex01	WT	aerobiosis	1	F055469	2953	500.313	2	998.612	998.612	-0.363504	0	35.99	14	23	K	AIAGLTVNIK	Q		R01-F.2595.2595.2.dta	30023219	NP_834850.1	cell division ATP-binding protein ftsE
Rex01	WT	aerobiosis	1	F055469	2954	500.313	2	998.612	998.612	-0.19427	0	52.89	198	207	K	SLVVVQGAVK	V		R01-F.1674.1674.2.dta	30018380	NP_830011.1	50S ribosomal protein L3
Rex01	WT	aerobiosis	1	F055469	2958	500.782	2	999.55	999.55	-0.292131	0	50.49	75	82	R	VALLNEWR	T		R01-F.2962.2962.2.dta	30018852	NP_830483.1	phospholipase C
Rex01	WT	aerobiosis	1	F055469	2959	500.782	2	999.55	999.55	-0.0920414	0	34.42	75	82	R	VALLNEWR	T		R01-F.2954.2954.2.dta	30018852	NP_830483.1	phospholipase C
Rex01	WT	aerobiosis	1	F055469	2965	500.805	2	999.596	999.596	0.0120048	0	58.34	99	107	K	LTVGLIQEK	L		R01-C.2493.2495.2.dta	30021887	NP_833518.1	Zn-dependent hydrolase
Rex01	WT	aerobiosis	1	F055469	2966	500.811	2	999.607	999.608	-0.218086	0	43.6	2	10	M	SLLQGILTR	L		R01-I.3990.3990.2.dta	30022074	NP_833705.1	putative cytoplasmic protein
Rex01	WT	aerobiosis	1	F055469	2967	500.811	2	999.608	999.608	-0.0180071	0	47.11	2	10	M	SLLQGILTR	L		R01-I.3982.3982.2.dta	30022074	NP_833705.1	putative cytoplasmic protein
Rex01	WT	aerobiosis	1	F055469	2973	501.292	2	1000.57	1000.57	-0.723587	0	38.86	96	105	K	VGAVLPGNFK	I		R01-A.2430.2430.2.dta	30022635	NP_834266.1	phenylalanyl-tRNA synthetase subunit beta
Rex01	WT	aerobiosis	1	F055469	2974	501.292	2	1000.57	1000.57	-0.523701	0	34.35	96	105	K	VGAVLPGNFK	I		R01-A.2433.2433.2.dta	30022635	NP_834266.1	phenylalanyl-tRNA synthetase subunit beta
Rex01	WT	aerobiosis	1	F055469	2975	501.303	2	1000.59	1000.59	-0.826511	0	41.14	262	270	R	ESVATLLIR	T		R01-C.3349.3349.2.dta	30020570	NP_832201.1	aminoacyl-histidine dipeptidase
Rex01	WT	aerobiosis	1	F055469	2976	501.303	2	1000.59	1000.59	-0.426748	0	66.75	262	270	R	ESVATLLIR	T		R01-C.3357.3357.2.dta	30020570	NP_832201.1	aminoacyl-histidine dipeptidase
Rex01	WT	aerobiosis	1	F055469	2977	501.766	2	1001.52	1001.52	-0.524204	0	28.16	92	99	K	AWVELQEK	F		R01-D.2195.2195.2.dta	30019646	NP_831277.1	30S ribosomal protein S1
Rex01	WT	aerobiosis	1	F055469	2978	501.766	2	1001.52	1001.52	0.0748863	0	20.34	92	99	K	AWVELQEK	F		R01-D.2189.2189.2.dta	30019646	NP_831277.1	30S ribosomal protein S1
Rex01	WT	aerobiosis	1	F055469	2980	501.784	2	1001.55	1001.55	-0.316508	0	24.85	23	30	K	FVIEPLER	G		R01-D.2959.2959.2.dta	30018406	NP_830037.1	DNA-directed RNA polymerase subunit alpha
Rex01	WT	aerobiosis	1	F055469	2981	501.785	2	1001.55	1001.55	0.0828712	0	31.39	23	30	K	FVIEPLER	G		R01-D.2966.2966.2.dta	30018406	NP_830037.1	DNA-directed RNA polymerase subunit alpha
Rex01	WT	aerobiosis	1	F055469	2985	501.795	2	1001.58	1001.58	-0.465267	0	32.55	96	104	K	VTIVDSLQK	R		R01-F.1899.1899.2.dta	30023506	NP_835137.1	glucose-inhibited division protein B
Rex01	WT	aerobiosis	1	F055469	2986	502.274	2	1002.53	1002.53	-0.297247	0	56.14	62	70	K	ALELETTAR	M		R01-F.1441.1441.2.dta	30020678	NP_832309.1	transcriptional activator tenA
Rex01	WT	aerobiosis	1	F055469	2989	502.275	2	1002.53	1002.53	0.101742	0	39.54	62	70	K	ALELETTAR	M		R01-F.1438.1438.2.dta	30020678	NP_832309.1	transcriptional activator tenA
Rex01	WT	aerobiosis	1	F055469	2990	502.295	2	1002.57	1002.57	-0.133656	0	37.36	467	475	K	GLVVPEYVK	T		R01-A.2713.2713.2.dta	30021715	NP_833346.1	aconitate hydratase
Rex01	WT	aerobiosis	1	F055469	2991	502.295	2	1002.57	1002.57	-0.133656	0	31.97	467	475	K	GLVVPEYVK	T		R01-A.2705.2705.2.dta	30021715	NP_833346.1	aconitate hydratase
Rex01	WT	aerobiosis	1	F055469	2992	502.3	2	1002.59	1002.59	-0.577506	1	37.17	282	291	K	GGTVKIPFGK	G		R01-D.1744.1744.2.dta	30019797	NP_831428.1	flagellar hook protein FlgE
Rex01	WT	aerobiosis	1	F055469	2993	502.3	2	1002.59	1002.59	-0.178538	1	31.74	282	291	K	GGTVKIPFGK	G		R01-D.1732.1732.2.dta	30019797	NP_831428.1	flagellar hook protein FlgE
Rex01	WT	aerobiosis	1	F055469	3003	503.272	2	1004.53	1004.53	-0.418106	0	41.28	956	963	R	IQEIFEAR	N		R01-A.2260.2260.2.dta	30018373	NP_830004.1	DNA-directed RNA polymerase subunit beta'
Rex01	WT	aerobiosis	1	F055469	3004	503.272	2	1004.53	1004.53	-0.219008	0	39.43	956	963	R	IQEIFEAR	N		R01-A.2268.2268.2.dta	30018373	NP_830004.1	DNA-directed RNA polymerase subunit beta'
Rex01	WT	aerobiosis	1	F055469	3005	503.272	2	1004.53	1004.53	-0.249868	0	52.5	107	115	K	IDVFEGIGR	I		R01-C.3525.3525.2.dta	30022244	NP_833875.1	dihydrolipoamide dehydrogenase
Rex01	WT	aerobiosis	1	F055469	3006	503.272	2	1004.53	1004.53	-0.249868	0	58.45	107	115	K	IDVFEGIGR	I		R01-C.3532.3532.2.dta	30022244	NP_833875.1	dihydrolipoamide dehydrogenase
Rex01	WT	aerobiosis	1	F055469	3007	503.293	2	1004.57	1004.57	-0.41112	0	55.39	156	164	R	SMFLVLAPK	N		R01-G.3566.3568.2.dta	30022650	NP_834281.1	translation initiation factor IF-3
Rex01	WT	aerobiosis	1	F055469	3009	503.782	2	1005.55	1005.55	-0.403759	0	45.97	232	239	K	ALLEIYER	L		R01-A.2931.2931.2.dta	30018372	NP_830003.1	DNA-directed RNA polymerase subunit beta
Rex01	WT	aerobiosis	1	F055469	3010	503.782	2	1005.55	1005.55	-0.403759	0	50.1	232	239	K	ALLEIYER	L		R01-A.2934.2934.2.dta	30018372	NP_830003.1	DNA-directed RNA polymerase subunit beta
Rex01	WT	aerobiosis	1	F055469	3017	504.262	2	1006.51	1006.51	0.0854439	0	24.19	14	23	R	SYGVSVPNGK	V		R01-D.1238.1238.2.dta	30021924	NP_833555.1	succinyl-CoA synthetase subunit beta
Rex01	WT	aerobiosis	1	F055469	3018	504.262	2	1006.51	1006.51	0.284151	0	21.78	14	23	R	SYGVSVPNGK	V		R01-D.1230.1230.2.dta	30021924	NP_833555.1	succinyl-CoA synthetase subunit beta
Rex01	WT	aerobiosis	1	F055469	3025	504.274	2	1006.53	1006.53	-0.640813	0	31.5	207	215	R	YAISTPVEK	Q		R01-D.1490.1490.2.dta	30022061	NP_833692.1	pyruvate dehydrogenase E1 component alpha subunit
Rex01	WT	aerobiosis	1	F055469	3026	504.274	2	1006.53	1006.53	-0.24341	0	24.36	207	215	R	YAISTPVEK	Q		R01-D.1498.1498.2.dta	30022061	NP_833692.1	pyruvate dehydrogenase E1 component alpha subunit
Rex01	WT	aerobiosis	1	F055469	3027	504.279	2	1006.54	1006.54	-0.457009	1	38.27	20	27	K	GLEKLEYR	G		R01-C.1296.1296.2.dta	30018427	NP_830058.1	D-fructose-6-phosphate amidotransferase
Rex01	WT	aerobiosis	1	F055469	3030	504.764	2	1007.51	1007.51	-0.507189	0	22.15	1	9	-	MAITAQMVK	E	Oxidation (M) [1]	R01-E.1258.1258.2.dta	30021914	NP_833545.1	elongation factor Ts
Rex01	WT	aerobiosis	1	F055469	3052	506.267	2	1010.52	1010.52	0.137553	0	23.33	1000	1008	R	TYAIPYGAR	L		R01-A.2067.2067.2.dta	30018373	NP_830004.1	DNA-directed RNA polymerase subunit beta'
Rex01	WT	aerobiosis	1	F055469	3053	506.267	2	1010.52	1010.52	0.53339	0	25.66	1000	1008	R	TYAIPYGAR	L		R01-A.2062.2062.2.dta	30018373	NP_830004.1	DNA-directed RNA polymerase subunit beta'
Rex01	WT	aerobiosis	1	F055469	3054	506.268	2	1010.52	1010.52	-1.22016	0	31.42	26	33	R	NMYLTTLR	E		R01-H.2632.2632.2.dta	30020375	NP_832006.1	putative cytoplasmic protein
Rex01	WT	aerobiosis	1	F055469	3055	506.268	2	1010.52	1010.52	-0.230574	0	46.78	26	33	R	NMYLTTLR	E		R01-H.2640.2640.2.dta	30020375	NP_832006.1	putative cytoplasmic protein
Rex01	WT	aerobiosis	1	F055469	3058	506.279	2	1010.54	1010.54	-0.829257	0	27.73	96	104	K	FVVGYVAEK	E		R01-F.2037.2037.2.dta	30022764	NP_834395.1	tRNA-binding domain-containing protein
Rex01	WT	aerobiosis	1	F055469	3061	506.283	2	1010.55	1010.55	-0.207807	0	28.93	465	474	K	ANLAALPEGR	Y		R01-A.1817.1817.2.dta	30021861	NP_833492.1	DNA mismatch repair protein
Rex01	WT	aerobiosis	1	F055469	3062	506.283	2	1010.55	1010.55	-0.00989559	0	32.17	465	474	K	ANLAALPEGR	Y		R01-A.1803.1803.2.dta	30021861	NP_833492.1	DNA mismatch repair protein
Rex01	WT	aerobiosis	1	F055469	3063	506.283	2	1010.55	1010.55	-0.00989559	0	33.64	465	474	K	ANLAALPEGR	Y		R01-A.1800.1800.2.dta	30021861	NP_833492.1	DNA mismatch repair protein
Rex01	WT	aerobiosis	1	F055469	3074	506.754	2	1011.49	1011.49	-0.801784	0	22.61	42	49	K	YMELTIDK	S		R01-I.2561.2561.2.dta	30018535	NP_830166.1	phosphoribosylformylglycinamidine synthase subunit PurS
Rex01	WT	aerobiosis	1	F055469	3075	506.754	2	1011.49	1011.49	-0.801784	0	31.44	42	49	K	YMELTIDK	S		R01-I.2566.2566.2.dta	30018535	NP_830166.1	phosphoribosylformylglycinamidine synthase subunit PurS
Rex01	WT	aerobiosis	1	F055469	3078	506.829	2	1011.64	1011.64	-1.19607	1	39.99	25	33	R	LVVDLIRGK	Q		R01-H.2451.2451.2.dta	30018385	NP_830016.1	50S ribosomal protein L22
Rex01	WT	aerobiosis	1	F055469	3079	506.829	2	1011.64	1011.64	-0.0098849	1	37.73	25	33	R	LVVDLIRGK	Q		R01-H.2457.2457.2.dta	30018385	NP_830016.1	50S ribosomal protein L22
Rex01	WT	aerobiosis	1	F055469	3080	507.268	2	1012.52	1012.52	-0.677516	0	42.76	254	262	K	SLVYFADAK	V		R01-E.2605.2605.2.dta	30022247	NP_833878.1	phosphate butyryltransferase
Rex01	WT	aerobiosis	1	F055469	3081	507.269	2	1012.52	1012.52	-0.282463	0	39.96	254	262	K	SLVYFADAK	V		R01-E.2602.2602.2.dta	30022247	NP_833878.1	phosphate butyryltransferase
Rex01	WT	aerobiosis	1	F055469	3082	507.269	2	1012.52	1012.52	-0.282463	0	30.16	145	152	R	FIQDYSIK	I		R01-C.2107.2107.2.dta	30018286	NP_829917.1	inositol-5-monophosphate dehydrogenase
Rex01	WT	aerobiosis	1	F055469	3083	507.269	2	1012.52	1012.52	-0.282463	0	33.15	145	152	R	FIQDYSIK	I		R01-C.2113.2113.2.dta	30018286	NP_829917.1	inositol-5-monophosphate dehydrogenase
Rex01	WT	aerobiosis	1	F055469	3084	507.269	2	1012.52	1012.52	-0.0849363	1	36.65	103	111	K	AVFGSKLYE	-		R01-H.2499.2499.2.dta	30019709	NP_831340.1	cell division protein DivIVA
Rex01	WT	aerobiosis	1	F055469	3090	507.302	2	1012.59	1012.59	-2.01661	0	20.03	145	154	R	AISQIVGPTK	D		R01-D.1356.1356.2.dta	30019639	NP_831270.1	NAD-specific glutamate dehydrogenase
Rex01	WT	aerobiosis	1	F055469	3094	507.327	2	1012.64	1012.64	-0.443396	1	31.1	133	141	R	KLVGIITNR	D		R01-C.1363.1363.2.dta	30018286	NP_829917.1	inositol-5-monophosphate dehydrogenase
Rex01	WT	aerobiosis	1	F055469	3095	507.327	2	1012.64	1012.64	-0.0483884	1	44.81	133	141	R	KLVGIITNR	D		R01-C.1367.1367.2.dta	30018286	NP_829917.1	inositol-5-monophosphate dehydrogenase
Rex01	WT	aerobiosis	1	F055469	3105	507.754	2	1013.49	1013.49	0.203257	0	55.63	128	136	R	TNAFSATFR	V		R01-C.2188.2188.2.dta	30022634	NP_834265.1	asparaginyl-tRNA synthetase
Rex01	WT	aerobiosis	1	F055469	3106	507.754	2	1013.49	1013.49	0.597932	0	50.15	128	136	R	TNAFSATFR	V		R01-C.2177.2177.2.dta	30022634	NP_834265.1	asparaginyl-tRNA synthetase
Rex01	WT	aerobiosis	1	F055469	3113	507.801	2	1013.59	1013.59	-0.262434	0	61.13	407	416	K	LAALGATIER	V		R01-D.2076.2076.2.dta	30023320	NP_834951.1	UDP-N-acetylglucosamine 1-carboxyvinyltransferase
Rex01	WT	aerobiosis	1	F055469	3114	507.801	2	1013.59	1013.59	-0.0651153	0	72.83	407	416	K	LAALGATIER	V		R01-D.2082.2082.2.dta	30023320	NP_834951.1	UDP-N-acetylglucosamine 1-carboxyvinyltransferase
Rex01	WT	aerobiosis	1	F055469	3115	507.801	2	1013.59	1013.59	0.132204	0	51.29	218	228	K	SAAGLGAILNK	G		R01-D.2595.2595.2.dta	30022358	NP_833989.1	4-hydroxy-3-methylbut-2-en-1-yl diphosphate synthase
Rex01	WT	aerobiosis	1	F055469	3116	507.801	2	1013.59	1013.59	0.132204	0	53.04	218	228	K	SAAGLGAILNK	G		R01-D.2603.2603.2.dta	30022358	NP_833989.1	4-hydroxy-3-methylbut-2-en-1-yl diphosphate synthase
Rex01	WT	aerobiosis	1	F055469	3118	507.813	2	1013.61	1013.61	-0.0424225	1	53.31	471	479	R	EKVTVLNLV	-		R01-C.3732.3732.2.dta	30019023	NP_830654.1	NADP-dependent glyceraldehyde-3-phosphate dehydrogenase
Rex01	WT	aerobiosis	1	F055469	3119	507.813	2	1013.61	1013.61	0.154892	1	44.1	471	479	R	EKVTVLNLV	-		R01-C.3724.3724.2.dta	30019023	NP_830654.1	NADP-dependent glyceraldehyde-3-phosphate dehydrogenase
Rex01	WT	aerobiosis	1	F055469	3122	508.25	2	1014.48	1014.48	-0.00295717	0	38.11	360	368	R	YGVAPSFMK	Q	Oxidation (M) [8]	R01-B.1540.1540.2.dta	30019051	NP_830682.1	S-layer protein / peptidoglycan endo-beta-N-acetylglucosaminidase
Rex01	WT	aerobiosis	1	F055469	3123	508.25	2	1014.48	1014.48	0.391332	0	33.35	360	368	R	YGVAPSFMK	Q	Oxidation (M) [8]	R01-B.1534.1534.2.dta	30019051	NP_830682.1	S-layer protein / peptidoglycan endo-beta-N-acetylglucosaminidase
Rex01	WT	aerobiosis	1	F055469	3124	508.265	2	1014.51	1014.52	-2.12121	0	31.5	329	336	R	ILCDEPIR	A		R01-D.1493.1493.2.dta	30022472	NP_834103.1	tRNA (5-methylaminomethyl-2-thiouridylate)-methyltransferase
Rex01	WT	aerobiosis	1	F055469	3125	508.265	2	1014.52	1014.52	-1.72693	0	28.79	329	336	R	ILCDEPIR	A		R01-D.1484.1484.2.dta	30022472	NP_834103.1	tRNA (5-methylaminomethyl-2-thiouridylate)-methyltransferase
Rex01	WT	aerobiosis	1	F055469	3128	508.279	2	1014.54	1014.55	-1.52186	0	58.02	132	141	R	IGVNAGSLER	H		R01-D.1540.1540.2.dta	30022358	NP_833989.1	4-hydroxy-3-methylbut-2-en-1-yl diphosphate synthase
Rex01	WT	aerobiosis	1	F055469	3129	508.28	2	1014.55	1014.55	-0.536201	0	49.71	132	141	R	IGVNAGSLER	H		R01-D.1545.1545.2.dta	30022358	NP_833989.1	4-hydroxy-3-methylbut-2-en-1-yl diphosphate synthase
Rex01	WT	aerobiosis	1	F055469	3131	508.293	2	1014.57	1014.57	0.0936356	0	52.64	5	13	K	TNVVEVLNK	Q		R01-H.2056.2056.2.dta	30020148	NP_831779.1	non-specific DNA-binding protein Dps / Iron-binding ferritin-like antioxidant protein / ferroxidase
Rex01	WT	aerobiosis	1	F055469	3132	508.293	2	1014.57	1014.57	0.882146	0	54.88	5	13	K	TNVVEVLNK	Q		R01-H.2050.2050.2.dta	30020148	NP_831779.1	non-specific DNA-binding protein Dps / Iron-binding ferritin-like antioxidant protein / ferroxidase
Rex01	WT	aerobiosis	1	F055469	3138	508.772	2	1015.53	1015.53	-1.13438	0	26.66	4	12	K	QIADTLEAR	E		R01-I.1488.1488.2.dta	30022411	NP_834042.1	RNA-binding protein
Rex01	WT	aerobiosis	1	F055469	3139	508.772	2	1015.53	1015.53	-0.346617	0	49.24	4	12	K	QIADTLEAR	E		R01-I.1484.1484.2.dta	30022411	NP_834042.1	RNA-binding protein
Rex01	WT	aerobiosis	1	F055469	3160	509.29	2	1016.56	1016.57	-0.798768	0	53.05	701	709	R	VISIWSNAK	D		R01-A.2722.2722.2.dta	30018373	NP_830004.1	DNA-directed RNA polymerase subunit beta'
Rex01	WT	aerobiosis	1	F055469	3161	509.29	2	1016.57	1016.57	-0.208545	0	41.35	701	709	R	VISIWSNAK	D		R01-A.2717.2717.2.dta	30018373	NP_830004.1	DNA-directed RNA polymerase subunit beta'
Rex01	WT	aerobiosis	1	F055469	3169	509.792	2	1017.57	1017.57	-1.34634	0	78.36	121	130	K	ATSGIETVLK	M		R01-H.2167.2167.2.dta	30022148	NP_833779.1	peptidyl-prolyl cis-trans isomerase
Rex01	WT	aerobiosis	1	F055469	3170	509.792	2	1017.57	1017.57	-0.953251	0	61.05	121	130	K	ATSGIETVLK	M		R01-H.2163.2163.2.dta	30022148	NP_833779.1	peptidyl-prolyl cis-trans isomerase
Rex01	WT	aerobiosis	1	F055469	3172	509.792	2	1017.57	1017.57	-0.363611	0	44.18	121	130	K	ATSGIETVLK	M		R01-G.1959.1959.2.dta	30022148	NP_833779.1	peptidyl-prolyl cis-trans isomerase
Rex01	WT	aerobiosis	1	F055469	3174	509.793	2	1017.57	1017.57	0.226029	0	42.51	121	130	K	ATSGIETVLK	M		R01-G.1964.1964.2.dta	30022148	NP_833779.1	peptidyl-prolyl cis-trans isomerase
Rex01	WT	aerobiosis	1	F055469	3175	509.8	2	1017.59	1017.59	-0.239783	0	73.33	34	43	R	FAALVVVGDK	N		R01-G.2781.2781.2.dta	30018397	NP_830028.1	30S ribosomal protein S5
Rex01	WT	aerobiosis	1	F055469	3176	509.8	2	1017.59	1017.59	0.546391	0	51.65	34	43	R	FAALVVVGDK	N		R01-G.2777.2777.2.dta	30018397	NP_830028.1	30S ribosomal protein S5
Rex01	WT	aerobiosis	1	F055469	3177	509.804	2	1017.59	1017.59	3.35597	1	25.93	136	144	K	TKDMLAVLK	G		R01-G.2018.2018.2.dta	30018381	NP_830012.1	50S ribosomal protein L4
Rex01	WT	aerobiosis	1	F055469	3180	510.242	2	1018.47	1018.47	0.343653	0	24.53	1	9	-	MFGFGGFTR	D		R01-E.3801.3801.2.dta	30022527	NP_834158.1	rod shape-determining protein mreB
Rex01	WT	aerobiosis	1	F055469	3184	510.272	2	1018.53	1018.53	-0.869881	0	47.24	29	36	R	LVMELMQR	G		R01-I.3069.3069.2.dta	30018799	NP_830430.1	ArsR family transcriptional regulator
Rex01	WT	aerobiosis	1	F055469	3185	510.272	2	1018.53	1018.53	-0.280797	0	52.76	29	36	R	LVMELMQR	G		R01-I.3076.3076.2.dta	30018799	NP_830430.1	ArsR family transcriptional regulator
Rex01	WT	aerobiosis	1	F055469	3192	510.292	2	1018.57	1018.57	-0.217953	0	37.62	188	196	K	YAISIPVEK	Q		R01-D.2704.2704.2.dta	30022243	NP_833874.1	2-oxoisovalerate dehydrogenase alpha subunit
Rex01	WT	aerobiosis	1	F055469	3193	510.292	2	1018.57	1018.57	-0.217953	0	26.91	188	196	K	YAISIPVEK	Q		R01-D.2711.2711.2.dta	30022243	NP_833874.1	2-oxoisovalerate dehydrogenase alpha subunit
Rex01	WT	aerobiosis	1	F055469	3194	510.292	2	1018.57	1018.57	-0.217953	0	32	188	196	K	YAISIPVEK	Q		R01-E.2712.2712.2.dta	30022243	NP_833874.1	2-oxoisovalerate dehydrogenase alpha subunit
Rex01	WT	aerobiosis	1	F055469	3195	510.292	2	1018.57	1018.57	-0.0215989	0	33.5	188	196	K	YAISIPVEK	Q		R01-E.2708.2708.2.dta	30022243	NP_833874.1	2-oxoisovalerate dehydrogenase alpha subunit
Rex01	WT	aerobiosis	1	F055469	3197	510.298	2	1018.58	1018.58	-0.263111	0	49.6	121	128	R	LTQLLEFR	N		R01-D.3272.3272.2.dta	30019437	NP_831068.1	spermidine/putrescine ABC transporter ATP-binding protein
Rex01	WT	aerobiosis	1	F055469	3199	510.298	2	1018.58	1018.58	0.325944	0	43.92	121	128	R	LTQLLEFR	N		R01-D.3268.3268.2.dta	30019437	NP_831068.1	spermidine/putrescine ABC transporter ATP-binding protein
Rex01	WT	aerobiosis	1	F055469	3202	510.759	2	1019.5	1019.5	-0.346247	0	27.05	67	75	K	NGEIVFEGR	D		R01-D.1831.1831.2.dta	30019336	NP_830967.1	oligopeptide transport ATP-binding protein oppD
Rex01	WT	aerobiosis	1	F055469	3203	510.759	2	1019.5	1019.5	0.0461009	0	34.3	67	75	K	NGEIVFEGR	D		R01-D.1823.1823.2.dta	30019336	NP_830967.1	oligopeptide transport ATP-binding protein oppD
Rex01	WT	aerobiosis	1	F055469	3205	510.76	2	1019.51	1019.51	-0.711128	0	51.69	378	387	K	ATGEVMSIGR	N		R01-A.1611.1611.2.dta	30021975	NP_833606.1	carbamoyl phosphate synthase large subunit
Rex01	WT	aerobiosis	1	F055469	3206	510.76	2	1019.51	1019.51	-0.514955	0	63.65	378	387	K	ATGEVMSIGR	N		R01-A.1623.1623.2.dta	30021975	NP_833606.1	carbamoyl phosphate synthase large subunit
Rex01	WT	aerobiosis	1	F055469	3208	510.771	2	1019.53	1019.53	-0.882761	0	22.27	407	415	R	SYTTPPNLK	E		R01-A.1406.1406.2.dta	30018352	NP_829983.1	negative regulator of genetic competence clpC/mecB
Rex01	WT	aerobiosis	1	F055469	3209	510.772	2	1019.53	1019.53	0.0980845	0	29.11	407	415	R	SYTTPPNLK	E		R01-A.1411.1411.2.dta	30018352	NP_829983.1	negative regulator of genetic competence clpC/mecB
Rex01	WT	aerobiosis	1	F055469	3211	510.777	2	1019.54	1019.54	-0.127508	0	30.07	97	104	K	TEQFNIIR	D		R01-A.2425.2427.2.dta	30018798	NP_830429.1	L-lactate permease
Rex01	WT	aerobiosis	1	F055469	3212	510.777	2	1019.54	1019.54	0.0686584	0	25.84	97	104	K	TEQFNIIR	D		R01-E.2267.2267.2.dta	30018798	NP_830429.1	L-lactate permease
Rex01	WT	aerobiosis	1	F055469	3214	510.789	2	1019.56	1019.57	-1.44866	0	82.46	105	114	K	AFAELATVAK	N		R01-H.2521.2521.2.dta	30022648	NP_834279.1	50S ribosomal protein L20
Rex01	WT	aerobiosis	1	F055469	3215	510.789	2	1019.56	1019.57	-1.25249	0	77.06	105	114	K	AFAELATVAK	N		R01-H.2515.2515.2.dta	30022648	NP_834279.1	50S ribosomal protein L20
Rex01	WT	aerobiosis	1	F055469	3216	510.789	2	1019.56	1019.57	-0.860171	0	36.62	105	114	K	AFAELATVAK	N		R01-E.2364.2364.2.dta	30022648	NP_834279.1	50S ribosomal protein L20
Rex01	WT	aerobiosis	1	F055469	3217	510.789	2	1019.56	1019.57	-0.860171	0	25.87	105	114	K	AFAELATVAK	N		R01-D.2406.2406.2.dta	30022648	NP_834279.1	50S ribosomal protein L20
Rex01	WT	aerobiosis	1	F055469	3218	510.789	2	1019.56	1019.57	-0.860171	0	34.89	105	114	K	AFAELATVAK	N		R01-G.2328.2328.2.dta	30022648	NP_834279.1	50S ribosomal protein L20
Rex01	WT	aerobiosis	1	F055469	3219	510.79	2	1019.56	1019.57	-0.467847	0	38.75	105	114	K	AFAELATVAK	N		R01-F.2244.2244.2.dta	30022648	NP_834279.1	50S ribosomal protein L20
Rex01	WT	aerobiosis	1	F055469	3220	510.79	2	1019.56	1019.57	-0.271684	0	38.24	105	114	K	AFAELATVAK	N		R01-F.2236.2236.2.dta	30022648	NP_834279.1	50S ribosomal protein L20
Rex01	WT	aerobiosis	1	F055469	3221	510.79	2	1019.57	1019.57	-0.0755224	0	43.41	105	114	K	AFAELATVAK	N		R01-E.2380.2380.2.dta	30022648	NP_834279.1	50S ribosomal protein L20
Rex01	WT	aerobiosis	1	F055469	3222	510.79	2	1019.57	1019.57	-0.0755224	0	30.37	105	114	K	AFAELATVAK	N		R01-G.2335.2335.2.dta	30022648	NP_834279.1	50S ribosomal protein L20
Rex01	WT	aerobiosis	1	F055469	3223	510.79	2	1019.57	1019.57	0.316802	0	22.02	2	10	M	SEILFINGK	V		R01-G.2829.2829.2.dta	30022038	NP_833669.1	hypothetical protein BC3950
Rex01	WT	aerobiosis	1	F055469	3226	511.269	2	1020.52	1020.52	-0.165601	0	34.59	261	270	R	TTIGFGSPNK	S		R01-B.1390.1390.2.dta	30021779	NP_833410.1	transketolase
Rex01	WT	aerobiosis	1	F055469	3227	511.269	2	1020.52	1020.52	-0.136205	0	28.68	802	810	K	AVIAESFER	I		R01-A.1998.1998.2.dta	30021715	NP_833346.1	aconitate hydratase
Rex01	WT	aerobiosis	1	F055469	3228	511.269	2	1020.52	1020.52	-0.136205	0	38.69	802	810	K	AVIAESFER	I		R01-A.2003.2003.2.dta	30021715	NP_833346.1	aconitate hydratase
Rex01	WT	aerobiosis	1	F055469	3229	511.269	2	1020.52	1020.52	0.0303766	0	29.34	261	270	R	TTIGFGSPNK	S		R01-B.1397.1397.2.dta	30021779	NP_833410.1	transketolase
Rex01	WT	aerobiosis	1	F055469	3230	511.269	2	1020.52	1020.52	0.451729	0	44.36	802	810	K	AVIAESFER	I		R01-A.2064.2064.2.dta	30021715	NP_833346.1	aconitate hydratase
Rex01	WT	aerobiosis	1	F055469	3231	511.277	2	1020.54	1020.54	-0.223411	0	58.1	80	88	R	GFLLDGFPR	T		R01-F.3611.3613.2.dta	30018400	NP_830031.1	adenylate kinase
Rex01	WT	aerobiosis	1	F055469	3233	511.282	2	1020.55	1020.55	0.308657	1	36.2	12	19	K	DILEKEFK	T		R01-H.1972.1972.2.dta	30019709	NP_831340.1	cell division protein DivIVA
Rex01	WT	aerobiosis	1	F055469	3234	511.282	2	1020.55	1020.55	0.700603	1	40.22	12	19	K	DILEKEFK	T		R01-H.1978.1978.2.dta	30019709	NP_831340.1	cell division protein DivIVA
Rex01	WT	aerobiosis	1	F055469	3235	511.287	2	1020.56	1020.56	-0.520302	0	66.16	204	212	R	AEFATLITR	A		R01-D.2813.2813.2.dta	30019043	NP_830674.1	N-acetylmuramoyl-L-alanine amidase
Rex01	WT	aerobiosis	1	F055469	3236	511.287	2	1020.56	1020.56	-0.324332	0	78.57	204	212	R	AEFATLITR	A		R01-D.2818.2818.2.dta	30019043	NP_830674.1	N-acetylmuramoyl-L-alanine amidase
Rex01	WT	aerobiosis	1	F055469	3237	511.291	2	1020.57	1020.57	-0.521278	0	48.58	156	164	R	SMFLVLAPK	N	Oxidation (M) [2]	R01-G.2873.2873.2.dta	30022650	NP_834281.1	translation initiation factor IF-3
Rex01	WT	aerobiosis	1	F055469	3238	511.291	2	1020.57	1020.57	-0.12934	0	44.93	156	164	R	SMFLVLAPK	N	Oxidation (M) [2]	R01-G.2878.2878.2.dta	30022650	NP_834281.1	translation initiation factor IF-3
Rex01	WT	aerobiosis	1	F055469	3239	511.311	2	1020.61	1020.61	-0.753472	0	20.17	512	520	K	DVLIHGLVR	D		R01-A.2540.2540.2.dta	30022546	NP_834177.1	valyl-tRNA synthetase
Rex01	WT	aerobiosis	1	F055469	3253	512.263	2	1022.51	1022.51	-0.213201	0	32.6	315	323	K	IMTDPYVGK	L		R01-B.1546.1546.2.dta	30018377	NP_830008.1	elongation factor G
Rex01	WT	aerobiosis	1	F055469	3255	512.263	2	1022.51	1022.51	-0.0176037	0	45.25	315	323	K	IMTDPYVGK	L		R01-B.1554.1554.2.dta	30018377	NP_830008.1	elongation factor G
Rex01	WT	aerobiosis	1	F055469	3257	512.272	2	1022.53	1022.53	0.216131	0	29.96	26	34	K	IGITFTDEK	L		R01-F.2254.2254.2.dta	30021937	NP_833568.1	ribonuclease III
Rex01	WT	aerobiosis	1	F055469	3260	512.277	2	1022.54	1022.54	0.185812	0	39.04	312	320	R	ATSVYLVDR	V		R01-A.1875.1875.2.dta	30023166	NP_834797.1	exoribonuclease II
Rex01	WT	aerobiosis	1	F055469	3261	512.281	2	1022.55	1022.55	-0.415629	0	33.08	179	187	R	VVLVDFGMK	H	Oxidation (M) [8]	R01-D.2792.2792.2.dta	30021976	NP_833607.1	carbamoyl phosphate synthase small subunit
Rex01	WT	aerobiosis	1	F055469	3262	512.281	2	1022.55	1022.55	-0.415629	0	27.85	179	187	R	VVLVDFGMK	H	Oxidation (M) [8]	R01-D.2800.2800.2.dta	30021976	NP_833607.1	carbamoyl phosphate synthase small subunit
Rex01	WT	aerobiosis	1	F055469	3273	512.758	2	1023.5	1023.5	-0.654615	0	26.95	146	153	R	QWAYELSK	C		R01-F.2145.2145.2.dta	30022594	NP_834225.1	succinate dehydrogenase iron-sulfur subunit
Rex01	WT	aerobiosis	1	F055469	3284	512.811	2	1023.61	1023.61	-0.40836	0	53.1	152	161	K	AIDALVPIGR	G		R01-C.3195.3195.2.dta	161511197	NP_834970.2	F0F1 ATP synthase subunit alpha
Rex01	WT	aerobiosis	1	F055469	3287	512.811	2	1023.61	1023.61	-0.212972	0	35.76	388	397	R	IIGALPQGQK	V		R01-B.1281.1281.2.dta	30023266	NP_834897.1	N-acetylmuramoyl-L-alanine amidase
Rex01	WT	aerobiosis	1	F055469	3288	512.811	2	1023.61	1023.61	-0.212972	0	51.48	152	161	K	AIDALVPIGR	G		R01-C.3199.3199.2.dta	161511197	NP_834970.2	F0F1 ATP synthase subunit alpha
Rex01	WT	aerobiosis	1	F055469	3290	512.823	2	1023.63	1023.63	-0.371227	0	20.61	128	137	K	VIIPVDIAGK	M		R01-D.3102.3102.2.dta	30023305	NP_834936.1	UDP-bacillosamine synthetase
Rex01	WT	aerobiosis	1	F055469	3291	513.256	2	1024.5	1024.5	-0.932164	0	34.18	194	202	K	VFGDTYPAR	W		R01-F.1415.1415.2.dta	30018889	NP_830520.1	ferrous iron transport protein B
Rex01	WT	aerobiosis	1	F055469	3293	513.274	2	1024.53	1024.53	-0.894065	0	49.52	66	74	R	AEFATFIAR	A		R01-E.2967.2967.2.dta	30019051	NP_830682.1	S-layer protein / peptidoglycan endo-beta-N-acetylglucosaminidase
Rex01	WT	aerobiosis	1	F055469	3294	513.274	2	1024.53	1024.53	-0.503644	0	41.49	66	74	R	AEFATFIAR	A		R01-B.2872.2872.2.dta	30019051	NP_830682.1	S-layer protein / peptidoglycan endo-beta-N-acetylglucosaminidase
Rex01	WT	aerobiosis	1	F055469	3295	513.274	2	1024.53	1024.53	0.0819885	0	33.6	66	74	R	AEFATFIAR	A		R01-B.2869.2869.2.dta	30019051	NP_830682.1	S-layer protein / peptidoglycan endo-beta-N-acetylglucosaminidase
Rex01	WT	aerobiosis	1	F055469	3296	513.287	2	1024.56	1024.56	-0.466542	0	50	162	169	K	VFVQLYEK	G		R01-A.2623.2623.2.dta	30022546	NP_834177.1	valyl-tRNA synthetase
Rex01	WT	aerobiosis	1	F055469	3297	513.287	2	1024.56	1024.56	-0.271336	0	35.95	162	169	K	VFVQLYEK	G		R01-A.2615.2615.2.dta	30022546	NP_834177.1	valyl-tRNA synthetase
Rex01	WT	aerobiosis	1	F055469	3298	513.321	2	1024.63	1024.63	-0.423568	0	39.81	342	351	R	SVIVVGPNLK	M		R01-A.2462.2462.2.dta	30018373	NP_830004.1	DNA-directed RNA polymerase subunit beta'
Rex01	WT	aerobiosis	1	F055469	3299	513.321	2	1024.63	1024.63	0.16201	0	37.9	342	351	R	SVIVVGPNLK	M		R01-A.2465.2465.2.dta	30018373	NP_830004.1	DNA-directed RNA polymerase subunit beta'
Rex01	WT	aerobiosis	1	F055469	3310	513.819	2	1025.62	1025.62	-0.446558	0	32.04	235	243	R	VIGLNILER	L		R01-E.3656.3656.2.dta	30018304	NP_829935.1	tpl protein
Rex01	WT	aerobiosis	1	F055469	3311	513.819	2	1025.62	1025.62	-0.251554	0	39.91	235	243	R	VIGLNILER	L		R01-E.3662.3662.2.dta	30018304	NP_829935.1	tpl protein
Rex01	WT	aerobiosis	1	F055469	3313	514.246	2	1026.48	1026.48	-0.407218	0	45.55	270	277	R	VFTNEDFR	E		R01-C.1771.1771.2.dta	30023173	NP_834804.1	phosphoglyceromutase
Rex01	WT	aerobiosis	1	F055469	3314	514.246	2	1026.48	1026.48	-0.0175357	0	24.18	270	277	R	VFTNEDFR	E		R01-C.1763.1763.2.dta	30023173	NP_834804.1	phosphoglyceromutase
Rex01	WT	aerobiosis	1	F055469	3322	514.298	2	1026.58	1026.58	-0.132478	0	41.05	33	42	K	EGVNVGLLAR	S		R01-F.2458.2458.2.dta	30020097	NP_831728.1	3-ketoacyl-(acyl-carrier-protein) reductase
Rex01	WT	aerobiosis	1	F055469	3323	514.298	2	1026.58	1026.58	-0.132478	0	37.68	33	42	K	EGVNVGLLAR	S		R01-F.2462.2462.2.dta	30020097	NP_831728.1	3-ketoacyl-(acyl-carrier-protein) reductase
Rex01	WT	aerobiosis	1	F055469	3325	514.3	2	1026.59	1026.59	-0.339962	0	20.52	859	867	R	LLHAIFGEK	A		R01-A.2195.2195.2.dta	30018372	NP_830003.1	DNA-directed RNA polymerase subunit beta
Rex01	WT	aerobiosis	1	F055469	3332	514.75	2	1027.49	1027.49	-0.752322	0	22.67	147	154	K	DVVFYEEK	F		R01-F.2045.2045.2.dta	30021974	NP_833605.1	dihydroorotate dehydrogenase electron transfer subunit
Rex01	WT	aerobiosis	1	F055469	3342	514.808	2	1027.6	1027.6	-0.717203	0	65.66	187	197	K	IGGGVALNLSK	L		R01-B.2044.2044.2.dta	30019504	NP_831135.1	ribonucleotide-diphosphate reductase subunit alpha
Rex01	WT	aerobiosis	1	F055469	3343	514.808	2	1027.6	1027.6	-0.522576	0	61.21	187	197	K	IGGGVALNLSK	L		R01-B.2050.2050.2.dta	30019504	NP_831135.1	ribonucleotide-diphosphate reductase subunit alpha
Rex01	WT	aerobiosis	1	F055469	3344	514.821	2	1027.63	1027.63	-0.470015	0	37.62	326	335	K	SIGLALIDVK	Y		R01-D.3704.3704.2.dta	30022309	NP_833940.1	glycine cleavage system aminomethyltransferase T
Rex01	WT	aerobiosis	1	F055469	3345	514.821	2	1027.63	1027.63	-0.275392	0	42.56	326	335	K	SIGLALIDVK	Y		R01-D.3707.3707.2.dta	30022309	NP_833940.1	glycine cleavage system aminomethyltransferase T
Rex01	WT	aerobiosis	1	F055469	3351	515.262	2	1028.51	1028.51	-1.23868	1	20.72	55	62	R	IMDYGKFR	F		R01-G.1436.1436.2.dta	30022650	NP_834281.1	translation initiation factor IF-3
Rex01	WT	aerobiosis	1	F055469	3352	515.263	2	1028.51	1028.51	-0.849772	1	29.52	55	62	R	IMDYGKFR	F		R01-G.1441.1441.2.dta	30022650	NP_834281.1	translation initiation factor IF-3
Rex01	WT	aerobiosis	1	F055469	3353	515.276	2	1028.54	1028.54	-1.67519	0	29.01	133	141	K	ISLDDPIEK	T		R01-D.2413.2413.2.dta	30023002	NP_834633.1	fructose 1,6-bisphosphatase II
Rex01	WT	aerobiosis	1	F055469	3354	515.277	2	1028.54	1028.54	-0.508488	0	27.17	133	141	K	ISLDDPIEK	T		R01-D.2410.2410.2.dta	30023002	NP_834633.1	fructose 1,6-bisphosphatase II
Rex01	WT	aerobiosis	1	F055469	3356	515.284	2	1028.55	1028.55	0.0175003	0	30.94	41	49	R	IDPELFPAK	V		R01-D.2664.2664.2.dta	30019329	NP_830960.1	3-oxoacyl-(acyl carrier protein) synthase II
Rex01	WT	aerobiosis	1	F055469	3358	515.284	2	1028.55	1028.55	0.211948	0	24.14	41	49	R	IDPELFPAK	V		R01-D.2657.2657.2.dta	30019329	NP_830960.1	3-oxoacyl-(acyl carrier protein) synthase II
Rex01	WT	aerobiosis	1	F055469	3363	515.297	2	1028.58	1028.58	-0.223609	0	63.11	1	10	-	MNVGILGIGR	Y		R01-E.3466.3466.2.dta	30019328	NP_830959.1	3-oxoacyl-(acyl carrier protein) synthase III
Rex01	WT	aerobiosis	1	F055469	3364	515.297	2	1028.58	1028.58	0.165276	0	67.25	1	10	-	MNVGILGIGR	Y		R01-E.3472.3472.2.dta	30019328	NP_830959.1	3-oxoacyl-(acyl carrier protein) synthase III
Rex01	WT	aerobiosis	1	F055469	3373	515.301	2	1028.59	1028.59	0.262496	0	32.32	46	55	K	SVAAQIALEK	K		R01-F.1641.1641.2.dta	30022872	NP_834503.1	Phage shock protein A
Rex01	WT	aerobiosis	1	F055469	3375	515.301	2	1028.59	1028.59	0.651379	0	40.81	46	55	K	SVAAQIALEK	K		R01-F.1645.1645.2.dta	30022872	NP_834503.1	Phage shock protein A
Rex01	WT	aerobiosis	1	F055469	3377	515.318	2	1028.62	1028.62	-0.508447	0	63.84	638	648	K	GALASLLSVAK	L		R01-B.3684.3684.2.dta	30018697	NP_830328.1	formate acetyltransferase
Rex01	WT	aerobiosis	1	F055469	3378	515.319	2	1028.62	1028.62	-0.119577	0	58.58	638	648	K	GALASLLSVAK	L		R01-B.3679.3679.2.dta	30018697	NP_830328.1	formate acetyltransferase
Rex01	WT	aerobiosis	1	F055469	3387	515.798	2	1029.58	1029.58	-0.568192	1	47.69	194	202	R	KASDVLEIR	E		R01-B.1331.1331.2.dta	30022674	NP_834305.1	pyruvate kinase
Rex01	WT	aerobiosis	1	F055469	3388	515.798	2	1029.58	1029.58	0.014569	1	56.02	194	202	R	KASDVLEIR	E		R01-B.1339.1339.2.dta	30022674	NP_834305.1	pyruvate kinase
Rex01	WT	aerobiosis	1	F055469	3396	516.29	2	1030.57	1030.57	-0.396869	0	54.52	140	149	R	ATVNGLSELK	R		R01-G.1719.1719.2.dta	30018397	NP_830028.1	30S ribosomal protein S5
Rex01	WT	aerobiosis	1	F055469	3397	516.29	2	1030.57	1030.57	-0.00873307	0	45.63	140	149	R	ATVNGLSELK	R		R01-G.1711.1711.2.dta	30018397	NP_830028.1	30S ribosomal protein S5
Rex01	WT	aerobiosis	1	F055469	3410	516.303	2	1030.59	1030.59	-0.691835	1	29.62	38	46	K	TINVPGFRK	G		R01-C.1725.1725.2.dta	30022561	NP_834192.1	trigger factor
Rex01	WT	aerobiosis	1	F055469	3411	516.303	2	1030.59	1030.59	-0.497772	1	33.29	38	46	K	TINVPGFRK	G		R01-C.1721.1721.2.dta	30022561	NP_834192.1	trigger factor
Rex01	WT	aerobiosis	1	F055469	3412	516.316	2	1030.62	1030.62	-0.237722	0	61.67	432	440	R	LFIVAEAIR	Q		R01-A.3613.3615.2.dta	30021975	NP_833606.1	carbamoyl phosphate synthase large subunit
Rex01	WT	aerobiosis	1	F055469	3414	516.759	2	1031.5	1031.5	0.44789	0	22.95	188	195	K	EFQPLENR	V		R01-G.1559.1559.2.dta	30020091	NP_831722.1	nitroreductase family protein
Rex01	WT	aerobiosis	1	F055469	3418	516.777	2	1031.54	1031.54	0.261745	0	50.56	740	748	R	AYGQIDPLR	E		R01-A.2257.2257.2.dta	30023222	NP_834853.1	preprotein translocase subunit SecA
Rex01	WT	aerobiosis	1	F055469	3434	516.795	2	1031.58	1031.58	-0.312144	0	37.29	292	300	R	AEVGIQFLR	L		R01-C.3314.3314.2.dta	30018452	NP_830083.1	oligopeptide-binding protein oppA
Rex01	WT	aerobiosis	1	F055469	3443	517.28	2	1032.55	1032.55	-0.897781	0	34.05	153	160	K	LMIEQIMR	D		R01-E.3317.3317.2.dta	30023477	NP_835108.1	UDP-glucose 4-epimerase
Rex01	WT	aerobiosis	1	F055469	3444	517.28	2	1032.55	1032.55	-0.510389	0	44.64	153	160	K	LMIEQIMR	D		R01-E.3322.3322.2.dta	30023477	NP_835108.1	UDP-glucose 4-epimerase
Rex01	WT	aerobiosis	1	F055469	3446	517.758	2	1033.5	1033.5	-0.0309627	0	31.24	1	8	-	MEQFINPR	V		R01-D.1838.1838.2.dta	30022097	NP_833728.1	aminotransferase A
Rex01	WT	aerobiosis	1	F055469	3450	517.779	2	1033.54	1033.54	-0.536987	0	29.39	65	73	R	ELADFNVVK	A		R01-F.2468.2468.2.dta	30018659	NP_830290.1	hypothetical protein BC0451
Rex01	WT	aerobiosis	1	F055469	3454	517.779	2	1033.54	1033.54	0.0435395	0	53.01	65	73	R	ELADFNVVK	A		R01-F.2473.2473.2.dta	30018659	NP_830290.1	hypothetical protein BC0451
Rex01	WT	aerobiosis	1	F055469	3461	518.239	2	1034.46	1034.46	-0.16337	0	36.95	1	9	-	MFGFGGFTR	D	Oxidation (M) [1]	R01-E.3239.3239.2.dta	30022527	NP_834158.1	rod shape-determining protein mreB
Rex01	WT	aerobiosis	1	F055469	3462	518.24	2	1034.46	1034.46	0.0299672	0	24.19	1	9	-	MFGFGGFTR	D	Oxidation (M) [1]	R01-E.3246.3246.2.dta	30022527	NP_834158.1	rod shape-determining protein mreB
Rex01	WT	aerobiosis	1	F055469	3465	518.277	2	1034.54	1034.54	0.213622	0	32.08	315	323	K	NILAFSNEK	-		R01-E.2351.2351.2.dta	30021898	NP_833529.1	bifunctional riboflavin kinase/FMN adenylyltransferase
Rex01	WT	aerobiosis	1	F055469	3470	518.811	2	1035.61	1035.61	0.190226	0	39.74	172	180	K	HANILIDLK	I		R01-C.2348.2348.2.dta	30020594	NP_832225.1	S-layer protein / peptidoglycan endo-beta-N-acetylglucosaminidase
Rex01	WT	aerobiosis	1	F055469	3476	519.261	2	1036.51	1036.51	-0.619388	0	39.8	140	148	K	IGDETFEVK	N		R01-C.1885.1885.2.dta	30022003	NP_833634.1	UDP-N-acetylmuramoylalanyl-D-glutamate--2,6-diaminopimelate ligase
Rex01	WT	aerobiosis	1	F055469	3477	519.261	2	1036.51	1036.51	-0.426432	0	38.02	435	443	K	ETLDGFIDK	M		R01-C.2762.2762.2.dta	30022307	NP_833938.1	glycine dehydrogenase subunit 2
Rex01	WT	aerobiosis	1	F055469	3478	519.261	2	1036.51	1036.51	-0.426432	0	41.37	140	148	K	IGDETFEVK	N		R01-C.1891.1891.2.dta	30022003	NP_833634.1	UDP-N-acetylmuramoylalanyl-D-glutamate--2,6-diaminopimelate ligase
Rex01	WT	aerobiosis	1	F055469	3479	519.261	2	1036.51	1036.51	-0.233476	0	35.89	435	443	K	ETLDGFIDK	M		R01-C.2768.2768.2.dta	30022307	NP_833938.1	glycine dehydrogenase subunit 2
Rex01	WT	aerobiosis	1	F055469	3487	519.285	2	1036.55	1036.56	-0.43413	0	44.72	2	10	M	STIIDVYAR	E		R01-C.2565.2565.2.dta	30023172	NP_834803.1	phosphopyruvate hydratase
Rex01	WT	aerobiosis	1	F055469	3488	519.285	2	1036.56	1036.56	-0.241183	0	55.46	2	10	M	STIIDVYAR	E		R01-D.2480.2480.2.dta	30023172	NP_834803.1	phosphopyruvate hydratase
Rex01	WT	aerobiosis	1	F055469	3489	519.285	2	1036.56	1036.56	-0.0482367	0	63.34	2	10	M	STIIDVYAR	E		R01-D.2483.2483.2.dta	30023172	NP_834803.1	phosphopyruvate hydratase
Rex01	WT	aerobiosis	1	F055469	3492	519.285	2	1036.56	1036.56	0.530604	0	56.32	2	10	M	STIIDVYAR	E		R01-C.2571.2571.2.dta	30023172	NP_834803.1	phosphopyruvate hydratase
Rex01	WT	aerobiosis	1	F055469	3495	519.819	2	1037.62	1037.62	-0.634142	0	47.26	43	52	K	VAEGIAPLLR	R		R01-F.2780.2780.2.dta	30021974	NP_833605.1	dihydroorotate dehydrogenase electron transfer subunit
Rex01	WT	aerobiosis	1	F055469	3496	519.819	2	1037.62	1037.62	-0.441393	0	34.53	43	52	K	VAEGIAPLLR	R		R01-F.2783.2783.2.dta	30021974	NP_833605.1	dihydroorotate dehydrogenase electron transfer subunit
Rex01	WT	aerobiosis	1	F055469	3497	520.247	2	1038.48	1038.48	-0.168515	0	31.71	369	377	K	AFTMIDGER	A		R01-C.2227.2227.2.dta	30019522	NP_831153.1	D-alanine--D-alanyl carrier protein ligase
Rex01	WT	aerobiosis	1	F055469	3498	520.247	2	1038.48	1038.48	0.0240736	0	38.43	369	377	K	AFTMIDGER	A		R01-C.2212.2212.2.dta	30019522	NP_831153.1	D-alanine--D-alanyl carrier protein ligase
Rex01	WT	aerobiosis	1	F055469	3499	520.255	2	1038.5	1038.5	-0.403468	0	55.47	169	175	R	EIWYLCR	Q		R01-F.2953.2953.2.dta	30022921	NP_834552.1	naphthoate synthase
Rex01	WT	aerobiosis	1	F055469	3500	520.255	2	1038.5	1038.5	-0.0182957	0	28.31	169	175	R	EIWYLCR	Q		R01-F.2958.2958.2.dta	30022921	NP_834552.1	naphthoate synthase
Rex01	WT	aerobiosis	1	F055469	3501	520.282	2	1038.55	1038.55	-0.343749	0	26.41	131	139	K	AIIYAFGER	W		R01-F.2710.2712.2.dta	30019394	NP_831025.1	hypothetical protein BC1241
Rex01	WT	aerobiosis	1	F055469	3510	521.259	2	1040.5	1040.5	0.561267	0	21.9	93	101	K	IFSDMMLGK	E		R01-H.3339.3339.2.dta	30023020	NP_834651.1	IscU protein
Rex01	WT	aerobiosis	1	F055469	3511	521.306	2	1040.6	1040.6	0.00864887	1	29.4	233	242	R	GRDLVSGLPK	T		R01-E.1392.1392.2.dta	30022527	NP_834158.1	rod shape-determining protein mreB
Rex01	WT	aerobiosis	1	F055469	3512	521.306	2	1040.6	1040.6	0.00864887	0	53.83	485	495	R	LSALGPGGLTR	E		R01-A.2211.2211.2.dta	30018372	NP_830003.1	DNA-directed RNA polymerase subunit beta
Rex01	WT	aerobiosis	1	F055469	3513	521.306	2	1040.6	1040.6	0.00864887	0	49.25	485	495	R	LSALGPGGLTR	E		R01-A.2205.2205.2.dta	30018372	NP_830003.1	DNA-directed RNA polymerase subunit beta
Rex01	WT	aerobiosis	1	F055469	3526	522.271	2	1042.53	1042.53	-0.330927	0	41.96	162	169	K	LSFVYVCR	Q		R01-C.3012.3012.2.dta	30019385	NP_831016.1	anthranilate synthase component I
Rex01	WT	aerobiosis	1	F055469	3527	522.271	2	1042.53	1042.53	0.244598	0	46.48	162	169	K	LSFVYVCR	Q		R01-C.3017.3017.2.dta	30019385	NP_831016.1	anthranilate synthase component I
Rex01	WT	aerobiosis	1	F055469	3529	522.279	2	1042.54	1042.54	-1.41577	0	26.84	130	138	K	AGIITSYYR	R		R01-E.2198.2198.2.dta	30019505	NP_831136.1	ribonucleotide-diphosphate reductase subunit beta
Rex01	WT	aerobiosis	1	F055469	3530	522.28	2	1042.54	1042.54	-0.0728986	0	31.49	130	138	K	AGIITSYYR	R		R01-E.2205.2205.2.dta	30019505	NP_831136.1	ribonucleotide-diphosphate reductase subunit beta
Rex01	WT	aerobiosis	1	F055469	3535	522.298	2	1042.58	1042.58	-0.448886	0	35.27	113	121	K	HEFSAILVK	E		R01-C.1993.1993.2.dta	30018552	NP_830183.1	1-pyrroline-5-carboxylate dehydrogenase
Rex01	WT	aerobiosis	1	F055469	3536	522.298	2	1042.58	1042.58	0.31844	0	37.6	113	121	K	HEFSAILVK	E		R01-C.1986.1986.2.dta	30018552	NP_830183.1	1-pyrroline-5-carboxylate dehydrogenase
Rex01	WT	aerobiosis	1	F055469	3538	522.308	2	1042.6	1042.6	0.0134279	0	20.17	2	10	M	QQLIAEITK	G		R01-H.3098.3098.2.dta	30021928	NP_833559.1	50S ribosomal protein L19
Rex01	WT	aerobiosis	1	F055469	3541	522.773	2	1043.53	1043.53	-0.0689964	0	36.36	173	181	R	VPDLIECAK	Q		R01-D.2190.2190.2.dta	30022198	NP_833829.1	bifunctional 3,4-dihydroxy-2-butanone 4-phosphate synthase/GTP cyclohydrolase II protein
Rex01	WT	aerobiosis	1	F055469	3544	522.782	2	1043.55	1043.55	-0.0459968	0	30.28	89	98	K	GSDIPVDITK	K		R01-F.1876.1876.2.dta	30021980	NP_833611.1	pyrimidine regulatory protein PyrR
Rex01	WT	aerobiosis	1	F055469	3545	522.782	2	1043.55	1043.55	-0.0459968	0	45.46	89	98	K	GSDIPVDITK	K		R01-F.1881.1881.2.dta	30021980	NP_833611.1	pyrimidine regulatory protein PyrR
Rex01	WT	aerobiosis	1	F055469	3548	522.787	2	1043.56	1043.56	-0.812602	0	36.54	353	361	K	TNLIEEVAR	K		R01-D.2671.2671.2.dta	30022206	NP_833837.1	adenosylmethionine--8-amino-7-oxononanoate transaminase
Rex01	WT	aerobiosis	1	F055469	3549	522.788	2	1043.56	1043.56	-0.620951	0	41.59	353	361	K	TNLIEEVAR	K		R01-D.2676.2676.2.dta	30022206	NP_833837.1	adenosylmethionine--8-amino-7-oxononanoate transaminase
Rex01	WT	aerobiosis	1	F055469	3559	522.8	2	1043.59	1043.59	-0.378502	0	29	122	131	K	AVTAAIEELK	T		R01-A.2400.2400.2.dta	30018515	NP_830146.1	chaperonin GroEL
Rex01	WT	aerobiosis	1	F055469	3560	522.8	2	1043.59	1043.59	-0.186856	0	62.9	122	131	K	AVTAAIEELK	T		R01-C.2327.2327.2.dta	30018515	NP_830146.1	chaperonin GroEL
Rex01	WT	aerobiosis	1	F055469	3561	522.8	2	1043.59	1043.59	-0.186856	0	54.32	122	131	K	AVTAAIEELK	T		R01-C.2321.2321.2.dta	30018515	NP_830146.1	chaperonin GroEL
Rex01	WT	aerobiosis	1	F055469	3562	522.8	2	1043.59	1043.59	0.00479117	0	22.9	122	131	K	AVTAAIEELK	T		R01-A.2396.2396.2.dta	30018515	NP_830146.1	chaperonin GroEL
Rex01	WT	aerobiosis	1	F055469	3563	522.806	2	1043.6	1043.6	-0.038329	0	29.93	2	10	M	SLQIQNLTK	Q		R01-E.2099.2099.2.dta	30022588	NP_834219.1	Sodium export ATP-binding protein
Rex01	WT	aerobiosis	1	F055469	3564	522.806	2	1043.6	1043.6	0.153316	0	29.36	2	10	M	SLQIQNLTK	Q		R01-E.2086.2086.2.dta	30022588	NP_834219.1	Sodium export ATP-binding protein
Rex01	WT	aerobiosis	1	F055469	3565	522.806	2	1043.6	1043.6	0.329629	0	31.32	321	330	R	LTGIELSVGR	T		R01-B.2635.2635.2.dta	30018549	NP_830180.1	NAD-dependent DNA ligase LigA
Rex01	WT	aerobiosis	1	F055469	3573	523.274	2	1044.53	1044.54	-0.943003	0	23.34	275	283	K	EIGWGSQIR	S		R01-D.2332.2332.2.dta	30023221	NP_834852.1	peptide chain release factor 2
Rex01	WT	aerobiosis	1	F055469	3574	523.275	2	1044.54	1044.54	-0.220194	0	52.18	85	95	R	GGGTVFGPTPR	S		R01-G.1400.1400.2.dta	30018381	NP_830012.1	50S ribosomal protein L4
Rex01	WT	aerobiosis	1	F055469	3575	523.275	2	1044.54	1044.54	0.354225	0	35.99	85	95	R	GGGTVFGPTPR	S		R01-G.1392.1392.2.dta	30018381	NP_830012.1	50S ribosomal protein L4
Rex01	WT	aerobiosis	1	F055469	3576	523.289	2	1044.56	1044.56	-1.05594	0	34.87	80	88	K	VLLIDADMR	K		R01-F.2910.2910.2.dta	30023309	NP_834940.1	tyrosine-protein kinase
Rex01	WT	aerobiosis	1	F055469	3577	523.289	2	1044.56	1044.56	-0.290073	0	29.87	80	88	K	VLLIDADMR	K		R01-F.2905.2905.2.dta	30023309	NP_834940.1	tyrosine-protein kinase
Rex01	WT	aerobiosis	1	F055469	3580	523.295	2	1044.57	1044.57	-0.334107	0	28.44	1	10	-	MNVGILGIGR	Y	Oxidation (M) [1]	R01-E.2852.2852.2.dta	30019328	NP_830959.1	3-oxoacyl-(acyl carrier protein) synthase III
Rex01	WT	aerobiosis	1	F055469	3581	523.295	2	1044.58	1044.57	0.0631836	0	28.66	254	262	R	NVVLSLMNR	H		R01-A.3202.3202.2.dta	30020413	NP_832044.1	multimodular transpeptidase-transglycosylase PBP 1A
Rex01	WT	aerobiosis	1	F055469	3582	523.295	2	1044.58	1044.57	0.431755	0	33.69	1	10	-	MNVGILGIGR	Y	Oxidation (M) [1]	R01-E.2836.2836.2.dta	30019328	NP_830959.1	3-oxoacyl-(acyl carrier protein) synthase III
Rex01	WT	aerobiosis	1	F055469	3593	523.781	2	1045.55	1045.55	0.0698199	0	25.26	129	137	R	LIVEEGVCK	G		R01-B.1375.1375.2.dta	30023507	NP_835138.1	tRNA uridine 5-carboxymethylaminomethyl modification enzyme GidA
Rex01	WT	aerobiosis	1	F055469	3594	523.781	2	1045.55	1045.55	0.261107	0	28.85	129	137	R	LIVEEGVCK	G		R01-B.1384.1384.2.dta	30023507	NP_835138.1	tRNA uridine 5-carboxymethylaminomethyl modification enzyme GidA
Rex01	WT	aerobiosis	1	F055469	3596	523.79	2	1045.56	1045.57	-0.643671	0	25.33	74	82	K	LSETEQLVK	K		R01-F.1210.1210.2.dta	161511212	NP_830165.2	phosphoribosylaminoimidazole-succinocarboxamide synthase
Rex01	WT	aerobiosis	1	F055469	3597	523.79	2	1045.57	1045.57	-0.246756	0	27.76	221	230	R	LADSLESALK	L		R01-A.2587.2587.2.dta	30023200	NP_834831.1	excinuclease ABC subunit A
Rex01	WT	aerobiosis	1	F055469	3598	523.79	2	1045.57	1045.57	-0.0554724	0	35.38	221	230	R	LADSLESALK	L		R01-A.2590.2590.2.dta	30023200	NP_834831.1	excinuclease ABC subunit A
Rex01	WT	aerobiosis	1	F055469	3600	523.795	2	1045.58	1045.58	-0.510723	0	36.37	70	78	R	QTLIDVTTR	G		R01-D.2044.2044.2.dta	30023234	NP_834865.1	UDP-N-acetylglucosamine 2-epimerase
Rex01	WT	aerobiosis	1	F055469	3601	523.795	2	1045.58	1045.58	-0.319441	0	27.4	70	78	R	QTLIDVTTR	G		R01-D.2030.2030.2.dta	30023234	NP_834865.1	UDP-N-acetylglucosamine 2-epimerase
Rex01	WT	aerobiosis	1	F055469	3602	523.802	2	1045.59	1045.59	-1.89175	0	41.87	258	266	K	TPYAVVQLR	Q		R01-D.2368.2368.2.dta	30021920	NP_833551.1	tRNA (uracil-5-)-methyltransferase Gid
Rex01	WT	aerobiosis	1	F055469	3603	524.25	2	1046.49	1046.49	-2.25421	0	36.55	47	55	R	DLTEDELGR	I		R01-H.3020.3020.2.dta	30018404	NP_830035.1	30S ribosomal protein S13
Rex01	WT	aerobiosis	1	F055469	3604	524.25	2	1046.49	1046.49	-2.06309	0	28.19	47	55	R	DLTEDELGR	I		R01-H.3070.3070.2.dta	30018404	NP_830035.1	30S ribosomal protein S13
Rex01	WT	aerobiosis	1	F055469	3605	524.25	2	1046.49	1046.49	-1.48974	0	24.32	47	55	R	DLTEDELGR	I		R01-H.3181.3181.2.dta	30018404	NP_830035.1	30S ribosomal protein S13
Rex01	WT	aerobiosis	1	F055469	3606	524.251	2	1046.49	1046.49	-0.725283	0	26.96	47	55	R	DLTEDELGR	I		R01-J.1528.1528.2.dta	30018404	NP_830035.1	30S ribosomal protein S13
Rex01	WT	aerobiosis	1	F055469	3607	524.251	2	1046.49	1046.49	-0.534168	0	28.93	47	55	R	DLTEDELGR	I		R01-H.3157.3157.2.dta	30018404	NP_830035.1	30S ribosomal protein S13
Rex01	WT	aerobiosis	1	F055469	3608	524.251	2	1046.49	1046.49	-0.534168	0	23.74	47	55	R	DLTEDELGR	I		R01-H.2883.2883.2.dta	30018404	NP_830035.1	30S ribosomal protein S13
Rex01	WT	aerobiosis	1	F055469	3609	524.251	2	1046.49	1046.49	-0.343052	0	31.35	47	55	R	DLTEDELGR	I		R01-H.3406.3408.2.dta	30018404	NP_830035.1	30S ribosomal protein S13
Rex01	WT	aerobiosis	1	F055469	3610	524.251	2	1046.49	1046.49	-0.343052	0	53.52	47	55	R	DLTEDELGR	I		R01-H.1850.1850.2.dta	30018404	NP_830035.1	30S ribosomal protein S13
Rex01	WT	aerobiosis	1	F055469	3611	524.251	2	1046.49	1046.49	-0.151937	0	34.06	47	55	R	DLTEDELGR	I		R01-J.1531.1531.2.dta	30018404	NP_830035.1	30S ribosomal protein S13
Rex01	WT	aerobiosis	1	F055469	3613	524.251	2	1046.49	1046.49	-0.151937	0	23.42	47	55	R	DLTEDELGR	I		R01-H.2904.2904.2.dta	30018404	NP_830035.1	30S ribosomal protein S13
Rex01	WT	aerobiosis	1	F055469	3614	524.251	2	1046.49	1046.49	-0.151937	0	45.98	47	55	R	DLTEDELGR	I		R01-H.1857.1857.2.dta	30018404	NP_830035.1	30S ribosomal protein S13
Rex01	WT	aerobiosis	1	F055469	3616	524.251	2	1046.49	1046.49	0.230294	0	36.89	47	55	R	DLTEDELGR	I		R01-H.1967.1967.2.dta	30018404	NP_830035.1	30S ribosomal protein S13
Rex01	WT	aerobiosis	1	F055469	3618	524.251	2	1046.49	1046.49	0.42141	0	38.86	47	55	R	DLTEDELGR	I		R01-H.1960.1960.2.dta	30018404	NP_830035.1	30S ribosomal protein S13
Rex01	WT	aerobiosis	1	F055469	3619	524.289	2	1046.56	1046.56	-0.516929	0	28	17	25	K	ELTPELAFK	I		R01-D.2986.2986.2.dta	30018425	NP_830056.1	phosphoglucosamine mutase
Rex01	WT	aerobiosis	1	F055469	3620	524.289	2	1046.56	1046.56	-0.516929	0	25.44	17	25	K	ELTPELAFK	I		R01-D.2990.2990.2.dta	30018425	NP_830056.1	phosphoglucosamine mutase
Rex01	WT	aerobiosis	1	F055469	3621	524.289	2	1046.56	1046.56	-0.531262	0	29.54	373	381	K	FSLIPDDLK	A		R01-D.3721.3723.2.dta	30021215	NP_832846.1	hemolysin BL lytic component L1
Rex01	WT	aerobiosis	1	F055469	3623	524.289	2	1046.56	1046.56	-0.516929	0	20.61	17	25	K	ELTPELAFK	I		R01-C.3137.3137.2.dta	30018425	NP_830056.1	phosphoglucosamine mutase
Rex01	WT	aerobiosis	1	F055469	3624	524.29	2	1046.57	1046.56	0.806448	0	27.15	373	381	K	FSLIPDDLK	A		R01-E.3812.3812.2.dta	30021215	NP_832846.1	hemolysin BL lytic component L1
Rex01	WT	aerobiosis	1	F055469	3625	524.29	2	1046.57	1046.56	1.18865	0	27.6	373	381	K	FSLIPDDLK	A		R01-E.3807.3807.2.dta	30021215	NP_832846.1	hemolysin BL lytic component L1
Rex01	WT	aerobiosis	1	F055469	3626	524.291	2	1046.57	1046.57	-1.04914	0	20.42	185	193	R	MTLEEILAK	M		R01-C.3946.3946.2.dta	30018584	NP_830215.1	Alkyl hydroperoxide reductase subunit F
Rex01	WT	aerobiosis	1	F055469	3627	524.291	2	1046.57	1046.57	-0.0936394	0	46.46	185	193	R	MTLEEILAK	M		R01-C.3950.3950.2.dta	30018584	NP_830215.1	Alkyl hydroperoxide reductase subunit F
Rex01	WT	aerobiosis	1	F055469	3629	524.295	2	1046.58	1046.58	-0.00191099	0	36.09	12	22	R	SPIGTFGGALK	N		R01-D.2626.2626.2.dta	30022110	NP_833741.1	acetyl-CoA acetyltransferase
Rex01	WT	aerobiosis	1	F055469	3631	524.313	2	1046.61	1046.61	-0.949731	0	66.27	376	384	K	TPFTVLLTR	N		R01-C.3817.3817.2.dta	30019057	NP_830688.1	S-layer protein / N-acetylmuramoyl-L-alanine amidase
Rex01	WT	aerobiosis	1	F055469	3632	524.313	2	1046.61	1046.61	-0.567545	0	47.44	376	384	K	TPFTVLLTR	N		R01-C.3909.3909.2.dta	30019057	NP_830688.1	S-layer protein / N-acetylmuramoyl-L-alanine amidase
Rex01	WT	aerobiosis	1	F055469	3633	524.313	2	1046.61	1046.61	-0.18536	0	34.94	376	384	K	TPFTVLLTR	N		R01-C.3923.3923.2.dta	30019057	NP_830688.1	S-layer protein / N-acetylmuramoyl-L-alanine amidase
Rex01	WT	aerobiosis	1	F055469	3634	524.313	2	1046.61	1046.61	-0.18536	0	58.5	376	384	K	TPFTVLLTR	N		R01-C.3821.3821.2.dta	30019057	NP_830688.1	S-layer protein / N-acetylmuramoyl-L-alanine amidase
Rex01	WT	aerobiosis	1	F055469	3660	524.779	2	1047.54	1047.54	-1.09971	0	26.41	73	82	K	TLADITADTK	L		R01-I.1817.1817.2.dta	30019203	NP_830834.1	hypothetical protein BC1048
Rex01	WT	aerobiosis	1	F055469	3661	524.779	2	1047.54	1047.54	-1.09971	0	32.93	73	82	K	TLADITADTK	L		R01-I.1826.1826.2.dta	30019203	NP_830834.1	hypothetical protein BC1048
Rex01	WT	aerobiosis	1	F055469	3662	524.779	2	1047.54	1047.54	-0.336024	0	58.33	73	82	K	TLADITADTK	L		R01-H.1800.1800.2.dta	30019203	NP_830834.1	hypothetical protein BC1048
Rex01	WT	aerobiosis	1	F055469	3663	524.78	2	1047.54	1047.54	0.0458214	0	50.82	73	82	K	TLADITADTK	L		R01-H.1808.1808.2.dta	30019203	NP_830834.1	hypothetical protein BC1048
Rex01	WT	aerobiosis	1	F055469	3667	524.787	2	1047.56	1047.56	-0.377067	0	26.72	327	335	K	ALDNIDLFK	T		R01-E.3632.3632.2.dta	30022527	NP_834158.1	rod shape-determining protein mreB
Rex01	WT	aerobiosis	1	F055469	3669	524.787	2	1047.56	1047.56	-0.186147	0	32.95	327	335	K	ALDNIDLFK	T		R01-E.3576.3576.2.dta	30022527	NP_834158.1	rod shape-determining protein mreB
Rex01	WT	aerobiosis	1	F055469	3670	524.787	2	1047.56	1047.56	-0.186147	0	52.28	327	335	K	ALDNIDLFK	T		R01-E.3579.3579.2.dta	30022527	NP_834158.1	rod shape-determining protein mreB
Rex01	WT	aerobiosis	1	F055469	3672	524.792	2	1047.57	1047.57	-1.00805	1	51.38	89	97	K	GVKEVVFDR	G		R01-H.1489.1489.2.dta	30018396	NP_830027.1	50S ribosomal protein L18
Rex01	WT	aerobiosis	1	F055469	3673	524.793	2	1047.57	1047.57	-0.817128	1	50.96	89	97	K	GVKEVVFDR	G		R01-H.1481.1481.2.dta	30018396	NP_830027.1	50S ribosomal protein L18
Rex01	WT	aerobiosis	1	F055469	3674	524.793	2	1047.57	1047.57	-0.406655	1	30.03	458	466	K	DKNNLFGLK	A		R01-B.2118.2118.2.dta	30019051	NP_830682.1	S-layer protein / peptidoglycan endo-beta-N-acetylglucosaminidase
Rex01	WT	aerobiosis	1	F055469	3675	524.793	2	1047.57	1047.57	-0.406655	1	27.76	458	466	K	DKNNLFGLK	A		R01-B.2208.2208.2.dta	30019051	NP_830682.1	S-layer protein / peptidoglycan endo-beta-N-acetylglucosaminidase
Rex01	WT	aerobiosis	1	F055469	3676	524.793	2	1047.57	1047.57	-0.406655	1	41.46	458	466	K	DKNNLFGLK	A		R01-B.2199.2199.2.dta	30019051	NP_830682.1	S-layer protein / peptidoglycan endo-beta-N-acetylglucosaminidase
Rex01	WT	aerobiosis	1	F055469	3682	524.811	2	1047.61	1047.61	-0.399004	0	31.35	370	378	K	IAITTLFNR	M		R01-D.3645.3645.2.dta	30020736	NP_832367.1	cytochrome P450
Rex01	WT	aerobiosis	1	F055469	3683	524.811	2	1047.61	1047.61	-0.208093	0	33.35	370	378	K	IAITTLFNR	M		R01-D.3649.3649.2.dta	30020736	NP_832367.1	cytochrome P450
Rex01	WT	aerobiosis	1	F055469	3684	524.817	2	1047.62	1047.62	-0.222409	1	49.11	64	71	R	RNLLTYLR	N		R01-I.2748.2748.2.dta	30021897	NP_833528.1	30S ribosomal protein S15
Rex01	WT	aerobiosis	1	F055469	3685	524.817	2	1047.62	1047.62	-0.222409	1	35.22	64	71	R	RNLLTYLR	N		R01-I.2743.2743.2.dta	30021897	NP_833528.1	30S ribosomal protein S15
Rex01	WT	aerobiosis	1	F055469	3686	524.817	2	1047.62	1047.62	-0.0315	1	30.13	64	71	R	RNLLTYLR	N		R01-H.2705.2705.2.dta	30021897	NP_833528.1	30S ribosomal protein S15
Rex01	WT	aerobiosis	1	F055469	3692	525.278	2	1048.54	1048.54	-0.234612	0	23.66	153	160	K	LMIEQIMR	D	Oxidation (M) [2]	R01-E.2842.2842.2.dta	30023477	NP_835108.1	UDP-glucose 4-epimerase
Rex01	WT	aerobiosis	1	F055469	3693	525.278	2	1048.54	1048.54	-0.0438705	0	35.28	153	160	K	LMIEQIMR	D	Oxidation (M) [2]	R01-E.2857.2857.2.dta	30023477	NP_835108.1	UDP-glucose 4-epimerase
Rex01	WT	aerobiosis	1	F055469	3694	525.285	2	1048.56	1048.56	-0.0476847	0	44.81	85	93	K	NEGFQTLIK	E		R01-E.2546.2546.2.dta	30021914	NP_833545.1	elongation factor Ts
Rex01	WT	aerobiosis	1	F055469	3695	525.285	2	1048.56	1048.56	0.143054	0	30.56	85	93	K	NEGFQTLIK	E		R01-E.2538.2538.2.dta	30021914	NP_833545.1	elongation factor Ts
Rex01	WT	aerobiosis	1	F055469	3696	525.754	2	1049.49	1049.49	-0.58028	0	42.29	262	270	R	SPDFGQFPR	F		R01-F.2264.2264.2.dta	30022921	NP_834552.1	naphthoate synthase
Rex01	WT	aerobiosis	1	F055469	3697	525.754	2	1049.49	1049.49	0.181993	0	33.83	262	270	R	SPDFGQFPR	F		R01-F.2259.2259.2.dta	30022921	NP_834552.1	naphthoate synthase
Rex01	WT	aerobiosis	1	F055469	3698	525.766	2	1049.52	1049.52	-0.323958	0	31.89	561	569	K	YDGNPFLPK	E		R01-B.2642.2642.2.dta	30021866	NP_833497.1	pyruvate synthase alpha chain
Rex01	WT	aerobiosis	1	F055469	3699	525.766	2	1049.52	1049.52	-0.323958	0	32.8	561	569	K	YDGNPFLPK	E		R01-B.2647.2647.2.dta	30021866	NP_833497.1	pyruvate synthase alpha chain
Rex01	WT	aerobiosis	1	F055469	3703	525.777	2	1049.54	1049.54	-0.0562151	0	43.21	151	159	R	INYDDVLAK	A		R01-D.2379.2379.2.dta	30023347	NP_834978.1	serine hydroxymethyltransferase
Rex01	WT	aerobiosis	1	F055469	3706	525.777	2	1049.54	1049.54	-0.0409704	0	45.01	106	113	K	LYEDLLER	G		R01-C.2929.2929.2.dta	30018358	NP_829989.1	glutamyl-tRNA synthetase
Rex01	WT	aerobiosis	1	F055469	3707	525.777	2	1049.54	1049.54	-0.0409704	0	47.21	106	113	K	LYEDLLER	G		R01-C.2935.2935.2.dta	30018358	NP_829989.1	glutamyl-tRNA synthetase
Rex01	WT	aerobiosis	1	F055469	3708	525.777	2	1049.54	1049.54	0.134345	0	57.82	151	159	R	INYDDVLAK	A		R01-D.2386.2386.2.dta	30023347	NP_834978.1	serine hydroxymethyltransferase
Rex01	WT	aerobiosis	1	F055469	3709	525.792	2	1049.57	1049.57	-0.304887	1	31.36	1	8	-	MFKIQEVR	E		R01-G.1632.1632.2.dta	30022267	NP_833898.1	acetyl-CoA carboxylase biotin carboxyl carrier protein subunit
Rex01	WT	aerobiosis	1	F055469	3745	526.776	2	1051.54	1051.54	-0.145501	0	20.19	37	45	R	TFNADMLIK	I		R01-G.3118.3118.2.dta	30018395	NP_830026.1	50S ribosomal protein L6
Rex01	WT	aerobiosis	1	F055469	3748	526.776	2	1051.54	1051.54	0.0446965	0	29.44	37	45	R	TFNADMLIK	I		R01-G.3036.3038.2.dta	30018395	NP_830026.1	50S ribosomal protein L6
Rex01	WT	aerobiosis	1	F055469	3754	526.838	2	1051.66	1051.66	-1.57845	0	38.97	208	217	K	AVALVLPELK	G		R01-I.4067.4067.2.dta	30023174	NP_834805.1	glyceraldehyde-3-phosphate dehydrogenase
Rex01	WT	aerobiosis	1	F055469	3755	526.839	2	1051.66	1051.66	-0.817752	0	32.98	208	217	K	AVALVLPELK	G		R01-A.3802.3802.2.dta	30023174	NP_834805.1	glyceraldehyde-3-phosphate dehydrogenase
Rex01	WT	aerobiosis	1	F055469	3756	526.839	2	1051.66	1051.66	-0.627577	0	28.12	208	217	K	AVALVLPELK	G		R01-B.3694.3694.2.dta	30023174	NP_834805.1	glyceraldehyde-3-phosphate dehydrogenase
Rex01	WT	aerobiosis	1	F055469	3757	526.839	2	1051.66	1051.66	-0.627577	0	37.69	208	217	K	AVALVLPELK	G		R01-C.3940.3940.2.dta	30023174	NP_834805.1	glyceraldehyde-3-phosphate dehydrogenase
Rex01	WT	aerobiosis	1	F055469	3758	526.839	2	1051.66	1051.66	-0.437402	0	44.06	208	217	K	AVALVLPELK	G		R01-D.3708.3708.2.dta	30023174	NP_834805.1	glyceraldehyde-3-phosphate dehydrogenase
Rex01	WT	aerobiosis	1	F055469	3759	526.839	2	1051.66	1051.66	-0.247227	0	40.09	208	217	K	AVALVLPELK	G		R01-D.3705.3705.2.dta	30023174	NP_834805.1	glyceraldehyde-3-phosphate dehydrogenase
Rex01	WT	aerobiosis	1	F055469	3760	526.839	2	1051.66	1051.66	-0.247227	0	43.71	208	217	K	AVALVLPELK	G		R01-B.3698.3698.2.dta	30023174	NP_834805.1	glyceraldehyde-3-phosphate dehydrogenase
Rex01	WT	aerobiosis	1	F055469	3761	526.839	2	1051.66	1051.66	-0.247227	0	65.74	208	217	K	AVALVLPELK	G		R01-E.3743.3743.2.dta	30023174	NP_834805.1	glyceraldehyde-3-phosphate dehydrogenase
Rex01	WT	aerobiosis	1	F055469	3762	526.839	2	1051.66	1051.66	-0.247227	0	55.43	208	217	K	AVALVLPELK	G		R01-E.3748.3748.2.dta	30023174	NP_834805.1	glyceraldehyde-3-phosphate dehydrogenase
Rex01	WT	aerobiosis	1	F055469	3763	526.839	2	1051.66	1051.66	-0.0570524	0	37.3	208	217	K	AVALVLPELK	G		R01-F.3451.3451.2.dta	30023174	NP_834805.1	glyceraldehyde-3-phosphate dehydrogenase
Rex01	WT	aerobiosis	1	F055469	3764	526.839	2	1051.66	1051.66	-0.0570524	0	22.66	208	217	K	AVALVLPELK	G		R01-F.3447.3447.2.dta	30023174	NP_834805.1	glyceraldehyde-3-phosphate dehydrogenase
Rex01	WT	aerobiosis	1	F055469	3765	526.839	2	1051.66	1051.66	-0.0570524	0	80.79	208	217	K	AVALVLPELK	G		R01-E.3821.3821.2.dta	30023174	NP_834805.1	glyceraldehyde-3-phosphate dehydrogenase
Rex01	WT	aerobiosis	1	F055469	3766	526.839	2	1051.66	1051.66	-0.0570524	0	60.73	208	217	K	AVALVLPELK	G		R01-E.3826.3826.2.dta	30023174	NP_834805.1	glyceraldehyde-3-phosphate dehydrogenase
Rex01	WT	aerobiosis	1	F055469	3767	526.839	2	1051.66	1051.66	-0.0570524	0	44.75	208	217	K	AVALVLPELK	G		R01-E.3918.3920.2.dta	30023174	NP_834805.1	glyceraldehyde-3-phosphate dehydrogenase
Rex01	WT	aerobiosis	1	F055469	3768	526.839	2	1051.66	1051.66	0.133122	0	48.07	208	217	K	AVALVLPELK	G		R01-I.4073.4073.2.dta	30023174	NP_834805.1	glyceraldehyde-3-phosphate dehydrogenase
Rex01	WT	aerobiosis	1	F055469	3769	526.839	2	1051.66	1051.66	0.133122	0	44.47	208	217	K	AVALVLPELK	G		R01-C.3936.3936.2.dta	30023174	NP_834805.1	glyceraldehyde-3-phosphate dehydrogenase
Rex01	WT	aerobiosis	1	F055469	3770	526.839	2	1051.66	1051.66	0.133122	0	39.14	208	217	K	AVALVLPELK	G		R01-G.3612.3614.2.dta	30023174	NP_834805.1	glyceraldehyde-3-phosphate dehydrogenase
Rex01	WT	aerobiosis	1	F055469	3772	527.284	2	1052.55	1052.55	-0.377178	0	32.42	7	15	R	TPLFDVYAK	Y		R01-D.3012.3012.2.dta	30022309	NP_833940.1	glycine cleavage system aminomethyltransferase T
Rex01	WT	aerobiosis	1	F055469	3773	527.284	2	1052.55	1052.55	-0.187164	0	37.84	7	15	R	TPLFDVYAK	Y		R01-D.3008.3008.2.dta	30022309	NP_833940.1	glycine cleavage system aminomethyltransferase T
Rex01	WT	aerobiosis	1	F055469	3774	527.284	2	1052.55	1052.55	-0.172913	0	28.98	319	326	R	EQIFLFEK	T		R01-D.3509.3511.2.dta	30021952	NP_833583.1	radical SAM protein
Rex01	WT	aerobiosis	1	F055469	3791	527.806	2	1053.6	1053.6	-0.0559986	0	30.25	273	281	K	VNPGQIWLK	R		R01-C.2975.2975.2.dta	30018552	NP_830183.1	1-pyrroline-5-carboxylate dehydrogenase
Rex01	WT	aerobiosis	1	F055469	3792	527.806	2	1053.6	1053.6	-0.0559986	0	29.43	273	281	K	VNPGQIWLK	R		R01-C.2967.2967.2.dta	30018552	NP_830183.1	1-pyrroline-5-carboxylate dehydrogenase
Rex01	WT	aerobiosis	1	F055469	3808	528.782	2	1055.55	1055.55	0.172422	0	34.23	766	774	K	NIVEEIDPK	A		R01-A.2380.2380.2.dta	30021697	NP_833328.1	DNA topoisomerase IV subunit A
Rex01	WT	aerobiosis	1	F055469	3809	528.793	2	1055.57	1055.57	-0.453782	0	48.71	71	82	K	NAAAGLNLGGAK	T		R01-D.1430.1430.2.dta	30022246	NP_833877.1	leucine dehydrogenase
Rex01	WT	aerobiosis	1	F055469	3810	528.793	2	1055.57	1055.57	-0.264312	0	59.77	71	82	K	NAAAGLNLGGAK	T		R01-D.1423.1423.2.dta	30022246	NP_833877.1	leucine dehydrogenase
Rex01	WT	aerobiosis	1	F055469	3811	528.806	2	1055.6	1055.6	-0.416826	0	44.89	419	427	K	AQLVEVIER	K		R01-C.2424.2424.2.dta	30023022	NP_834653.1	ABC transporter-associated protein
Rex01	WT	aerobiosis	1	F055469	3812	528.806	2	1055.6	1055.6	-0.0378932	0	43.65	419	427	K	AQLVEVIER	K		R01-D.2353.2355.2.dta	30023022	NP_834653.1	ABC transporter-associated protein
Rex01	WT	aerobiosis	1	F055469	3813	528.806	2	1055.6	1055.6	0.341039	0	36.03	419	427	K	AQLVEVIER	K		R01-C.2419.2419.2.dta	30023022	NP_834653.1	ABC transporter-associated protein
Rex01	WT	aerobiosis	1	F055469	3820	529.298	2	1056.58	1056.58	0.332203	0	53.85	12	21	R	AVADIEQLAK	A		R01-E.2296.2296.2.dta	30022458	NP_834089.1	collagenase
Rex01	WT	aerobiosis	1	F055469	3821	529.298	2	1056.58	1056.58	0.332203	0	40.66	12	21	R	AVADIEQLAK	A		R01-E.2285.2285.2.dta	30022458	NP_834089.1	collagenase
Rex01	WT	aerobiosis	1	F055469	3822	529.298	2	1056.58	1056.58	0.332203	0	60.16	64	73	R	LGLIAEEQGK	A		R01-I.1962.1962.2.dta	30022037	NP_833668.1	hypothetical protein BC3949
Rex01	WT	aerobiosis	1	F055469	3823	529.298	2	1056.58	1056.58	0.521493	0	57.73	64	73	R	LGLIAEEQGK	A		R01-I.1970.1970.2.dta	30022037	NP_833668.1	hypothetical protein BC3949
Rex01	WT	aerobiosis	1	F055469	3825	529.304	2	1056.59	1056.59	-0.0899117	0	57.52	216	225	K	TAIVEGLAQR	I		R01-A.1935.1935.2.dta	30019323	NP_830954.1	ClpB protein
Rex01	WT	aerobiosis	1	F055469	3826	529.304	2	1056.59	1056.59	-0.0899117	0	69.55	216	225	K	TAIVEGLAQR	I		R01-A.1944.1944.2.dta	30019323	NP_830954.1	ClpB protein
Rex01	WT	aerobiosis	1	F055469	3835	529.785	2	1057.56	1057.56	-0.190061	0	48.14	266	275	K	GVEVSAPFPR	M		R01-B.2233.2233.2.dta	30022478	NP_834109.1	aspartyl-tRNA synthetase
Rex01	WT	aerobiosis	1	F055469	3836	529.785	2	1057.56	1057.56	0.18817	0	65.52	266	275	K	GVEVSAPFPR	M		R01-B.2239.2239.2.dta	30022478	NP_834109.1	aspartyl-tRNA synthetase
Rex01	WT	aerobiosis	1	F055469	3839	529.795	2	1057.58	1057.58	-0.315816	0	39.99	7	16	K	ITGVLSDPTR	Y		R01-F.1495.1495.2.dta	30022323	NP_833954.1	transcriptional regulator
Rex01	WT	aerobiosis	1	F055469	3840	529.796	2	1057.58	1057.58	0.0624068	0	30.87	7	16	K	ITGVLSDPTR	Y		R01-F.1498.1498.2.dta	30022323	NP_833954.1	transcriptional regulator
Rex01	WT	aerobiosis	1	F055469	3842	529.813	2	1057.61	1057.61	-0.833008	0	63.53	29	38	R	LASEVASILR	G		R01-G.2868.2868.2.dta	30018412	NP_830043.1	50S ribosomal protein L13
Rex01	WT	aerobiosis	1	F055469	3843	529.814	2	1057.61	1057.61	-0.454798	0	82.48	29	38	R	LASEVASILR	G		R01-G.2865.2865.2.dta	30018412	NP_830043.1	50S ribosomal protein L13
Rex01	WT	aerobiosis	1	F055469	3844	529.814	2	1057.61	1057.61	-0.294058	0	62.47	22	30	K	TTLVDQLLR	Q		R01-B.3646.3648.2.dta	30022044	NP_833675.1	GTP-binding protein TypA/BipA
Rex01	WT	aerobiosis	1	F055469	3851	530.287	2	1058.56	1058.56	-0.49879	0	26.55	349	358	R	LEGTNVELGK	K		R01-D.1327.1327.2.dta	30021924	NP_833555.1	succinyl-CoA synthetase subunit beta
Rex01	WT	aerobiosis	1	F055469	3852	530.288	2	1058.56	1058.56	0.256953	0	34.08	349	358	R	LEGTNVELGK	K		R01-D.1331.1331.2.dta	30021924	NP_833555.1	succinyl-CoA synthetase subunit beta
Rex01	WT	aerobiosis	1	F055469	3855	530.759	2	1059.5	1059.5	-0.0660687	0	32.4	70	77	K	DYALPYYR	D		R01-E.2846.2846.2.dta	30022243	NP_833874.1	2-oxoisovalerate dehydrogenase alpha subunit
Rex01	WT	aerobiosis	1	F055469	3879	530.798	2	1059.58	1059.58	-0.2954	0	58.11	14	23	K	GISLTELAEK	A		R01-I.3109.3109.2.dta	30019433	NP_831064.1	SinR protein
Rex01	WT	aerobiosis	1	F055469	3880	530.798	2	1059.58	1059.58	0.0821079	0	39.82	14	23	K	GISLTELAEK	A		R01-I.3102.3102.2.dta	30019433	NP_831064.1	SinR protein
Rex01	WT	aerobiosis	1	F055469	3889	531.267	2	1060.52	1060.52	0.119753	0	41.16	150	158	R	EGVEPEFVR	K		R01-B.1901.1901.2.dta	30023259	NP_834890.1	thiamine biosynthesis protein ThiC
Rex01	WT	aerobiosis	1	F055469	3891	531.294	2	1060.57	1060.57	-0.642105	0	33.1	487	495	R	DVLLFPAMR	H		R01-C.4334.4336.2.dta	30018348	NP_829979.1	lysyl-tRNA synthetase
Rex01	WT	aerobiosis	1	F055469	3895	531.302	2	1060.59	1060.59	-2.69378	0	22.01	38	47	K	VLFVGGENVK	V		R01-H.2611.2611.2.dta	30022519	NP_834150.1	50S ribosomal protein L21
Rex01	WT	aerobiosis	1	F055469	3896	531.302	2	1060.59	1060.59	-1.93948	0	27.29	38	47	K	VLFVGGENVK	V		R01-H.3014.3014.2.dta	30022519	NP_834150.1	50S ribosomal protein L21
Rex01	WT	aerobiosis	1	F055469	3897	531.303	2	1060.59	1060.59	-0.996613	0	30.77	38	47	K	VLFVGGENVK	V		R01-H.2965.2965.2.dta	30022519	NP_834150.1	50S ribosomal protein L21
Rex01	WT	aerobiosis	1	F055469	3898	531.303	2	1060.59	1060.59	-0.402605	0	32.78	482	490	K	TPAYQQILK	D		R01-C.2355.2355.2.dta	30019146	NP_830777.1	S-layer-like domain-containing protein
Rex01	WT	aerobiosis	1	F055469	3899	531.303	2	1060.59	1060.59	-0.214031	0	41.73	482	490	K	TPAYQQILK	D		R01-A.2300.2300.2.dta	30019146	NP_830777.1	S-layer-like domain-containing protein
Rex01	WT	aerobiosis	1	F055469	3900	531.303	2	1060.59	1060.59	-0.242318	0	46.1	38	47	K	VLFVGGENVK	V		R01-H.2500.2500.2.dta	30022519	NP_834150.1	50S ribosomal protein L21
Rex01	WT	aerobiosis	1	F055469	3901	531.303	2	1060.59	1060.59	-0.242318	0	47.33	38	47	K	VLFVGGENVK	V		R01-H.2407.2407.2.dta	30022519	NP_834150.1	50S ribosomal protein L21
Rex01	WT	aerobiosis	1	F055469	3902	531.303	2	1060.59	1060.59	-0.214031	0	46.07	482	490	K	TPAYQQILK	D		R01-C.2215.2215.2.dta	30019146	NP_830777.1	S-layer-like domain-containing protein
Rex01	WT	aerobiosis	1	F055469	3903	531.303	2	1060.59	1060.59	-0.0254575	0	43.78	482	490	K	TPAYQQILK	D		R01-C.2209.2209.2.dta	30019146	NP_830777.1	S-layer-like domain-containing protein
Rex01	WT	aerobiosis	1	F055469	3904	531.303	2	1060.59	1060.59	0.323404	0	43.75	38	47	K	VLFVGGENVK	V		R01-H.2401.2401.2.dta	30022519	NP_834150.1	50S ribosomal protein L21
Rex01	WT	aerobiosis	1	F055469	3905	531.303	2	1060.59	1060.59	0.728838	0	25.34	482	490	K	TPAYQQILK	D		R01-C.2372.2372.2.dta	30019146	NP_830777.1	S-layer-like domain-containing protein
Rex01	WT	aerobiosis	1	F055469	3913	531.772	2	1061.53	1061.53	0.0942038	0	27.24	3	11	R	INTNINSMR	T		R01-F.1181.1181.2.dta	30019803	NP_831434.1	flagellin
Rex01	WT	aerobiosis	1	F055469	3914	531.772	2	1061.53	1061.53	0.0942038	0	78.64	3	11	R	INTNINSMR	T		R01-E.1262.1262.2.dta	30019803	NP_831434.1	flagellin
Rex01	WT	aerobiosis	1	F055469	3915	531.772	2	1061.53	1061.53	0.0942038	0	78.76	3	11	R	INTNINSMR	T		R01-E.1270.1270.2.dta	30019803	NP_831434.1	flagellin
Rex01	WT	aerobiosis	1	F055469	3916	531.772	2	1061.53	1061.53	0.471019	0	24.05	3	11	R	INTNINSMR	T		R01-F.1186.1186.2.dta	30019803	NP_831434.1	flagellin
Rex01	WT	aerobiosis	1	F055469	3918	531.772	2	1061.53	1061.53	1.03624	0	38.53	3	11	R	INTNINSMR	T		R01-E.1427.1427.2.dta	30019803	NP_831434.1	flagellin
Rex01	WT	aerobiosis	1	F055469	3919	531.772	2	1061.53	1061.53	1.03624	0	27.55	3	11	R	INTNINSMR	T		R01-E.1434.1434.2.dta	30019803	NP_831434.1	flagellin
Rex01	WT	aerobiosis	1	F055469	3920	531.772	2	1061.53	1061.53	1.22465	0	41.16	3	11	R	INTNINSMR	T		R01-E.1178.1178.2.dta	30019803	NP_831434.1	flagellin
Rex01	WT	aerobiosis	1	F055469	3928	531.777	2	1061.54	1061.54	-0.0405072	0	26.82	88	96	K	EADYIPNLK	K		R01-D.2459.2459.2.dta	30021882	NP_833513.1	nucleoside-binding protein
Rex01	WT	aerobiosis	1	F055469	3929	531.777	2	1061.54	1061.54	0.147898	0	24	88	96	K	EADYIPNLK	K		R01-D.2470.2470.2.dta	30021882	NP_833513.1	nucleoside-binding protein
Rex01	WT	aerobiosis	1	F055469	3930	531.784	2	1061.55	1061.55	-0.260938	0	46.14	130	138	K	VQELVTSMR	A		R01-G.1618.1618.2.dta	30019535	NP_831166.1	thioredoxin
Rex01	WT	aerobiosis	1	F055469	3931	531.784	2	1061.55	1061.55	-0.260938	0	49.32	130	138	K	VQELVTSMR	A		R01-G.1610.1610.2.dta	30019535	NP_831166.1	thioredoxin
Rex01	WT	aerobiosis	1	F055469	3932	531.795	2	1061.57	1061.58	-0.801639	0	44.75	41	50	K	DALEAIFGVK	V		R01-I.4757.4757.2.dta	30018382	NP_830013.1	50S ribosomal protein L23
Rex01	WT	aerobiosis	1	F055469	3933	531.795	2	1061.58	1061.58	-0.641499	0	22.44	24	33	K	VFVLGEDVGK	K		R01-E.2894.2894.2.dta	30022242	NP_833873.1	2-oxoisovalerate dehydrogenase beta subunit
Rex01	WT	aerobiosis	1	F055469	3934	531.795	2	1061.58	1061.58	-0.42484	0	62.83	41	50	K	DALEAIFGVK	V		R01-H.4598.4598.2.dta	30018382	NP_830013.1	50S ribosomal protein L23
Rex01	WT	aerobiosis	1	F055469	3935	531.795	2	1061.58	1061.58	-0.42484	0	25.3	175	183	K	DIIFGIEQK	V		R01-B.3250.3250.2.dta	30022674	NP_834305.1	pyruvate kinase
Rex01	WT	aerobiosis	1	F055469	3936	531.795	2	1061.58	1061.58	-0.42484	0	51.11	41	50	K	DALEAIFGVK	V		R01-I.4754.4754.2.dta	30018382	NP_830013.1	50S ribosomal protein L23
Rex01	WT	aerobiosis	1	F055469	3937	531.795	2	1061.58	1061.58	-0.236441	0	51.14	41	50	K	DALEAIFGVK	V		R01-H.4595.4595.2.dta	30018382	NP_830013.1	50S ribosomal protein L23
Rex01	WT	aerobiosis	1	F055469	3938	531.795	2	1061.58	1061.58	-0.264701	0	46.04	24	33	K	VFVLGEDVGK	K		R01-E.2898.2898.2.dta	30022242	NP_833873.1	2-oxoisovalerate dehydrogenase beta subunit
Rex01	WT	aerobiosis	1	F055469	3939	531.795	2	1061.58	1061.58	-0.0480418	0	62.13	14	22	K	IGEFVQIEK	I		R01-I.2644.2644.2.dta	30018890	NP_830521.1	ferrous iron transport protein A
Rex01	WT	aerobiosis	1	F055469	3940	531.795	2	1061.58	1061.58	0.140357	0	39	175	183	K	DIIFGIEQK	V		R01-B.3257.3257.2.dta	30022674	NP_834305.1	pyruvate kinase
Rex01	WT	aerobiosis	1	F055469	3941	531.795	2	1061.58	1061.58	0.140357	0	55.57	14	22	K	IGEFVQIEK	I		R01-I.2638.2638.2.dta	30018890	NP_830521.1	ferrous iron transport protein A
Rex01	WT	aerobiosis	1	F055469	3942	531.796	2	1061.58	1061.58	1.64755	0	56.25	14	22	K	IGEFVQIEK	I		R01-J.2165.2167.2.dta	30018890	NP_830521.1	ferrous iron transport protein A
Rex01	WT	aerobiosis	1	F055469	3943	531.8	2	1061.59	1061.59	-1.00416	0	30.73	74	82	R	EQVAALIYR	V		R01-F.2355.2355.2.dta	30019146	NP_830777.1	S-layer-like domain-containing protein
Rex01	WT	aerobiosis	1	F055469	3944	531.8	2	1061.59	1061.59	-0.81576	0	39.55	74	82	R	EQVAALIYR	V		R01-E.2504.2504.2.dta	30019146	NP_830777.1	S-layer-like domain-containing protein
Rex01	WT	aerobiosis	1	F055469	3945	531.8	2	1061.59	1061.59	-0.656564	0	38.4	87	96	R	GLELVGVGYR	A		R01-G.3386.3386.2.dta	30018395	NP_830026.1	50S ribosomal protein L6
Rex01	WT	aerobiosis	1	F055469	3946	531.8	2	1061.59	1061.59	-0.656564	0	67.66	87	96	R	GLELVGVGYR	A		R01-G.3094.3094.2.dta	30018395	NP_830026.1	50S ribosomal protein L6
Rex01	WT	aerobiosis	1	F055469	3948	531.8	2	1061.59	1061.59	-0.656564	0	59.44	87	96	R	GLELVGVGYR	A		R01-G.3264.3266.2.dta	30018395	NP_830026.1	50S ribosomal protein L6
Rex01	WT	aerobiosis	1	F055469	3949	531.801	2	1061.59	1061.59	-0.468167	0	37.86	87	96	R	GLELVGVGYR	A		R01-G.3203.3203.2.dta	30018395	NP_830026.1	50S ribosomal protein L6
Rex01	WT	aerobiosis	1	F055469	3950	531.801	2	1061.59	1061.59	-0.468167	0	88.53	87	96	R	GLELVGVGYR	A		R01-F.2842.2842.2.dta	30018395	NP_830026.1	50S ribosomal protein L6
Rex01	WT	aerobiosis	1	F055469	3951	531.801	2	1061.59	1061.59	-0.438965	0	62.36	74	82	R	EQVAALIYR	V		R01-G.2435.2435.2.dta	30019146	NP_830777.1	S-layer-like domain-containing protein
Rex01	WT	aerobiosis	1	F055469	3952	531.801	2	1061.59	1061.59	-0.438965	0	43.95	74	82	R	EQVAALIYR	V		R01-A.2616.2616.2.dta	30019146	NP_830777.1	S-layer-like domain-containing protein
Rex01	WT	aerobiosis	1	F055469	3953	531.801	2	1061.59	1061.59	-0.438965	0	35.52	74	82	R	EQVAALIYR	V		R01-G.2441.2441.2.dta	30019146	NP_830777.1	S-layer-like domain-containing protein
Rex01	WT	aerobiosis	1	F055469	3954	531.801	2	1061.59	1061.59	-0.468167	0	71.26	87	96	R	GLELVGVGYR	A		R01-G.2944.2944.2.dta	30018395	NP_830026.1	50S ribosomal protein L6
Rex01	WT	aerobiosis	1	F055469	3955	531.801	2	1061.59	1061.59	-0.468167	0	80.23	87	96	R	GLELVGVGYR	A		R01-G.3004.3004.2.dta	30018395	NP_830026.1	50S ribosomal protein L6
Rex01	WT	aerobiosis	1	F055469	3956	531.801	2	1061.59	1061.59	-0.264698	0	80.93	203	213	K	FAAQAVLGSAK	M		R01-F.1962.1962.2.dta	30021092	NP_832723.1	pyrroline-5-carboxylate reductase
Rex01	WT	aerobiosis	1	F055469	3957	531.801	2	1061.59	1061.59	-0.27977	0	72.36	87	96	R	GLELVGVGYR	A		R01-G.3011.3011.2.dta	30018395	NP_830026.1	50S ribosomal protein L6
Rex01	WT	aerobiosis	1	F055469	3958	531.801	2	1061.59	1061.59	-0.250568	0	58.22	74	82	R	EQVAALIYR	V		R01-C.2575.2575.2.dta	30019146	NP_830777.1	S-layer-like domain-containing protein
Rex01	WT	aerobiosis	1	F055469	3959	531.801	2	1061.59	1061.59	-0.0913726	0	67.85	87	96	R	GLELVGVGYR	A		R01-G.3101.3101.2.dta	30018395	NP_830026.1	50S ribosomal protein L6
Rex01	WT	aerobiosis	1	F055469	3960	531.801	2	1061.59	1061.59	-0.0621711	0	52.91	74	82	R	EQVAALIYR	V		R01-A.2624.2624.2.dta	30019146	NP_830777.1	S-layer-like domain-containing protein
Rex01	WT	aerobiosis	1	F055469	3961	531.801	2	1061.59	1061.59	-0.0621711	0	46	74	82	R	EQVAALIYR	V		R01-F.2358.2358.2.dta	30019146	NP_830777.1	S-layer-like domain-containing protein
Rex01	WT	aerobiosis	1	F055469	3962	531.801	2	1061.59	1061.59	0.0970246	0	27.33	87	96	R	GLELVGVGYR	A		R01-G.3341.3341.2.dta	30018395	NP_830026.1	50S ribosomal protein L6
Rex01	WT	aerobiosis	1	F055469	3963	531.801	2	1061.59	1061.59	0.0970246	0	35.54	87	96	R	GLELVGVGYR	A		R01-G.3344.3344.2.dta	30018395	NP_830026.1	50S ribosomal protein L6
Rex01	WT	aerobiosis	1	F055469	3964	531.801	2	1061.59	1061.59	0.0970246	0	87.85	87	96	R	GLELVGVGYR	A		R01-F.2835.2835.2.dta	30018395	NP_830026.1	50S ribosomal protein L6
Rex01	WT	aerobiosis	1	F055469	3965	531.801	2	1061.59	1061.59	0.112096	0	79.33	203	213	K	FAAQAVLGSAK	M		R01-F.1955.1955.2.dta	30021092	NP_832723.1	pyrroline-5-carboxylate reductase
Rex01	WT	aerobiosis	1	F055469	3966	531.801	2	1061.59	1061.59	0.0970246	0	88.24	87	96	R	GLELVGVGYR	A		R01-G.2941.2941.2.dta	30018395	NP_830026.1	50S ribosomal protein L6
Rex01	WT	aerobiosis	1	F055469	3967	531.801	2	1061.59	1061.59	0.285422	0	47.83	87	96	R	GLELVGVGYR	A		R01-G.3208.3208.2.dta	30018395	NP_830026.1	50S ribosomal protein L6
Rex01	WT	aerobiosis	1	F055469	3968	531.801	2	1061.59	1061.59	0.691418	0	62.61	74	82	R	EQVAALIYR	V		R01-C.2568.2568.2.dta	30019146	NP_830777.1	S-layer-like domain-containing protein
Rex01	WT	aerobiosis	1	F055469	3969	531.802	2	1061.59	1061.59	2.16939	0	23.4	87	96	R	GLELVGVGYR	A		R01-H.3188.3188.2.dta	30018395	NP_830026.1	50S ribosomal protein L6
Rex01	WT	aerobiosis	1	F055469	3974	531.815	2	1061.62	1061.62	-0.390914	0	54.43	555	564	K	SMLLLTTVGK	L		R01-A.3365.3367.2.dta	30018373	NP_830004.1	DNA-directed RNA polymerase subunit beta'
Rex01	WT	aerobiosis	1	F055469	3977	532.269	2	1062.52	1062.52	0.0959979	0	24.7	303	311	R	DFVLDPTEK	F		R01-D.2680.2682.2.dta	30021476	NP_833107.1	6-phosphogluconolactonase
Rex01	WT	aerobiosis	1	F055469	3978	532.285	2	1062.56	1062.56	-0.540206	1	26.23	264	272	K	RYDLANVGR	Y		R01-A.1323.1323.2.dta	30018372	NP_830003.1	DNA-directed RNA polymerase subunit beta
Rex01	WT	aerobiosis	1	F055469	3979	532.286	2	1062.56	1062.56	0.0244693	1	25.39	264	272	K	RYDLANVGR	Y		R01-A.1327.1327.2.dta	30018372	NP_830003.1	DNA-directed RNA polymerase subunit beta
Rex01	WT	aerobiosis	1	F055469	3980	532.289	2	1062.56	1062.56	-0.392447	0	35	185	193	R	MTLEEILAK	M	Oxidation (M) [1]	R01-C.3084.3084.2.dta	30018584	NP_830215.1	Alkyl hydroperoxide reductase subunit F
Rex01	WT	aerobiosis	1	F055469	3981	532.289	2	1062.56	1062.56	0.172225	0	54.4	185	193	R	MTLEEILAK	M	Oxidation (M) [1]	R01-C.3087.3087.2.dta	30018584	NP_830215.1	Alkyl hydroperoxide reductase subunit F
Rex01	WT	aerobiosis	1	F055469	3982	532.292	2	1062.57	1062.57	-1.6046	1	25.37	455	463	K	NKDVSQFIL	-		R01-C.3334.3334.2.dta	30021917	NP_833548.1	ATP-dependent protease ATP-binding subunit
Rex01	WT	aerobiosis	1	F055469	3983	532.292	2	1062.57	1062.57	-1.03993	1	21.2	455	463	K	NKDVSQFIL	-		R01-C.3343.3343.2.dta	30021917	NP_833548.1	ATP-dependent protease ATP-binding subunit
Rex01	WT	aerobiosis	1	F055469	3984	532.292	2	1062.57	1062.57	-0.663485	0	39.14	131	139	R	FIVNDISQK	Y		R01-E.2040.2040.2.dta	30018909	NP_830540.1	thiamine/molybdopterin biosynthesis ThiF/MoeB-like protein
Rex01	WT	aerobiosis	1	F055469	3985	532.293	2	1062.57	1062.57	-0.475262	0	30.53	131	139	R	FIVNDISQK	Y		R01-E.2046.2046.2.dta	30018909	NP_830540.1	thiamine/molybdopterin biosynthesis ThiF/MoeB-like protein
Rex01	WT	aerobiosis	1	F055469	4014	532.827	2	1063.64	1063.64	-0.295213	0	31.89	98	106	R	VHINILEVK	R		R01-F.2328.2328.2.dta	30018386	NP_830017.1	30S ribosomal protein S3
Rex01	WT	aerobiosis	1	F055469	4015	532.827	2	1063.64	1063.64	-0.295213	0	46.96	98	106	R	VHINILEVK	R		R01-F.2239.2239.2.dta	30018386	NP_830017.1	30S ribosomal protein S3
Rex01	WT	aerobiosis	1	F055469	4017	532.827	2	1063.64	1063.64	-0.107179	0	58.44	98	106	R	VHINILEVK	R		R01-F.2247.2247.2.dta	30018386	NP_830017.1	30S ribosomal protein S3
Rex01	WT	aerobiosis	1	F055469	4022	533.258	2	1064.5	1064.5	-0.700797	0	24.78	76	84	R	YEVEEVVAQ	-		R01-I.2565.2565.2.dta	30018535	NP_830166.1	phosphoribosylformylglycinamidine synthase subunit PurS
Rex01	WT	aerobiosis	1	F055469	4024	533.258	2	1064.5	1064.5	-0.325034	0	34.31	76	84	R	YEVEEVVAQ	-		R01-I.2572.2572.2.dta	30018535	NP_830166.1	phosphoribosylformylglycinamidine synthase subunit PurS
Rex01	WT	aerobiosis	1	F055469	4025	533.268	2	1064.52	1064.52	-0.368241	0	22.31	42	50	R	DVFDTIPMK	G		R01-E.3394.3394.2.dta	30023364	NP_834995.1	fructose 1,6-bisphosphatase II
Rex01	WT	aerobiosis	1	F055469	4026	533.277	2	1064.54	1064.54	-0.303418	0	22.5	13	21	K	LAYDVVEEK	M		R01-D.1813.1813.2.dta	30022201	NP_833832.1	biotin synthase
Rex01	WT	aerobiosis	1	F055469	4027	533.277	2	1064.54	1064.54	-0.303418	0	24.78	13	21	K	LAYDVVEEK	M		R01-E.1763.1763.2.dta	30022201	NP_833832.1	biotin synthase
Rex01	WT	aerobiosis	1	F055469	4028	533.277	2	1064.54	1064.54	-0.115543	0	47.61	13	21	K	LAYDVVEEK	M		R01-D.1804.1804.2.dta	30022201	NP_833832.1	biotin synthase
Rex01	WT	aerobiosis	1	F055469	4029	533.277	2	1064.54	1064.54	-0.115543	0	31.6	13	21	K	LAYDVVEEK	M		R01-E.1771.1771.2.dta	30022201	NP_833832.1	biotin synthase
Rex01	WT	aerobiosis	1	F055469	4030	533.3	2	1064.59	1064.59	-1.27843	0	38.43	123	132	R	ALGYTNVTVK	L		R01-G.1762.1762.2.dta	30023493	NP_835124.1	50S ribosomal protein L9
Rex01	WT	aerobiosis	1	F055469	4033	533.3	2	1064.59	1064.59	-0.339099	0	49.57	123	132	R	ALGYTNVTVK	L		R01-G.1645.1645.2.dta	30023493	NP_835124.1	50S ribosomal protein L9
Rex01	WT	aerobiosis	1	F055469	4034	533.301	2	1064.59	1064.59	-0.165322	0	36.01	535	543	R	VLLTDTTFR	D		R01-A.2795.2795.2.dta	30022035	NP_833666.1	pyruvate carboxylase
Rex01	WT	aerobiosis	1	F055469	4035	533.301	2	1064.59	1064.59	-0.165322	0	59.78	535	543	R	VLLTDTTFR	D		R01-A.2799.2799.2.dta	30022035	NP_833666.1	pyruvate carboxylase
Rex01	WT	aerobiosis	1	F055469	4036	533.301	2	1064.59	1064.59	-0.151232	0	29	123	132	R	ALGYTNVTVK	L		R01-G.1640.1640.2.dta	30023493	NP_835124.1	50S ribosomal protein L9
Rex01	WT	aerobiosis	1	F055469	4037	533.301	2	1064.59	1064.59	0.412367	0	40.31	123	132	R	ALGYTNVTVK	L		R01-G.1771.1771.2.dta	30023493	NP_835124.1	50S ribosomal protein L9
Rex01	WT	aerobiosis	1	F055469	4069	533.793	2	1065.57	1065.57	0.40354	0	44.55	356	365	K	TLFESIGATK	V		R01-B.2573.2573.2.dta	30021944	NP_833575.1	kinase related to hydroxyacetone kinase
Rex01	WT	aerobiosis	1	F055469	4070	533.793	2	1065.57	1065.57	0.40354	0	54.8	356	365	K	TLFESIGATK	V		R01-B.2570.2570.2.dta	30021944	NP_833575.1	kinase related to hydroxyacetone kinase
Rex01	WT	aerobiosis	1	F055469	4074	534.257	2	1066.5	1066.5	-0.412564	0	46.85	607	615	R	IDYMDVSPK	Q		R01-A.2284.2284.2.dta	30018372	NP_830003.1	DNA-directed RNA polymerase subunit beta
Rex01	WT	aerobiosis	1	F055469	4075	534.257	2	1066.5	1066.5	-0.225035	0	41.29	607	615	R	IDYMDVSPK	Q		R01-A.2289.2289.2.dta	30018372	NP_830003.1	DNA-directed RNA polymerase subunit beta
Rex01	WT	aerobiosis	1	F055469	4076	534.272	2	1066.53	1066.53	-0.217528	0	35.54	75	83	K	GETLYDTIR	T		R01-E.2190.2190.2.dta	30021978	NP_833609.1	aspartate carbamoyltransferase catalytic subunit
Rex01	WT	aerobiosis	1	F055469	4077	534.272	2	1066.53	1066.53	-0.0300039	0	43.33	75	83	K	GETLYDTIR	T		R01-E.2174.2174.2.dta	30021978	NP_833609.1	aspartate carbamoyltransferase catalytic subunit
Rex01	WT	aerobiosis	1	F055469	4081	534.281	2	1066.55	1066.55	-0.24659	0	62.24	163	171	R	TYVIEVMGR	H		R01-E.2780.2780.2.dta	30022675	NP_834306.1	6-phosphofructokinase
Rex01	WT	aerobiosis	1	F055469	4082	534.281	2	1066.55	1066.55	-0.0590691	0	56.11	163	171	R	TYVIEVMGR	H		R01-E.2787.2787.2.dta	30022675	NP_834306.1	6-phosphofructokinase
Rex01	WT	aerobiosis	1	F055469	4091	534.773	2	1067.53	1067.53	-0.0674453	0	26.11	37	45	R	TFNADMLIK	I	Oxidation (M) [6]	R01-G.2521.2521.2.dta	30018395	NP_830026.1	50S ribosomal protein L6
Rex01	WT	aerobiosis	1	F055469	4092	534.773	2	1067.53	1067.53	0.119903	0	49.15	48	56	R	FSTLEAICK	A		R01-I.2471.2471.2.dta	30020315	NP_831946.1	Cro/CI family transcriptional regulator
Rex01	WT	aerobiosis	1	F055469	4093	534.774	2	1067.53	1067.53	0.494599	0	33.63	48	56	R	FSTLEAICK	A		R01-I.2466.2466.2.dta	30020315	NP_831946.1	Cro/CI family transcriptional regulator
Rex01	WT	aerobiosis	1	F055469	4097	534.781	2	1067.55	1067.55	-1.57276	0	39.8	142	151	K	TGTVTFDVTK	A		R01-F.1708.1708.2.dta	161511215	NP_829999.2	50S ribosomal protein L1
Rex01	WT	aerobiosis	1	F055469	4101	534.782	2	1067.55	1067.55	-0.261346	0	61.3	142	151	K	TGTVTFDVTK	A		R01-F.1786.1786.2.dta	161511215	NP_829999.2	50S ribosomal protein L1
Rex01	WT	aerobiosis	1	F055469	4103	534.782	2	1067.55	1067.55	-0.0740012	0	21.15	142	151	K	TGTVTFDVTK	A		R01-F.1915.1915.2.dta	161511215	NP_829999.2	50S ribosomal protein L1
Rex01	WT	aerobiosis	1	F055469	4104	534.782	2	1067.55	1067.55	-0.0740012	0	25.82	142	151	K	TGTVTFDVTK	A		R01-F.1966.1966.2.dta	161511215	NP_829999.2	50S ribosomal protein L1
Rex01	WT	aerobiosis	1	F055469	4105	534.782	2	1067.55	1067.55	-0.0740012	0	61.57	142	151	K	TGTVTFDVTK	A		R01-F.1793.1793.2.dta	161511215	NP_829999.2	50S ribosomal protein L1
Rex01	WT	aerobiosis	1	F055469	4106	534.782	2	1067.55	1067.55	-0.0740012	0	26.9	142	151	K	TGTVTFDVTK	A		R01-F.1922.1922.2.dta	161511215	NP_829999.2	50S ribosomal protein L1
Rex01	WT	aerobiosis	1	F055469	4107	534.782	2	1067.55	1067.55	-0.0740012	0	66.71	142	151	K	TGTVTFDVTK	A		R01-F.1713.1713.2.dta	161511215	NP_829999.2	50S ribosomal protein L1
Rex01	WT	aerobiosis	1	F055469	4116	534.788	2	1067.56	1067.56	-0.232305	0	27.07	290	299	R	ASIPELPDAR	K		R01-C.2384.2384.2.dta	30018560	NP_830191.1	aspartyl/glutamyl-tRNA amidotransferase subunit B
Rex01	WT	aerobiosis	1	F055469	4117	534.788	2	1067.56	1067.56	-0.0449623	0	37.16	290	299	R	ASIPELPDAR	K		R01-C.2377.2377.2.dta	30018560	NP_830191.1	aspartyl/glutamyl-tRNA amidotransferase subunit B
Rex01	WT	aerobiosis	1	F055469	4125	535.287	2	1068.56	1068.56	-1.05843	0	41.46	35	43	K	LIFTYAGER	L		R01-F.2557.2557.2.dta	30019369	NP_831000.1	enoyl-(acyl carrier protein) reductase
Rex01	WT	aerobiosis	1	F055469	4126	535.287	2	1068.56	1068.56	-0.49693	0	40.69	35	43	K	LIFTYAGER	L		R01-F.2562.2562.2.dta	30019369	NP_831000.1	enoyl-(acyl carrier protein) reductase
Rex01	WT	aerobiosis	1	F055469	4127	535.288	2	1068.56	1068.56	0.438908	0	26.91	74	83	R	FTQYAVAAAK	M		R01-D.1341.1341.2.dta	30019329	NP_830960.1	3-oxoacyl-(acyl carrier protein) synthase II
Rex01	WT	aerobiosis	1	F055469	4128	535.322	2	1068.63	1068.63	-0.441687	1	35.52	12	21	K	IGLASPDKIR	S		R01-A.1479.1479.2.dta	30018373	NP_830004.1	DNA-directed RNA polymerase subunit beta'
Rex01	WT	aerobiosis	1	F055469	4129	535.322	2	1068.63	1068.63	-0.067376	1	34.15	12	21	K	IGLASPDKIR	S		R01-A.1475.1475.2.dta	30018373	NP_830004.1	DNA-directed RNA polymerase subunit beta'
Rex01	WT	aerobiosis	1	F055469	4130	535.334	2	1068.65	1068.65	-1.16876	0	20.68	33	42	R	VIVEGVNIVK	K		R01-H.3340.3340.2.dta	30018391	NP_830022.1	50S ribosomal protein L24
Rex01	WT	aerobiosis	1	F055469	4131	535.334	2	1068.65	1068.65	-0.981608	0	30.67	33	42	R	VIVEGVNIVK	K		R01-H.3010.3010.2.dta	30018391	NP_830022.1	50S ribosomal protein L24
Rex01	WT	aerobiosis	1	F055469	4133	535.334	2	1068.65	1068.65	-0.420155	0	39.23	33	42	R	VIVEGVNIVK	K		R01-H.3027.3027.2.dta	30018391	NP_830022.1	50S ribosomal protein L24
Rex01	WT	aerobiosis	1	F055469	4134	535.334	2	1068.65	1068.65	-0.420155	0	21.98	33	42	R	VIVEGVNIVK	K		R01-H.3277.3277.2.dta	30018391	NP_830022.1	50S ribosomal protein L24
Rex01	WT	aerobiosis	1	F055469	4135	535.334	2	1068.65	1068.65	-0.0458521	0	34.62	33	42	R	VIVEGVNIVK	K		R01-H.3185.3185.2.dta	30018391	NP_830022.1	50S ribosomal protein L24
Rex01	WT	aerobiosis	1	F055469	4136	535.334	2	1068.65	1068.65	-0.0458521	0	29.34	33	42	R	VIVEGVNIVK	K		R01-G.2465.2465.2.dta	30018391	NP_830022.1	50S ribosomal protein L24
Rex01	WT	aerobiosis	1	F055469	4137	535.334	2	1068.65	1068.65	-0.0458521	0	37.16	33	42	R	VIVEGVNIVK	K		R01-H.2875.2875.2.dta	30018391	NP_830022.1	50S ribosomal protein L24
Rex01	WT	aerobiosis	1	F055469	4138	535.334	2	1068.65	1068.65	-0.0458521	0	72.33	33	42	R	VIVEGVNIVK	K		R01-H.2634.2634.2.dta	30018391	NP_830022.1	50S ribosomal protein L24
Rex01	WT	aerobiosis	1	F055469	4139	535.335	2	1068.65	1068.65	0.141299	0	75.31	33	42	R	VIVEGVNIVK	K		R01-H.2637.2637.2.dta	30018391	NP_830022.1	50S ribosomal protein L24
Rex01	WT	aerobiosis	1	F055469	4140	535.335	2	1068.65	1068.65	0.515602	0	23.88	33	42	R	VIVEGVNIVK	K		R01-H.3129.3129.2.dta	30018391	NP_830022.1	50S ribosomal protein L24
Rex01	WT	aerobiosis	1	F055469	4141	535.335	2	1068.65	1068.65	0.515602	0	33.75	33	42	R	VIVEGVNIVK	K		R01-H.2866.2866.2.dta	30018391	NP_830022.1	50S ribosomal protein L24
Rex01	WT	aerobiosis	1	F055469	4142	535.335	2	1068.65	1068.65	0.515602	0	63.47	33	42	R	VIVEGVNIVK	K		R01-H.2710.2710.2.dta	30018391	NP_830022.1	50S ribosomal protein L24
Rex01	WT	aerobiosis	1	F055469	4143	535.335	2	1068.66	1068.65	1.26421	0	57.21	33	42	R	VIVEGVNIVK	K		R01-H.2719.2719.2.dta	30018391	NP_830022.1	50S ribosomal protein L24
Rex01	WT	aerobiosis	1	F055469	4157	535.784	2	1069.55	1069.56	-1.10887	1	30.14	16	23	K	FKVQEYTR	C		R01-I.1134.1134.2.dta	30018393	NP_830024.1	30S ribosomal protein S14
Rex01	WT	aerobiosis	1	F055469	4158	535.785	2	1069.56	1069.56	-0.547891	1	36.46	16	23	K	FKVQEYTR	C		R01-H.1084.1086.2.dta	30018393	NP_830024.1	30S ribosomal protein S14
Rex01	WT	aerobiosis	1	F055469	4167	535.805	2	1069.6	1069.6	-0.313203	0	30.36	68	76	K	NIMPVLEVR	A		R01-G.3171.3173.2.dta	30018376	NP_830007.1	30S ribosomal protein S7
Rex01	WT	aerobiosis	1	F055469	4170	535.808	2	1069.6	1069.6	-0.96765	1	29.59	368	377	K	ELLEKAPALS	-		R01-D.2268.2268.2.dta	30022698	NP_834329.1	alanine dehydrogenase
Rex01	WT	aerobiosis	1	F055469	4172	535.808	2	1069.6	1069.6	-0.219708	1	20.48	368	377	K	ELLEKAPALS	-		R01-D.2275.2275.2.dta	30022698	NP_834329.1	alanine dehydrogenase
Rex01	WT	aerobiosis	1	F055469	4175	535.813	2	1069.61	1069.61	-0.664726	0	43.28	93	102	R	LNVVIGDVNK	I		R01-I.2402.2402.2.dta	30019035	NP_830666.1	hypothetical protein BC0880
Rex01	WT	aerobiosis	1	F055469	4177	535.814	2	1069.61	1069.61	-0.290759	0	50.26	93	102	R	LNVVIGDVNK	I		R01-I.2405.2405.2.dta	30019035	NP_830666.1	hypothetical protein BC0880
Rex01	WT	aerobiosis	1	F055469	4178	535.814	2	1069.61	1069.61	0.0832077	0	56.24	93	102	R	LNVVIGDVNK	I		R01-H.2375.2375.2.dta	30019035	NP_830666.1	hypothetical protein BC0880
Rex01	WT	aerobiosis	1	F055469	4179	535.814	2	1069.61	1069.61	0.270191	0	54.62	93	102	R	LNVVIGDVNK	I		R01-H.2368.2368.2.dta	30019035	NP_830666.1	hypothetical protein BC0880
Rex01	WT	aerobiosis	1	F055469	4181	536.287	2	1070.56	1070.56	-0.866835	0	29.12	536	545	R	QDLPTLEGAK	D		R01-B.1768.1768.2.dta	30021779	NP_833410.1	transketolase
Rex01	WT	aerobiosis	1	F055469	4182	536.288	2	1070.56	1070.56	0.0672545	0	25.19	536	545	R	QDLPTLEGAK	D		R01-B.1776.1776.2.dta	30021779	NP_833410.1	transketolase
Rex01	WT	aerobiosis	1	F055469	4196	536.314	2	1070.61	1070.61	0.393233	0	32.66	23	32	K	AVIGLGWDIK	S		R01-G.3656.3658.2.dta	30018652	NP_830283.1	tellurium resistance protein terD
Rex01	WT	aerobiosis	1	F055469	4199	536.324	2	1070.63	1070.63	-0.0765902	0	26.46	70	79	R	AIETANLVLK	Y		R01-F.2353.2353.2.dta	30021581	NP_833212.1	phosphoglycerate mutase
Rex01	WT	aerobiosis	1	F055469	4203	536.331	2	1070.65	1070.65	-0.906927	0	29.83	20	29	K	QGVILVAFPK	Q		R01-H.4287.4287.2.dta	30018391	NP_830022.1	50S ribosomal protein L24
Rex01	WT	aerobiosis	1	F055469	4204	536.331	2	1070.65	1070.65	-0.720124	0	35.09	20	29	K	QGVILVAFPK	Q		R01-I.3835.3835.2.dta	30018391	NP_830022.1	50S ribosomal protein L24
Rex01	WT	aerobiosis	1	F055469	4205	536.331	2	1070.65	1070.65	-0.533321	0	88.87	20	29	K	QGVILVAFPK	Q		R01-H.3741.3741.2.dta	30018391	NP_830022.1	50S ribosomal protein L24
Rex01	WT	aerobiosis	1	F055469	4206	536.331	2	1070.65	1070.65	-0.533321	0	27.27	20	29	K	QGVILVAFPK	Q		R01-H.4320.4320.2.dta	30018391	NP_830022.1	50S ribosomal protein L24
Rex01	WT	aerobiosis	1	F055469	4207	536.331	2	1070.65	1070.65	-0.533321	0	40.41	20	29	K	QGVILVAFPK	Q		R01-I.3840.3840.2.dta	30018391	NP_830022.1	50S ribosomal protein L24
Rex01	WT	aerobiosis	1	F055469	4208	536.331	2	1070.65	1070.65	-0.533321	0	46.26	20	29	K	QGVILVAFPK	Q		R01-H.4247.4249.2.dta	30018391	NP_830022.1	50S ribosomal protein L24
Rex01	WT	aerobiosis	1	F055469	4209	536.332	2	1070.65	1070.65	-0.346519	0	32.84	20	29	K	QGVILVAFPK	Q		R01-H.4165.4165.2.dta	30018391	NP_830022.1	50S ribosomal protein L24
Rex01	WT	aerobiosis	1	F055469	4210	536.332	2	1070.65	1070.65	-0.346519	0	73.91	20	29	K	QGVILVAFPK	Q		R01-H.3819.3819.2.dta	30018391	NP_830022.1	50S ribosomal protein L24
Rex01	WT	aerobiosis	1	F055469	4211	536.332	2	1070.65	1070.65	-0.346519	0	38.5	20	29	K	QGVILVAFPK	Q		R01-H.3686.3686.2.dta	30018391	NP_830022.1	50S ribosomal protein L24
Rex01	WT	aerobiosis	1	F055469	4212	536.332	2	1070.65	1070.65	-0.159716	0	53.18	20	29	K	QGVILVAFPK	Q		R01-G.3452.3452.2.dta	30018391	NP_830022.1	50S ribosomal protein L24
Rex01	WT	aerobiosis	1	F055469	4213	536.332	2	1070.65	1070.65	-0.159716	0	70.98	20	29	K	QGVILVAFPK	Q		R01-H.3813.3813.2.dta	30018391	NP_830022.1	50S ribosomal protein L24
Rex01	WT	aerobiosis	1	F055469	4215	536.332	2	1070.65	1070.65	0.0270864	0	27.18	20	29	K	QGVILVAFPK	Q		R01-H.4275.4275.2.dta	30018391	NP_830022.1	50S ribosomal protein L24
Rex01	WT	aerobiosis	1	F055469	4216	536.332	2	1070.65	1070.65	0.0270864	0	73.71	20	29	K	QGVILVAFPK	Q		R01-H.3908.3908.2.dta	30018391	NP_830022.1	50S ribosomal protein L24
Rex01	WT	aerobiosis	1	F055469	4217	536.332	2	1070.65	1070.65	0.0270864	0	78.75	20	29	K	QGVILVAFPK	Q		R01-H.3692.3692.2.dta	30018391	NP_830022.1	50S ribosomal protein L24
Rex01	WT	aerobiosis	1	F055469	4219	536.332	2	1070.65	1070.65	0.213889	0	44.05	20	29	K	QGVILVAFPK	Q		R01-H.4162.4162.2.dta	30018391	NP_830022.1	50S ribosomal protein L24
Rex01	WT	aerobiosis	1	F055469	4220	536.332	2	1070.65	1070.65	0.213889	0	57.32	20	29	K	QGVILVAFPK	Q		R01-H.3914.3914.2.dta	30018391	NP_830022.1	50S ribosomal protein L24
Rex01	WT	aerobiosis	1	F055469	4221	536.332	2	1070.65	1070.65	0.213889	0	56.61	20	29	K	QGVILVAFPK	Q		R01-H.4069.4069.2.dta	30018391	NP_830022.1	50S ribosomal protein L24
Rex01	WT	aerobiosis	1	F055469	4222	536.332	2	1070.65	1070.65	0.213889	0	33.69	20	29	K	QGVILVAFPK	Q		R01-H.4065.4065.2.dta	30018391	NP_830022.1	50S ribosomal protein L24
Rex01	WT	aerobiosis	1	F055469	4223	536.332	2	1070.65	1070.65	0.774297	0	79.69	20	29	K	QGVILVAFPK	Q		R01-H.3746.3746.2.dta	30018391	NP_830022.1	50S ribosomal protein L24
Rex01	WT	aerobiosis	1	F055469	4236	536.803	2	1071.59	1071.59	-0.521654	0	24.92	602	611	K	QLAADVNTLK	A		R01-A.1747.1749.2.dta	30020428	NP_832059.1	exonuclease SbcC
Rex01	WT	aerobiosis	1	F055469	4250	537.309	2	1072.6	1072.6	0.304866	1	22.42	260	269	K	FIGPGRDAIK	A		R01-E.1075.1075.2.dta	30023366	NP_834997.1	fructose-bisphosphate aldolase
Rex01	WT	aerobiosis	1	F055469	4259	537.775	2	1073.54	1073.54	-0.243122	0	59.31	423	432	K	DVEDLGGTLR	L		R01-C.2344.2344.2.dta	30023369	NP_835000.1	CTP synthetase
Rex01	WT	aerobiosis	1	F055469	4260	537.775	2	1073.54	1073.54	0.129479	0	48	423	432	K	DVEDLGGTLR	L		R01-C.2337.2337.2.dta	30023369	NP_835000.1	CTP synthetase
Rex01	WT	aerobiosis	1	F055469	4268	537.806	2	1073.6	1073.6	0	0	33.11	538	547	K	VVVEEGTLTK	D		R01-A.1405.1405.2.dta	30022464	NP_834095.1	alanyl-tRNA synthetase
Rex01	WT	aerobiosis	1	F055469	4269	537.806	2	1073.6	1073.6	0.18629	0	35.23	538	547	K	VVVEEGTLTK	D		R01-A.1410.1410.2.dta	30022464	NP_834095.1	alanyl-tRNA synthetase
Rex01	WT	aerobiosis	1	F055469	4270	538.258	2	1074.5	1074.5	-1.27036	0	24.27	244	252	R	VFAYDFEGK	R		R01-E.2721.2721.2.dta	30022959	NP_834590.1	UTP--glucose-1-phosphate uridylyltransferase
Rex01	WT	aerobiosis	1	F055469	4271	538.258	2	1074.5	1074.5	-0.525825	0	29.98	244	252	R	VFAYDFEGK	R		R01-E.2714.2714.2.dta	30022959	NP_834590.1	UTP--glucose-1-phosphate uridylyltransferase
Rex01	WT	aerobiosis	1	F055469	4272	538.276	2	1074.54	1074.54	-0.251271	0	23.75	263	271	R	EEAVIMIDR	S		R01-D.2323.2323.2.dta	30019043	NP_830674.1	N-acetylmuramoyl-L-alanine amidase
Rex01	WT	aerobiosis	1	F055469	4273	538.276	2	1074.54	1074.54	0.120982	0	31.2	263	271	R	EEAVIMIDR	S		R01-D.2334.2334.2.dta	30019043	NP_830674.1	N-acetylmuramoyl-L-alanine amidase
Rex01	WT	aerobiosis	1	F055469	4276	538.298	2	1074.58	1074.58	-0.326639	0	59.23	157	166	R	GFTATVIPNR	G		R01-A.2262.2262.2.dta	30018372	NP_830003.1	DNA-directed RNA polymerase subunit beta
Rex01	WT	aerobiosis	1	F055469	4277	538.298	2	1074.58	1074.58	0.231718	0	59.96	157	166	R	GFTATVIPNR	G		R01-A.2254.2254.2.dta	30018372	NP_830003.1	DNA-directed RNA polymerase subunit beta
Rex01	WT	aerobiosis	1	F055469	4279	538.304	2	1074.59	1074.59	0.5081	0	38.28	71	80	R	VVTNDVSTLK	V		R01-D.1114.1114.2.dta	30022309	NP_833940.1	glycine cleavage system aminomethyltransferase T
Rex01	WT	aerobiosis	1	F055469	4280	538.317	2	1074.62	1074.62	0.439226	0	25.36	24	33	K	FQVGAALLTR	G		R01-H.3372.3372.2.dta	30022379	NP_834010.1	cytidine deaminase
Rex01	WT	aerobiosis	1	F055469	4281	538.317	2	1074.62	1074.62	0.997563	0	51.41	24	33	K	FQVGAALLTR	G		R01-H.3362.3362.2.dta	30022379	NP_834010.1	cytidine deaminase
Rex01	WT	aerobiosis	1	F055469	4285	538.784	2	1075.55	1075.55	-0.491839	0	39.51	187	195	K	ETVVEVWSK	E		R01-C.2595.2595.2.dta	30021864	NP_833495.1	tRNA 2-methylthioadenosine synthase
Rex01	WT	aerobiosis	1	F055469	4286	538.79	2	1075.57	1075.57	0.0371897	0	35.68	72	80	K	VVAFEIDQR	L		R01-E.2410.2410.2.dta	30018312	NP_829943.1	dimethyladenosine transferase
Rex01	WT	aerobiosis	1	F055469	4287	538.79	2	1075.57	1075.57	0.223138	0	43.32	72	80	K	VVAFEIDQR	L		R01-E.2404.2404.2.dta	30018312	NP_829943.1	dimethyladenosine transferase
Rex01	WT	aerobiosis	1	F055469	4288	538.792	2	1075.57	1075.57	-0.666624	0	41.4	47	55	R	TMQLSLQQK	M		R01-I.1917.1917.2.dta	30019035	NP_830666.1	hypothetical protein BC0880
Rex01	WT	aerobiosis	1	F055469	4289	538.792	2	1075.57	1075.57	-0.294728	0	57.37	47	55	R	TMQLSLQQK	M		R01-H.1903.1903.2.dta	30019035	NP_830666.1	hypothetical protein BC0880
Rex01	WT	aerobiosis	1	F055469	4290	538.792	2	1075.57	1075.57	-0.10878	0	44.39	47	55	R	TMQLSLQQK	M		R01-I.1907.1907.2.dta	30019035	NP_830666.1	hypothetical protein BC0880
Rex01	WT	aerobiosis	1	F055469	4291	538.792	2	1075.57	1075.57	0.635012	0	57.05	47	55	R	TMQLSLQQK	M		R01-H.1911.1911.2.dta	30019035	NP_830666.1	hypothetical protein BC0880
Rex01	WT	aerobiosis	1	F055469	4292	538.796	2	1075.58	1075.58	-0.749365	1	26.16	71	79	K	VDGVVRFER	L		R01-H.1421.1421.2.dta	30022517	NP_834148.1	50S ribosomal protein L27
Rex01	WT	aerobiosis	1	F055469	4295	538.796	2	1075.58	1075.58	0.180368	1	32.62	71	79	K	VDGVVRFER	L		R01-H.1426.1426.2.dta	30022517	NP_834148.1	50S ribosomal protein L27
Rex01	WT	aerobiosis	1	F055469	4303	539.283	2	1076.55	1076.55	0.600994	0	24.29	7	15	K	TISWNESLK	Q		R01-I.2601.2601.2.dta	30021756	NP_833387.1	hypothetical protein BC3659
Rex01	WT	aerobiosis	1	F055469	4304	539.288	2	1076.56	1076.56	-0.384558	0	53.2	200	209	K	GVGDFNSILR	E		R01-F.2999.2999.2.dta	30019369	NP_831000.1	enoyl-(acyl carrier protein) reductase
Rex01	WT	aerobiosis	1	F055469	4305	539.288	2	1076.56	1076.56	-0.384558	0	69.02	200	209	K	GVGDFNSILR	E		R01-F.3003.3003.2.dta	30019369	NP_831000.1	enoyl-(acyl carrier protein) reductase
Rex01	WT	aerobiosis	1	F055469	4306	539.288	2	1076.56	1076.56	-0.184848	0	36.7	405	414	K	NIIGGYDLGR	D		R01-C.2701.2701.2.dta	30022308	NP_833939.1	glycine dehydrogenase subunit 1
Rex01	WT	aerobiosis	1	F055469	4307	539.288	2	1076.56	1076.56	-0.198781	0	51.65	200	209	K	GVGDFNSILR	E		R01-F.3089.3091.2.dta	30019369	NP_831000.1	enoyl-(acyl carrier protein) reductase
Rex01	WT	aerobiosis	1	F055469	4308	539.288	2	1076.56	1076.56	0.000928883	0	38.97	405	414	K	NIIGGYDLGR	D		R01-C.2706.2706.2.dta	30022308	NP_833939.1	glycine dehydrogenase subunit 1
Rex01	WT	aerobiosis	1	F055469	4319	539.812	2	1077.61	1077.61	-0.866733	0	51.69	555	564	K	SMLLLTTVGK	L	Oxidation (M) [2]	R01-A.2620.2620.2.dta	30018373	NP_830004.1	DNA-directed RNA polymerase subunit beta'
Rex01	WT	aerobiosis	1	F055469	4320	539.812	2	1077.61	1077.61	0.0612466	0	42.41	555	564	K	SMLLLTTVGK	L	Oxidation (M) [2]	R01-A.2626.2626.2.dta	30018373	NP_830004.1	DNA-directed RNA polymerase subunit beta'
Rex01	WT	aerobiosis	1	F055469	4323	540.272	2	1078.53	1078.53	0.327297	0	54.01	43	52	R	GNFATDVVEK	L		R01-H.1872.1872.2.dta	30022265	NP_833896.1	putative cytoplasmic protein
Rex01	WT	aerobiosis	1	F055469	4324	540.273	2	1078.53	1078.53	0.883611	0	51.23	43	52	R	GNFATDVVEK	L		R01-H.1866.1866.2.dta	30022265	NP_833896.1	putative cytoplasmic protein
Rex01	WT	aerobiosis	1	F055469	4325	540.279	2	1078.54	1078.54	-1.02546	0	21.78	268	276	K	HVTDYFVAK	-		R01-E.1469.1469.2.dta	30023296	NP_834927.1	EPSX protein
Rex01	WT	aerobiosis	1	F055469	4326	540.308	2	1078.6	1078.6	-0.371777	0	24.87	117	126	K	LGIITNGYTK	V		R01-F.1989.1989.2.dta	30021442	NP_833073.1	2-haloalkanoic acid dehalogenase
Rex01	WT	aerobiosis	1	F055469	4327	540.309	2	1078.6	1078.6	0.369923	0	41.4	117	126	K	LGIITNGYTK	V		R01-F.1983.1983.2.dta	30021442	NP_833073.1	2-haloalkanoic acid dehalogenase
Rex01	WT	aerobiosis	1	F055469	4331	540.769	2	1079.52	1079.52	-0.450198	0	61.93	43	52	K	GISDSEGLFR	Y		R01-G.2502.2502.2.dta	30020853	NP_832484.1	hypothetical protein BC2731
Rex01	WT	aerobiosis	1	F055469	4332	540.769	2	1079.52	1079.52	-0.264931	0	58.87	43	52	K	GISDSEGLFR	Y		R01-G.2488.2488.2.dta	30020853	NP_832484.1	hypothetical protein BC2731
Rex01	WT	aerobiosis	1	F055469	4341	540.842	2	1079.67	1079.67	-0.393639	0	44.81	123	133	R	ALIVGIPNVGK	S		R01-E.3323.3323.2.dta	30021926	NP_833557.1	ribosomal biogenesis GTPase
Rex01	WT	aerobiosis	1	F055469	4342	540.842	2	1079.67	1079.67	-0.208397	0	56.02	123	133	R	ALIVGIPNVGK	S		R01-E.3316.3316.2.dta	30021926	NP_833557.1	ribosomal biogenesis GTPase
Rex01	WT	aerobiosis	1	F055469	4345	541.258	2	1080.5	1080.5	-0.536787	0	37.87	41	50	K	NLEFGTGGMR	G		R01-B.2099.2099.2.dta	30022960	NP_834591.1	phosphoglucomutase
Rex01	WT	aerobiosis	1	F055469	4346	541.258	2	1080.5	1080.5	0.0185099	0	36.02	41	50	K	NLEFGTGGMR	G		R01-B.2092.2092.2.dta	30022960	NP_834591.1	phosphoglucomutase
Rex01	WT	aerobiosis	1	F055469	4348	541.768	2	1081.52	1081.52	-0.323618	0	55.28	200	208	K	SYNLMIGER	T		R01-E.2455.2455.2.dta	30022527	NP_834158.1	rod shape-determining protein mreB
Rex01	WT	aerobiosis	1	F055469	4349	541.769	2	1081.52	1081.52	0.231156	0	53.24	200	208	K	SYNLMIGER	T		R01-E.2460.2460.2.dta	30022527	NP_834158.1	rod shape-determining protein mreB
Rex01	WT	aerobiosis	1	F055469	4350	541.78	2	1081.55	1081.55	-1.58292	0	24.43	1	10	-	MYAIIETGGK	Q		R01-H.3180.3180.2.dta	30022519	NP_834150.1	50S ribosomal protein L21
Rex01	WT	aerobiosis	1	F055469	4351	541.78	2	1081.55	1081.55	-1.398	0	57.25	1	10	-	MYAIIETGGK	Q		R01-H.2463.2463.2.dta	30022519	NP_834150.1	50S ribosomal protein L21
Rex01	WT	aerobiosis	1	F055469	4352	541.78	2	1081.55	1081.55	-1.21308	0	43.23	1	10	-	MYAIIETGGK	Q		R01-H.3162.3162.2.dta	30022519	NP_834150.1	50S ribosomal protein L21
Rex01	WT	aerobiosis	1	F055469	4353	541.781	2	1081.55	1081.55	-1.02816	0	30.65	1	10	-	MYAIIETGGK	Q		R01-G.2158.2158.2.dta	30022519	NP_834150.1	50S ribosomal protein L21
Rex01	WT	aerobiosis	1	F055469	4354	541.781	2	1081.55	1081.55	-0.658316	0	34.22	1	10	-	MYAIIETGGK	Q		R01-H.3347.3347.2.dta	30022519	NP_834150.1	50S ribosomal protein L21
Rex01	WT	aerobiosis	1	F055469	4355	541.781	2	1081.55	1081.55	-0.658316	0	34.47	1	10	-	MYAIIETGGK	Q		R01-H.3357.3357.2.dta	30022519	NP_834150.1	50S ribosomal protein L21
Rex01	WT	aerobiosis	1	F055469	4356	541.781	2	1081.55	1081.55	-0.658316	0	28.53	1	10	-	MYAIIETGGK	Q		R01-H.2903.2903.2.dta	30022519	NP_834150.1	50S ribosomal protein L21
Rex01	WT	aerobiosis	1	F055469	4357	541.781	2	1081.55	1081.55	-0.103555	0	27.38	1	10	-	MYAIIETGGK	Q		R01-G.2167.2167.2.dta	30022519	NP_834150.1	50S ribosomal protein L21
Rex01	WT	aerobiosis	1	F055469	4358	541.781	2	1081.55	1081.55	-0.103555	0	25.55	1	10	-	MYAIIETGGK	Q		R01-H.3269.3269.2.dta	30022519	NP_834150.1	50S ribosomal protein L21
Rex01	WT	aerobiosis	1	F055469	4359	541.781	2	1081.55	1081.55	-0.103555	0	42.04	1	10	-	MYAIIETGGK	Q		R01-H.3116.3116.2.dta	30022519	NP_834150.1	50S ribosomal protein L21
Rex01	WT	aerobiosis	1	F055469	4360	541.781	2	1081.55	1081.55	-0.103555	0	64.34	1	10	-	MYAIIETGGK	Q		R01-H.2346.2346.2.dta	30022519	NP_834150.1	50S ribosomal protein L21
Rex01	WT	aerobiosis	1	F055469	4361	541.781	2	1081.55	1081.55	0.266285	0	44.12	1	10	-	MYAIIETGGK	Q		R01-H.2456.2456.2.dta	30022519	NP_834150.1	50S ribosomal protein L21
Rex01	WT	aerobiosis	1	F055469	4362	541.781	2	1081.55	1081.55	0.451205	0	45.92	1	10	-	MYAIIETGGK	Q		R01-H.2896.2896.2.dta	30022519	NP_834150.1	50S ribosomal protein L21
Rex01	WT	aerobiosis	1	F055469	4363	541.781	2	1081.55	1081.55	0.451205	0	61.93	1	10	-	MYAIIETGGK	Q		R01-H.2351.2351.2.dta	30022519	NP_834150.1	50S ribosomal protein L21
Rex01	WT	aerobiosis	1	F055469	4364	541.782	2	1081.55	1081.55	0.821046	0	25.54	1	10	-	MYAIIETGGK	Q		R01-H.3107.3107.2.dta	30022519	NP_834150.1	50S ribosomal protein L21
Rex01	WT	aerobiosis	1	F055469	4375	541.837	2	1081.66	1081.66	-0.863487	0	39.49	4	14	K	IGVLGLQGAVR	E		R01-G.2916.2916.2.dta	30018289	NP_829920.1	glutamine amidotransferase subunit PdxT
Rex01	WT	aerobiosis	1	F055469	4376	541.837	2	1081.66	1081.66	-0.678586	0	62.86	4	14	K	IGVLGLQGAVR	E		R01-G.2920.2920.2.dta	30018289	NP_829920.1	glutamine amidotransferase subunit PdxT
Rex01	WT	aerobiosis	1	F055469	4377	541.839	2	1081.66	1081.66	-0.690602	0	29.57	46	55	R	APILFPIVGR	L		R01-E.4050.4050.2.dta	30019745	NP_831376.1	LACX protein
Rex01	WT	aerobiosis	1	F055469	4378	541.84	2	1081.67	1081.66	0.418799	0	24.62	46	55	R	APILFPIVGR	L		R01-E.4060.4060.2.dta	30019745	NP_831376.1	LACX protein
Rex01	WT	aerobiosis	1	F055469	4380	542.255	2	1082.5	1082.5	-0.331641	0	39.49	607	615	R	IDYMDVSPK	Q	Oxidation (M) [4]	R01-A.1596.1596.2.dta	30018372	NP_830003.1	DNA-directed RNA polymerase subunit beta
Rex01	WT	aerobiosis	1	F055469	4381	542.255	2	1082.5	1082.5	-0.146883	0	38.16	607	615	R	IDYMDVSPK	Q	Oxidation (M) [4]	R01-A.1604.1604.2.dta	30018372	NP_830003.1	DNA-directed RNA polymerase subunit beta
Rex01	WT	aerobiosis	1	F055469	4382	542.262	2	1082.51	1082.51	-0.92655	0	35.56	1	8	-	MELWFTEK	Q		R01-E.3797.3797.2.dta	30023401	NP_835032.1	spermidine synthase
Rex01	WT	aerobiosis	1	F055469	4383	542.263	2	1082.51	1082.51	-0.187527	0	21.9	1	8	-	MELWFTEK	Q		R01-E.3802.3802.2.dta	30023401	NP_835032.1	spermidine synthase
Rex01	WT	aerobiosis	1	F055469	4389	542.277	2	1082.54	1082.54	-0.73346	0	26.98	54	61	R	IIDQYEFR	K		R01-D.2270.2270.2.dta	30022245	NP_833876.1	butyrate kinase
Rex01	WT	aerobiosis	1	F055469	4390	542.279	2	1082.54	1082.54	-0.168123	0	39.38	163	171	R	TYVIEVMGR	H	Oxidation (M) [7]	R01-E.1828.1828.2.dta	30022675	NP_834306.1	6-phosphofructokinase
Rex01	WT	aerobiosis	1	F055469	4391	542.279	2	1082.54	1082.54	-0.168123	0	40.41	163	171	R	TYVIEVMGR	H	Oxidation (M) [7]	R01-E.1820.1820.2.dta	30022675	NP_834306.1	6-phosphofructokinase
Rex01	WT	aerobiosis	1	F055469	4392	542.279	2	1082.54	1082.54	0.386128	0	30.81	163	171	R	TYVIEVMGR	H	Oxidation (M) [7]	R01-E.1862.1862.2.dta	30022675	NP_834306.1	6-phosphofructokinase
Rex01	WT	aerobiosis	1	F055469	4393	542.311	2	1082.61	1082.61	-0.508032	1	49.41	4	13	R	IAGVDIPRDK	R		R01-H.1417.1417.2.dta	30018404	NP_830035.1	30S ribosomal protein S13
Rex01	WT	aerobiosis	1	F055469	4394	542.312	2	1082.61	1082.61	0.0461848	1	49.13	4	13	R	IAGVDIPRDK	R		R01-H.1411.1411.2.dta	30018404	NP_830035.1	30S ribosomal protein S13
Rex01	WT	aerobiosis	1	F055469	4395	542.33	2	1082.64	1082.64	-0.316817	0	65.52	80	88	K	VVQLVEQIR	S		R01-A.2492.2492.2.dta	30019405	NP_831036.1	alpha-ketoglutarate decarboxylase
Rex01	WT	aerobiosis	1	F055469	4396	542.33	2	1082.64	1082.64	-0.316817	0	35.87	80	88	K	VVQLVEQIR	S		R01-A.2488.2488.2.dta	30019405	NP_831036.1	alpha-ketoglutarate decarboxylase
Rex01	WT	aerobiosis	1	F055469	4397	542.753	2	1083.49	1083.49	0.200279	0	26.53	215	222	K	EIEYEVMR	D	Oxidation (M) [7]	R01-A.1491.1491.2.dta	30021975	NP_833606.1	carbamoyl phosphate synthase large subunit
Rex01	WT	aerobiosis	1	F055469	4398	542.753	2	1083.49	1083.49	0.384867	0	31.25	215	222	K	EIEYEVMR	D	Oxidation (M) [7]	R01-A.1487.1487.2.dta	30021975	NP_833606.1	carbamoyl phosphate synthase large subunit
Rex01	WT	aerobiosis	1	F055469	4399	542.764	2	1083.51	1083.51	-0.290721	0	32.98	9	16	K	FYLNGEWR	E		R01-C.3105.3105.2.dta	30019023	NP_830654.1	NADP-dependent glyceraldehyde-3-phosphate dehydrogenase
Rex01	WT	aerobiosis	1	F055469	4400	542.764	2	1083.51	1083.51	-0.290721	0	23.07	9	16	K	FYLNGEWR	E		R01-C.3114.3114.2.dta	30019023	NP_830654.1	NADP-dependent glyceraldehyde-3-phosphate dehydrogenase
Rex01	WT	aerobiosis	1	F055469	4407	542.822	2	1083.63	1083.63	-0.310069	0	40.97	481	490	K	IISGPEIISR	G		R01-C.2376.2376.2.dta	30021887	NP_833518.1	Zn-dependent hydrolase
Rex01	WT	aerobiosis	1	F055469	4408	542.822	2	1083.63	1083.63	-0.310069	0	23.96	481	490	K	IISGPEIISR	G		R01-C.2385.2385.2.dta	30021887	NP_833518.1	Zn-dependent hydrolase
Rex01	WT	aerobiosis	1	F055469	4409	542.822	2	1083.63	1083.63	-0.125504	0	70.01	289	299	K	ALIEAGANVVK	V		R01-C.2010.2010.2.dta	30018286	NP_829917.1	inositol-5-monophosphate dehydrogenase
Rex01	WT	aerobiosis	1	F055469	4410	542.822	2	1083.63	1083.63	0.428191	0	58.25	289	299	K	ALIEAGANVVK	V		R01-C.2015.2015.2.dta	30018286	NP_829917.1	inositol-5-monophosphate dehydrogenase
Rex01	WT	aerobiosis	1	F055469	4413	543.263	2	1084.51	1084.51	-0.315349	0	35.04	87	95	R	AGMYFVNQR	W		R01-F.1907.1907.2.dta	30021915	NP_833546.1	30S ribosomal protein S2
Rex01	WT	aerobiosis	1	F055469	4414	543.264	2	1084.51	1084.51	0.237895	0	47.71	87	95	R	AGMYFVNQR	W		R01-F.1913.1913.2.dta	30021915	NP_833546.1	30S ribosomal protein S2
Rex01	WT	aerobiosis	1	F055469	4415	543.264	2	1084.51	1084.51	0.791139	0	23.74	87	95	R	AGMYFVNQR	W		R01-E.2025.2025.2.dta	30021915	NP_833546.1	30S ribosomal protein S2
Rex01	WT	aerobiosis	1	F055469	4416	543.267	2	1084.52	1084.52	-0.081142	0	67.6	176	186	K	GGDLGYFTAGK	M		R01-E.2319.2321.2.dta	30019198	NP_830829.1	peptidylprolyl isomerase
Rex01	WT	aerobiosis	1	F055469	4418	543.303	2	1084.59	1084.59	0.343908	0	38.64	163	171	K	IGYYLSTIR	T		R01-E.2863.2863.2.dta	30022885	NP_834516.1	hypothetical protein BC4816
Rex01	WT	aerobiosis	1	F055469	4419	543.304	2	1084.59	1084.59	1.81912	0	33.92	163	171	K	IGYYLSTIR	T		R01-E.2858.2858.2.dta	30022885	NP_834516.1	hypothetical protein BC4816
Rex01	WT	aerobiosis	1	F055469	4420	543.314	2	1084.61	1084.61	0.590072	0	45.24	981	990	K	AVDALIDLQK	S		R01-A.2985.2987.2.dta	30020428	NP_832059.1	exonuclease SbcC
Rex01	WT	aerobiosis	1	F055469	4425	543.777	2	1085.54	1085.54	-0.450467	0	31.87	267	276	R	TGYVSADFVK	F		R01-G.2138.2138.2.dta	30020092	NP_831723.1	enterotoxin
Rex01	WT	aerobiosis	1	F055469	4426	543.777	2	1085.54	1085.54	-0.450467	0	41.63	267	276	R	TGYVSADFVK	F		R01-G.2133.2133.2.dta	30020092	NP_831723.1	enterotoxin
Rex01	WT	aerobiosis	1	F055469	4427	543.777	2	1085.54	1085.54	-0.450467	0	49.79	267	276	R	TGYVSADFVK	F		R01-C.2255.2255.2.dta	30020092	NP_831723.1	enterotoxin
Rex01	WT	aerobiosis	1	F055469	4428	543.777	2	1085.54	1085.54	-0.266227	0	59.35	267	276	R	TGYVSADFVK	F		R01-C.2247.2247.2.dta	30020092	NP_831723.1	enterotoxin
Rex01	WT	aerobiosis	1	F055469	4429	543.777	2	1085.54	1085.54	-0.0819869	0	69.66	267	276	R	TGYVSADFVK	F		R01-D.2209.2209.2.dta	30020092	NP_831723.1	enterotoxin
Rex01	WT	aerobiosis	1	F055469	4430	543.777	2	1085.54	1085.54	0.102253	0	63.52	267	276	R	TGYVSADFVK	F		R01-D.2202.2202.2.dta	30020092	NP_831723.1	enterotoxin
Rex01	WT	aerobiosis	1	F055469	4431	543.777	2	1085.54	1085.54	0.102253	0	62.39	267	276	R	TGYVSADFVK	F		R01-E.2159.2159.2.dta	30020092	NP_831723.1	enterotoxin
Rex01	WT	aerobiosis	1	F055469	4432	543.777	2	1085.54	1085.54	0.286494	0	49.66	267	276	R	TGYVSADFVK	F		R01-E.2151.2151.2.dta	30020092	NP_831723.1	enterotoxin
Rex01	WT	aerobiosis	1	F055469	4433	543.777	2	1085.54	1085.54	0.470734	0	47.49	267	276	R	TGYVSADFVK	F		R01-F.2040.2040.2.dta	30020092	NP_831723.1	enterotoxin
Rex01	WT	aerobiosis	1	F055469	4434	543.777	2	1085.54	1085.54	0.470734	0	50.21	267	276	R	TGYVSADFVK	F		R01-F.2047.2047.2.dta	30020092	NP_831723.1	enterotoxin
Rex01	WT	aerobiosis	1	F055469	4438	543.802	2	1085.59	1085.59	-0.418206	0	45.44	68	76	K	NIMPVLEVR	A	Oxidation (M) [3]	R01-G.2257.2257.2.dta	30018376	NP_830007.1	30S ribosomal protein S7
Rex01	WT	aerobiosis	1	F055469	4439	543.802	2	1085.59	1085.59	-0.0497425	0	43.57	68	76	K	NIMPVLEVR	A	Oxidation (M) [3]	R01-G.2249.2249.2.dta	30018376	NP_830007.1	30S ribosomal protein S7
Rex01	WT	aerobiosis	1	F055469	4442	544.275	2	1086.54	1086.53	0.434409	0	57.6	455	463	R	TYDYTVGIR	A		R01-C.2200.2200.2.dta	30018516	NP_830147.1	bifunctional GMP synthase/glutamine amidotransferase protein
Rex01	WT	aerobiosis	1	F055469	4443	544.275	2	1086.54	1086.53	0.61848	0	53.57	455	463	R	TYDYTVGIR	A		R01-C.2193.2193.2.dta	30018516	NP_830147.1	bifunctional GMP synthase/glutamine amidotransferase protein
Rex01	WT	aerobiosis	1	F055469	4444	544.28	2	1086.55	1086.55	-0.117805	0	56.58	220	228	R	DAAYHIIER	K		R01-E.1300.1300.2.dta	30020063	NP_831694.1	L-lactate dehydrogenase
Rex01	WT	aerobiosis	1	F055469	4445	544.28	2	1086.55	1086.55	0.250335	0	51.26	220	228	R	DAAYHIIER	K		R01-E.1293.1293.2.dta	30020063	NP_831694.1	L-lactate dehydrogenase
Rex01	WT	aerobiosis	1	F055469	4450	544.294	2	1086.57	1086.57	-0.269655	0	48.44	239	248	K	CSVVGEIVPK	K		R01-D.2282.2282.2.dta	30018494	NP_830125.1	D-alanyl-alanine synthetase A
Rex01	WT	aerobiosis	1	F055469	4451	544.294	2	1086.57	1086.57	-0.269655	0	46.77	239	248	K	CSVVGEIVPK	K		R01-D.2274.2274.2.dta	30018494	NP_830125.1	D-alanyl-alanine synthetase A
Rex01	WT	aerobiosis	1	F055469	4454	544.303	2	1086.59	1086.59	-0.390211	1	22.94	678	687	K	KGETAIIDIQ	-		R01-C.2433.2433.2.dta	30022137	NP_833768.1	PTS system, glucose-specific IIABC component
Rex01	WT	aerobiosis	1	F055469	4455	544.303	2	1086.59	1086.59	-0.206149	1	33.11	678	687	K	KGETAIIDIQ	-		R01-B.2285.2285.2.dta	30022137	NP_833768.1	PTS system, glucose-specific IIABC component
Rex01	WT	aerobiosis	1	F055469	4456	544.303	2	1086.59	1086.59	-0.206149	1	23.38	678	687	K	KGETAIIDIQ	-		R01-A.2478.2478.2.dta	30022137	NP_833768.1	PTS system, glucose-specific IIABC component
Rex01	WT	aerobiosis	1	F055469	4457	544.303	2	1086.59	1086.59	-0.206149	1	25.68	678	687	K	KGETAIIDIQ	-		R01-B.2292.2292.2.dta	30022137	NP_833768.1	PTS system, glucose-specific IIABC component
Rex01	WT	aerobiosis	1	F055469	4458	544.303	2	1086.59	1086.59	0.346036	1	26.54	678	687	K	KGETAIIDIQ	-		R01-A.2473.2473.2.dta	30022137	NP_833768.1	PTS system, glucose-specific IIABC component
Rex01	WT	aerobiosis	1	F055469	4459	544.304	2	1086.59	1086.59	0.530098	1	23.18	678	687	K	KGETAIIDIQ	-		R01-C.2442.2442.2.dta	30022137	NP_833768.1	PTS system, glucose-specific IIABC component
Rex01	WT	aerobiosis	1	F055469	4462	544.309	2	1086.6	1086.6	-0.0635006	0	64.83	401	411	K	SVVADSLGALR	L		R01-B.2664.2664.2.dta	30022478	NP_834109.1	aspartyl-tRNA synthetase
Rex01	WT	aerobiosis	1	F055469	4463	544.309	2	1086.6	1086.6	-0.0635006	0	78.51	401	411	K	SVVADSLGALR	L		R01-B.2669.2669.2.dta	30022478	NP_834109.1	aspartyl-tRNA synthetase
Rex01	WT	aerobiosis	1	F055469	4469	544.748	2	1087.48	1087.48	0.0505755	0	29.58	159	168	K	YGYALDSDGK	V		R01-D.1443.1443.2.dta	30022227	NP_833858.1	peptidase T
Rex01	WT	aerobiosis	1	F055469	4470	544.748	2	1087.48	1087.48	0.0505755	0	33.71	159	168	K	YGYALDSDGK	V		R01-D.1448.1448.2.dta	30022227	NP_833858.1	peptidase T
Rex01	WT	aerobiosis	1	F055469	4483	544.786	2	1087.56	1087.56	-0.0790762	0	22.46	254	262	K	ELTPVECLK	V		R01-E.2054.2054.2.dta	30022201	NP_833832.1	biotin synthase
Rex01	WT	aerobiosis	1	F055469	4490	544.792	2	1087.57	1087.57	-0.645476	1	34.49	421	430	K	NMDVAIIKNA	-		R01-D.2529.2529.2.dta	30022668	NP_834299.1	isocitrate dehydrogenase
Rex01	WT	aerobiosis	1	F055469	4491	544.792	2	1087.57	1087.57	-0.0937871	1	20.88	421	430	K	NMDVAIIKNA	-		R01-D.2521.2521.2.dta	30022668	NP_834299.1	isocitrate dehydrogenase
Rex01	WT	aerobiosis	1	F055469	4492	544.801	2	1087.59	1087.59	-0.439505	0	37.05	170	178	R	TLVEEQITR	L		R01-F.1497.1497.2.dta	30020678	NP_832309.1	transcriptional activator tenA
Rex01	WT	aerobiosis	1	F055469	4493	544.801	2	1087.59	1087.59	-0.24182	0	32.15	257	265	R	NLELTETLR	T		R01-A.2709.2709.2.dta	30021861	NP_833492.1	DNA mismatch repair protein
Rex01	WT	aerobiosis	1	F055469	4494	544.801	2	1087.59	1087.59	-0.24182	0	32.48	257	265	R	NLELTETLR	T		R01-A.2703.2703.2.dta	30021861	NP_833492.1	DNA mismatch repair protein
Rex01	WT	aerobiosis	1	F055469	4495	544.801	2	1087.59	1087.59	-0.0717184	0	50.09	170	178	R	TLVEEQITR	L		R01-F.1482.1482.2.dta	30020678	NP_832309.1	transcriptional activator tenA
Rex01	WT	aerobiosis	1	F055469	4496	544.814	2	1087.61	1087.61	0.160903	0	59.44	273	282	K	ITLEVLSGEK	S		R01-E.2930.2930.2.dta	30019387	NP_831018.1	anthranilate phosphoribosyltransferase
Rex01	WT	aerobiosis	1	F055469	4497	544.814	2	1087.61	1087.61	0.71257	0	56.22	273	282	K	ITLEVLSGEK	S		R01-E.2924.2924.2.dta	30019387	NP_831018.1	anthranilate phosphoribosyltransferase
Rex01	WT	aerobiosis	1	F055469	4498	544.821	2	1087.63	1087.63	-0.260199	0	29.89	64	72	R	LLVIQPYDK	T		R01-F.2500.2500.2.dta	30021912	NP_833543.1	ribosome recycling factor
Rex01	WT	aerobiosis	1	F055469	4499	544.821	2	1087.63	1087.63	0.107574	0	45.47	64	72	R	LLVIQPYDK	T		R01-F.2505.2505.2.dta	30021912	NP_833543.1	ribosome recycling factor
Rex01	WT	aerobiosis	1	F055469	4502	544.824	2	1087.63	1087.63	-0.828403	1	35.62	14	24	R	RLGISLSGTGK	E		R01-F.1348.1348.2.dta	30022730	NP_834361.1	30S ribosomal protein S4
Rex01	WT	aerobiosis	1	F055469	4503	544.824	2	1087.63	1087.63	-0.460632	1	41.44	14	24	R	RLGISLSGTGK	E		R01-G.1378.1378.2.dta	30022730	NP_834361.1	30S ribosomal protein S4
Rex01	WT	aerobiosis	1	F055469	4504	544.824	2	1087.63	1087.63	-0.460632	1	61.67	14	24	R	RLGISLSGTGK	E		R01-G.1384.1384.2.dta	30022730	NP_834361.1	30S ribosomal protein S4
Rex01	WT	aerobiosis	1	F055469	4505	544.825	2	1087.63	1087.63	-0.276747	1	23.38	14	24	R	RLGISLSGTGK	E		R01-F.1343.1343.2.dta	30022730	NP_834361.1	30S ribosomal protein S4
Rex01	WT	aerobiosis	1	F055469	4510	545.275	2	1088.54	1088.54	-0.532826	0	35.44	23	31	K	VMVICENPK	H		R01-I.1504.1504.2.dta	30018403	NP_830034.1	50S ribosomal protein L36
Rex01	WT	aerobiosis	1	F055469	4511	545.275	2	1088.54	1088.54	-0.349093	0	37	23	31	K	VMVICENPK	H		R01-I.1500.1500.2.dta	30018403	NP_830034.1	50S ribosomal protein L36
Rex01	WT	aerobiosis	1	F055469	4512	545.275	2	1088.54	1088.53	0.463926	0	61.92	44	54	R	GEVDEAIASAK	E		R01-C.1424.1424.2.dta	30019023	NP_830654.1	NADP-dependent glyceraldehyde-3-phosphate dehydrogenase
Rex01	WT	aerobiosis	1	F055469	4513	545.275	2	1088.54	1088.54	-0.349093	0	48.99	23	31	K	VMVICENPK	H		R01-I.1647.1647.2.dta	30018403	NP_830034.1	50S ribosomal protein L36
Rex01	WT	aerobiosis	1	F055469	4514	545.275	2	1088.54	1088.54	-0.16536	0	40.43	23	31	K	VMVICENPK	H		R01-H.1567.1567.2.dta	30018403	NP_830034.1	50S ribosomal protein L36
Rex01	WT	aerobiosis	1	F055469	4515	545.275	2	1088.54	1088.54	0.569572	0	33.45	23	31	K	VMVICENPK	H		R01-J.1337.1339.2.dta	30018403	NP_830034.1	50S ribosomal protein L36
Rex01	WT	aerobiosis	1	F055469	4516	545.275	2	1088.54	1088.54	0.569572	0	41.19	23	31	K	VMVICENPK	H		R01-I.1642.1642.2.dta	30018403	NP_830034.1	50S ribosomal protein L36
Rex01	WT	aerobiosis	1	F055469	4517	545.277	2	1088.54	1088.53	4.68979	0	33.36	44	54	R	GEVDEAIASAK	E		R01-C.1416.1416.2.dta	30019023	NP_830654.1	NADP-dependent glyceraldehyde-3-phosphate dehydrogenase
Rex01	WT	aerobiosis	1	F055469	4522	545.293	2	1088.57	1088.57	0.103806	0	22.39	89	98	R	EGLDSQLSLK	M		R01-E.2295.2295.2.dta	30023046	NP_834677.1	Prolyne dehydrogenase
Rex01	WT	aerobiosis	1	F055469	4523	545.302	2	1088.59	1088.59	-0.122176	0	24.39	80	90	R	AGLGMVDGILK	L	Oxidation (M) [5]	R01-G.2765.2765.2.dta	30023346	NP_834977.1	uracil phosphoribosyltransferase
Rex01	WT	aerobiosis	1	F055469	4524	545.302	2	1088.59	1088.59	0.245271	0	41.52	80	90	R	AGLGMVDGILK	L	Oxidation (M) [5]	R01-G.2769.2769.2.dta	30023346	NP_834977.1	uracil phosphoribosyltransferase
Rex01	WT	aerobiosis	1	F055469	4530	545.773	2	1089.53	1089.53	0.166127	0	35.79	536	545	R	GANPCIISMK	G		R01-C.1939.1939.2.dta	30018427	NP_830058.1	D-fructose-6-phosphate amidotransferase
Rex01	WT	aerobiosis	1	F055469	4531	545.773	2	1089.53	1089.53	0.900387	0	41.06	536	545	R	GANPCIISMK	G		R01-C.1945.1945.2.dta	30018427	NP_830058.1	D-fructose-6-phosphate amidotransferase
Rex01	WT	aerobiosis	1	F055469	4542	546.284	2	1090.55	1090.55	-0.896791	0	32.42	134	142	K	TVFLEEEPK	V		R01-E.1994.1994.2.dta	30023313	NP_834944.1	rod shape-determining protein mreB
Rex01	WT	aerobiosis	1	F055469	4543	546.285	2	1090.55	1090.55	0.203566	0	39.75	134	142	K	TVFLEEEPK	V		R01-E.2001.2001.2.dta	30023313	NP_834944.1	rod shape-determining protein mreB
Rex01	WT	aerobiosis	1	F055469	4549	546.818	2	1091.62	1091.62	-0.171305	0	25.27	353	361	K	IISIYDIQK	A		R01-C.3144.3144.2.dta	30018279	NP_829910.1	chromosomal replication initiation protein
Rex01	WT	aerobiosis	1	F055469	4550	546.818	2	1091.62	1091.62	-0.171305	0	25.86	353	361	K	IISIYDIQK	A		R01-C.3154.3154.2.dta	30018279	NP_829910.1	chromosomal replication initiation protein
Rex01	WT	aerobiosis	1	F055469	4551	547.261	2	1092.51	1092.51	-0.453086	0	20.1	429	437	K	LSEEDPTFR	A		R01-E.1428.1428.2.dta	30018377	NP_830008.1	elongation factor G
Rex01	WT	aerobiosis	1	F055469	4552	547.261	2	1092.51	1092.51	-0.270021	0	42.83	429	437	K	LSEEDPTFR	A		R01-B.1330.1330.2.dta	30018377	NP_830008.1	elongation factor G
Rex01	WT	aerobiosis	1	F055469	4553	547.262	2	1092.51	1092.51	-0.0869558	0	49.42	429	437	K	LSEEDPTFR	A		R01-A.1612.1612.2.dta	30018377	NP_830008.1	elongation factor G
Rex01	WT	aerobiosis	1	F055469	4554	547.262	2	1092.51	1092.51	0.279174	0	53.69	429	437	K	LSEEDPTFR	A		R01-B.1338.1338.2.dta	30018377	NP_830008.1	elongation factor G
Rex01	WT	aerobiosis	1	F055469	4555	547.262	2	1092.51	1092.51	0.462239	0	47.98	429	437	K	LSEEDPTFR	A		R01-B.1450.1450.2.dta	30018377	NP_830008.1	elongation factor G
Rex01	WT	aerobiosis	1	F055469	4556	547.262	2	1092.51	1092.51	0.462239	0	45.57	429	437	K	LSEEDPTFR	A		R01-B.1459.1459.2.dta	30018377	NP_830008.1	elongation factor G
Rex01	WT	aerobiosis	1	F055469	4559	547.272	2	1092.53	1092.53	-1.25397	0	31.92	245	253	R	LGFMSFFTK	A	Oxidation (M) [4]	R01-C.4141.4141.2.dta	30019404	NP_831035.1	dihydrolipoamide acetyltransferase
Rex01	WT	aerobiosis	1	F055469	4560	547.273	2	1092.53	1092.53	-0.887846	0	30.22	245	253	R	LGFMSFFTK	A	Oxidation (M) [4]	R01-C.4160.4160.2.dta	30019404	NP_831035.1	dihydrolipoamide acetyltransferase
Rex01	WT	aerobiosis	1	F055469	4561	547.28	2	1092.55	1092.55	-0.0942753	0	28.42	130	139	R	AVFVVDSNDK	V		R01-G.1627.1627.2.dta	30022714	NP_834345.1	Thiol peroxidase
Rex01	WT	aerobiosis	1	F055469	4562	547.28	2	1092.55	1092.55	0.271842	0	43.59	130	139	R	AVFVVDSNDK	V		R01-G.1633.1633.2.dta	30022714	NP_834345.1	Thiol peroxidase
Rex01	WT	aerobiosis	1	F055469	4563	547.307	2	1092.6	1092.6	-0.0869486	1	29.89	131	139	R	IVFVNKMDK	I		R01-B.1324.1324.2.dta	30018377	NP_830008.1	elongation factor G
Rex01	WT	aerobiosis	1	F055469	4567	547.309	2	1092.6	1092.6	-1.01592	0	75.79	15	24	K	NIEAGIAHIR	S		R01-H.1660.1660.2.dta	30018405	NP_830036.1	30S ribosomal protein S11
Rex01	WT	aerobiosis	1	F055469	4568	547.309	2	1092.6	1092.6	-0.283726	0	67.57	15	24	K	NIEAGIAHIR	S		R01-H.1663.1663.2.dta	30018405	NP_830036.1	30S ribosomal protein S11
Rex01	WT	aerobiosis	1	F055469	4569	547.309	2	1092.6	1092.6	0.082372	0	55.74	15	24	K	NIEAGIAHIR	S		R01-G.1473.1473.2.dta	30018405	NP_830036.1	30S ribosomal protein S11
Rex01	WT	aerobiosis	1	F055469	4571	547.31	2	1092.6	1092.6	0.631519	0	62.55	15	24	K	NIEAGIAHIR	S		R01-H.1805.1805.2.dta	30018405	NP_830036.1	30S ribosomal protein S11
Rex01	WT	aerobiosis	1	F055469	4572	547.31	2	1092.6	1092.6	0.631519	0	57.08	15	24	K	NIEAGIAHIR	S		R01-H.1788.1788.2.dta	30018405	NP_830036.1	30S ribosomal protein S11
Rex01	WT	aerobiosis	1	F055469	4573	547.31	2	1092.61	1092.6	0.997617	0	36.37	15	24	K	NIEAGIAHIR	S		R01-G.1466.1466.2.dta	30018405	NP_830036.1	30S ribosomal protein S11
Rex01	WT	aerobiosis	1	F055469	4575	547.322	2	1092.63	1092.63	-0.262669	0	42.27	121	130	R	SPLNHVVSLK	S		R01-E.1541.1541.2.dta	30018904	NP_830535.1	hydroxymethylpyrimidine-binding protein
Rex01	WT	aerobiosis	1	F055469	4576	547.322	2	1092.63	1092.63	-0.262669	0	31.57	121	130	R	SPLNHVVSLK	S		R01-E.1545.1545.2.dta	30018904	NP_830535.1	hydroxymethylpyrimidine-binding protein
Rex01	WT	aerobiosis	1	F055469	4583	547.814	2	1093.61	1093.61	-0.0877824	0	32.68	469	478	K	IHVVGEEIAK	G		R01-B.1107.1107.2.dta	30022674	NP_834305.1	pyruvate kinase
Rex01	WT	aerobiosis	1	F055469	4584	547.814	2	1093.61	1093.61	0.0950976	0	32.97	469	478	K	IHVVGEEIAK	G		R01-B.1110.1110.2.dta	30022674	NP_834305.1	pyruvate kinase
Rex01	WT	aerobiosis	1	F055469	4585	547.832	2	1093.65	1093.65	-0.10881	0	32.09	197	208	K	GVLLVGPPGTGK	T		R01-B.2378.2378.2.dta	30018336	NP_829967.1	cell division protein ftsH
Rex01	WT	aerobiosis	1	F055469	4586	547.832	2	1093.65	1093.65	-0.10881	0	41.19	197	208	K	GVLLVGPPGTGK	T		R01-B.2384.2384.2.dta	30018336	NP_829967.1	cell division protein ftsH
Rex01	WT	aerobiosis	1	F055469	4587	547.856	2	1093.7	1093.7	-0.270642	1	30.46	16	24	R	VVIPIELRR	T		R01-I.2724.2724.2.dta	30018308	NP_829939.1	transcription state transcriptional regulator AbrB
Rex01	WT	aerobiosis	1	F055469	4588	547.856	2	1093.7	1093.7	-0.270642	1	39.92	16	24	R	VVIPIELRR	T		R01-I.2716.2716.2.dta	30018308	NP_829939.1	transcription state transcriptional regulator AbrB
Rex01	WT	aerobiosis	1	F055469	4589	365.573	3	1093.7	1093.7	0.2999	1	23.07	16	24	R	VVIPIELRR	T		R01-I.2729.2729.3.dta	30018308	NP_829939.1	transcription state transcriptional regulator AbrB
Rex01	WT	aerobiosis	1	F055469	4590	365.573	3	1093.7	1093.7	0.574199	1	21.55	16	24	R	VVIPIELRR	T		R01-I.2735.2735.3.dta	30018308	NP_829939.1	transcription state transcriptional regulator AbrB
Rex01	WT	aerobiosis	1	F055469	4594	548.269	2	1094.52	1094.52	0.0584729	0	61.8	664	672	K	VTEDYAELR	F		R01-A.1702.1702.2.dta	30022810	NP_834441.1	leucyl-tRNA synthetase
Rex01	WT	aerobiosis	1	F055469	4595	548.27	2	1094.52	1094.52	0.423928	0	51.11	664	672	K	VTEDYAELR	F		R01-A.1697.1697.2.dta	30022810	NP_834441.1	leucyl-tRNA synthetase
Rex01	WT	aerobiosis	1	F055469	4599	548.321	2	1094.63	1094.63	0.213771	0	22	286	296	K	IMGIGPAPAIR	K		R01-D.2883.2883.2.dta	30022110	NP_833741.1	acetyl-CoA acetyltransferase
Rex01	WT	aerobiosis	1	F055469	4601	548.326	2	1094.64	1094.64	-0.296902	0	25.22	254	262	K	LTYLPYVVK	A		R01-F.3101.3101.2.dta	30022059	NP_833690.1	branched-chain alpha-keto acid dehydrogenase subunit E2
Rex01	WT	aerobiosis	1	F055469	4602	548.326	2	1094.64	1094.64	0.0685158	0	42.78	254	262	K	LTYLPYVVK	A		R01-C.3421.3421.2.dta	30022059	NP_833690.1	branched-chain alpha-keto acid dehydrogenase subunit E2
Rex01	WT	aerobiosis	1	F055469	4604	548.326	2	1094.64	1094.64	0.251225	0	34.56	254	262	K	LTYLPYVVK	A		R01-C.3413.3413.2.dta	30022059	NP_833690.1	branched-chain alpha-keto acid dehydrogenase subunit E2
Rex01	WT	aerobiosis	1	F055469	4607	548.335	2	1094.66	1094.66	-0.496046	1	28.09	92	101	K	ARIEPGAIIR	D		R01-F.1398.1398.2.dta	30022069	NP_833700.1	tetrahydrodipicolinate N-acetyltransferase
Rex01	WT	aerobiosis	1	F055469	4611	548.779	2	1095.54	1095.54	-0.855282	0	34.36	288	297	K	GSELEYTVAK	H		R01-A.1631.1631.2.dta	30021984	NP_833615.1	isoleucyl-tRNA synthetase
Rex01	WT	aerobiosis	1	F055469	4612	548.779	2	1095.54	1095.54	-0.672725	0	48.3	288	297	K	GSELEYTVAK	H		R01-A.1636.1636.2.dta	30021984	NP_833615.1	isoleucyl-tRNA synthetase
Rex01	WT	aerobiosis	1	F055469	4617	548.84	2	1095.67	1095.67	0.627016	1	24.33	139	147	K	LLEEKLPVR	G		R01-E.1686.1686.2.dta	30018312	NP_829943.1	dimethyladenosine transferase
Rex01	WT	aerobiosis	1	F055469	4623	549.301	2	1096.59	1096.59	-0.545328	0	59.02	554	563	R	ILEGANPLDR	T		R01-B.2106.2106.2.dta	30018504	NP_830135.1	transcription accessory protein
Rex01	WT	aerobiosis	1	F055469	4624	549.301	2	1096.59	1096.59	0.184208	0	24.88	554	563	R	ILEGANPLDR	T		R01-B.2112.2112.2.dta	30018504	NP_830135.1	transcription accessory protein
Rex01	WT	aerobiosis	1	F055469	4625	549.303	2	1096.59	1096.59	-0.0383005	0	69.25	722	731	R	VSGYAVNFIK	L		R01-B.2736.2736.2.dta	30018697	NP_830328.1	formate acetyltransferase
Rex01	WT	aerobiosis	1	F055469	4626	549.303	2	1096.59	1096.59	0.326466	0	56.09	722	731	R	VSGYAVNFIK	L		R01-B.2731.2731.2.dta	30018697	NP_830328.1	formate acetyltransferase
Rex01	WT	aerobiosis	1	F055469	4628	549.337	2	1096.66	1096.66	-1.06505	1	55.12	72	81	K	TAPVAELLKR	E		R01-H.2160.2160.2.dta	30023112	NP_834743.1	50S ribosomal protein L11
Rex01	WT	aerobiosis	1	F055469	4629	549.337	2	1096.66	1096.66	-0.335564	1	44.64	72	81	K	TAPVAELLKR	E		R01-H.2152.2152.2.dta	30023112	NP_834743.1	50S ribosomal protein L11
Rex01	WT	aerobiosis	1	F055469	4630	366.561	3	1096.66	1096.66	1.23648	1	20.77	72	81	K	TAPVAELLKR	E		R01-H.2189.2189.3.dta	30023112	NP_834743.1	50S ribosomal protein L11
Rex01	WT	aerobiosis	1	F055469	4635	549.766	2	1097.52	1097.52	0.11936	0	48.37	200	208	K	SYNLMIGER	T	Oxidation (M) [5]	R01-E.1945.1945.2.dta	30022527	NP_834158.1	rod shape-determining protein mreB
Rex01	WT	aerobiosis	1	F055469	4636	549.766	2	1097.52	1097.52	0.30159	0	44.45	200	208	K	SYNLMIGER	T	Oxidation (M) [5]	R01-E.1954.1954.2.dta	30022527	NP_834158.1	rod shape-determining protein mreB
Rex01	WT	aerobiosis	1	F055469	4637	549.777	2	1097.54	1097.54	-0.249649	0	20.38	20	28	K	TFFEDQLAK	R		R01-D.2692.2692.2.dta	30019890	NP_831521.1	asparagine synthetase AsnA
Rex01	WT	aerobiosis	1	F055469	4639	549.778	2	1097.54	1097.54	-0.574921	0	55.13	1	10	-	MYAIIETGGK	Q	Oxidation (M) [1]	R01-H.1791.1791.2.dta	30022519	NP_834150.1	50S ribosomal protein L21
Rex01	WT	aerobiosis	1	F055469	4641	549.778	2	1097.54	1097.54	-0.392695	0	23.74	1	10	-	MYAIIETGGK	Q	Oxidation (M) [1]	R01-H.2131.2131.2.dta	30022519	NP_834150.1	50S ribosomal protein L21
Rex01	WT	aerobiosis	1	F055469	4644	549.779	2	1097.54	1097.54	-0.0282449	0	21.06	1	10	-	MYAIIETGGK	Q	Oxidation (M) [1]	R01-H.3042.3042.2.dta	30022519	NP_834150.1	50S ribosomal protein L21
Rex01	WT	aerobiosis	1	F055469	4646	549.779	2	1097.54	1097.54	-0.0282449	0	35.63	1	10	-	MYAIIETGGK	Q	Oxidation (M) [1]	R01-H.1905.1905.2.dta	30022519	NP_834150.1	50S ribosomal protein L21
Rex01	WT	aerobiosis	1	F055469	4650	549.779	2	1097.54	1097.54	0.15398	0	25.98	1	10	-	MYAIIETGGK	Q	Oxidation (M) [1]	R01-H.3052.3052.2.dta	30022519	NP_834150.1	50S ribosomal protein L21
Rex01	WT	aerobiosis	1	F055469	4651	549.779	2	1097.54	1097.54	0.15398	0	20.98	1	10	-	MYAIIETGGK	Q	Oxidation (M) [1]	R01-H.2914.2914.2.dta	30022519	NP_834150.1	50S ribosomal protein L21
Rex01	WT	aerobiosis	1	F055469	4653	549.779	2	1097.54	1097.54	0.518431	0	50.46	1	10	-	MYAIIETGGK	Q	Oxidation (M) [1]	R01-H.1783.1783.2.dta	30022519	NP_834150.1	50S ribosomal protein L21
Rex01	WT	aerobiosis	1	F055469	4654	549.779	2	1097.54	1097.54	0.700656	0	36.37	1	10	-	MYAIIETGGK	Q	Oxidation (M) [1]	R01-H.1920.1920.2.dta	30022519	NP_834150.1	50S ribosomal protein L21
Rex01	WT	aerobiosis	1	F055469	4656	549.779	2	1097.54	1097.54	0.882881	0	26.91	1	10	-	MYAIIETGGK	Q	Oxidation (M) [1]	R01-H.2930.2930.2.dta	30022519	NP_834150.1	50S ribosomal protein L21
Rex01	WT	aerobiosis	1	F055469	4662	549.83	2	1097.64	1097.64	0.204073	0	23.22	125	134	R	LSPIASELLR	D		R01-B.3361.3364.2.dta	30021697	NP_833328.1	DNA topoisomerase IV subunit A
Rex01	WT	aerobiosis	1	F055469	4668	550.26	2	1098.51	1098.51	-0.474281	0	41.63	1	8	-	MELWFTEK	Q	Oxidation (M) [1]	R01-E.3145.3145.2.dta	30023401	NP_835032.1	spermidine synthase
Rex01	WT	aerobiosis	1	F055469	4669	550.26	2	1098.51	1098.51	0.0719159	0	23.62	1	8	-	MELWFTEK	Q	Oxidation (M) [1]	R01-E.3137.3137.2.dta	30023401	NP_835032.1	spermidine synthase
Rex01	WT	aerobiosis	1	F055469	4679	550.275	2	1098.54	1098.53	0.821094	1	20.79	112	119	R	RLDEEYFK	K		R01-E.1508.1508.2.dta	30022374	NP_834005.1	hypothetical protein BC4293
Rex01	WT	aerobiosis	1	F055469	4681	550.321	2	1098.63	1098.63	-0.168392	0	51.27	223	232	K	LVAEEIANLK	G		R01-F.2555.2555.2.dta	30018310	NP_829941.1	Sec-independent secretion protein tatD
Rex01	WT	aerobiosis	1	F055469	4682	550.322	2	1098.63	1098.63	0.195699	0	46.13	223	232	K	LVAEEIANLK	G		R01-F.2551.2551.2.dta	30018310	NP_829941.1	Sec-independent secretion protein tatD
Rex01	WT	aerobiosis	1	F055469	4687	550.784	2	1099.55	1099.55	-0.677547	0	29.3	334	343	K	TGFVSSEFVK	F		R01-B.2456.2456.2.dta	30023266	NP_834897.1	N-acetylmuramoyl-L-alanine amidase
Rex01	WT	aerobiosis	1	F055469	4689	550.785	2	1099.55	1099.55	-0.131872	0	37.05	334	343	K	TGFVSSEFVK	F		R01-D.2541.2541.2.dta	30023266	NP_834897.1	N-acetylmuramoyl-L-alanine amidase
Rex01	WT	aerobiosis	1	F055469	4690	550.785	2	1099.55	1099.55	-0.131872	0	51.91	334	343	K	TGFVSSEFVK	F		R01-C.2609.2609.2.dta	30023266	NP_834897.1	N-acetylmuramoyl-L-alanine amidase
Rex01	WT	aerobiosis	1	F055469	4691	550.785	2	1099.56	1099.55	0.0500202	0	44.4	334	343	K	TGFVSSEFVK	F		R01-D.2546.2546.2.dta	30023266	NP_834897.1	N-acetylmuramoyl-L-alanine amidase
Rex01	WT	aerobiosis	1	F055469	4692	550.785	2	1099.56	1099.55	0.0500202	0	62.3	334	343	K	TGFVSSEFVK	F		R01-C.2615.2615.2.dta	30023266	NP_834897.1	N-acetylmuramoyl-L-alanine amidase
Rex01	WT	aerobiosis	1	F055469	4693	550.785	2	1099.56	1099.55	0.231912	0	38.59	334	343	K	TGFVSSEFVK	F		R01-E.2532.2532.2.dta	30023266	NP_834897.1	N-acetylmuramoyl-L-alanine amidase
Rex01	WT	aerobiosis	1	F055469	4695	550.785	2	1099.56	1099.55	0.413804	0	44.31	334	343	K	TGFVSSEFVK	F		R01-E.2540.2540.2.dta	30023266	NP_834897.1	N-acetylmuramoyl-L-alanine amidase
Rex01	WT	aerobiosis	1	F055469	4696	550.785	2	1099.56	1099.55	0.413804	0	41.74	334	343	K	TGFVSSEFVK	F		R01-B.2463.2463.2.dta	30023266	NP_834897.1	N-acetylmuramoyl-L-alanine amidase
Rex01	WT	aerobiosis	1	F055469	4697	550.79	2	1099.57	1099.57	-0.31376	0	32.97	362	370	R	TYGLIYSQR	V		R01-D.2131.2131.2.dta	30018533	NP_830164.1	adenylosuccinate lyase
Rex01	WT	aerobiosis	1	F055469	4698	550.79	2	1099.57	1099.57	-0.31376	0	23.13	362	370	R	TYGLIYSQR	V		R01-D.2122.2122.2.dta	30018533	NP_830164.1	adenylosuccinate lyase
Rex01	WT	aerobiosis	1	F055469	4699	550.79	2	1099.57	1099.57	-0.31376	0	37.45	362	370	R	TYGLIYSQR	V		R01-C.2153.2153.2.dta	30018533	NP_830164.1	adenylosuccinate lyase
Rex01	WT	aerobiosis	1	F055469	4700	550.79	2	1099.57	1099.57	0.23191	0	37.6	362	370	R	TYGLIYSQR	V		R01-C.2159.2159.2.dta	30018533	NP_830164.1	adenylosuccinate lyase
Rex01	WT	aerobiosis	1	F055469	4711	550.823	2	1099.63	1099.63	-0.0509262	1	27.09	305	314	K	VLKETMAPVL	-		R01-F.2636.2636.2.dta	30022937	NP_834568.1	L-lactate dehydrogenase
Rex01	WT	aerobiosis	1	F055469	4712	550.823	2	1099.63	1099.63	-0.0509262	1	48.77	305	314	K	VLKETMAPVL	-		R01-E.2919.2919.2.dta	30022937	NP_834568.1	L-lactate dehydrogenase
Rex01	WT	aerobiosis	1	F055469	4713	550.823	2	1099.63	1099.63	-0.0509262	1	52.93	305	314	K	VLKETMAPVL	-		R01-E.2786.2786.2.dta	30022937	NP_834568.1	L-lactate dehydrogenase
Rex01	WT	aerobiosis	1	F055469	4714	550.823	2	1099.63	1099.63	-0.0509262	1	56.86	305	314	K	VLKETMAPVL	-		R01-E.2778.2778.2.dta	30022937	NP_834568.1	L-lactate dehydrogenase
Rex01	WT	aerobiosis	1	F055469	4715	550.823	2	1099.63	1099.63	0.130953	1	28.08	305	314	K	VLKETMAPVL	-		R01-F.2640.2640.2.dta	30022937	NP_834568.1	L-lactate dehydrogenase
Rex01	WT	aerobiosis	1	F055469	4716	550.837	2	1099.66	1099.66	0.152774	1	43.93	144	153	R	DASILVNKIK	A		R01-G.1869.1869.2.dta	30018585	NP_830216.1	Alkyl hydroperoxide reductase C22
Rex01	WT	aerobiosis	1	F055469	4717	367.561	3	1099.66	1099.66	0.174599	1	21.4	144	153	R	DASILVNKIK	A		R01-G.1888.1888.3.dta	30018585	NP_830216.1	Alkyl hydroperoxide reductase C22
Rex01	WT	aerobiosis	1	F055469	4718	550.838	2	1099.66	1099.66	0.880272	1	48.02	144	153	R	DASILVNKIK	A		R01-G.1864.1864.2.dta	30018585	NP_830216.1	Alkyl hydroperoxide reductase C22
Rex01	WT	aerobiosis	1	F055469	4719	551.261	2	1100.51	1100.51	-0.600632	0	21.46	87	95	R	AGMYFVNQR	W	Oxidation (M) [3]	R01-F.1198.1198.2.dta	30021915	NP_833546.1	30S ribosomal protein S2
Rex01	WT	aerobiosis	1	F055469	4720	551.261	2	1100.51	1100.51	-0.055429	0	23.27	87	95	R	AGMYFVNQR	W	Oxidation (M) [3]	R01-F.1193.1193.2.dta	30021915	NP_833546.1	30S ribosomal protein S2
Rex01	WT	aerobiosis	1	F055469	4735	551.293	2	1100.57	1100.57	-0.0926791	0	26.79	191	200	K	VIAVDINDDK	L		R01-E.1799.1799.2.dta	30020354	NP_831985.1	alcohol dehydrogenase
Rex01	WT	aerobiosis	1	F055469	4736	551.293	2	1100.57	1100.57	-0.0926791	0	36.47	191	200	K	VIAVDINDDK	L		R01-E.1787.1787.2.dta	30020354	NP_831985.1	alcohol dehydrogenase
Rex01	WT	aerobiosis	1	F055469	4737	551.298	2	1100.58	1100.58	-0.106307	0	44.55	216	225	K	AVAINELTDR	T		R01-E.2042.2042.2.dta	30022292	NP_833923.1	lipoate-protein ligase A
Rex01	WT	aerobiosis	1	F055469	4738	551.299	2	1100.58	1100.58	0.62058	0	57.89	216	225	K	AVAINELTDR	T		R01-E.2059.2059.2.dta	30022292	NP_833923.1	lipoate-protein ligase A
Rex01	WT	aerobiosis	1	F055469	4739	551.302	2	1100.59	1100.59	0.269855	0	25.11	79	88	R	NSAIPMLDLK	G		R01-F.3249.3249.2.dta	30022069	NP_833700.1	tetrahydrodipicolinate N-acetyltransferase
Rex01	WT	aerobiosis	1	F055469	4740	551.303	2	1100.59	1100.59	0.633297	0	24.71	79	88	R	NSAIPMLDLK	G		R01-F.3246.3246.2.dta	30022069	NP_833700.1	tetrahydrodipicolinate N-acetyltransferase
Rex01	WT	aerobiosis	1	F055469	4743	551.316	2	1100.62	1100.62	-0.645092	0	77.74	372	382	R	AIVAASVLSDR	Y		R01-A.2546.2548.2.dta	30019323	NP_830954.1	ClpB protein
Rex01	WT	aerobiosis	1	F055469	4744	551.317	2	1100.62	1100.62	-0.28166	0	50.31	372	382	R	AIVAASVLSDR	Y		R01-B.2369.2369.2.dta	30019323	NP_830954.1	ClpB protein
Rex01	WT	aerobiosis	1	F055469	4750	368.179	3	1101.51	1101.51	1.34361	0	20.99	19	26	K	TYHYYDLK	A		R01-A.1535.1535.3.dta	30021715	NP_833346.1	aconitate hydratase
Rex01	WT	aerobiosis	1	F055469	4760	551.789	2	1101.56	1101.56	-0.761644	0	63.6	181	190	R	MGAEVFHALK	A		R01-D.2011.2011.2.dta	30023172	NP_834803.1	phosphopyruvate hydratase
Rex01	WT	aerobiosis	1	F055469	4761	551.789	2	1101.56	1101.56	0.146156	0	58.31	181	190	R	MGAEVFHALK	A		R01-D.2021.2021.2.dta	30023172	NP_834803.1	phosphopyruvate hydratase
Rex01	WT	aerobiosis	1	F055469	4762	368.195	3	1101.56	1101.56	0.258723	0	24.42	181	190	R	MGAEVFHALK	A		R01-D.2029.2029.3.dta	30023172	NP_834803.1	phosphopyruvate hydratase
Rex01	WT	aerobiosis	1	F055469	4763	551.79	2	1101.57	1101.57	-0.659061	0	48.33	140	149	R	GLEEISDIAR	C		R01-G.2669.2669.2.dta	30018905	NP_830536.1	transcriptional regulator TenI
Rex01	WT	aerobiosis	1	F055469	4764	551.791	2	1101.57	1101.57	0.248737	0	60.43	140	149	R	GLEEISDIAR	C		R01-G.2673.2673.2.dta	30018905	NP_830536.1	transcriptional regulator TenI
Rex01	WT	aerobiosis	1	F055469	4765	551.803	2	1101.59	1101.59	-0.442995	0	62.29	169	178	K	AVVELELDSK	K		R01-D.2501.2501.2.dta	30019646	NP_831277.1	30S ribosomal protein S1
Rex01	WT	aerobiosis	1	F055469	4766	551.803	2	1101.59	1101.59	0.115288	0	59.43	420	429	K	ELIEAVAETK	W		R01-A.2181.2181.2.dta	30021984	NP_833615.1	isoleucyl-tRNA synthetase
Rex01	WT	aerobiosis	1	F055469	4767	551.803	2	1101.59	1101.59	0.115288	0	60.14	420	429	K	ELIEAVAETK	W		R01-A.2188.2188.2.dta	30021984	NP_833615.1	isoleucyl-tRNA synthetase
Rex01	WT	aerobiosis	1	F055469	4768	551.803	2	1101.59	1101.59	0.101671	0	56.49	169	178	K	AVVELELDSK	K		R01-D.2496.2496.2.dta	30019646	NP_831277.1	30S ribosomal protein S1
Rex01	WT	aerobiosis	1	F055469	4769	551.808	2	1101.6	1101.6	-1.00127	0	32.06	149	159	K	SLAALGISNEK	M		R01-D.2173.2173.2.dta	30023450	NP_835081.1	glycosyltransferase
Rex01	WT	aerobiosis	1	F055469	4773	551.829	2	1101.64	1101.64	0.250535	1	23.08	193	201	R	DKIIIPFEK	I		R01-E.2751.2751.2.dta	30023231	NP_834862.1	degV family protein
Rex01	WT	aerobiosis	1	F055469	4779	552.279	2	1102.54	1102.54	0.345564	0	43.06	462	470	K	VENIVNMER	E		R01-A.1874.1874.2.dta	30021975	NP_833606.1	carbamoyl phosphate synthase large subunit
Rex01	WT	aerobiosis	1	F055469	4785	552.78	2	1103.55	1103.55	-0.366999	0	64.71	849	858	K	GVTELTAEER	L		R01-A.1354.1356.2.dta	30018372	NP_830003.1	DNA-directed RNA polymerase subunit beta
Rex01	WT	aerobiosis	1	F055469	4788	552.8	2	1103.58	1103.59	-1.30484	0	38.81	80	89	K	VFVDEGPTLK	R		R01-H.3256.3256.2.dta	30018385	NP_830016.1	50S ribosomal protein L22
Rex01	WT	aerobiosis	1	F055469	4789	552.8	2	1103.59	1103.59	-0.942382	0	22.83	80	89	K	VFVDEGPTLK	R		R01-G.2080.2080.2.dta	30018385	NP_830016.1	50S ribosomal protein L22
Rex01	WT	aerobiosis	1	F055469	4790	552.8	2	1103.59	1103.59	-0.942382	0	28.74	80	89	K	VFVDEGPTLK	R		R01-H.3247.3247.2.dta	30018385	NP_830016.1	50S ribosomal protein L22
Rex01	WT	aerobiosis	1	F055469	4791	552.8	2	1103.59	1103.59	-0.942382	0	29.17	80	89	K	VFVDEGPTLK	R		R01-H.2943.2943.2.dta	30018385	NP_830016.1	50S ribosomal protein L22
Rex01	WT	aerobiosis	1	F055469	4792	552.8	2	1103.59	1103.59	-0.579927	0	60.04	80	89	K	VFVDEGPTLK	R		R01-H.2328.2328.2.dta	30018385	NP_830016.1	50S ribosomal protein L22
Rex01	WT	aerobiosis	1	F055469	4793	552.8	2	1103.59	1103.59	-0.3987	0	23.7	80	89	K	VFVDEGPTLK	R		R01-H.2600.2600.2.dta	30018385	NP_830016.1	50S ribosomal protein L22
Rex01	WT	aerobiosis	1	F055469	4795	552.8	2	1103.59	1103.59	-0.217473	0	40.51	80	89	K	VFVDEGPTLK	R		R01-H.2432.2432.2.dta	30018385	NP_830016.1	50S ribosomal protein L22
Rex01	WT	aerobiosis	1	F055469	4796	552.8	2	1103.59	1103.59	-0.0362455	0	33.16	80	89	K	VFVDEGPTLK	R		R01-G.2076.2076.2.dta	30018385	NP_830016.1	50S ribosomal protein L22
Rex01	WT	aerobiosis	1	F055469	4797	552.8	2	1103.59	1103.59	-0.0362455	0	21.1	80	89	K	VFVDEGPTLK	R		R01-H.3130.3130.2.dta	30018385	NP_830016.1	50S ribosomal protein L22
Rex01	WT	aerobiosis	1	F055469	4798	552.8	2	1103.59	1103.59	-0.0362455	0	50.42	80	89	K	VFVDEGPTLK	R		R01-H.2440.2440.2.dta	30018385	NP_830016.1	50S ribosomal protein L22
Rex01	WT	aerobiosis	1	F055469	4799	552.8	2	1103.59	1103.59	-0.0362455	0	56.94	80	89	K	VFVDEGPTLK	R		R01-H.2319.2319.2.dta	30018385	NP_830016.1	50S ribosomal protein L22
Rex01	WT	aerobiosis	1	F055469	4800	552.8	2	1103.59	1103.59	-0.0362455	0	64.34	80	89	K	VFVDEGPTLK	R		R01-H.2255.2255.2.dta	30018385	NP_830016.1	50S ribosomal protein L22
Rex01	WT	aerobiosis	1	F055469	4801	552.801	2	1103.59	1103.59	0.144982	0	29.88	80	89	K	VFVDEGPTLK	R		R01-H.3044.3044.2.dta	30018385	NP_830016.1	50S ribosomal protein L22
Rex01	WT	aerobiosis	1	F055469	4802	552.801	2	1103.59	1103.59	0.144982	0	64.94	80	89	K	VFVDEGPTLK	R		R01-H.2263.2263.2.dta	30018385	NP_830016.1	50S ribosomal protein L22
Rex01	WT	aerobiosis	1	F055469	4803	552.801	2	1103.59	1103.59	0.688664	0	44.79	80	89	K	VFVDEGPTLK	R		R01-H.2584.2584.2.dta	30018385	NP_830016.1	50S ribosomal protein L22
Rex01	WT	aerobiosis	1	F055469	4804	552.801	2	1103.59	1103.59	0.688664	0	34.26	80	89	K	VFVDEGPTLK	R		R01-H.2913.2913.2.dta	30018385	NP_830016.1	50S ribosomal protein L22
Rex01	WT	aerobiosis	1	F055469	4805	552.801	2	1103.59	1103.59	1.23235	0	43.45	80	89	K	VFVDEGPTLK	R		R01-H.3037.3037.2.dta	30018385	NP_830016.1	50S ribosomal protein L22
Rex01	WT	aerobiosis	1	F055469	4806	552.806	2	1103.6	1103.6	-0.398696	0	40.13	147	156	K	EILEAFGLGR	-		R01-G.3689.3691.2.dta	30022381	NP_834012.1	putative metalloprotease
Rex01	WT	aerobiosis	1	F055469	4811	552.815	2	1103.62	1103.62	-0.803721	0	52.09	319	328	K	GIAMLFVTPR	E		R01-B.3881.3881.2.dta	30018496	NP_830127.1	ATP-dependent RNA helicase
Rex01	WT	aerobiosis	1	F055469	4812	552.815	2	1103.62	1103.62	-0.441277	0	55.18	319	328	K	GIAMLFVTPR	E		R01-B.3884.3884.2.dta	30018496	NP_830127.1	ATP-dependent RNA helicase
Rex01	WT	aerobiosis	1	F055469	4813	552.816	2	1103.62	1103.62	0.283613	0	51.74	319	328	K	GIAMLFVTPR	E		R01-C.4133.4133.2.dta	30018496	NP_830127.1	ATP-dependent RNA helicase
Rex01	WT	aerobiosis	1	F055469	4814	552.816	2	1103.62	1103.62	0.464836	0	54.6	319	328	K	GIAMLFVTPR	E		R01-C.4129.4129.2.dta	30018496	NP_830127.1	ATP-dependent RNA helicase
Rex01	WT	aerobiosis	1	F055469	4817	553.269	2	1104.52	1104.52	0.0923475	0	29.24	224	233	K	NIDTGMGLER	M		R01-A.1949.1949.2.dta	30022464	NP_834095.1	alanyl-tRNA synthetase
Rex01	WT	aerobiosis	1	F055469	4818	553.269	2	1104.52	1104.52	0.0923475	0	40.46	224	233	K	NIDTGMGLER	M		R01-A.1957.1957.2.dta	30022464	NP_834095.1	alanyl-tRNA synthetase
Rex01	WT	aerobiosis	1	F055469	4819	553.282	2	1104.55	1104.55	-0.28609	0	30.69	2	10	M	TVTFYSYPK	C		R01-I.2526.2526.2.dta	30023032	NP_834663.1	arsenate reductase family protein
Rex01	WT	aerobiosis	1	F055469	4820	553.282	2	1104.55	1104.55	-0.10502	0	34.99	2	10	M	TVTFYSYPK	C		R01-I.2519.2519.2.dta	30023032	NP_834663.1	arsenate reductase family protein
Rex01	WT	aerobiosis	1	F055469	4822	553.282	2	1104.55	1104.55	-0.10502	0	25.68	2	10	M	TVTFYSYPK	C		R01-H.2481.2481.2.dta	30023032	NP_834663.1	arsenate reductase family protein
Rex01	WT	aerobiosis	1	F055469	4825	553.304	2	1104.59	1104.59	-0.0995842	0	73.24	61	70	K	GVDSLAFLQR	V		R01-D.3331.3331.2.dta	30022309	NP_833940.1	glycine cleavage system aminomethyltransferase T
Rex01	WT	aerobiosis	1	F055469	4826	553.304	2	1104.59	1104.59	0.26254	0	76.48	61	70	K	GVDSLAFLQR	V		R01-D.3336.3336.2.dta	30022309	NP_833940.1	glycine cleavage system aminomethyltransferase T
Rex01	WT	aerobiosis	1	F055469	4827	553.304	2	1104.59	1104.59	0.624665	0	52.94	6	15	K	QVFSIDLAGR	Q		R01-B.3190.3192.2.dta	30021896	NP_833527.1	polynucleotide phosphorylase/polyadenylase
Rex01	WT	aerobiosis	1	F055469	4829	553.766	2	1105.52	1105.52	-0.666655	0	41.21	65	74	R	NTQDAMSALR	T		R01-E.1646.1646.2.dta	30019803	NP_831434.1	flagellin
Rex01	WT	aerobiosis	1	F055469	4830	553.766	2	1105.52	1105.52	-0.304834	0	61.01	65	74	R	NTQDAMSALR	T		R01-E.1654.1654.2.dta	30019803	NP_831434.1	flagellin
Rex01	WT	aerobiosis	1	F055469	4831	553.766	2	1105.52	1105.52	-0.123924	0	63.59	65	74	R	NTQDAMSALR	T		R01-F.1373.1373.2.dta	30019803	NP_831434.1	flagellin
Rex01	WT	aerobiosis	1	F055469	4832	553.766	2	1105.52	1105.52	-0.123924	0	51.82	65	74	R	NTQDAMSALR	T		R01-F.1381.1381.2.dta	30019803	NP_831434.1	flagellin
Rex01	WT	aerobiosis	1	F055469	4833	553.767	2	1105.52	1105.52	0.0569868	0	80.5	65	74	R	NTQDAMSALR	T		R01-E.1408.1408.2.dta	30019803	NP_831434.1	flagellin
Rex01	WT	aerobiosis	1	F055469	4834	553.767	2	1105.52	1105.52	0.237897	0	83.76	65	74	R	NTQDAMSALR	T		R01-E.1511.1511.2.dta	30019803	NP_831434.1	flagellin
Rex01	WT	aerobiosis	1	F055469	4835	553.767	2	1105.52	1105.52	0.237897	0	80.62	65	74	R	NTQDAMSALR	T		R01-E.1520.1520.2.dta	30019803	NP_831434.1	flagellin
Rex01	WT	aerobiosis	1	F055469	4836	553.767	2	1105.52	1105.52	0.237897	0	70.57	65	74	R	NTQDAMSALR	T		R01-E.1400.1400.2.dta	30019803	NP_831434.1	flagellin
Rex01	WT	aerobiosis	1	F055469	4837	553.795	2	1105.57	1105.58	-1.70771	0	47.94	48	56	R	LAYEINDLR	E		R01-I.2912.2912.2.dta	30023498	NP_835129.1	30S ribosomal protein S6
Rex01	WT	aerobiosis	1	F055469	4838	553.795	2	1105.58	1105.58	-0.6223	0	69.17	48	56	R	LAYEINDLR	E		R01-I.2870.2870.2.dta	30023498	NP_835129.1	30S ribosomal protein S6
Rex01	WT	aerobiosis	1	F055469	4839	553.795	2	1105.58	1105.58	-0.260498	0	44.75	48	56	R	LAYEINDLR	E		R01-I.2960.2960.2.dta	30023498	NP_835129.1	30S ribosomal protein S6
Rex01	WT	aerobiosis	1	F055469	4840	553.795	2	1105.58	1105.58	-0.260498	0	69.52	48	56	R	LAYEINDLR	E		R01-I.2863.2863.2.dta	30023498	NP_835129.1	30S ribosomal protein S6
Rex01	WT	aerobiosis	1	F055469	4841	553.795	2	1105.58	1105.58	-0.260498	0	76.53	48	56	R	LAYEINDLR	E		R01-I.2780.2780.2.dta	30023498	NP_835129.1	30S ribosomal protein S6
Rex01	WT	aerobiosis	1	F055469	4842	553.796	2	1105.58	1105.58	-0.0795965	0	38.96	48	56	R	LAYEINDLR	E		R01-I.2954.2954.2.dta	30023498	NP_835129.1	30S ribosomal protein S6
Rex01	WT	aerobiosis	1	F055469	4843	553.796	2	1105.58	1105.58	0.101305	0	72.47	48	56	R	LAYEINDLR	E		R01-I.2772.2772.2.dta	30023498	NP_835129.1	30S ribosomal protein S6
Rex01	WT	aerobiosis	1	F055469	4844	553.796	2	1105.58	1105.58	0.644008	0	47.66	48	56	R	LAYEINDLR	E		R01-I.2920.2920.2.dta	30023498	NP_835129.1	30S ribosomal protein S6
Rex01	WT	aerobiosis	1	F055469	4849	553.801	2	1105.59	1105.59	-0.6639	0	39.02	349	357	K	PLDEHINLR	A		R01-B.1028.1028.2.dta	30018336	NP_829967.1	cell division protein ftsH
Rex01	WT	aerobiosis	1	F055469	4850	553.801	2	1105.59	1105.59	-0.691939	1	30.01	47	57	K	AGVVSAGDFKR	I		R01-I.1149.1149.2.dta	30022649	NP_834280.1	50S ribosomal protein L35
Rex01	WT	aerobiosis	1	F055469	4851	553.801	2	1105.59	1105.59	-0.51104	1	42.1	47	57	K	AGVVSAGDFKR	I		R01-I.1152.1152.2.dta	30022649	NP_834280.1	50S ribosomal protein L35
Rex01	WT	aerobiosis	1	F055469	4852	553.801	2	1105.59	1105.59	-0.51104	1	33.49	47	57	K	AGVVSAGDFKR	I		R01-H.1113.1113.2.dta	30022649	NP_834280.1	50S ribosomal protein L35
Rex01	WT	aerobiosis	1	F055469	4853	553.801	2	1105.59	1105.59	-0.330141	1	45.87	47	57	K	AGVVSAGDFKR	I		R01-H.1120.1120.2.dta	30022649	NP_834280.1	50S ribosomal protein L35
Rex01	WT	aerobiosis	1	F055469	4854	553.805	2	1105.59	1105.6	-0.650328	1	23.91	54	62	K	VNIMNYKPK	A		R01-H.1770.1770.2.dta	30018382	NP_830013.1	50S ribosomal protein L23
Rex01	WT	aerobiosis	1	F055469	4855	369.539	3	1105.59	1105.6	-0.447723	1	28.35	54	62	K	VNIMNYKPK	A		R01-H.1656.1656.3.dta	30018382	NP_830013.1	50S ribosomal protein L23
Rex01	WT	aerobiosis	1	F055469	4856	553.805	2	1105.6	1105.6	-0.288532	1	37.99	54	62	K	VNIMNYKPK	A		R01-I.1682.1682.2.dta	30018382	NP_830013.1	50S ribosomal protein L23
Rex01	WT	aerobiosis	1	F055469	4857	553.805	2	1105.6	1105.6	-0.288532	1	31.7	54	62	K	VNIMNYKPK	A		R01-I.1673.1673.2.dta	30018382	NP_830013.1	50S ribosomal protein L23
Rex01	WT	aerobiosis	1	F055469	4858	553.805	2	1105.6	1105.6	-0.107634	1	29.38	54	62	K	VNIMNYKPK	A		R01-H.1777.1777.2.dta	30018382	NP_830013.1	50S ribosomal protein L23
Rex01	WT	aerobiosis	1	F055469	4859	553.805	2	1105.6	1105.6	-0.107634	1	53.25	54	62	K	VNIMNYKPK	A		R01-H.1650.1650.2.dta	30018382	NP_830013.1	50S ribosomal protein L23
Rex01	WT	aerobiosis	1	F055469	4860	553.805	2	1105.6	1105.6	-0.107634	1	41.16	54	62	K	VNIMNYKPK	A		R01-H.1643.1643.2.dta	30018382	NP_830013.1	50S ribosomal protein L23
Rex01	WT	aerobiosis	1	F055469	4861	369.539	3	1105.6	1105.6	0.366318	1	35.72	54	62	K	VNIMNYKPK	A		R01-H.1652.1652.3.dta	30018382	NP_830013.1	50S ribosomal protein L23
Rex01	WT	aerobiosis	1	F055469	4863	553.808	2	1105.6	1105.6	-0.601482	0	38.39	71	79	R	IEDVVQYIK	-		R01-J.2475.2475.2.dta	30020054	NP_831685.1	Phage protein
Rex01	WT	aerobiosis	1	F055469	4864	553.808	2	1105.6	1105.6	0.303002	0	36.11	71	79	R	IEDVVQYIK	-		R01-J.2478.2478.2.dta	30020054	NP_831685.1	Phage protein
Rex01	WT	aerobiosis	1	F055469	4888	554.748	2	1107.48	1107.48	-0.100227	0	58.5	254	262	R	YAAFSSCFR	S		R01-C.2441.2441.2.dta	30018290	NP_829921.1	seryl-tRNA synthetase
Rex01	WT	aerobiosis	1	F055469	4889	554.748	2	1107.48	1107.48	0.441543	0	43.89	254	262	R	YAAFSSCFR	S		R01-C.2448.2448.2.dta	30018290	NP_829921.1	seryl-tRNA synthetase
Rex01	WT	aerobiosis	1	F055469	4895	554.797	2	1107.58	1107.58	-1.62426	0	25.38	14	23	K	MPMIGLGVYK	A		R01-E.3536.3536.2.dta	30022184	NP_833815.1	2,5-diketo-D-gluconic acid reductase
Rex01	WT	aerobiosis	1	F055469	4897	554.798	2	1107.58	1107.58	0.000902868	0	37.81	14	23	K	MPMIGLGVYK	A		R01-E.3544.3544.2.dta	30022184	NP_833815.1	2,5-diketo-D-gluconic acid reductase
Rex01	WT	aerobiosis	1	F055469	4909	555.259	2	1108.5	1108.5	-0.242669	0	26.04	512	520	K	ENNMMPVFK	M		R01-A.2774.2774.2.dta	30021975	NP_833606.1	carbamoyl phosphate synthase large subunit
Rex01	WT	aerobiosis	1	F055469	4912	555.266	2	1108.52	1108.52	-0.787537	0	20.35	52	60	R	DFGLPEEFR	N		R01-C.3937.3937.2.dta	30021864	NP_833495.1	tRNA 2-methylthioadenosine synthase
Rex01	WT	aerobiosis	1	F055469	4917	555.295	2	1108.58	1108.58	-0.318426	0	43.65	49	59	K	YALASASGLEK	E		R01-E.1823.1823.2.dta	30020150	NP_831781.1	Alpha/beta hydrolase
Rex01	WT	aerobiosis	1	F055469	4918	555.295	2	1108.58	1108.58	0.0423967	0	47.94	49	59	K	YALASASGLEK	E		R01-E.1834.1834.2.dta	30020150	NP_831781.1	Alpha/beta hydrolase
Rex01	WT	aerobiosis	1	F055469	4923	555.797	2	1109.58	1109.58	-0.200977	0	31.52	291	299	K	TVVYEQMLK	E		R01-D.2445.2445.2.dta	30020129	NP_831760.1	putative murein endopeptidase
Rex01	WT	aerobiosis	1	F055469	4924	555.797	2	1109.58	1109.58	-0.0207286	0	22.02	291	299	K	TVVYEQMLK	E		R01-D.2451.2451.2.dta	30020129	NP_831760.1	putative murein endopeptidase
Rex01	WT	aerobiosis	1	F055469	4925	556.271	2	1110.53	1110.53	-0.0216114	1	42.87	311	319	R	IIEAYDKME	-		R01-E.1805.1805.2.dta	30022383	NP_834014.1	PhoH family protein
Rex01	WT	aerobiosis	1	F055469	4948	556.34	2	1110.66	1110.66	0.0207083	0	62.43	49	59	K	ALIALGLSPEK	V		R01-A.3353.3353.2.dta	30018352	NP_829983.1	negative regulator of genetic competence clpC/mecB
Rex01	WT	aerobiosis	1	F055469	4949	556.34	2	1110.67	1110.66	0.200781	0	42.4	49	59	K	ALIALGLSPEK	V		R01-A.3359.3359.2.dta	30018352	NP_829983.1	negative regulator of genetic competence clpC/mecB
Rex01	WT	aerobiosis	1	F055469	4972	556.783	2	1111.55	1111.55	0.642346	0	34.41	142	151	K	IDLPSADPER	V		R01-B.1883.1883.2.dta	30022398	NP_834029.1	GTP-binding protein LepA
Rex01	WT	aerobiosis	1	F055469	4975	556.808	2	1111.6	1111.6	-0.109751	0	33.21	351	359	K	VLNEINWPK	G		R01-D.2899.2899.2.dta	30020129	NP_831760.1	putative murein endopeptidase
Rex01	WT	aerobiosis	1	F055469	4976	556.809	2	1111.6	1111.6	0.250089	0	45.15	351	359	K	VLNEINWPK	G		R01-D.2896.2896.2.dta	30020129	NP_831760.1	putative murein endopeptidase
Rex01	WT	aerobiosis	1	F055469	4983	557.293	2	1112.57	1112.57	0.101567	0	36.18	196	205	K	EGDVIENLPK	V		R01-C.2289.2289.2.dta	30021864	NP_833495.1	tRNA 2-methylthioadenosine synthase
Rex01	WT	aerobiosis	1	F055469	4984	557.293	2	1112.57	1112.57	0.101567	0	24.31	196	205	K	EGDVIENLPK	V		R01-C.2279.2279.2.dta	30021864	NP_833495.1	tRNA 2-methylthioadenosine synthase
Rex01	WT	aerobiosis	1	F055469	4993	557.744	2	1113.47	1113.47	0.275714	0	29.41	334	341	K	WMNNQYMK	K		R01-C.1907.1907.2.dta	30018358	NP_829989.1	glutamyl-tRNA synthetase
Rex01	WT	aerobiosis	1	F055469	4994	557.744	2	1113.47	1113.47	0.455332	0	23.76	334	341	K	WMNNQYMK	K		R01-C.1901.1901.2.dta	30018358	NP_829989.1	glutamyl-tRNA synthetase
Rex01	WT	aerobiosis	1	F055469	4997	557.792	2	1113.57	1113.57	-0.70494	1	28.89	25	33	K	KYTFDVDVK	S		R01-H.2106.2106.2.dta	30018382	NP_830013.1	50S ribosomal protein L23
Rex01	WT	aerobiosis	1	F055469	4998	557.793	2	1113.57	1113.57	-0.152662	1	42.48	398	406	K	TKEYFTNVI	-		R01-D.2954.2954.2.dta	30023021	NP_834652.1	cysteine desulfhydrase
Rex01	WT	aerobiosis	1	F055469	5000	557.793	2	1113.57	1113.57	-0.166132	1	38.1	25	33	K	KYTFDVDVK	S		R01-H.2111.2111.2.dta	30018382	NP_830013.1	50S ribosomal protein L23
Rex01	WT	aerobiosis	1	F055469	5001	557.793	2	1113.57	1113.57	0.206543	1	41.46	398	406	K	TKEYFTNVI	-		R01-D.2961.2961.2.dta	30023021	NP_834652.1	cysteine desulfhydrase
Rex01	WT	aerobiosis	1	F055469	5002	557.793	2	1113.57	1113.57	0.372675	1	49.63	25	33	K	KYTFDVDVK	S		R01-H.2015.2015.2.dta	30018382	NP_830013.1	50S ribosomal protein L23
Rex01	WT	aerobiosis	1	F055469	5004	557.793	2	1113.57	1113.57	0.73188	1	52.9	25	33	K	KYTFDVDVK	S		R01-H.2023.2023.2.dta	30018382	NP_830013.1	50S ribosomal protein L23
Rex01	WT	aerobiosis	1	F055469	5005	557.793	2	1113.57	1113.57	0.73188	1	49.81	25	33	K	KYTFDVDVK	S		R01-I.2032.2032.2.dta	30018382	NP_830013.1	50S ribosomal protein L23
Rex01	WT	aerobiosis	1	F055469	5006	557.793	2	1113.57	1113.57	1.09108	1	44.81	25	33	K	KYTFDVDVK	S		R01-I.2028.2028.2.dta	30018382	NP_830013.1	50S ribosomal protein L23
Rex01	WT	aerobiosis	1	F055469	5007	557.796	2	1113.58	1113.58	-1.05246	0	22.1	735	743	R	EQQIDVINR	T		R01-A.1599.1599.2.dta	30018697	NP_830328.1	formate acetyltransferase
Rex01	WT	aerobiosis	1	F055469	5008	557.796	2	1113.58	1113.58	-0.154457	0	37.59	735	743	R	EQQIDVINR	T		R01-B.1319.1319.2.dta	30018697	NP_830328.1	formate acetyltransferase
Rex01	WT	aerobiosis	1	F055469	5010	557.796	2	1113.58	1113.58	0.204745	0	49.27	735	743	R	EQQIDVINR	T		R01-B.1418.1418.2.dta	30018697	NP_830328.1	formate acetyltransferase
Rex01	WT	aerobiosis	1	F055469	5011	557.796	2	1113.58	1113.58	0.384347	0	30.41	735	743	R	EQQIDVINR	T		R01-B.1323.1323.2.dta	30018697	NP_830328.1	formate acetyltransferase
Rex01	WT	aerobiosis	1	F055469	5013	557.814	2	1113.61	1113.61	0.0457968	0	49.8	177	185	K	SQLQELIQR	D		R01-F.2313.2313.2.dta	30021937	NP_833568.1	ribonuclease III
Rex01	WT	aerobiosis	1	F055469	5014	557.815	2	1113.61	1113.61	0.404988	0	50.1	177	185	K	SQLQELIQR	D		R01-F.2309.2309.2.dta	30021937	NP_833568.1	ribonuclease III
Rex01	WT	aerobiosis	1	F055469	5015	557.826	2	1113.64	1113.64	-1.716	0	21.55	17	27	R	PATLLVNTASK	F		R01-A.1810.1810.2.dta	30022136	NP_833767.1	phosphocarrier protein HPr
Rex01	WT	aerobiosis	1	F055469	5017	557.827	2	1113.64	1113.64	0.0799182	0	79.33	17	27	R	PATLLVNTASK	F		R01-I.1855.1855.2.dta	30022136	NP_833767.1	phosphocarrier protein HPr
Rex01	WT	aerobiosis	1	F055469	5018	557.845	2	1113.68	1113.68	-0.272072	1	39.02	98	108	K	KLTGGVEGLLK	G		R01-C.2225.2225.2.dta	30022058	NP_833689.1	dihydrolipoamide dehydrogenase
Rex01	WT	aerobiosis	1	F055469	5019	557.845	2	1113.68	1113.68	-0.272072	1	50.54	98	108	K	KLTGGVEGLLK	G		R01-C.2232.2232.2.dta	30022058	NP_833689.1	dihydrolipoamide dehydrogenase
Rex01	WT	aerobiosis	1	F055469	5020	558.279	2	1114.54	1114.54	-0.555384	0	44.43	29	38	K	ELGMNAEPVR	L		R01-E.1496.1496.2.dta	30020945	NP_832576.1	putative manganese-dependent inorganic pyrophosphatase
Rex01	WT	aerobiosis	1	F055469	5021	558.279	2	1114.54	1114.54	-0.375938	0	46.72	29	38	K	ELGMNAEPVR	L		R01-E.1492.1492.2.dta	30020945	NP_832576.1	putative manganese-dependent inorganic pyrophosphatase
Rex01	WT	aerobiosis	1	F055469	5022	558.279	2	1114.54	1114.54	0.162398	0	25.04	29	38	K	ELGMNAEPVR	L		R01-E.1549.1549.2.dta	30020945	NP_832576.1	putative manganese-dependent inorganic pyrophosphatase
Rex01	WT	aerobiosis	1	F055469	5026	558.313	2	1114.61	1114.61	-2.01595	0	57.25	273	283	K	IPGIFAAGDVR	E		R01-E.3110.3110.2.dta	30023192	NP_834823.1	thioredoxin reductase
Rex01	WT	aerobiosis	1	F055469	5027	558.314	2	1114.61	1114.61	-0.401036	0	71.24	273	283	K	IPGIFAAGDVR	E		R01-E.3118.3118.2.dta	30023192	NP_834823.1	thioredoxin reductase
Rex01	WT	aerobiosis	1	F055469	5029	558.324	2	1114.63	1114.63	-0.314004	1	44.06	330	339	R	EITELAGKVR	T		R01-C.1318.1318.2.dta	30022241	NP_833872.1	branched-chain alpha-keto acid dehydrogenase subunit E2
Rex01	WT	aerobiosis	1	F055469	5030	558.324	2	1114.63	1114.63	-0.134573	1	26.43	330	339	R	EITELAGKVR	T		R01-C.1313.1313.2.dta	30022241	NP_833872.1	branched-chain alpha-keto acid dehydrogenase subunit E2
Rex01	WT	aerobiosis	1	F055469	5031	558.327	2	1114.64	1114.64	-0.00807437	0	35.19	218	228	K	LVGTSPGFIPK	N		R01-E.2415.2415.2.dta	30019907	NP_831538.1	cysteine synthase A
Rex01	WT	aerobiosis	1	F055469	5032	558.327	2	1114.64	1114.64	0.171356	0	50.94	218	228	K	LVGTSPGFIPK	N		R01-E.2408.2408.2.dta	30019907	NP_831538.1	cysteine synthase A
Rex01	WT	aerobiosis	1	F055469	5035	558.337	2	1114.66	1114.66	-1.17704	0	35.81	207	216	R	AVLELLQTTK	S		R01-F.2948.2948.2.dta	30022601	NP_834232.1	enoyl-CoA hydratase
Rex01	WT	aerobiosis	1	F055469	5036	558.337	2	1114.66	1114.66	0.258375	0	46.79	207	216	R	AVLELLQTTK	S		R01-F.2961.2961.2.dta	30022601	NP_834232.1	enoyl-CoA hydratase
Rex01	WT	aerobiosis	1	F055469	5044	558.77	2	1115.52	1115.52	0.129087	0	46.25	46	55	K	AYSAVEAYSR	A		R01-G.1245.1245.2.dta	30022700	NP_834331.1	universal stress protein
Rex01	WT	aerobiosis	1	F055469	5045	558.77	2	1115.53	1115.52	0.308375	0	41.19	46	55	K	AYSAVEAYSR	A		R01-G.1242.1242.2.dta	30022700	NP_834331.1	universal stress protein
Rex01	WT	aerobiosis	1	F055469	5067	558.8	2	1115.59	1115.59	-0.354074	1	20.59	13	21	R	IKYSSDLYK	I		R01-J.1181.1183.2.dta	30019691	NP_831322.1	hypothetical protein BC1544
Rex01	WT	aerobiosis	1	F055469	5087	558.82	2	1115.63	1115.63	-0.335238	1	36.83	305	314	K	VLKETMAPVL	-	Oxidation (M) [6]	R01-E.1964.1964.2.dta	30022937	NP_834568.1	L-lactate dehydrogenase
Rex01	WT	aerobiosis	1	F055469	5088	558.821	2	1115.63	1115.63	0.381848	1	26.82	305	314	K	VLKETMAPVL	-	Oxidation (M) [6]	R01-E.1969.1969.2.dta	30022937	NP_834568.1	L-lactate dehydrogenase
Rex01	WT	aerobiosis	1	F055469	5091	558.822	2	1115.63	1115.63	-0.389914	0	51.3	201	211	R	VIVSNVAGTTR	D		R01-D.1076.1076.2.dta	30019652	NP_831283.1	GTP-binding protein EngA
Rex01	WT	aerobiosis	1	F055469	5092	558.824	2	1115.63	1115.63	-0.20885	0	67.44	372	382	R	VAPQVAAYVAK	A		R01-D.1747.1747.2.dta	30022679	NP_834310.1	NAD-dependent malic enzyme
Rex01	WT	aerobiosis	1	F055469	5093	558.824	2	1115.63	1115.63	-0.0295796	0	37.8	372	382	R	VAPQVAAYVAK	A		R01-D.1742.1742.2.dta	30022679	NP_834310.1	NAD-dependent malic enzyme
Rex01	WT	aerobiosis	1	F055469	5134	559.291	2	1116.57	1116.57	1.41416	0	21.35	57	67	R	PTAGTISIDDK	D		R01-E.1873.1873.2.dta	30018554	NP_830185.1	ABC transporter ATP-binding protein
Rex01	WT	aerobiosis	1	F055469	5137	559.294	2	1116.57	1116.58	-2.91158	0	68.73	163	173	R	AGADVTLIDSR	E		R01-E.1880.1880.2.dta	30019723	NP_831354.1	thiosulfate sulfurtransferase
Rex01	WT	aerobiosis	1	F055469	5138	559.3	2	1116.59	1116.58	0.876781	0	31.14	79	88	R	NSAIPMLDLK	G	Oxidation (M) [6]	R01-F.2737.2737.2.dta	30022069	NP_833700.1	tetrahydrodipicolinate N-acetyltransferase
Rex01	WT	aerobiosis	1	F055469	5139	559.3	2	1116.59	1116.58	1.23502	0	22.45	79	88	R	NSAIPMLDLK	G	Oxidation (M) [6]	R01-F.2668.2668.2.dta	30022069	NP_833700.1	tetrahydrodipicolinate N-acetyltransferase
Rex01	WT	aerobiosis	1	F055469	5140	559.3	2	1116.59	1116.58	1.23502	0	27.59	79	88	R	NSAIPMLDLK	G	Oxidation (M) [6]	R01-F.2673.2673.2.dta	30022069	NP_833700.1	tetrahydrodipicolinate N-acetyltransferase
Rex01	WT	aerobiosis	1	F055469	5141	559.301	2	1116.59	1116.58	1.41413	0	22	79	88	R	NSAIPMLDLK	G	Oxidation (M) [6]	R01-F.2740.2740.2.dta	30022069	NP_833700.1	tetrahydrodipicolinate N-acetyltransferase
Rex01	WT	aerobiosis	1	F055469	5142	559.305	2	1116.6	1116.6	-0.583917	0	37.98	65	73	R	ITQLENMIR	N		R01-G.2689.2689.2.dta	30022455	NP_834086.1	transcription elongation factor GreA
Rex01	WT	aerobiosis	1	F055469	5143	559.305	2	1116.6	1116.6	0.132546	0	58.65	65	73	R	ITQLENMIR	N		R01-G.2601.2601.2.dta	30022455	NP_834086.1	transcription elongation factor GreA
Rex01	WT	aerobiosis	1	F055469	5144	559.305	2	1116.6	1116.6	0.132546	0	71.59	65	73	R	ITQLENMIR	N		R01-G.2605.2605.2.dta	30022455	NP_834086.1	transcription elongation factor GreA
Rex01	WT	aerobiosis	1	F055469	5145	559.306	2	1116.6	1116.6	0.669893	0	41.19	65	73	R	ITQLENMIR	N		R01-G.2703.2703.2.dta	30022455	NP_834086.1	transcription elongation factor GreA
Rex01	WT	aerobiosis	1	F055469	5146	559.309	2	1116.6	1116.6	-0.291061	0	35.43	365	373	R	LINNNVQFR	A		R01-B.1625.1625.2.dta	30021921	NP_833552.1	DNA topoisomerase I
Rex01	WT	aerobiosis	1	F055469	5147	559.309	2	1116.6	1116.6	-0.111947	0	30.57	365	373	R	LINNNVQFR	A		R01-B.1618.1618.2.dta	30021921	NP_833552.1	DNA topoisomerase I
Rex01	WT	aerobiosis	1	F055469	5148	559.322	2	1116.63	1116.63	1.01018	0	70.12	167	177	K	LIVAGASAYPR	V		R01-D.1923.1923.2.dta	30023347	NP_834978.1	serine hydroxymethyltransferase
Rex01	WT	aerobiosis	1	F055469	5149	559.323	2	1116.63	1116.63	1.3684	0	101.93	167	177	K	LIVAGASAYPR	V		R01-D.1930.1930.2.dta	30023347	NP_834978.1	serine hydroxymethyltransferase
Rex01	WT	aerobiosis	1	F055469	5153	559.77	2	1117.52	1117.53	-0.239816	0	69.78	145	154	K	AGEITEDDLR	G		R01-F.1276.1278.2.dta	30021912	NP_833543.1	ribosome recycling factor
Rex01	WT	aerobiosis	1	F055469	5155	559.77	2	1117.53	1117.53	-0.0608487	0	68.11	145	154	K	AGEITEDDLR	G		R01-F.1345.1345.2.dta	30021912	NP_833543.1	ribosome recycling factor
Rex01	WT	aerobiosis	1	F055469	5156	559.77	2	1117.53	1117.53	0.118118	0	27.91	145	154	K	AGEITEDDLR	G		R01-F.1499.1499.2.dta	30021912	NP_833543.1	ribosome recycling factor
Rex01	WT	aerobiosis	1	F055469	5157	559.77	2	1117.53	1117.53	0.297085	0	81.28	145	154	K	AGEITEDDLR	G		R01-F.1352.1352.2.dta	30021912	NP_833543.1	ribosome recycling factor
Rex01	WT	aerobiosis	1	F055469	5158	559.77	2	1117.53	1117.53	0.297085	0	36.92	145	154	K	AGEITEDDLR	G		R01-G.1317.1317.2.dta	30021912	NP_833543.1	ribosome recycling factor
Rex01	WT	aerobiosis	1	F055469	5159	559.77	2	1117.53	1117.53	0.297085	0	25.23	145	154	K	AGEITEDDLR	G		R01-G.1323.1323.2.dta	30021912	NP_833543.1	ribosome recycling factor
Rex01	WT	aerobiosis	1	F055469	5162	559.787	2	1117.56	1117.56	-0.499302	0	24.81	181	190	R	MGAEVFHALK	A	Oxidation (M) [1]	R01-D.1402.1402.2.dta	30023172	NP_834803.1	phosphopyruvate hydratase
Rex01	WT	aerobiosis	1	F055469	5163	559.787	2	1117.56	1117.56	-0.499302	0	32.32	181	190	R	MGAEVFHALK	A	Oxidation (M) [1]	R01-D.1406.1406.2.dta	30023172	NP_834803.1	phosphopyruvate hydratase
Rex01	WT	aerobiosis	1	F055469	5165	559.788	2	1117.56	1117.56	-0.295286	0	59.04	114	123	R	MGLVLDMSPR	A		R01-A.3423.3423.2.dta	30018373	NP_830004.1	DNA-directed RNA polymerase subunit beta'
Rex01	WT	aerobiosis	1	F055469	5166	559.789	2	1117.56	1117.56	1.1364	0	74.1	114	123	R	MGLVLDMSPR	A		R01-A.3419.3419.2.dta	30018373	NP_830004.1	DNA-directed RNA polymerase subunit beta'
Rex01	WT	aerobiosis	1	F055469	5167	559.795	2	1117.58	1117.58	-1.18023	0	41.14	188	197	K	TAELFGIDPR	V		R01-E.3173.3173.2.dta	30023417	NP_835048.1	phosphotransacetylase
Rex01	WT	aerobiosis	1	F055469	5168	559.796	2	1117.58	1117.58	-0.10648	0	43.5	188	197	K	TAELFGIDPR	V		R01-E.3178.3178.2.dta	30023417	NP_835048.1	phosphotransacetylase
Rex01	WT	aerobiosis	1	F055469	5172	559.814	2	1117.61	1117.61	-0.0858973	0	36.7	100	109	K	ETGYALVPLR	I		R01-G.2838.2838.2.dta	30023165	NP_834796.1	SsrA-binding protein
Rex01	WT	aerobiosis	1	F055469	5174	559.814	2	1117.61	1117.61	0.450961	0	38.2	100	109	K	ETGYALVPLR	I		R01-G.2834.2834.2.dta	30023165	NP_834796.1	SsrA-binding protein
Rex01	WT	aerobiosis	1	F055469	5175	559.819	2	1117.62	1117.62	-1.17302	1	23.38	8	16	R	KNEIIAQFR	T		R01-I.3368.3368.2.dta	30021897	NP_833528.1	30S ribosomal protein S15
Rex01	WT	aerobiosis	1	F055469	5176	559.819	2	1117.62	1117.62	-0.815122	1	61.92	8	16	R	KNEIIAQFR	T		R01-H.1794.1794.2.dta	30021897	NP_833528.1	30S ribosomal protein S15
Rex01	WT	aerobiosis	1	F055469	5178	559.819	2	1117.62	1117.62	-0.45722	1	57.39	8	16	R	KNEIIAQFR	T		R01-H.1799.1799.2.dta	30021897	NP_833528.1	30S ribosomal protein S15
Rex01	WT	aerobiosis	1	F055469	5179	559.819	2	1117.62	1117.62	-0.45722	1	57.12	8	16	R	KNEIIAQFR	T		R01-I.1768.1768.2.dta	30021897	NP_833528.1	30S ribosomal protein S15
Rex01	WT	aerobiosis	1	F055469	5181	559.819	2	1117.62	1117.62	-0.278269	1	21.11	8	16	R	KNEIIAQFR	T		R01-I.3519.3519.2.dta	30021897	NP_833528.1	30S ribosomal protein S15
Rex01	WT	aerobiosis	1	F055469	5182	559.819	2	1117.62	1117.62	-0.0993178	1	20.52	8	16	R	KNEIIAQFR	T		R01-I.3524.3524.2.dta	30021897	NP_833528.1	30S ribosomal protein S15
Rex01	WT	aerobiosis	1	F055469	5184	559.819	2	1117.62	1117.62	-0.0993178	1	48.28	8	16	R	KNEIIAQFR	T		R01-I.1776.1776.2.dta	30021897	NP_833528.1	30S ribosomal protein S15
Rex01	WT	aerobiosis	1	F055469	5185	559.819	2	1117.62	1117.62	-0.0993178	1	56.27	8	16	R	KNEIIAQFR	T		R01-I.1879.1879.2.dta	30021897	NP_833528.1	30S ribosomal protein S15
Rex01	WT	aerobiosis	1	F055469	5186	559.819	2	1117.62	1117.62	-0.0993178	1	44.99	8	16	R	KNEIIAQFR	T		R01-I.1889.1889.2.dta	30021897	NP_833528.1	30S ribosomal protein S15
Rex01	WT	aerobiosis	1	F055469	5188	559.819	2	1117.62	1117.62	0.0796332	1	20.89	8	16	R	KNEIIAQFR	T		R01-I.2339.2339.2.dta	30021897	NP_833528.1	30S ribosomal protein S15
Rex01	WT	aerobiosis	1	F055469	5189	559.819	2	1117.62	1117.62	0.0796332	1	50.88	8	16	R	KNEIIAQFR	T		R01-I.1988.1988.2.dta	30021897	NP_833528.1	30S ribosomal protein S15
Rex01	WT	aerobiosis	1	F055469	5190	559.82	2	1117.62	1117.62	0.258584	1	22.95	8	16	R	KNEIIAQFR	T		R01-I.2552.2552.2.dta	30021897	NP_833528.1	30S ribosomal protein S15
Rex01	WT	aerobiosis	1	F055469	5192	559.82	2	1117.62	1117.62	0.258584	1	51.22	8	16	R	KNEIIAQFR	T		R01-I.1980.1980.2.dta	30021897	NP_833528.1	30S ribosomal protein S15
Rex01	WT	aerobiosis	1	F055469	5193	559.82	2	1117.63	1117.62	0.616486	1	21.08	8	16	R	KNEIIAQFR	T		R01-I.2281.2281.2.dta	30021897	NP_833528.1	30S ribosomal protein S15
Rex01	WT	aerobiosis	1	F055469	5194	559.82	2	1117.63	1117.62	0.795437	1	49.58	8	16	R	KNEIIAQFR	T		R01-I.3080.3080.2.dta	30021897	NP_833528.1	30S ribosomal protein S15
Rex01	WT	aerobiosis	1	F055469	5195	559.827	2	1117.64	1117.64	0.154791	1	57.04	521	529	K	PEKIEVLYK	Q		R01-C.1566.1566.2.dta	30019146	NP_830777.1	S-layer-like domain-containing protein
Rex01	WT	aerobiosis	1	F055469	5196	559.827	2	1117.64	1117.64	0.154791	1	44.95	521	529	K	PEKIEVLYK	Q		R01-C.1560.1560.2.dta	30019146	NP_830777.1	S-layer-like domain-containing protein
Rex01	WT	aerobiosis	1	F055469	5201	560.238	2	1118.46	1118.46	-0.574896	0	22.76	524	533	R	DTTGDPWDGR	T		R01-A.1786.1786.2.dta	30018879	NP_830510.1	cytochrome aa3 quinol oxidase polypeptide I
Rex01	WT	aerobiosis	1	F055469	5202	560.242	2	1118.47	1118.47	-0.354949	0	21.4	622	630	K	SSYDMNQFK	L		R01-B.1598.1598.2.dta	30019504	NP_831135.1	ribonucleotide-diphosphate reductase subunit alpha
Rex01	WT	aerobiosis	1	F055469	5205	560.289	2	1118.56	1118.56	-0.268201	0	44.25	1133	1142	K	ELQSLGMDVK	M		R01-A.2354.2354.2.dta	30018372	NP_830003.1	DNA-directed RNA polymerase subunit beta
Rex01	WT	aerobiosis	1	F055469	5206	560.289	2	1118.56	1118.56	0.0894003	0	38.75	1133	1142	K	ELQSLGMDVK	M		R01-A.2350.2350.2.dta	30018372	NP_830003.1	DNA-directed RNA polymerase subunit beta
Rex01	WT	aerobiosis	1	F055469	5209	560.313	2	1118.61	1118.61	0.247628	0	67.01	1	10	-	MITVSNVSLR	F		R01-C.2673.2673.2.dta	30021050	NP_832681.1	ABC transporter ATP-binding protein
Rex01	WT	aerobiosis	1	F055469	5210	560.313	2	1118.61	1118.61	0.426421	0	58.61	1	10	-	MITVSNVSLR	F		R01-C.2668.2668.2.dta	30021050	NP_832681.1	ABC transporter ATP-binding protein
Rex01	WT	aerobiosis	1	F055469	5212	560.324	2	1118.63	1118.63	0.463065	1	27.82	388	396	K	KVFNELIEK	G		R01-C.1665.1665.2.dta	30018560	NP_830191.1	aspartyl/glutamyl-tRNA amidotransferase subunit B
Rex01	WT	aerobiosis	1	F055469	5214	560.767	2	1119.52	1119.52	0.174182	0	62.18	378	386	R	TDVDLSWER	T		R01-D.2523.2523.2.dta	30022834	NP_834465.1	S-adenosylmethionine synthetase
Rex01	WT	aerobiosis	1	F055469	5215	560.767	2	1119.52	1119.52	0.174182	0	54.48	378	386	R	TDVDLSWER	T		R01-D.2517.2517.2.dta	30022834	NP_834465.1	S-adenosylmethionine synthetase
Rex01	WT	aerobiosis	1	F055469	5218	560.789	2	1119.56	1119.56	-0.150058	0	31.52	68	77	R	QMALLPYVGE	-		R01-I.4710.4710.2.dta	30023496	NP_835127.1	30S ribosomal protein S18
Rex01	WT	aerobiosis	1	F055469	5219	560.789	2	1119.56	1119.56	-0.150058	0	41.26	68	77	R	QMALLPYVGE	-		R01-I.4713.4713.2.dta	30023496	NP_835127.1	30S ribosomal protein S18
Rex01	WT	aerobiosis	1	F055469	5221	560.789	2	1119.56	1119.56	0.0285826	0	31.58	68	77	R	QMALLPYVGE	-		R01-I.4775.4777.2.dta	30023496	NP_835127.1	30S ribosomal protein S18
Rex01	WT	aerobiosis	1	F055469	5222	560.789	2	1119.56	1119.56	0.207224	0	20.85	68	77	R	QMALLPYVGE	-		R01-H.4588.4588.2.dta	30023496	NP_835127.1	30S ribosomal protein S18
Rex01	WT	aerobiosis	1	F055469	5223	560.803	2	1119.59	1119.59	-0.499289	0	26.16	2	10	M	TIENQFIQK	V		R01-A.1920.1920.2.dta	30018665	NP_830296.1	TPR repeat-containing protein
Rex01	WT	aerobiosis	1	F055469	5224	560.803	2	1119.59	1119.59	0.0634159	0	25.34	203	212	R	AAIQYAINEK	R		R01-D.1641.1641.2.dta	30022668	NP_834299.1	isocitrate dehydrogenase
Rex01	WT	aerobiosis	1	F055469	5225	560.803	2	1119.59	1119.59	0.0232227	0	46.49	20	28	R	DTQQFLQIK	S		R01-C.2777.2777.2.dta	30022775	NP_834406.1	dipeptidase PepV
Rex01	WT	aerobiosis	1	F055469	5226	560.804	2	1119.59	1119.59	0.201859	0	46.6	20	28	R	DTQQFLQIK	S		R01-C.2787.2787.2.dta	30022775	NP_834406.1	dipeptidase PepV
Rex01	WT	aerobiosis	1	F055469	5230	560.813	2	1119.61	1119.61	0.174168	0	29.55	319	328	K	GIAMLFVTPR	E	Oxidation (M) [4]	R01-C.3711.3711.2.dta	30018496	NP_830127.1	ATP-dependent RNA helicase
Rex01	WT	aerobiosis	1	F055469	5231	560.813	2	1119.61	1119.61	0.710068	0	35.06	319	328	K	GIAMLFVTPR	E	Oxidation (M) [4]	R01-C.3721.3721.2.dta	30018496	NP_830127.1	ATP-dependent RNA helicase
Rex01	WT	aerobiosis	1	F055469	5234	560.822	2	1119.63	1119.63	-0.300099	1	29.93	397	407	K	ALSGALKEGFK	G		R01-B.1438.1438.2.dta	30020338	NP_831969.1	asparagine synthetase [glutamine-hydrolyzing]
Rex01	WT	aerobiosis	1	F055469	5235	560.822	2	1119.63	1119.63	-3.3118	1	25.79	245	254	K	KAMSVQSIIK	M	Oxidation (M) [3]	R01-D.2917.2917.2.dta	30020108	NP_831739.1	LytR family transcriptional regulator
Rex01	WT	aerobiosis	1	F055469	5236	560.822	2	1119.63	1119.63	-0.313497	1	25.32	323	331	R	RDLFETVLK	V		R01-C.3037.3037.2.dta	30022940	NP_834571.1	glucose-6-phosphate isomerase
Rex01	WT	aerobiosis	1	F055469	5237	560.822	2	1119.63	1119.63	0.0571618	1	42.31	397	407	K	ALSGALKEGFK	G		R01-B.1442.1442.2.dta	30020338	NP_831969.1	asparagine synthetase [glutamine-hydrolyzing]
Rex01	WT	aerobiosis	1	F055469	5238	560.822	2	1119.63	1119.63	0.222395	1	23.25	323	331	R	RDLFETVLK	V		R01-D.2922.2922.2.dta	30022940	NP_834571.1	glucose-6-phosphate isomerase
Rex01	WT	aerobiosis	1	F055469	5240	560.824	2	1119.63	1119.63	-0.174164	0	24.46	354	363	K	AVVVPTPFYK	R		R01-D.3131.3131.2.dta	30022309	NP_833940.1	glycine cleavage system aminomethyltransferase T
Rex01	WT	aerobiosis	1	F055469	5241	561.248	2	1120.48	1120.48	-0.277559	0	31.49	268	277	R	VGPDPDNFNF	-		R01-E.3808.3808.2.dta	30018454	NP_830085.1	2,5-diketo-D-gluconic acid reductase
Rex01	WT	aerobiosis	1	F055469	5242	561.249	2	1120.48	1120.48	-0.0990645	0	34.58	268	277	R	VGPDPDNFNF	-		R01-E.3811.3811.2.dta	30018454	NP_830085.1	2,5-diketo-D-gluconic acid reductase
Rex01	WT	aerobiosis	1	F055469	5243	561.258	2	1120.5	1120.5	-1.79741	0	34.97	81	90	K	ADSNFEDVPK	T		R01-B.1246.1246.2.dta	30019051	NP_830682.1	S-layer protein / peptidoglycan endo-beta-N-acetylglucosaminidase
Rex01	WT	aerobiosis	1	F055469	5244	561.258	2	1120.5	1120.5	-1.26193	0	37.86	81	90	K	ADSNFEDVPK	T		R01-B.1250.1250.2.dta	30019051	NP_830682.1	S-layer protein / peptidoglycan endo-beta-N-acetylglucosaminidase
Rex01	WT	aerobiosis	1	F055469	5247	561.288	2	1120.56	1120.56	-1.05215	0	21.74	1	9	-	MTLQEQIMK	A		R01-E.2361.2361.2.dta	30020132	NP_831763.1	NAD synthetase
Rex01	WT	aerobiosis	1	F055469	5248	561.288	2	1120.56	1120.56	-0.873669	0	44.76	1	9	-	MTLQEQIMK	A		R01-E.2355.2355.2.dta	30020132	NP_831763.1	NAD synthetase
Rex01	WT	aerobiosis	1	F055469	5259	561.313	2	1120.61	1120.61	-0.843289	0	31.15	110	120	R	AIIVASGAEYK	K		R01-E.1642.1642.2.dta	30023192	NP_834823.1	thioredoxin reductase
Rex01	WT	aerobiosis	1	F055469	5260	561.314	2	1120.61	1120.61	0.0490803	0	69.34	110	120	R	AIIVASGAEYK	K		R01-E.1645.1645.2.dta	30023192	NP_834823.1	thioredoxin reductase
Rex01	WT	aerobiosis	1	F055469	5270	561.794	2	1121.57	1121.58	-1.12877	0	20.75	124	133	R	YFEGVPSPVK	R		R01-D.2425.2425.2.dta	30022668	NP_834299.1	isocitrate dehydrogenase
Rex01	WT	aerobiosis	1	F055469	5271	561.795	2	1121.58	1121.58	-0.0588458	0	29.38	124	133	R	YFEGVPSPVK	R		R01-D.2431.2431.2.dta	30022668	NP_834299.1	isocitrate dehydrogenase
Rex01	WT	aerobiosis	1	F055469	5272	561.811	2	1121.61	1121.61	-1.08327	0	24.7	55	65	R	SLQAIASTFGK	Q		R01-D.3041.3041.2.dta	30019808	NP_831439.1	flagellar motor switch protein FliM
Rex01	WT	aerobiosis	1	F055469	5273	561.812	2	1121.61	1121.61	0.357522	0	62.87	20	30	K	SGYAAATLLQK	L		R01-D.2241.2241.2.dta	30022001	NP_833632.1	UDP-N-acetylmuramoyl-L-alanyl-D-glutamate synthetase
Rex01	WT	aerobiosis	1	F055469	5274	561.812	2	1121.61	1121.61	0.535838	0	49.8	20	30	K	SGYAAATLLQK	L		R01-D.2235.2235.2.dta	30022001	NP_833632.1	UDP-N-acetylmuramoyl-L-alanyl-D-glutamate synthetase
Rex01	WT	aerobiosis	1	F055469	5277	562.273	2	1122.53	1122.53	-3.33531	0	20.83	22	30	K	FPDFDVQQK	A		R01-F.2470.2470.2.dta	30018908	NP_830539.1	thiazole synthase
Rex01	WT	aerobiosis	1	F055469	5278	562.274	2	1122.53	1122.53	-1.19729	0	38.84	22	30	K	FPDFDVQQK	A		R01-F.2485.2485.2.dta	30018908	NP_830539.1	thiazole synthase
Rex01	WT	aerobiosis	1	F055469	5280	562.29	2	1122.57	1122.57	-0.80886	0	61	52	62	R	GGGISETFTVR	K		R01-H.2345.2345.2.dta	30021928	NP_833559.1	50S ribosomal protein L19
Rex01	WT	aerobiosis	1	F055469	5281	562.291	2	1122.57	1122.57	-0.233394	0	41.79	193	202	R	EANTSLIYGR	R		R01-D.1689.1689.2.dta	30020036	NP_831667.1	Phage protein
Rex01	WT	aerobiosis	1	F055469	5282	562.291	2	1122.57	1122.57	0.260118	0	53.61	52	62	R	GGGISETFTVR	K		R01-H.2353.2353.2.dta	30021928	NP_833559.1	50S ribosomal protein L19
Rex01	WT	aerobiosis	1	F055469	5283	562.291	2	1122.57	1122.57	1.01375	0	24.45	193	202	R	EANTSLIYGR	R		R01-D.1696.1696.2.dta	30020036	NP_831667.1	Phage protein
Rex01	WT	aerobiosis	1	F055469	5284	562.291	2	1122.57	1122.57	0.97277	0	56.26	52	62	R	GGGISETFTVR	K		R01-G.2145.2145.2.dta	30021928	NP_833559.1	50S ribosomal protein L19
Rex01	WT	aerobiosis	1	F055469	5286	562.293	2	1122.57	1122.57	-0.44986	0	36.77	62	70	K	FQDYVLPNK	S		R01-E.2203.2203.2.dta	30023025	NP_834656.1	ABC transporter substrate-binding protein
Rex01	WT	aerobiosis	1	F055469	5289	562.303	2	1122.59	1122.59	-0.199538	1	29.85	171	180	K	DGKYGLIETK	-		R01-G.1248.1248.2.dta	30023223	NP_834854.1	sigma (54) modulation protein / SSU ribosomal protein S30P
Rex01	WT	aerobiosis	1	F055469	5290	562.304	2	1122.59	1122.59	0.513098	1	24.86	171	180	K	DGKYGLIETK	-		R01-G.1258.1258.2.dta	30023223	NP_834854.1	sigma (54) modulation protein / SSU ribosomal protein S30P
Rex01	WT	aerobiosis	1	F055469	5291	562.304	2	1122.59	1122.59	0.499736	0	50.24	243	252	R	GISQYVTEVK	T		R01-E.2280.2280.2.dta	30019688	NP_831319.1	3-methyl-2-oxobutanoate hydroxymethyltransferase
Rex01	WT	aerobiosis	1	F055469	5292	562.304	2	1122.59	1122.59	0.856054	0	42.61	243	252	R	GISQYVTEVK	T		R01-E.2276.2276.2.dta	30019688	NP_831319.1	3-methyl-2-oxobutanoate hydroxymethyltransferase
Rex01	WT	aerobiosis	1	F055469	5293	562.324	2	1122.63	1122.63	0.0614626	0	28.2	888	897	R	HGGILQMVLR	E		R01-A.3290.3290.2.dta	30021715	NP_833346.1	aconitate hydratase
Rex01	WT	aerobiosis	1	F055469	5294	562.324	2	1122.63	1122.63	0.239615	0	27.61	888	897	R	HGGILQMVLR	E		R01-A.3295.3295.2.dta	30021715	NP_833346.1	aconitate hydratase
Rex01	WT	aerobiosis	1	F055469	5300	562.773	2	1123.53	1123.53	-1.35733	1	43.04	114	122	R	KFEMDDAIR	A		R01-G.1754.1754.2.dta	30023493	NP_835124.1	50S ribosomal protein L9
Rex01	WT	aerobiosis	1	F055469	5301	562.774	2	1123.53	1123.53	0.0667537	1	45.19	114	122	R	KFEMDDAIR	A		R01-G.1639.1639.2.dta	30023493	NP_835124.1	50S ribosomal protein L9
Rex01	WT	aerobiosis	1	F055469	5302	562.774	2	1123.53	1123.53	0.244764	1	40.26	114	122	R	KFEMDDAIR	A		R01-G.1631.1631.2.dta	30023493	NP_835124.1	50S ribosomal protein L9
Rex01	WT	aerobiosis	1	F055469	5303	562.775	2	1123.53	1123.53	1.31282	1	42.97	114	122	R	KFEMDDAIR	A		R01-G.1776.1776.2.dta	30023493	NP_835124.1	50S ribosomal protein L9
Rex01	WT	aerobiosis	1	F055469	5305	562.783	2	1123.55	1123.55	0.114815	0	39.15	424	432	R	SETLENYIR	R		R01-C.2497.2497.2.dta	30021870	NP_833501.1	phosphodiesterase
Rex01	WT	aerobiosis	1	F055469	5306	562.783	2	1123.55	1123.55	0.114815	0	48.73	424	432	R	SETLENYIR	R		R01-C.2505.2505.2.dta	30021870	NP_833501.1	phosphodiesterase
Rex01	WT	aerobiosis	1	F055469	5309	562.797	2	1123.58	1123.58	-0.651489	1	47.65	79	87	K	RLMEIGSYR	G		R01-H.1747.1747.2.dta	30018404	NP_830035.1	30S ribosomal protein S13
Rex01	WT	aerobiosis	1	F055469	5310	562.797	2	1123.58	1123.58	-0.473486	1	61.11	79	87	K	RLMEIGSYR	G		R01-H.1751.1751.2.dta	30018404	NP_830035.1	30S ribosomal protein S13
Rex01	WT	aerobiosis	1	F055469	5311	562.801	2	1123.59	1123.59	-0.0827706	0	59.59	76	85	R	TGYIVITSDR	G		R01-E.2031.2031.2.dta	30023338	NP_834969.1	F0F1 ATP synthase subunit gamma
Rex01	WT	aerobiosis	1	F055469	5312	562.802	2	1123.59	1123.59	0.985237	0	62.21	76	85	R	TGYIVITSDR	G		R01-E.2023.2023.2.dta	30023338	NP_834969.1	F0F1 ATP synthase subunit gamma
Rex01	WT	aerobiosis	1	F055469	5313	562.808	2	1123.6	1123.6	-0.135279	0	53.48	184	193	K	VDFIAASFVR	K		R01-B.3745.3745.2.dta	30022674	NP_834305.1	pyruvate kinase
Rex01	WT	aerobiosis	1	F055469	5314	562.808	2	1123.6	1123.6	-0.135279	0	83.91	184	193	K	VDFIAASFVR	K		R01-B.3748.3748.2.dta	30022674	NP_834305.1	pyruvate kinase
Rex01	WT	aerobiosis	1	F055469	5315	562.819	2	1123.62	1123.62	-0.226944	0	28.8	265	274	K	LVASLEEHVK	E		R01-C.1302.1302.2.dta	30018584	NP_830215.1	Alkyl hydroperoxide reductase subunit F
Rex01	WT	aerobiosis	1	F055469	5316	562.819	2	1123.62	1123.62	-0.226944	0	20.63	265	274	K	LVASLEEHVK	E		R01-C.1297.1297.2.dta	30018584	NP_830215.1	Alkyl hydroperoxide reductase subunit F
Rex01	WT	aerobiosis	1	F055469	5317	562.842	2	1123.67	1123.67	-0.767128	1	37.84	316	325	R	IPAVQEAIKR	E		R01-B.1104.1104.2.dta	30022393	NP_834024.1	molecular chaperone DnaK
Rex01	WT	aerobiosis	1	F055469	5319	562.843	2	1123.67	1123.67	0.122812	1	32.61	316	325	R	IPAVQEAIKR	E		R01-B.1099.1099.2.dta	30022393	NP_834024.1	molecular chaperone DnaK
Rex01	WT	aerobiosis	1	F055469	5321	562.856	2	1123.7	1123.7	0.321261	0	38.84	33	43	K	NTVPLAIGVLK	G		R01-G.3360.3360.2.dta	30018335	NP_829966.1	hypoxanthine-guanine phosphoribosyltransferase
Rex01	WT	aerobiosis	1	F055469	5334	563.282	2	1124.55	1124.55	-0.861678	0	47.41	13	21	R	FFLEDIGER	D		R01-E.3705.3705.2.dta	30022503	NP_834134.1	nicotinate-nucleotide pyrophosphorylase
Rex01	WT	aerobiosis	1	F055469	5335	563.282	2	1124.55	1124.55	-0.50598	0	35.7	13	21	R	FFLEDIGER	D		R01-E.3701.3701.2.dta	30022503	NP_834134.1	nicotinate-nucleotide pyrophosphorylase
Rex01	WT	aerobiosis	1	F055469	5336	563.284	2	1124.55	1124.55	0.243652	0	41.28	82	90	K	SMEEIIFTR	G		R01-D.3253.3253.2.dta	30023021	NP_834652.1	cysteine desulfhydrase
Rex01	WT	aerobiosis	1	F055469	5337	563.285	2	1124.55	1124.55	1.13289	0	56.33	82	90	K	SMEEIIFTR	G		R01-D.3249.3249.2.dta	30023021	NP_834652.1	cysteine desulfhydrase
Rex01	WT	aerobiosis	1	F055469	5339	563.288	2	1124.56	1124.56	-0.382371	0	48.05	3	12	R	LTNFFGDVGR	E		R01-I.3562.3562.2.dta	30018365	NP_829996.1	preprotein translocase subunit SecE
Rex01	WT	aerobiosis	1	F055469	5340	563.288	2	1124.56	1124.56	-0.0266771	0	54.04	3	12	R	LTNFFGDVGR	E		R01-I.3556.3556.2.dta	30018365	NP_829996.1	preprotein translocase subunit SecE
Rex01	WT	aerobiosis	1	F055469	5351	563.771	2	1125.53	1125.53	-0.397147	0	39.45	352	360	K	EMNPFLGYR	A		R01-C.3260.3260.2.dta	30022135	NP_833766.1	phosphoenolpyruvate-protein phosphotransferase
Rex01	WT	aerobiosis	1	F055469	5352	563.771	2	1125.53	1125.53	-0.0417582	0	29.95	352	360	K	EMNPFLGYR	A		R01-B.3088.3088.2.dta	30022135	NP_833766.1	phosphoenolpyruvate-protein phosphotransferase
Rex01	WT	aerobiosis	1	F055469	5353	563.771	2	1125.53	1125.53	-0.0417582	0	22	352	360	K	EMNPFLGYR	A		R01-B.3095.3095.2.dta	30022135	NP_833766.1	phosphoenolpyruvate-protein phosphotransferase
Rex01	WT	aerobiosis	1	F055469	5354	563.771	2	1125.53	1125.53	0.135936	0	46.04	352	360	K	EMNPFLGYR	A		R01-C.3264.3264.2.dta	30022135	NP_833766.1	phosphoenolpyruvate-protein phosphotransferase
Rex01	WT	aerobiosis	1	F055469	5356	563.78	2	1125.55	1125.55	-0.375818	0	46.15	38	47	K	FDATVEAAFR	L		R01-F.2675.2675.2.dta	161511215	NP_829999.2	50S ribosomal protein L1
Rex01	WT	aerobiosis	1	F055469	5357	563.78	2	1125.55	1125.55	-0.0204345	0	50.05	38	47	K	FDATVEAAFR	L		R01-F.2684.2684.2.dta	161511215	NP_829999.2	50S ribosomal protein L1
Rex01	WT	aerobiosis	1	F055469	5358	563.78	2	1125.55	1125.55	0.690332	0	32.02	356	365	R	QTVAGYWSSK	T		R01-G.1881.1881.2.dta	30020092	NP_831723.1	enterotoxin
Rex01	WT	aerobiosis	1	F055469	5359	563.78	2	1125.55	1125.55	0.868024	0	34.03	356	365	R	QTVAGYWSSK	T		R01-H.2099.2099.2.dta	30020092	NP_831723.1	enterotoxin
Rex01	WT	aerobiosis	1	F055469	5360	563.781	2	1125.55	1125.55	1.22341	0	47	356	365	R	QTVAGYWSSK	T		R01-G.1872.1872.2.dta	30020092	NP_831723.1	enterotoxin
Rex01	WT	aerobiosis	1	F055469	5361	563.781	2	1125.55	1125.55	1.4011	0	42.61	356	365	R	QTVAGYWSSK	T		R01-C.1975.1975.2.dta	30020092	NP_831723.1	enterotoxin
Rex01	WT	aerobiosis	1	F055469	5362	563.781	2	1125.55	1125.55	1.93417	0	41.23	356	365	R	QTVAGYWSSK	T		R01-C.1971.1971.2.dta	30020092	NP_831723.1	enterotoxin
Rex01	WT	aerobiosis	1	F055469	5363	563.781	2	1125.55	1125.55	2.11186	0	39.31	356	365	R	QTVAGYWSSK	T		R01-H.2093.2093.2.dta	30020092	NP_831723.1	enterotoxin
Rex01	WT	aerobiosis	1	F055469	5364	563.784	2	1125.55	1125.55	-0.184798	0	33.71	383	392	K	MFSYIPSPGK	S		R01-B.2721.2721.2.dta	30020338	NP_831969.1	asparagine synthetase [glutamine-hydrolyzing]
Rex01	WT	aerobiosis	1	F055469	5365	563.784	2	1125.55	1125.55	0.170583	0	45.41	383	392	K	MFSYIPSPGK	S		R01-B.2728.2728.2.dta	30020338	NP_831969.1	asparagine synthetase [glutamine-hydrolyzing]
Rex01	WT	aerobiosis	1	F055469	5375	563.815	2	1125.61	1125.61	0.387344	0	23.74	112	122	R	NIPGLAGIDTR	K		R01-D.2805.2805.2.dta	30021976	NP_833607.1	carbamoyl phosphate synthase small subunit
Rex01	WT	aerobiosis	1	F055469	5378	563.851	2	1125.69	1125.69	0.046194	0	87.08	285	296	R	GIVLTGGGALLR	N		R01-E.3266.3266.2.dta	30022527	NP_834158.1	rod shape-determining protein mreB
Rex01	WT	aerobiosis	1	F055469	5379	563.851	2	1125.69	1125.69	0.046194	0	74.45	285	296	R	GIVLTGGGALLR	N		R01-E.3260.3260.2.dta	30022527	NP_834158.1	rod shape-determining protein mreB
Rex01	WT	aerobiosis	1	F055469	5381	564.273	2	1126.53	1126.53	1.4052	0	37.09	60	68	R	LQADFENYK	R		R01-F.1804.1804.2.dta	30022394	NP_834025.1	GrpE protein
Rex01	WT	aerobiosis	1	F055469	5382	564.314	2	1126.61	1126.61	-0.396764	0	35.9	58	67	K	HAISTFVPQK	N		R01-I.1224.1226.2.dta	30021808	NP_833439.1	RNA-binding protein Hfq
Rex01	WT	aerobiosis	1	F055469	5385	564.343	2	1126.67	1126.67	0.434022	1	59.97	467	475	K	ILLEEINKR	-		R01-C.1924.1924.2.dta	30018560	NP_830191.1	aspartyl/glutamyl-tRNA amidotransferase subunit B
Rex01	WT	aerobiosis	1	F055469	5386	564.343	2	1126.67	1126.67	0.966564	1	58.88	467	475	K	ILLEEINKR	-		R01-C.1930.1930.2.dta	30018560	NP_830191.1	aspartyl/glutamyl-tRNA amidotransferase subunit B
Rex01	WT	aerobiosis	1	F055469	5387	564.361	2	1126.71	1126.71	-0.309752	1	36.93	197	207	K	KSLVVVQGAVK	V		R01-F.1011.1011.2.dta	30018380	NP_830011.1	50S ribosomal protein L3
Rex01	WT	aerobiosis	1	F055469	5388	564.78	2	1127.55	1127.55	-0.775134	0	35.23	1	9	-	MYQSLMTVR	E		R01-D.2421.2421.2.dta	30019890	NP_831521.1	asparagine synthetase AsnA
Rex01	WT	aerobiosis	1	F055469	5389	564.78	2	1127.55	1127.55	-0.243005	0	22.89	1	9	-	MYQSLMTVR	E		R01-E.2396.2396.2.dta	30019890	NP_831521.1	asparagine synthetase AsnA
Rex01	WT	aerobiosis	1	F055469	5393	564.811	2	1127.61	1127.61	-0.822981	0	42.25	187	196	K	EVATEIPLEK	L		R01-F.1941.1941.2.dta	30018310	NP_829941.1	Sec-independent secretion protein tatD
Rex01	WT	aerobiosis	1	F055469	5394	564.811	2	1127.61	1127.61	-0.290881	0	51.15	187	196	K	EVATEIPLEK	L		R01-F.1947.1947.2.dta	30018310	NP_829941.1	Sec-independent secretion protein tatD
Rex01	WT	aerobiosis	1	F055469	5396	564.822	2	1127.63	1127.63	-0.549826	0	58.27	501	511	K	NVGLAVIGTER	H		R01-A.2579.2579.2.dta	30023222	NP_834853.1	preprotein translocase subunit SecA
Rex01	WT	aerobiosis	1	F055469	5400	564.823	2	1127.63	1127.63	1.22381	0	46.84	501	511	K	NVGLAVIGTER	H		R01-A.2576.2576.2.dta	30023222	NP_834853.1	preprotein translocase subunit SecA
Rex01	WT	aerobiosis	1	F055469	5401	564.835	2	1127.65	1127.65	-0.120604	0	49.54	359	368	R	LIELSNQLAK	E		R01-C.2546.2546.2.dta	30022389	NP_834020.1	Fe-S oxidoreductase
Rex01	WT	aerobiosis	1	F055469	5402	564.835	2	1127.65	1127.65	-0.120604	0	48	359	368	R	LIELSNQLAK	E		R01-C.2551.2551.2.dta	30022389	NP_834020.1	Fe-S oxidoreductase
Rex01	WT	aerobiosis	1	F055469	5403	564.84	2	1127.67	1127.67	-0.160508	1	31.96	238	247	K	RAVNDLILSK	T		R01-B.1495.1495.2.dta	30022446	NP_834077.1	bifunctional acetaldehyde-CoA/alcohol dehydrogenase
Rex01	WT	aerobiosis	1	F055469	5404	564.84	2	1127.67	1127.67	-0.160508	1	39.29	238	247	K	RAVNDLILSK	T		R01-C.1623.1623.2.dta	30022446	NP_834077.1	bifunctional acetaldehyde-CoA/alcohol dehydrogenase
Rex01	WT	aerobiosis	1	F055469	5405	564.84	2	1127.67	1127.67	-0.160508	1	29.35	238	247	K	RAVNDLILSK	T		R01-A.1699.1699.2.dta	30022446	NP_834077.1	bifunctional acetaldehyde-CoA/alcohol dehydrogenase
Rex01	WT	aerobiosis	1	F055469	5406	564.84	2	1127.67	1127.67	-0.160508	1	40.01	238	247	K	RAVNDLILSK	T		R01-A.1703.1703.2.dta	30022446	NP_834077.1	bifunctional acetaldehyde-CoA/alcohol dehydrogenase
Rex01	WT	aerobiosis	1	F055469	5407	564.84	2	1127.67	1127.67	-0.160508	1	27.51	238	247	K	RAVNDLILSK	T		R01-C.1630.1630.2.dta	30022446	NP_834077.1	bifunctional acetaldehyde-CoA/alcohol dehydrogenase
Rex01	WT	aerobiosis	1	F055469	5408	564.841	2	1127.67	1127.67	0.194206	1	30.26	238	247	K	RAVNDLILSK	T		R01-B.1504.1504.2.dta	30022446	NP_834077.1	bifunctional acetaldehyde-CoA/alcohol dehydrogenase
Rex01	WT	aerobiosis	1	F055469	5409	564.841	2	1127.67	1127.67	0.548921	1	25.54	238	247	K	RAVNDLILSK	T		R01-A.1818.1818.2.dta	30022446	NP_834077.1	bifunctional acetaldehyde-CoA/alcohol dehydrogenase
Rex01	WT	aerobiosis	1	F055469	5411	565.296	2	1128.58	1128.58	0.117847	0	28.68	44	54	R	GDVSPTIIGDR	V		R01-D.1798.1798.2.dta	30022827	NP_834458.1	putative acetyltransferase/acyltransferase
Rex01	WT	aerobiosis	1	F055469	5412	565.296	2	1128.58	1128.58	0.295062	0	29.7	44	54	R	GDVSPTIIGDR	V		R01-D.1791.1791.2.dta	30022827	NP_834458.1	putative acetyltransferase/acyltransferase
Rex01	WT	aerobiosis	1	F055469	5413	565.308	2	1128.6	1128.6	-0.679601	0	49.39	121	131	K	ADEALVALAEK	C		R01-G.2608.2608.2.dta	30022449	NP_834080.1	5'-methylthioadenosine/S-adenosylhomocysteine nucleosidase
Rex01	WT	aerobiosis	1	F055469	5414	565.308	2	1128.6	1128.6	-0.175438	0	52.9	131	141	K	EGVEVIEAVGK	Q		R01-F.2147.2147.2.dta	30022394	NP_834025.1	GrpE protein
Rex01	WT	aerobiosis	1	F055469	5415	565.308	2	1128.6	1128.6	-0.175438	0	71.39	131	141	K	EGVEVIEAVGK	Q		R01-F.2155.2155.2.dta	30022394	NP_834025.1	GrpE protein
Rex01	WT	aerobiosis	1	F055469	5416	565.308	2	1128.6	1128.6	-0.147971	0	78.08	121	131	K	ADEALVALAEK	C		R01-F.2506.2506.2.dta	30022449	NP_834080.1	5'-methylthioadenosine/S-adenosylhomocysteine nucleosidase
Rex01	WT	aerobiosis	1	F055469	5417	565.309	2	1128.6	1128.6	0.0292397	0	66.98	121	131	K	ADEALVALAEK	C		R01-F.2498.2498.2.dta	30022449	NP_834080.1	5'-methylthioadenosine/S-adenosylhomocysteine nucleosidase
Rex01	WT	aerobiosis	1	F055469	5418	565.309	2	1128.6	1128.6	0.38366	0	32.88	467	477	R	EADIIAEAGIK	G		R01-A.2783.2785.2.dta	30023222	NP_834853.1	preprotein translocase subunit SecA
Rex01	WT	aerobiosis	1	F055469	5422	565.327	2	1128.64	1128.64	0.199355	0	51.74	224	233	K	VIDLAQELTK	Y		R01-D.3164.3166.2.dta	30022722	NP_834353.1	thiamine biosynthesis protein ThiI
Rex01	WT	aerobiosis	1	F055469	5426	565.345	2	1128.68	1128.68	0.0159479	0	62.96	54	64	R	VLGGLTLLDTK	Q		R01-E.3661.3661.2.dta	30019505	NP_831136.1	ribonucleotide-diphosphate reductase subunit beta
Rex01	WT	aerobiosis	1	F055469	5427	565.345	2	1128.68	1128.68	0.193147	0	78.5	54	64	R	VLGGLTLLDTK	Q		R01-E.3666.3666.2.dta	30019505	NP_831136.1	ribonucleotide-diphosphate reductase subunit beta
Rex01	WT	aerobiosis	1	F055469	5428	565.778	2	1129.54	1129.54	0.405475	0	22.24	91	100	K	TYGLYDGVSR	A		R01-B.1966.1966.2.dta	30019051	NP_830682.1	S-layer protein / peptidoglycan endo-beta-N-acetylglucosaminidase
Rex01	WT	aerobiosis	1	F055469	5429	565.778	2	1129.54	1129.54	0.582538	0	28.39	91	100	K	TYGLYDGVSR	A		R01-B.2006.2006.2.dta	30019051	NP_830682.1	S-layer protein / peptidoglycan endo-beta-N-acetylglucosaminidase
Rex01	WT	aerobiosis	1	F055469	5430	565.778	2	1129.54	1129.54	0.582538	0	36.6	91	100	K	TYGLYDGVSR	A		R01-E.1922.1922.2.dta	30019051	NP_830682.1	S-layer protein / peptidoglycan endo-beta-N-acetylglucosaminidase
Rex01	WT	aerobiosis	1	F055469	5431	565.778	2	1129.54	1129.54	0.582538	0	37.71	91	100	K	TYGLYDGVSR	A		R01-E.1914.1914.2.dta	30019051	NP_830682.1	S-layer protein / peptidoglycan endo-beta-N-acetylglucosaminidase
Rex01	WT	aerobiosis	1	F055469	5432	565.778	2	1129.54	1129.54	1.46785	0	32.89	91	100	K	TYGLYDGVSR	A		R01-B.1830.1830.2.dta	30019051	NP_830682.1	S-layer protein / peptidoglycan endo-beta-N-acetylglucosaminidase
Rex01	WT	aerobiosis	1	F055469	5433	565.778	2	1129.54	1129.54	1.46785	0	55.39	91	100	K	TYGLYDGVSR	A		R01-B.1836.1836.2.dta	30019051	NP_830682.1	S-layer protein / peptidoglycan endo-beta-N-acetylglucosaminidase
Rex01	WT	aerobiosis	1	F055469	5437	565.797	2	1129.58	1129.58	-0.788789	0	37.5	13	22	K	IIDGQIPCSK	V		R01-H.1434.1434.2.dta	30019204	NP_830835.1	bis(5'-nucleosyl)-tetraphosphatase (asymmetrical)
Rex01	WT	aerobiosis	1	F055469	5438	565.797	2	1129.58	1129.58	-0.257618	0	22.42	13	22	K	IIDGQIPCSK	V		R01-H.1428.1428.2.dta	30019204	NP_830835.1	bis(5'-nucleosyl)-tetraphosphatase (asymmetrical)
Rex01	WT	aerobiosis	1	F055469	5439	565.806	2	1129.6	1129.6	-0.400142	0	21.06	535	544	R	ENDLTVNVVK	M		R01-B.1779.1779.2.dta	30022044	NP_833675.1	GTP-binding protein TypA/BipA
Rex01	WT	aerobiosis	1	F055469	5440	565.806	2	1129.6	1129.6	-0.223088	0	45.96	9	18	K	QQVVTEIADK	L		R01-G.1237.1237.2.dta	30018369	NP_830000.1	50S ribosomal protein L10
Rex01	WT	aerobiosis	1	F055469	5441	565.806	2	1129.6	1129.6	-0.019476	0	47.84	58	67	K	EALEVAETIR	S		R01-B.2166.2166.2.dta	30022478	NP_834109.1	aspartyl-tRNA synthetase
Rex01	WT	aerobiosis	1	F055469	5442	565.806	2	1129.6	1129.6	0.13102	0	25.85	535	544	R	ENDLTVNVVK	M		R01-B.1784.1784.2.dta	30022044	NP_833675.1	GTP-binding protein TypA/BipA
Rex01	WT	aerobiosis	1	F055469	5443	565.807	2	1129.6	1129.6	0.662183	0	39.65	9	18	K	QQVVTEIADK	L		R01-G.1234.1234.2.dta	30018369	NP_830000.1	50S ribosomal protein L10
Rex01	WT	aerobiosis	1	F055469	5447	565.812	2	1129.61	1129.61	-0.0734767	0	56.01	685	696	K	IVAESGIGAGTR	R		R01-A.1206.1210.2.dta	30022464	NP_834095.1	alanyl-tRNA synthetase
Rex01	WT	aerobiosis	1	F055469	5448	565.814	2	1129.61	1129.61	-0.0849848	0	40.12	206	216	K	VIPAAQFGEAK	D		R01-F.1731.1731.2.dta	30021939	NP_833570.1	3-ketoacyl-(acyl-carrier-protein) reductase
Rex01	WT	aerobiosis	1	F055469	5449	565.814	2	1129.61	1129.61	0.269119	0	22.5	206	216	K	VIPAAQFGEAK	D		R01-F.1724.1724.2.dta	30021939	NP_833570.1	3-ketoacyl-(acyl-carrier-protein) reductase
Rex01	WT	aerobiosis	1	F055469	5450	565.82	2	1129.63	1129.63	-1.48987	1	27.67	58	66	R	IRQMLDNLK	-		R01-H.1690.1690.2.dta	30022649	NP_834280.1	50S ribosomal protein L35
Rex01	WT	aerobiosis	1	F055469	5451	565.82	2	1129.63	1129.63	-1.31282	1	21.14	58	66	R	IRQMLDNLK	-		R01-H.1684.1684.2.dta	30022649	NP_834280.1	50S ribosomal protein L35
Rex01	WT	aerobiosis	1	F055469	5452	565.821	2	1129.63	1129.63	-0.781673	1	26.99	58	66	R	IRQMLDNLK	-		R01-I.1684.1684.2.dta	30022649	NP_834280.1	50S ribosomal protein L35
Rex01	WT	aerobiosis	1	F055469	5453	565.821	2	1129.63	1129.63	-0.781673	1	40.38	58	66	R	IRQMLDNLK	-		R01-I.1573.1573.2.dta	30022649	NP_834280.1	50S ribosomal protein L35
Rex01	WT	aerobiosis	1	F055469	5454	565.821	2	1129.63	1129.63	-0.604624	1	22.41	58	66	R	IRQMLDNLK	-		R01-I.1676.1676.2.dta	30022649	NP_834280.1	50S ribosomal protein L35
Rex01	WT	aerobiosis	1	F055469	5456	565.821	2	1129.63	1129.63	-0.250525	1	38.52	58	66	R	IRQMLDNLK	-		R01-I.1565.1565.2.dta	30022649	NP_834280.1	50S ribosomal protein L35
Rex01	WT	aerobiosis	1	F055469	5457	565.821	2	1129.63	1129.63	-0.0734755	1	39.57	58	66	R	IRQMLDNLK	-		R01-H.1562.1562.2.dta	30022649	NP_834280.1	50S ribosomal protein L35
Rex01	WT	aerobiosis	1	F055469	5458	565.821	2	1129.63	1129.63	-0.0734755	1	31.16	58	66	R	IRQMLDNLK	-		R01-H.1554.1554.2.dta	30022649	NP_834280.1	50S ribosomal protein L35
Rex01	WT	aerobiosis	1	F055469	5462	377.55	3	1129.63	1129.63	1.45269	1	23.22	58	66	R	IRQMLDNLK	-		R01-H.1576.1576.3.dta	30022649	NP_834280.1	50S ribosomal protein L35
Rex01	WT	aerobiosis	1	F055469	5464	565.824	2	1129.63	1129.63	-0.556817	0	64.87	3	13	R	VAQSVSELIGK	T		R01-E.2306.2306.2.dta	30018339	NP_829970.1	cysteine synthase
Rex01	WT	aerobiosis	1	F055469	5465	565.824	2	1129.63	1129.63	-0.379769	0	30.38	3	13	R	VAQSVSELIGK	T		R01-E.2309.2309.2.dta	30018339	NP_829970.1	cysteine synthase
Rex01	WT	aerobiosis	1	F055469	5466	565.824	2	1129.63	1129.63	-0.216884	0	29.95	490	500	R	QGVLVSLETGK	A		R01-B.2419.2419.2.dta	30022044	NP_833675.1	GTP-binding protein TypA/BipA
Rex01	WT	aerobiosis	1	F055469	5467	565.824	2	1129.63	1129.63	0.151376	0	27.72	348	357	K	ELGITDTLIR	I		R01-D.3298.3298.2.dta	30022447	NP_834078.1	cystathionine beta-lyase
Rex01	WT	aerobiosis	1	F055469	5468	565.825	2	1129.63	1129.63	0.314261	0	53.03	490	500	R	QGVLVSLETGK	A		R01-B.2425.2425.2.dta	30022044	NP_833675.1	GTP-binding protein TypA/BipA
Rex01	WT	aerobiosis	1	F055469	5469	565.825	2	1129.64	1129.63	1.03662	0	35.91	348	357	K	ELGITDTLIR	I		R01-D.3292.3292.2.dta	30022447	NP_834078.1	cystathionine beta-lyase
Rex01	WT	aerobiosis	1	F055469	5470	565.845	2	1129.67	1129.67	-0.0309824	0	41.76	138	147	K	VVDLLAPYIK	G		R01-C.4283.4285.2.dta	30023337	NP_834968.1	F0F1 ATP synthase subunit beta
Rex01	WT	aerobiosis	1	F055469	5472	566.261	2	1130.51	1130.51	0.00884559	1	29.39	292	300	K	GLFETCKNY	-		R01-E.2197.2197.2.dta	30021923	NP_833554.1	succinyl-CoA synthetase subunit alpha
Rex01	WT	aerobiosis	1	F055469	5473	566.261	2	1130.51	1130.51	0.185757	1	46.17	292	300	K	GLFETCKNY	-		R01-E.2188.2188.2.dta	30021923	NP_833554.1	succinyl-CoA synthetase subunit alpha
Rex01	WT	aerobiosis	1	F055469	5474	566.285	2	1130.56	1130.56	-0.95882	0	50.51	120	129	K	LSAIEQAEDR	D		R01-A.1438.1438.2.dta	30021975	NP_833606.1	carbamoyl phosphate synthase large subunit
Rex01	WT	aerobiosis	1	F055469	5475	566.286	2	1130.56	1130.56	0.279508	0	39.08	120	129	K	LSAIEQAEDR	D		R01-A.1443.1443.2.dta	30021975	NP_833606.1	carbamoyl phosphate synthase large subunit
Rex01	WT	aerobiosis	1	F055469	5480	566.308	2	1130.6	1130.6	-0.0813727	0	61.09	197	207	R	SMEIPAVVGTK	V		R01-C.2640.2640.2.dta	30022135	NP_833766.1	phosphoenolpyruvate-protein phosphotransferase
Rex01	WT	aerobiosis	1	F055469	5481	566.308	2	1130.6	1130.6	0.272422	0	33.8	197	207	R	SMEIPAVVGTK	V		R01-C.2636.2636.2.dta	30022135	NP_833766.1	phosphoenolpyruvate-protein phosphotransferase
Rex01	WT	aerobiosis	1	F055469	5482	566.308	2	1130.6	1130.6	0.449319	0	25.74	197	207	R	SMEIPAVVGTK	V		R01-B.2498.2498.2.dta	30022135	NP_833766.1	phosphoenolpyruvate-protein phosphotransferase
Rex01	WT	aerobiosis	1	F055469	5483	566.311	2	1130.61	1130.61	-1.38509	0	35.08	43	53	R	FGGVVPEIASR	H		R01-E.2631.2631.2.dta	161511214	NP_830140.2	O-sialoglycoprotein endopeptidase
Rex01	WT	aerobiosis	1	F055469	5484	566.311	2	1130.61	1130.61	-0.66336	0	28.57	101	110	R	NIINGVSWTK	N		R01-D.2815.2815.2.dta	30021357	NP_832988.1	D-3-phosphoglycerate dehydrogenase
Rex01	WT	aerobiosis	1	F055469	5485	566.311	2	1130.61	1130.61	-0.500615	0	56.82	43	53	R	FGGVVPEIASR	H		R01-E.2652.2652.2.dta	161511214	NP_830140.2	O-sialoglycoprotein endopeptidase
Rex01	WT	aerobiosis	1	F055469	5487	566.324	2	1130.63	1130.63	-0.0857926	0	28.6	200	209	R	FIILPSEGQK	H		R01-B.2724.2724.2.dta	30022081	NP_833712.1	polyphosphate kinase
Rex01	WT	aerobiosis	1	F055469	5488	566.324	2	1130.63	1130.63	0.444883	0	47.25	200	209	R	FIILPSEGQK	H		R01-B.2732.2732.2.dta	30022081	NP_833712.1	polyphosphate kinase
Rex01	WT	aerobiosis	1	F055469	5489	566.332	2	1130.65	1130.65	0.619114	0	56.62	1	10	-	MSLLQGILTR	L		R01-I.4613.4615.2.dta	30022074	NP_833705.1	putative cytoplasmic protein
Rex01	WT	aerobiosis	1	F055469	5522	566.787	2	1131.56	1131.56	-0.525823	0	29.03	112	120	K	FNSYYPTLK	S		R01-D.2453.2453.2.dta	30021216	NP_832847.1	hemolysin BL lytic component L2
Rex01	WT	aerobiosis	1	F055469	5523	566.787	2	1131.56	1131.56	-0.349076	0	28.89	112	120	K	FNSYYPTLK	S		R01-D.2461.2461.2.dta	30021216	NP_832847.1	hemolysin BL lytic component L2
Rex01	WT	aerobiosis	1	F055469	5529	566.796	2	1131.58	1131.58	0.224465	0	20.3	53	63	R	GVGDTTDIVQK	E		R01-D.1144.1144.2.dta	30022479	NP_834110.1	histidyl-tRNA synthetase
Rex01	WT	aerobiosis	1	F055469	5532	566.821	2	1131.63	1131.63	-0.501048	0	50.68	374	384	K	AIVTFGQTAPK	L		R01-D.2059.2059.2.dta	30022001	NP_833632.1	UDP-N-acetylmuramoyl-L-alanyl-D-glutamate synthetase
Rex01	WT	aerobiosis	1	F055469	5533	566.822	2	1131.63	1131.63	-0.324311	0	45.41	374	384	K	AIVTFGQTAPK	L		R01-D.2053.2053.2.dta	30022001	NP_833632.1	UDP-N-acetylmuramoyl-L-alanyl-D-glutamate synthetase
Rex01	WT	aerobiosis	1	F055469	5534	566.827	2	1131.64	1131.64	-0.147573	1	41.65	209	217	K	RLEVLEAFR	N		R01-A.3040.3040.2.dta	30018373	NP_830004.1	DNA-directed RNA polymerase subunit beta'
Rex01	WT	aerobiosis	1	F055469	5535	566.827	2	1131.64	1131.64	0.0291612	1	36.66	209	217	K	RLEVLEAFR	N		R01-A.3043.3043.2.dta	30018373	NP_830004.1	DNA-directed RNA polymerase subunit beta'
Rex01	WT	aerobiosis	1	F055469	5536	567.263	2	1132.51	1132.51	0.0141279	1	33.2	197	205	K	YYKEMTEGL	-		R01-F.1974.1974.2.dta	30021959	NP_833590.1	guanylate kinase
Rex01	WT	aerobiosis	1	F055469	5537	567.263	2	1132.51	1132.51	0.720523	1	41.97	197	205	K	YYKEMTEGL	-		R01-F.1970.1970.2.dta	30021959	NP_833590.1	guanylate kinase
Rex01	WT	aerobiosis	1	F055469	5538	567.274	2	1132.53	1132.53	0.300212	0	36.9	1	9	-	MNLQQWADK	G		R01-G.2437.2437.2.dta	30019535	NP_831166.1	thioredoxin
Rex01	WT	aerobiosis	1	F055469	5539	567.301	2	1132.59	1132.59	-0.351408	0	22.37	12	21	K	YAAIPSEQVR	K		R01-E.1380.1380.2.dta	30022677	NP_834308.1	acetyl-CoA carboxylase subunit beta
Rex01	WT	aerobiosis	1	F055469	5541	567.302	2	1132.59	1132.59	-0.68074	0	57.65	65	73	R	ITQLENMIR	N	Oxidation (M) [7]	R01-G.1409.1409.2.dta	30022455	NP_834086.1	transcription elongation factor GreA
Rex01	WT	aerobiosis	1	F055469	5542	567.303	2	1132.59	1132.59	-0.150981	0	56.9	65	73	R	ITQLENMIR	N	Oxidation (M) [7]	R01-G.1401.1401.2.dta	30022455	NP_834086.1	transcription elongation factor GreA
Rex01	WT	aerobiosis	1	F055469	5548	567.786	2	1133.56	1133.56	0.133209	0	37.98	114	123	R	MGLVLDMSPR	A	Oxidation (M) [7]	R01-A.2557.2557.2.dta	30018373	NP_830004.1	DNA-directed RNA polymerase subunit beta'
Rex01	WT	aerobiosis	1	F055469	5549	567.786	2	1133.56	1133.56	0.309645	0	35.45	114	123	R	MGLVLDMSPR	A	Oxidation (M) [1]	R01-A.2918.2920.2.dta	30018373	NP_830004.1	DNA-directed RNA polymerase subunit beta'
Rex01	WT	aerobiosis	1	F055469	5550	567.786	2	1133.56	1133.56	0.838952	0	44.52	114	123	R	MGLVLDMSPR	A	Oxidation (M) [7]	R01-A.2553.2553.2.dta	30018373	NP_830004.1	DNA-directed RNA polymerase subunit beta'
Rex01	WT	aerobiosis	1	F055469	5560	567.812	2	1133.61	1133.61	0.353738	0	83.33	113	123	K	AYLDNVAIAGK	T		R01-G.2227.2227.2.dta	30020328	NP_831959.1	azoreductase
Rex01	WT	aerobiosis	1	F055469	5561	567.812	2	1133.61	1133.61	0.353738	0	71.42	113	123	K	AYLDNVAIAGK	T		R01-G.2233.2233.2.dta	30020328	NP_831959.1	azoreductase
Rex01	WT	aerobiosis	1	F055469	5562	567.813	2	1133.61	1133.61	0.187895	0	73.05	123	133	K	GLLLSTMGNTK	E		R01-G.2593.2593.2.dta	30022998	NP_834629.1	NAD(P)H dehydrogenase [quinone]
Rex01	WT	aerobiosis	1	F055469	5563	567.813	2	1133.61	1133.61	0.54075	0	65.58	123	133	K	GLLLSTMGNTK	E		R01-G.2600.2600.2.dta	30022998	NP_834629.1	NAD(P)H dehydrogenase [quinone]
Rex01	WT	aerobiosis	1	F055469	5564	567.83	2	1133.64	1133.64	0.170247	0	53.59	1003	1012	K	AQFVINTLTK	G		R01-A.2861.2863.2.dta	30021975	NP_833606.1	carbamoyl phosphate synthase large subunit
Rex01	WT	aerobiosis	1	F055469	5646	568.287	2	1134.56	1134.56	-0.0167466	0	21.79	1133	1142	K	ELQSLGMDVK	M	Oxidation (M) [7]	R01-A.1602.1602.2.dta	30018372	NP_830003.1	DNA-directed RNA polymerase subunit beta
Rex01	WT	aerobiosis	1	F055469	5649	568.316	2	1134.62	1134.62	-0.275864	0	29.76	203	212	K	LLSVAGAYWR	G		R01-B.3347.3347.2.dta	30022651	NP_834282.1	threonyl-tRNA synthetase
Rex01	WT	aerobiosis	1	F055469	5650	568.317	2	1134.62	1134.62	-0.0995929	0	44.43	203	212	K	LLSVAGAYWR	G		R01-B.3350.3350.2.dta	30022651	NP_834282.1	threonyl-tRNA synthetase
Rex01	WT	aerobiosis	1	F055469	5651	568.322	2	1134.63	1134.63	0.176269	0	53.67	347	357	R	LALADGITYAK	K		R01-C.2808.2808.2.dta	30022962	NP_834593.1	leucyl aminopeptidase
Rex01	WT	aerobiosis	1	F055469	5652	568.322	2	1134.63	1134.63	0.352538	0	43.85	347	357	R	LALADGITYAK	K		R01-C.2804.2804.2.dta	30022962	NP_834593.1	leucyl aminopeptidase
Rex01	WT	aerobiosis	1	F055469	5656	568.771	2	1135.53	1135.53	0.168204	0	52.05	135	143	K	NCPAFMIQR	G		R01-D.2192.2192.2.dta	30019043	NP_830674.1	N-acetylmuramoyl-L-alanine amidase
Rex01	WT	aerobiosis	1	F055469	5657	568.771	2	1135.53	1135.53	0.872723	0	42.44	135	143	K	NCPAFMIQR	G		R01-D.2187.2187.2.dta	30019043	NP_830674.1	N-acetylmuramoyl-L-alanine amidase
Rex01	WT	aerobiosis	1	F055469	5664	568.786	2	1135.56	1135.56	-0.0757337	0	28.27	68	77	R	QMALLPYVGE	-	Oxidation (M) [2]	R01-I.4102.4102.2.dta	30023496	NP_835127.1	30S ribosomal protein S18
Rex01	WT	aerobiosis	1	F055469	5665	568.786	2	1135.56	1135.56	-0.0757337	0	33.96	68	77	R	QMALLPYVGE	-	Oxidation (M) [2]	R01-I.4107.4107.2.dta	30023496	NP_835127.1	30S ribosomal protein S18
Rex01	WT	aerobiosis	1	F055469	5666	568.787	2	1135.56	1135.56	0.100391	0	27.72	68	77	R	QMALLPYVGE	-	Oxidation (M) [2]	R01-H.4014.4014.2.dta	30023496	NP_835127.1	30S ribosomal protein S18
Rex01	WT	aerobiosis	1	F055469	5667	568.787	2	1135.56	1135.56	0.100391	0	22.26	68	77	R	QMALLPYVGE	-	Oxidation (M) [2]	R01-H.4005.4005.2.dta	30023496	NP_835127.1	30S ribosomal protein S18
Rex01	WT	aerobiosis	1	F055469	5668	568.801	2	1135.59	1135.59	0.649003	0	31	635	645	K	SSFANALLGEK	V		R01-A.3157.3157.2.dta	30019719	NP_831350.1	putative GTPase (dynamin-related)
Rex01	WT	aerobiosis	1	F055469	5671	569.279	2	1136.54	1136.54	0.305312	0	53.83	311	320	R	MGAGFQWVNK	N		R01-C.2852.2852.2.dta	30019057	NP_830688.1	S-layer protein / N-acetylmuramoyl-L-alanine amidase
Rex01	WT	aerobiosis	1	F055469	5673	569.284	2	1136.55	1136.55	0.403852	0	30.73	507	517	R	EGAIGEGMVFK	D		R01-A.2817.2817.2.dta	30018373	NP_830004.1	DNA-directed RNA polymerase subunit beta'
Rex01	WT	aerobiosis	1	F055469	5674	569.293	2	1136.57	1136.57	-0.278909	0	27.34	694	703	R	YVEVDGQTVK	G		R01-A.1403.1403.2.dta	30018372	NP_830003.1	DNA-directed RNA polymerase subunit beta
Rex01	WT	aerobiosis	1	F055469	5675	569.293	2	1136.57	1136.57	-0.102941	0	25.56	694	703	R	YVEVDGQTVK	G		R01-A.1397.1397.2.dta	30018372	NP_830003.1	DNA-directed RNA polymerase subunit beta
Rex01	WT	aerobiosis	1	F055469	5676	569.293	2	1136.57	1136.57	0.27539	1	38.04	592	600	K	ILEDERYTV	-		R01-B.2075.2075.2.dta	30023042	NP_834673.1	Acyl-CoA dehydrogenase
Rex01	WT	aerobiosis	1	F055469	5677	569.293	2	1136.57	1136.57	0.451358	1	42.89	592	600	K	ILEDERYTV	-		R01-B.2069.2069.2.dta	30023042	NP_834673.1	Acyl-CoA dehydrogenase
Rex01	WT	aerobiosis	1	F055469	5678	569.298	2	1136.58	1136.58	-0.117017	0	55.6	73	82	R	ETIQGIGYTR	A		R01-D.1688.1688.2.dta	30022834	NP_834465.1	S-adenosylmethionine synthetase
Rex01	WT	aerobiosis	1	F055469	5679	569.299	2	1136.58	1136.58	0.586847	0	56.74	73	82	R	ETIQGIGYTR	A		R01-D.1691.1691.2.dta	30022834	NP_834465.1	S-adenosylmethionine synthetase
Rex01	WT	aerobiosis	1	F055469	5690	569.796	2	1137.58	1137.58	0.363052	0	47.63	31	41	R	GYGTTLGNSLR	R		R01-D.1817.1817.2.dta	30018406	NP_830037.1	DNA-directed RNA polymerase subunit alpha
Rex01	WT	aerobiosis	1	F055469	5691	569.797	2	1137.58	1137.58	1.0663	0	42.9	31	41	R	GYGTTLGNSLR	R		R01-D.1809.1809.2.dta	30018406	NP_830037.1	DNA-directed RNA polymerase subunit alpha
Rex01	WT	aerobiosis	1	F055469	5693	569.803	2	1137.59	1137.59	-0.428976	0	35.78	312	321	R	VESIYDTIAK	V		R01-D.2487.2487.2.dta	30022246	NP_833877.1	leucine dehydrogenase
Rex01	WT	aerobiosis	1	F055469	5694	569.803	2	1137.59	1137.59	-0.253166	0	46.56	312	321	R	VESIYDTIAK	V		R01-D.2492.2492.2.dta	30022246	NP_833877.1	leucine dehydrogenase
Rex01	WT	aerobiosis	1	F055469	5695	569.822	2	1137.63	1137.63	-0.0334028	0	50.23	391	401	R	QPFPGPGLGIR	V		R01-C.3042.3042.2.dta	30018516	NP_830147.1	bifunctional GMP synthase/glutamine amidotransferase protein
Rex01	WT	aerobiosis	1	F055469	5696	569.822	2	1137.63	1137.63	-0.0334028	0	46.92	391	401	R	QPFPGPGLGIR	V		R01-C.3047.3047.2.dta	30018516	NP_830147.1	bifunctional GMP synthase/glutamine amidotransferase protein
Rex01	WT	aerobiosis	1	F055469	5703	570.285	2	1138.55	1138.55	0.194984	0	21.42	339	347	K	DFYPEVLEK	K		R01-A.3301.3301.2.dta	30022464	NP_834095.1	alanyl-tRNA synthetase
Rex01	WT	aerobiosis	1	F055469	5707	570.305	2	1138.6	1138.6	-0.426842	0	36.65	454	462	K	LLAVCNFFR	A		R01-C.4337.4339.2.dta	30019310	NP_830941.1	catalase
Rex01	WT	aerobiosis	1	F055469	5710	570.324	2	1138.63	1138.63	-0.671857	0	33.96	303	313	K	GIEIGGDIIPR	L		R01-D.3307.3307.2.dta	30021054	NP_832685.1	3-phosphoshikimate 1-carboxyvinyltransferase
Rex01	WT	aerobiosis	1	F055469	5711	570.325	2	1138.63	1138.63	0.0307386	0	60.28	303	313	K	GIEIGGDIIPR	L		R01-D.3310.3310.2.dta	30021054	NP_832685.1	3-phosphoshikimate 1-carboxyvinyltransferase
Rex01	WT	aerobiosis	1	F055469	5712	570.325	2	1138.63	1138.63	0.206388	0	22.32	191	200	R	DLAVEPQLVR	V		R01-D.2760.2760.2.dta	30020240	NP_831871.1	ATP-dependent RNA helicase
Rex01	WT	aerobiosis	1	F055469	5713	570.325	2	1138.64	1138.63	0.382037	0	44.63	191	200	R	DLAVEPQLVR	V		R01-D.2749.2749.2.dta	30020240	NP_831871.1	ATP-dependent RNA helicase
Rex01	WT	aerobiosis	1	F055469	5716	570.784	2	1139.55	1139.55	-0.166732	0	42.19	81	90	R	GIEDIATMYK	Y		R01-E.3143.3143.2.dta	30022747	NP_834378.1	catabolite control protein A
Rex01	WT	aerobiosis	1	F055469	5717	570.784	2	1139.55	1139.55	0.35979	0	44.18	81	90	R	GIEDIATMYK	Y		R01-E.3149.3149.2.dta	30022747	NP_834378.1	catabolite control protein A
Rex01	WT	aerobiosis	1	F055469	5720	570.784	2	1139.55	1139.55	0.535298	0	37.42	81	90	R	GIEDIATMYK	Y		R01-D.3105.3105.2.dta	30022747	NP_834378.1	catabolite control protein A
Rex01	WT	aerobiosis	1	F055469	5721	570.784	2	1139.55	1139.55	0.535298	0	46.58	81	90	R	GIEDIATMYK	Y		R01-D.3110.3110.2.dta	30022747	NP_834378.1	catabolite control protein A
Rex01	WT	aerobiosis	1	F055469	5727	570.81	2	1139.61	1139.61	-1.69181	0	34.38	97	106	R	SEEIIPVEPK	D		R01-F.1971.1971.2.dta	30022456	NP_834087.1	uridine kinase
Rex01	WT	aerobiosis	1	F055469	5728	570.811	2	1139.61	1139.61	-0.287818	0	31.72	97	106	R	SEEIIPVEPK	D		R01-F.1979.1979.2.dta	30022456	NP_834087.1	uridine kinase
Rex01	WT	aerobiosis	1	F055469	5737	570.822	2	1139.63	1139.63	-0.368541	0	30.43	158	167	R	TGQPLEVLQR	D		R01-G.2128.2128.2.dta	30023185	NP_834816.1	ATP-dependent Clp protease proteolytic subunit
Rex01	WT	aerobiosis	1	F055469	5738	570.822	2	1139.63	1139.63	-0.0175496	0	47.71	158	167	R	TGQPLEVLQR	D		R01-G.2132.2132.2.dta	30023185	NP_834816.1	ATP-dependent Clp protease proteolytic subunit
Rex01	WT	aerobiosis	1	F055469	5739	570.834	2	1139.65	1139.65	-0.658971	0	27.21	147	157	K	EAPGILLSNVK	G		R01-F.2552.2552.2.dta	30019454	NP_831085.1	(S)-2-hydroxy-acid oxidase, iron-sulfur chain
Rex01	WT	aerobiosis	1	F055469	5741	570.835	2	1139.66	1139.65	0.0429955	0	42.76	147	157	K	EAPGILLSNVK	G		R01-F.2556.2556.2.dta	30019454	NP_831085.1	(S)-2-hydroxy-acid oxidase, iron-sulfur chain
Rex01	WT	aerobiosis	1	F055469	5743	570.835	2	1139.66	1139.65	0.393979	0	66.24	173	183	R	NGEALLSPVIK	T		R01-E.2883.2883.2.dta	30019784	NP_831415.1	flagellar hook-associated protein FlgL
Rex01	WT	aerobiosis	1	F055469	5744	570.835	2	1139.66	1139.65	0.744962	0	49.26	173	183	R	NGEALLSPVIK	T		R01-E.2879.2879.2.dta	30019784	NP_831415.1	flagellar hook-associated protein FlgL
Rex01	WT	aerobiosis	1	F055469	5760	571.269	2	1140.52	1140.52	-0.0859255	0	24.2	212	221	R	AILHDMEQGQ	-		R01-G.1385.1385.2.dta	30019281	NP_830912.1	S-layer-like domain-containing protein
Rex01	WT	aerobiosis	1	F055469	5761	571.269	2	1140.52	1140.52	0.264791	0	31.31	212	221	R	AILHDMEQGQ	-		R01-G.1393.1393.2.dta	30019281	NP_830912.1	S-layer-like domain-containing protein
Rex01	WT	aerobiosis	1	F055469	5762	571.281	2	1140.55	1140.55	-0.389286	0	45.63	82	90	K	SMEEIIFTR	G	Oxidation (M) [2]	R01-D.2357.2357.2.dta	30023021	NP_834652.1	cysteine desulfhydrase
Rex01	WT	aerobiosis	1	F055469	5763	571.282	2	1140.55	1140.55	0.312131	0	44.02	82	90	K	SMEEIIFTR	G	Oxidation (M) [2]	R01-D.2349.2349.2.dta	30023021	NP_834652.1	cysteine desulfhydrase
Rex01	WT	aerobiosis	1	F055469	5766	571.298	2	1140.58	1140.58	0.483087	0	60.69	40	48	K	DAIYYLVER	N		R01-C.3551.3551.2.dta	30019057	NP_830688.1	S-layer protein / N-acetylmuramoyl-L-alanine amidase
Rex01	WT	aerobiosis	1	F055469	5767	571.298	2	1140.58	1140.58	0.833785	0	52.39	40	48	K	DAIYYLVER	N		R01-C.3543.3543.2.dta	30019057	NP_830688.1	S-layer protein / N-acetylmuramoyl-L-alanine amidase
Rex01	WT	aerobiosis	1	F055469	5768	571.327	2	1140.64	1140.64	-0.153423	0	40.56	568	578	R	VAEVLSAEPVK	K		R01-B.1701.1701.2.dta	30018309	NP_829940.1	methionyl-tRNA synthetase
Rex01	WT	aerobiosis	1	F055469	5769	571.327	2	1140.64	1140.64	0.197258	0	54.28	568	578	R	VAEVLSAEPVK	K		R01-B.1692.1692.2.dta	30018309	NP_829940.1	methionyl-tRNA synthetase
Rex01	WT	aerobiosis	1	F055469	5775	571.337	2	1140.66	1140.66	-0.934545	0	41.07	10	21	K	TIGIIGGGQLGR	M		R01-D.2651.2651.2.dta	30018532	NP_830163.1	phosphoribosylaminoimidazole carboxylase ATPase subunit
Rex01	WT	aerobiosis	1	F055469	5776	571.338	2	1140.66	1140.66	0.117476	0	55.77	10	21	K	TIGIIGGGQLGR	M		R01-D.2656.2656.2.dta	30018532	NP_830163.1	phosphoribosylaminoimidazole carboxylase ATPase subunit
Rex01	WT	aerobiosis	1	F055469	5779	571.778	2	1141.54	1141.54	0.239151	0	36.98	33	42	K	ESSFGEFLAR	I		R01-I.3513.3513.2.dta	30021987	NP_833618.1	integral membrane protein
Rex01	WT	aerobiosis	1	F055469	5780	571.778	2	1141.54	1141.54	0.239151	0	39.35	33	42	K	ESSFGEFLAR	I		R01-I.3509.3509.2.dta	30021987	NP_833618.1	integral membrane protein
Rex01	WT	aerobiosis	1	F055469	5781	571.781	2	1141.55	1141.55	-0.111252	0	42.73	383	392	K	MFSYIPSPGK	S	Oxidation (M) [1]	R01-B.2291.2291.2.dta	30020338	NP_831969.1	asparagine synthetase [glutamine-hydrolyzing]
Rex01	WT	aerobiosis	1	F055469	5782	571.781	2	1141.55	1141.55	0.41435	0	38.88	383	392	K	MFSYIPSPGK	S	Oxidation (M) [1]	R01-B.2282.2282.2.dta	30020338	NP_831969.1	asparagine synthetase [glutamine-hydrolyzing]
Rex01	WT	aerobiosis	1	F055469	5783	571.808	2	1141.6	1141.6	0.118255	0	26.4	11	20	K	FESAFTLLSK	K		R01-I.4088.4088.2.dta	30023230	NP_834861.1	MarR family transcriptional regulator
Rex01	WT	aerobiosis	1	F055469	5784	571.808	2	1141.6	1141.6	0.118255	0	41.54	11	20	K	FESAFTLLSK	K		R01-I.4094.4094.2.dta	30023230	NP_834861.1	MarR family transcriptional regulator
Rex01	WT	aerobiosis	1	F055469	5787	571.824	2	1141.63	1141.63	-0.349499	0	79.97	13	23	K	ALALLQADAEK	I		R01-I.2736.2736.2.dta	30022037	NP_833668.1	hypothetical protein BC3949
Rex01	WT	aerobiosis	1	F055469	5788	571.824	2	1141.63	1141.63	0.000875937	0	87.88	13	23	K	ALALLQADAEK	I		R01-I.2742.2742.2.dta	30022037	NP_833668.1	hypothetical protein BC3949
Rex01	WT	aerobiosis	1	F055469	5789	572.251	2	1142.49	1142.49	0.0358866	1	30.63	293	301	R	DLGFREDEY	-		R01-E.2659.2659.2.dta	30022378	NP_834009.1	GTP-binding protein Era
Rex01	WT	aerobiosis	1	F055469	5790	572.251	2	1142.49	1142.49	0.0358866	1	38.67	293	301	R	DLGFREDEY	-		R01-E.2667.2667.2.dta	30022378	NP_834009.1	GTP-binding protein Era
Rex01	WT	aerobiosis	1	F055469	5791	572.286	2	1142.56	1142.56	0.101527	0	32.55	385	394	K	SLDELPENAR	K		R01-C.1622.1622.2.dta	30023492	NP_835123.1	adenylosuccinate synthetase
Rex01	WT	aerobiosis	1	F055469	5792	572.286	2	1142.56	1142.56	0.276573	0	41.84	385	394	K	SLDELPENAR	K		R01-D.1543.1543.2.dta	30023492	NP_835123.1	adenylosuccinate synthetase
Rex01	WT	aerobiosis	1	F055469	5793	572.286	2	1142.56	1142.56	0.276573	0	28.83	385	394	K	SLDELPENAR	K		R01-C.1616.1616.2.dta	30023492	NP_835123.1	adenylosuccinate synthetase
Rex01	WT	aerobiosis	1	F055469	5794	572.286	2	1142.56	1142.56	0.626665	0	36.68	385	394	K	SLDELPENAR	K		R01-D.1539.1539.2.dta	30023492	NP_835123.1	adenylosuccinate synthetase
Rex01	WT	aerobiosis	1	F055469	5795	572.3	2	1142.59	1142.59	-0.40172	0	25.82	143	151	K	ELYSYVLEK	G		R01-F.2728.2728.2.dta	30019388	NP_831019.1	indole-3-glycerol-phosphate synthase
Rex01	WT	aerobiosis	1	F055469	5797	572.304	2	1142.59	1142.59	0.0945218	0	81.14	136	145	R	ELGIDLNDVR	S		R01-C.3245.3247.2.dta	30019404	NP_831035.1	dihydrolipoamide acetyltransferase
Rex01	WT	aerobiosis	1	F055469	5798	572.317	2	1142.62	1142.62	0.491853	0	82.58	109	119	K	LEEVGAAVEVK	-		R01-H.1888.1888.2.dta	30018370	NP_830001.1	50S ribosomal protein L7/L12
Rex01	WT	aerobiosis	1	F055469	5799	572.317	2	1142.62	1142.62	0.666889	0	76.31	109	119	K	LEEVGAAVEVK	-		R01-H.1880.1880.2.dta	30018370	NP_830001.1	50S ribosomal protein L7/L12
Rex01	WT	aerobiosis	1	F055469	5804	572.326	2	1142.64	1142.64	-0.0472591	1	21.58	94	103	K	MDLLAPLDKK	N		R01-E.3083.3083.2.dta	30019440	NP_831071.1	spermidine/putrescine-binding protein
Rex01	WT	aerobiosis	1	F055469	5810	572.353	2	1142.69	1142.69	-0.356177	0	74.78	51	60	K	LTELVNILTK	S		R01-H.3979.3979.2.dta	30023097	NP_834728.1	hypothetical protein BC5060
Rex01	WT	aerobiosis	1	F055469	5811	572.353	2	1142.69	1142.69	-0.00612589	0	44.37	51	60	K	LTELVNILTK	S		R01-H.4077.4077.2.dta	30023097	NP_834728.1	hypothetical protein BC5060
Rex01	WT	aerobiosis	1	F055469	5812	572.353	2	1142.69	1142.69	-0.00612589	0	50.21	51	60	K	LTELVNILTK	S		R01-G.3623.3625.2.dta	30023097	NP_834728.1	hypothetical protein BC5060
Rex01	WT	aerobiosis	1	F055469	5813	572.353	2	1142.69	1142.69	0.1689	0	67.53	51	60	K	LTELVNILTK	S		R01-H.3983.3983.2.dta	30023097	NP_834728.1	hypothetical protein BC5060
Rex01	WT	aerobiosis	1	F055469	5814	572.353	2	1142.69	1142.69	0.51895	0	79.76	51	60	K	LTELVNILTK	S		R01-H.4070.4070.2.dta	30023097	NP_834728.1	hypothetical protein BC5060
Rex01	WT	aerobiosis	1	F055469	5815	572.767	2	1143.52	1143.52	-0.502834	0	32.55	152	161	R	YNLSDNYAGK	T		R01-G.1293.1293.2.dta	30018650	NP_830281.1	tellurium resistance protein terD
Rex01	WT	aerobiosis	1	F055469	5816	572.767	2	1143.52	1143.52	0.0218623	0	34.63	152	161	R	YNLSDNYAGK	T		R01-G.1288.1288.2.dta	30018650	NP_830281.1	tellurium resistance protein terD
Rex01	WT	aerobiosis	1	F055469	5822	572.779	2	1143.54	1143.54	-0.294698	0	49.3	86	95	K	EAFISADYTK	D		R01-C.2168.2168.2.dta	30018972	NP_830603.1	enterotoxin / cell-wall binding protein
Rex01	WT	aerobiosis	1	F055469	5823	572.78	2	1143.54	1143.54	0.0550919	0	36.46	86	95	K	EAFISADYTK	D		R01-D.2097.2097.2.dta	30018972	NP_830603.1	enterotoxin / cell-wall binding protein
Rex01	WT	aerobiosis	1	F055469	5824	572.78	2	1143.55	1143.54	0.404881	0	38.9	86	95	K	EAFISADYTK	D		R01-D.2105.2105.2.dta	30018972	NP_830603.1	enterotoxin / cell-wall binding protein
Rex01	WT	aerobiosis	1	F055469	5825	572.78	2	1143.55	1143.54	0.404881	0	52.93	86	95	K	EAFISADYTK	D		R01-C.2160.2160.2.dta	30018972	NP_830603.1	enterotoxin / cell-wall binding protein
Rex01	WT	aerobiosis	1	F055469	5830	572.832	2	1143.65	1143.65	-0.0612075	0	23.96	16	25	K	SIQSLDQLLK	R		R01-I.3909.3909.2.dta	30022876	NP_834507.1	ferrous iron transport protein A
Rex01	WT	aerobiosis	1	F055469	5834	573.246	2	1144.48	1144.48	-0.143297	0	28.29	573	581	R	IDMSEYMEK	H		R01-A.2638.2638.2.dta	30018352	NP_829983.1	negative regulator of genetic competence clpC/mecB
Rex01	WT	aerobiosis	1	F055469	5835	573.246	2	1144.48	1144.48	0.0314554	0	26.33	573	581	R	IDMSEYMEK	H		R01-A.2635.2635.2.dta	30018352	NP_829983.1	negative regulator of genetic competence clpC/mecB
Rex01	WT	aerobiosis	1	F055469	5836	573.26	2	1144.5	1144.5	0.861509	0	42.07	107	116	R	SGDSDFYINK	Q		R01-A.1852.1852.2.dta	30021936	NP_833567.1	chromosome partition protein smc
Rex01	WT	aerobiosis	1	F055469	5837	573.291	2	1144.57	1144.57	0.677986	0	68.6	781	790	K	VNVADMNNLR	T		R01-A.2117.2117.2.dta	30022464	NP_834095.1	alanyl-tRNA synthetase
Rex01	WT	aerobiosis	1	F055469	5838	573.291	2	1144.57	1144.57	0.677986	0	58.28	781	790	K	VNVADMNNLR	T		R01-A.2121.2121.2.dta	30022464	NP_834095.1	alanyl-tRNA synthetase
Rex01	WT	aerobiosis	1	F055469	5839	573.295	2	1144.58	1144.58	-0.496253	0	30.21	496	504	R	WDNLLEVEK	M		R01-C.3320.3320.2.dta	30019333	NP_830964.1	oligopeptide-binding protein oppA
Rex01	WT	aerobiosis	1	F055469	5840	573.295	2	1144.58	1144.58	-0.321516	0	24.14	496	504	R	WDNLLEVEK	M		R01-C.3312.3312.2.dta	30019333	NP_830964.1	oligopeptide-binding protein oppA
Rex01	WT	aerobiosis	1	F055469	5842	573.301	2	1144.59	1144.59	-0.186967	0	20.28	310	319	K	GNELNQFVPK	G		R01-G.2476.2476.2.dta	30019043	NP_830674.1	N-acetylmuramoyl-L-alanine amidase
Rex01	WT	aerobiosis	1	F055469	5843	573.301	2	1144.59	1144.59	0.337239	0	42.13	310	319	K	GNELNQFVPK	G		R01-D.2493.2493.2.dta	30019043	NP_830674.1	N-acetylmuramoyl-L-alanine amidase
Rex01	WT	aerobiosis	1	F055469	5844	573.302	2	1144.59	1144.59	0.68671	0	48.34	310	319	K	GNELNQFVPK	G		R01-D.2489.2489.2.dta	30019043	NP_830674.1	N-acetylmuramoyl-L-alanine amidase
Rex01	WT	aerobiosis	1	F055469	5846	573.306	2	1144.6	1144.6	-0.249869	0	45.27	392	402	K	AIDLIDEAASK	V		R01-A.2758.2758.2.dta	30018352	NP_829983.1	negative regulator of genetic competence clpC/mecB
Rex01	WT	aerobiosis	1	F055469	5848	573.307	2	1144.6	1144.6	2.95825	0	21.69	97	105	R	VLMSYFTIR	E	Oxidation (M) [3]	R01-G.2572.2572.2.dta	30021180	NP_832811.1	permease
Rex01	WT	aerobiosis	1	F055469	5849	573.307	2	1144.6	1144.6	-3.3208	1	23.48	12	21	K	MIQDKANGLR	K		R01-H.2881.2881.2.dta	30019378	NP_831009.1	hypothetical protein BC1225
Rex01	WT	aerobiosis	1	F055469	5850	573.307	2	1144.6	1144.6	0.973268	0	52.35	392	402	K	AIDLIDEAASK	V		R01-A.2751.2751.2.dta	30018352	NP_829983.1	negative regulator of genetic competence clpC/mecB
Rex01	WT	aerobiosis	1	F055469	5858	573.329	2	1144.64	1144.65	-0.968859	1	56.3	97	106	K	IGSITEEKLR	E		R01-G.1061.1061.2.dta	30023112	NP_834743.1	50S ribosomal protein L11
Rex01	WT	aerobiosis	1	F055469	5859	573.33	2	1144.64	1144.65	-0.444679	1	75.24	97	106	K	IGSITEEKLR	E		R01-H.1204.1204.2.dta	30023112	NP_834743.1	50S ribosomal protein L11
Rex01	WT	aerobiosis	1	F055469	5860	573.33	2	1144.65	1144.65	-0.095226	1	63.38	97	106	K	IGSITEEKLR	E		R01-H.1199.1199.2.dta	30023112	NP_834743.1	50S ribosomal protein L11
Rex01	WT	aerobiosis	1	F055469	5861	573.33	2	1144.65	1144.65	-0.095226	1	52.46	97	106	K	IGSITEEKLR	E		R01-H.1333.1333.2.dta	30023112	NP_834743.1	50S ribosomal protein L11
Rex01	WT	aerobiosis	1	F055469	5862	573.33	2	1144.65	1144.65	0.0795006	1	34.75	97	106	K	IGSITEEKLR	E		R01-G.1057.1057.2.dta	30023112	NP_834743.1	50S ribosomal protein L11
Rex01	WT	aerobiosis	1	F055469	5864	382.556	3	1144.65	1144.65	0.100468	1	32.18	97	106	K	IGSITEEKLR	E		R01-H.1206.1206.3.dta	30023112	NP_834743.1	50S ribosomal protein L11
Rex01	WT	aerobiosis	1	F055469	5866	573.33	2	1144.65	1144.65	0.953134	1	40.71	97	106	K	IGSITEEKLR	E		R01-H.1351.1351.2.dta	30023112	NP_834743.1	50S ribosomal protein L11
Rex01	WT	aerobiosis	1	F055469	5867	382.556	3	1144.65	1144.65	1.41092	1	33.44	97	106	K	IGSITEEKLR	E		R01-H.1211.1211.3.dta	30023112	NP_834743.1	50S ribosomal protein L11
Rex01	WT	aerobiosis	1	F055469	5870	573.35	2	1144.69	1144.69	-0.476113	0	36.04	40	49	R	IQLFEGVVIK	R		R01-H.4096.4098.2.dta	30021928	NP_833559.1	50S ribosomal protein L19
Rex01	WT	aerobiosis	1	F055469	5872	573.759	2	1145.5	1145.5	0.989958	0	22.8	193	201	R	DFYAYNEPK	Y		R01-E.1889.1889.2.dta	30018677	NP_830308.1	S-layer protein / N-acetylmuramoyl-L-alanine amidase
Rex01	WT	aerobiosis	1	F055469	5876	573.793	2	1145.57	1145.57	0.141414	0	30.05	320	330	R	NVGVPGEAEFK	N		R01-C.2114.2114.2.dta	30018584	NP_830215.1	Alkyl hydroperoxide reductase subunit F
Rex01	WT	aerobiosis	1	F055469	5877	573.793	2	1145.57	1145.57	0.490585	0	30.35	320	330	R	NVGVPGEAEFK	N		R01-C.2119.2119.2.dta	30018584	NP_830215.1	Alkyl hydroperoxide reductase subunit F
Rex01	WT	aerobiosis	1	F055469	5884	573.811	2	1145.61	1145.61	-0.697446	0	31.17	100	109	R	IAFPALTEER	R		R01-F.2977.2977.2.dta	30021912	NP_833543.1	ribosome recycling factor
Rex01	WT	aerobiosis	1	F055469	5885	573.811	2	1145.61	1145.61	-0.711413	0	33.09	66	77	K	ISGGFIAPEGAK	V		R01-E.1833.1833.2.dta	30018677	NP_830308.1	S-layer protein / N-acetylmuramoyl-L-alanine amidase
Rex01	WT	aerobiosis	1	F055469	5886	573.811	2	1145.61	1145.61	-0.173707	0	27.65	100	109	R	IAFPALTEER	R		R01-F.3168.3168.2.dta	30021912	NP_833543.1	ribosome recycling factor
Rex01	WT	aerobiosis	1	F055469	5887	573.811	2	1145.61	1145.61	-0.173707	0	33.35	100	109	R	IAFPALTEER	R		R01-G.3137.3137.2.dta	30021912	NP_833543.1	ribosome recycling factor
Rex01	WT	aerobiosis	1	F055469	5888	573.811	2	1145.61	1145.61	-0.173707	0	72.59	100	109	R	IAFPALTEER	R		R01-F.3036.3036.2.dta	30021912	NP_833543.1	ribosome recycling factor
Rex01	WT	aerobiosis	1	F055469	5889	573.811	2	1145.61	1145.61	-0.173707	0	75.35	100	109	R	IAFPALTEER	R		R01-F.3040.3040.2.dta	30021912	NP_833543.1	ribosome recycling factor
Rex01	WT	aerobiosis	1	F055469	5890	573.811	2	1145.61	1145.61	-0.173707	0	40.75	100	109	R	IAFPALTEER	R		R01-F.3228.3232.2.dta	30021912	NP_833543.1	ribosome recycling factor
Rex01	WT	aerobiosis	1	F055469	5891	573.811	2	1145.61	1145.61	0.175453	0	42.97	100	109	R	IAFPALTEER	R		R01-F.3165.3165.2.dta	30021912	NP_833543.1	ribosome recycling factor
Rex01	WT	aerobiosis	1	F055469	5892	573.811	2	1145.61	1145.61	0.175453	0	27.34	100	109	R	IAFPALTEER	R		R01-F.2971.2971.2.dta	30021912	NP_833543.1	ribosome recycling factor
Rex01	WT	aerobiosis	1	F055469	5893	573.812	2	1145.61	1145.61	0.350032	0	34.52	100	109	R	IAFPALTEER	R		R01-G.3133.3133.2.dta	30021912	NP_833543.1	ribosome recycling factor
Rex01	WT	aerobiosis	1	F055469	5894	573.812	2	1145.61	1145.61	0.336066	0	27.23	66	77	K	ISGGFIAPEGAK	V		R01-E.1837.1837.2.dta	30018677	NP_830308.1	S-layer protein / N-acetylmuramoyl-L-alanine amidase
Rex01	WT	aerobiosis	1	F055469	5895	573.813	2	1145.61	1145.61	-0.525484	0	65.2	92	102	R	VADSVVQMGLK	H		R01-E.2272.2272.2.dta	30023013	NP_834644.1	lipoyl synthase
Rex01	WT	aerobiosis	1	F055469	5896	573.813	2	1145.61	1145.61	-0.00174579	0	43.39	92	102	R	VADSVVQMGLK	H		R01-E.2279.2279.2.dta	30023013	NP_834644.1	lipoyl synthase
Rex01	WT	aerobiosis	1	F055469	5897	573.813	2	1145.61	1145.61	0.347413	0	71.81	351	360	R	VVMIDDSIVR	G		R01-C.2896.2896.2.dta	30018538	NP_830169.1	amidophosphoribosyltransferase
Rex01	WT	aerobiosis	1	F055469	5898	573.813	2	1145.61	1145.61	0.521992	0	57.5	351	360	R	VVMIDDSIVR	G		R01-C.2891.2891.2.dta	30018538	NP_830169.1	amidophosphoribosyltransferase
Rex01	WT	aerobiosis	1	F055469	5899	573.83	2	1145.64	1145.64	-0.0192032	0	71.04	11	22	K	VFALGGVGEIGK	N		R01-C.3453.3453.2.dta	30021887	NP_833518.1	Zn-dependent hydrolase
Rex01	WT	aerobiosis	1	F055469	5900	573.83	2	1145.64	1145.64	0.329945	0	44.96	11	22	K	VFALGGVGEIGK	N		R01-C.3447.3447.2.dta	30021887	NP_833518.1	Zn-dependent hydrolase
Rex01	WT	aerobiosis	1	F055469	5901	573.835	2	1145.66	1145.66	-0.206868	0	30.79	19	28	R	LAQSIFVVNR	H		R01-G.2748.2748.2.dta	30022083	NP_833714.1	putative cytoplasmic protein
Rex01	WT	aerobiosis	1	F055469	5902	573.835	2	1145.66	1145.66	0.316849	0	40.16	19	28	R	LAQSIFVVNR	H		R01-G.2755.2755.2.dta	30022083	NP_833714.1	putative cytoplasmic protein
Rex01	WT	aerobiosis	1	F055469	5903	574.274	2	1146.53	1146.53	0.473601	0	48.05	63	73	R	EIDALGGEMGR	N		R01-B.2025.2027.2.dta	30023507	NP_835138.1	tRNA uridine 5-carboxymethylaminomethyl modification enzyme GidA
Rex01	WT	aerobiosis	1	F055469	5904	574.293	2	1146.57	1146.57	0.0828558	0	44.09	356	364	K	YTDFAVLYR	T		R01-B.3193.3193.2.dta	30018548	NP_830179.1	DNA helicase II
Rex01	WT	aerobiosis	1	F055469	5905	574.301	2	1146.59	1146.59	-0.00872153	0	57.94	342	351	R	SQLETDVSLR	V		R01-B.1778.1778.2.dta	30022044	NP_833675.1	GTP-binding protein TypA/BipA
Rex01	WT	aerobiosis	1	F055469	5906	574.302	2	1146.59	1146.59	0.34014	0	57.37	342	351	R	SQLETDVSLR	V		R01-B.1767.1767.2.dta	30022044	NP_833675.1	GTP-binding protein TypA/BipA
Rex01	WT	aerobiosis	1	F055469	5907	574.305	2	1146.6	1146.6	-0.184023	0	38	197	207	R	SMEIPAVVGTK	V	Oxidation (M) [2]	R01-C.1689.1689.2.dta	30022135	NP_833766.1	phosphoenolpyruvate-protein phosphotransferase
Rex01	WT	aerobiosis	1	F055469	5908	574.305	2	1146.6	1146.6	-0.00959362	0	40.89	197	207	R	SMEIPAVVGTK	V	Oxidation (M) [2]	R01-C.1692.1692.2.dta	30022135	NP_833766.1	phosphoenolpyruvate-protein phosphotransferase
Rex01	WT	aerobiosis	1	F055469	5909	574.311	2	1146.61	1146.61	-0.00959353	0	67.83	31	40	R	ANLSTLMLER	G		R01-E.3185.3185.2.dta	30023192	NP_834823.1	thioredoxin reductase
Rex01	WT	aerobiosis	1	F055469	5910	574.311	2	1146.61	1146.61	0.339262	0	55.66	31	40	R	ANLSTLMLER	G		R01-E.3182.3182.2.dta	30023192	NP_834823.1	thioredoxin reductase
Rex01	WT	aerobiosis	1	F055469	5912	574.323	2	1146.63	1146.63	-0.00261636	0	62.48	151	161	R	GMDIVIVTTAK	T		R01-G.2853.2853.2.dta	30018392	NP_830023.1	50S ribosomal protein L5
Rex01	WT	aerobiosis	1	F055469	5913	574.323	2	1146.63	1146.63	-0.00261636	0	62.06	151	161	R	GMDIVIVTTAK	T		R01-G.2856.2856.2.dta	30018392	NP_830023.1	50S ribosomal protein L5
Rex01	WT	aerobiosis	1	F055469	5914	574.328	2	1146.64	1146.64	-0.538965	0	62.97	1	10	-	MSLLQGILTR	L	Oxidation (M) [1]	R01-I.4193.4195.2.dta	30022074	NP_833705.1	putative cytoplasmic protein
Rex01	WT	aerobiosis	1	F055469	5917	574.801	2	1147.59	1147.59	0.0932391	0	36.1	24	33	R	FTEPTGIQQK	I		R01-C.1271.1271.2.dta	30022365	NP_833996.1	ATP-dependent RNA helicase
Rex01	WT	aerobiosis	1	F055469	5920	574.806	2	1147.6	1147.6	-0.456606	0	79.69	243	253	K	VAFNSAVDAVR	A		R01-E.2130.2130.2.dta	30020354	NP_831985.1	alcohol dehydrogenase
Rex01	WT	aerobiosis	1	F055469	5921	574.807	2	1147.6	1147.6	-0.108052	0	79.96	243	253	K	VAFNSAVDAVR	A		R01-D.2194.2194.2.dta	30020354	NP_831985.1	alcohol dehydrogenase
Rex01	WT	aerobiosis	1	F055469	5922	574.807	2	1147.6	1147.6	0.0662252	0	80.34	243	253	K	VAFNSAVDAVR	A		R01-D.2188.2188.2.dta	30020354	NP_831985.1	alcohol dehydrogenase
Rex01	WT	aerobiosis	1	F055469	5923	574.807	2	1147.6	1147.6	0.240502	0	83.25	243	253	K	VAFNSAVDAVR	A		R01-E.2135.2135.2.dta	30020354	NP_831985.1	alcohol dehydrogenase
Rex01	WT	aerobiosis	1	F055469	5924	574.812	2	1147.61	1147.61	0.116764	1	20.07	26	35	R	LINKMMVDGK	K		R01-G.1109.1109.2.dta	30018376	NP_830007.1	30S ribosomal protein S7
Rex01	WT	aerobiosis	1	F055469	5925	574.813	2	1147.61	1147.61	-0.034855	0	48.62	156	165	K	EVSEVPVYVK	L		R01-E.1973.1973.2.dta	30021973	NP_833604.1	dihydroorotate dehydrogenase 1B
Rex01	WT	aerobiosis	1	F055469	5926	574.814	2	1147.61	1147.61	0.313695	0	40.25	156	165	K	EVSEVPVYVK	L		R01-E.1977.1977.2.dta	30021973	NP_833604.1	dihydroorotate dehydrogenase 1B
Rex01	WT	aerobiosis	1	F055469	5927	574.819	2	1147.62	1147.62	-0.396471	0	21.7	66	76	K	YTLLPNTAGAK	N		R01-F.2007.2007.2.dta	30018908	NP_830539.1	thiazole synthase
Rex01	WT	aerobiosis	1	F055469	5928	574.819	2	1147.62	1147.62	0.126348	0	30.84	66	76	K	YTLLPNTAGAK	N		R01-F.2002.2002.2.dta	30018908	NP_830539.1	thiazole synthase
Rex01	WT	aerobiosis	1	F055469	5929	574.821	2	1147.63	1147.63	-0.559415	0	59.89	135	146	K	VSGTAALTGLMK	A		R01-F.2757.2757.2.dta	30022149	NP_833780.1	hypothetical protein BC4062
Rex01	WT	aerobiosis	1	F055469	5930	574.821	2	1147.63	1147.63	0.137675	0	70.69	135	146	K	VSGTAALTGLMK	A		R01-F.2760.2760.2.dta	30022149	NP_833780.1	hypothetical protein BC4062
Rex01	WT	aerobiosis	1	F055469	5931	574.83	2	1147.64	1147.64	-0.0034854	0	56.91	168	178	K	SLTTGTLTNLK	D		R01-E.2219.2219.2.dta	30019804	NP_831435.1	flagellin
Rex01	WT	aerobiosis	1	F055469	5932	574.83	2	1147.65	1147.64	0.170785	0	71.8	168	178	K	SLTTGTLTNLK	D		R01-E.2227.2227.2.dta	30019804	NP_831435.1	flagellin
Rex01	WT	aerobiosis	1	F055469	5933	574.832	2	1147.65	1147.64	4.35326	0	32.47	168	178	K	SLTTGTLTNLK	D		R01-F.2115.2115.2.dta	30019804	NP_831435.1	flagellin
Rex01	WT	aerobiosis	1	F055469	5937	575.308	2	1148.6	1148.6	0.379592	0	43.73	204	213	K	QLLMVGGFER	Y		R01-B.3309.3309.2.dta	30022478	NP_834109.1	aspartyl-tRNA synthetase
Rex01	WT	aerobiosis	1	F055469	5938	575.308	2	1148.6	1148.6	0.553717	0	31.05	204	213	K	QLLMVGGFER	Y		R01-B.3316.3316.2.dta	30022478	NP_834109.1	aspartyl-tRNA synthetase
Rex01	WT	aerobiosis	1	F055469	5939	575.317	2	1148.62	1148.62	0.0652958	0	70.1	150	160	K	SVLLAAGDTFR	A		R01-E.2956.2956.2.dta	30021935	NP_833566.1	cell division protein ftsY
Rex01	WT	aerobiosis	1	F055469	5940	575.317	2	1148.62	1148.62	0.41354	0	59.1	150	160	K	SVLLAAGDTFR	A		R01-E.2946.2946.2.dta	30021935	NP_833566.1	cell division protein ftsY
Rex01	WT	aerobiosis	1	F055469	5949	575.783	2	1149.55	1149.55	-0.146144	0	79.12	114	123	R	MGLVLDMSPR	A	Oxidation (M) [1], Oxidation (M) [7]	R01-A.1943.1943.2.dta	30018373	NP_830004.1	DNA-directed RNA polymerase subunit beta'
Rex01	WT	aerobiosis	1	F055469	5950	575.783	2	1149.55	1149.55	0.0278369	0	68.13	114	123	R	MGLVLDMSPR	A	Oxidation (M) [1], Oxidation (M) [7]	R01-A.1932.1932.2.dta	30018373	NP_830004.1	DNA-directed RNA polymerase subunit beta'
Rex01	WT	aerobiosis	1	F055469	5951	575.787	2	1149.56	1149.56	0.164411	0	55.15	211	219	R	NMQNFDLLR	A		R01-D.3230.3230.2.dta	30021058	NP_832689.1	bifunctional 3-deoxy-7-phosphoheptulonate synthase/chorismate mutase
Rex01	WT	aerobiosis	1	F055469	5952	575.787	2	1149.56	1149.56	0.164411	0	53.07	211	219	R	NMQNFDLLR	A		R01-D.3234.3234.2.dta	30021058	NP_832689.1	bifunctional 3-deoxy-7-phosphoheptulonate synthase/chorismate mutase
Rex01	WT	aerobiosis	1	F055469	5953	575.803	2	1149.59	1149.59	0.0843778	0	53.62	339	348	K	DIDALTEFVK	V		R01-B.3951.3953.2.dta	30022478	NP_834109.1	aspartyl-tRNA synthetase
Rex01	WT	aerobiosis	1	F055469	5958	576.278	2	1150.54	1150.54	0.293775	0	33.3	459	467	K	HFDEATIYR	V		R01-C.1392.1392.2.dta	30018559	NP_830190.1	aspartyl/glutamyl-tRNA amidotransferase subunit A
Rex01	WT	aerobiosis	1	F055469	5959	576.278	2	1150.54	1150.54	0.467606	0	27.17	459	467	K	HFDEATIYR	V		R01-C.1382.1382.2.dta	30018559	NP_830190.1	aspartyl/glutamyl-tRNA amidotransferase subunit A
Rex01	WT	aerobiosis	1	F055469	5960	576.288	2	1150.56	1150.56	-0.170352	0	87.08	329	339	R	DGIATYVAADR	L		R01-D.2225.2225.2.dta	30022246	NP_833877.1	leucine dehydrogenase
Rex01	WT	aerobiosis	1	F055469	5961	576.288	2	1150.56	1150.56	0.351133	0	85.7	329	339	R	DGIATYVAADR	L		R01-D.2232.2232.2.dta	30022246	NP_833877.1	leucine dehydrogenase
Rex01	WT	aerobiosis	1	F055469	5966	576.36	2	1150.71	1150.71	-1.15929	0	36.68	287	298	K	AAGVPIIVAVNK	M		R01-B.2719.2719.2.dta	30021902	NP_833533.1	translation initiation factor IF-2
Rex01	WT	aerobiosis	1	F055469	5967	576.361	2	1150.71	1150.71	0.057356	0	32.91	287	298	K	AAGVPIIVAVNK	M		R01-B.2727.2727.2.dta	30021902	NP_833533.1	translation initiation factor IF-2
Rex01	WT	aerobiosis	1	F055469	5971	576.768	2	1151.52	1151.52	-0.284841	0	31.32	135	143	K	NCPAFMIQR	G	Oxidation (M) [6]	R01-D.1683.1683.2.dta	30019043	NP_830674.1	N-acetylmuramoyl-L-alanine amidase
Rex01	WT	aerobiosis	1	F055469	5972	576.768	2	1151.52	1151.52	0.062526	0	20.52	135	143	K	NCPAFMIQR	G	Oxidation (M) [6]	R01-D.1680.1680.2.dta	30019043	NP_830674.1	N-acetylmuramoyl-L-alanine amidase
Rex01	WT	aerobiosis	1	F055469	5978	577.273	2	1152.53	1152.53	-0.148369	0	32.32	496	505	R	WSNQGASFTR	Q		R01-B.1284.1284.2.dta	30022595	NP_834226.1	succinate dehydrogenase flavoprotein subunit
Rex01	WT	aerobiosis	1	F055469	5979	577.273	2	1152.53	1152.53	0.025162	0	32.19	496	505	R	WSNQGASFTR	Q		R01-B.1294.1294.2.dta	30022595	NP_834226.1	succinate dehydrogenase flavoprotein subunit
Rex01	WT	aerobiosis	1	F055469	5980	577.277	2	1152.54	1152.55	-4.22717	0	44.78	76	85	K	FDAPGYENLK	F		R01-C.2263.2263.2.dta	30022059	NP_833690.1	branched-chain alpha-keto acid dehydrogenase subunit E2
Rex01	WT	aerobiosis	1	F055469	5981	577.278	2	1152.54	1152.55	-4.05364	0	49	76	85	K	FDAPGYENLK	F		R01-C.2271.2271.2.dta	30022059	NP_833690.1	branched-chain alpha-keto acid dehydrogenase subunit E2
Rex01	WT	aerobiosis	1	F055469	5982	577.281	2	1152.55	1152.55	-0.372219	0	43.69	45	54	K	VMNEAYELGK	A		R01-J.1545.1547.2.dta	30019327	NP_830958.1	ComZ protein
Rex01	WT	aerobiosis	1	F055469	6248	577.301	2	1152.59	1152.58	2.91779	0	40.25	354	363	R	NDIAMTTLFK	I		R01-C.3653.3653.2.dta	30021050	NP_832681.1	ABC transporter ATP-binding protein
Rex01	WT	aerobiosis	1	F055469	6249	577.302	2	1152.59	1152.59	-0.244667	0	52.28	79	89	K	SLDEIGGIGHR	V		R01-D.1550.1550.2.dta	30022712	NP_834343.1	acetate kinase
Rex01	WT	aerobiosis	1	F055469	6250	577.302	2	1152.59	1152.58	3.09131	0	38.7	354	363	R	NDIAMTTLFK	I		R01-C.3661.3661.2.dta	30021050	NP_832681.1	ABC transporter ATP-binding protein
Rex01	WT	aerobiosis	1	F055469	6251	577.302	2	1152.59	1152.59	-0.0711442	0	50.99	79	89	K	SLDEIGGIGHR	V		R01-D.1557.1557.2.dta	30022712	NP_834343.1	acetate kinase
Rex01	WT	aerobiosis	1	F055469	6252	385.204	3	1152.59	1152.59	0.209962	0	27.41	79	89	K	SLDEIGGIGHR	V		R01-D.1577.1577.3.dta	30022712	NP_834343.1	acetate kinase
Rex01	WT	aerobiosis	1	F055469	6258	577.784	2	1153.55	1153.55	-0.472453	0	60.05	111	121	K	AGTYCIVASGR	R		R01-E.1405.1405.2.dta	30022201	NP_833832.1	biotin synthase
Rex01	WT	aerobiosis	1	F055469	6259	577.785	2	1153.56	1153.55	0.221056	0	47.9	111	121	K	AGTYCIVASGR	R		R01-E.1397.1397.2.dta	30022201	NP_833832.1	biotin synthase
Rex01	WT	aerobiosis	1	F055469	6260	577.797	2	1153.58	1153.58	-1.27949	0	49.06	162	171	K	TTLIAGEMYR	H		R01-G.2289.2289.2.dta	30018650	NP_830281.1	tellurium resistance protein terD
Rex01	WT	aerobiosis	1	F055469	6262	577.797	2	1153.58	1153.58	-0.0658819	0	60.7	162	171	K	TTLIAGEMYR	H		R01-G.2296.2296.2.dta	30018650	NP_830281.1	tellurium resistance protein terD
Rex01	WT	aerobiosis	1	F055469	6267	578.34	2	1154.66	1154.67	-1.06524	0	37.7	5	14	K	QLILEAIEAR	K		R01-H.3755.3755.2.dta	30022379	NP_834010.1	cytidine deaminase
Rex01	WT	aerobiosis	1	F055469	6268	578.34	2	1154.67	1154.67	-0.545612	0	37.47	5	14	K	QLILEAIEAR	K		R01-H.3758.3758.2.dta	30022379	NP_834010.1	cytidine deaminase
Rex01	WT	aerobiosis	1	F055469	6269	578.34	2	1154.67	1154.67	0.120381	0	40.37	219	229	R	TPLIISGQAQK	S		R01-A.1728.1728.2.dta	30023222	NP_834853.1	preprotein translocase subunit SecA
Rex01	WT	aerobiosis	1	F055469	6270	578.341	2	1154.67	1154.67	0.466802	0	34.24	219	229	R	TPLIISGQAQK	S		R01-A.1721.1721.2.dta	30023222	NP_834853.1	preprotein translocase subunit SecA
Rex01	WT	aerobiosis	1	F055469	6273	578.359	2	1154.7	1154.7	0.140296	1	32.35	286	295	R	KLVGIEVIER	G		R01-D.2345.2345.2.dta	30022309	NP_833940.1	glycine cleavage system aminomethyltransferase T
Rex01	WT	aerobiosis	1	F055469	6274	578.785	2	1155.56	1155.56	-0.67673	1	27.98	319	328	K	NSIFNGDKVY	-		R01-E.2485.2485.2.dta	30023481	NP_835112.1	guanosine 5'-monophosphate oxidoreductase
Rex01	WT	aerobiosis	1	F055469	6275	578.785	2	1155.56	1155.56	-0.503654	1	32.28	319	328	K	NSIFNGDKVY	-		R01-D.2508.2508.2.dta	30023481	NP_835112.1	guanosine 5'-monophosphate oxidoreductase
Rex01	WT	aerobiosis	1	F055469	6276	578.785	2	1155.56	1155.56	-0.330577	1	29.56	319	328	K	NSIFNGDKVY	-		R01-D.2516.2516.2.dta	30023481	NP_835112.1	guanosine 5'-monophosphate oxidoreductase
Rex01	WT	aerobiosis	1	F055469	6277	578.785	2	1155.56	1155.56	0.361731	1	39.23	319	328	K	NSIFNGDKVY	-		R01-E.2491.2491.2.dta	30023481	NP_835112.1	guanosine 5'-monophosphate oxidoreductase
Rex01	WT	aerobiosis	1	F055469	6280	578.801	2	1155.59	1155.59	-1.13881	0	30.82	389	398	R	EQPEIINASR	K		R01-C.1314.1314.2.dta	30021933	NP_833564.1	signal recognition particle protein
Rex01	WT	aerobiosis	1	F055469	6281	578.801	2	1155.59	1155.59	-0.273454	0	27.68	389	398	R	EQPEIINASR	K		R01-C.1323.1323.2.dta	30021933	NP_833564.1	signal recognition particle protein
Rex01	WT	aerobiosis	1	F055469	6294	579.293	2	1156.57	1156.57	-0.466897	0	39.18	91	100	K	LEITEENGPR	I		R01-D.1293.1293.2.dta	30019329	NP_830960.1	3-oxoacyl-(acyl carrier protein) synthase II
Rex01	WT	aerobiosis	1	F055469	6295	579.293	2	1156.57	1156.57	-0.121047	0	26.43	91	100	K	LEITEENGPR	I		R01-D.1285.1285.2.dta	30019329	NP_830960.1	3-oxoacyl-(acyl carrier protein) synthase II
Rex01	WT	aerobiosis	1	F055469	6296	579.295	2	1156.58	1156.58	-0.185029	0	44.86	96	106	K	TGFVSGEFVSK	S		R01-C.2409.2409.2.dta	30023266	NP_834897.1	N-acetylmuramoyl-L-alanine amidase
Rex01	WT	aerobiosis	1	F055469	6297	579.295	2	1156.58	1156.58	-0.0121047	0	34.51	96	106	K	TGFVSGEFVSK	S		R01-E.2331.2331.2.dta	30023266	NP_834897.1	N-acetylmuramoyl-L-alanine amidase
Rex01	WT	aerobiosis	1	F055469	6298	579.296	2	1156.58	1156.58	0.506668	0	45.35	96	106	K	TGFVSGEFVSK	S		R01-B.2264.2264.2.dta	30023266	NP_834897.1	N-acetylmuramoyl-L-alanine amidase
Rex01	WT	aerobiosis	1	F055469	6300	579.296	2	1156.58	1156.58	0.506668	0	58.1	96	106	K	TGFVSGEFVSK	S		R01-B.2271.2271.2.dta	30023266	NP_834897.1	N-acetylmuramoyl-L-alanine amidase
Rex01	WT	aerobiosis	1	F055469	6301	579.296	2	1156.58	1156.58	0.679592	0	57.77	96	106	K	TGFVSGEFVSK	S		R01-C.2415.2415.2.dta	30023266	NP_834897.1	N-acetylmuramoyl-L-alanine amidase
Rex01	WT	aerobiosis	1	F055469	6302	579.296	2	1156.58	1156.58	0.852516	0	31.75	96	106	K	TGFVSGEFVSK	S		R01-E.2337.2337.2.dta	30023266	NP_834897.1	N-acetylmuramoyl-L-alanine amidase
Rex01	WT	aerobiosis	1	F055469	6303	579.303	2	1156.59	1156.59	0.123639	0	34.5	286	295	K	FVEFFGNGLK	S		R01-A.3746.3748.2.dta	30021715	NP_833346.1	aconitate hydratase
Rex01	WT	aerobiosis	1	F055469	6304	579.312	2	1156.61	1156.61	0.218743	0	65.13	120	131	K	DAVGQALEAGVK	V		R01-G.2226.2226.2.dta	30018540	NP_830171.1	phosphoribosylglycinamide formyltransferase
Rex01	WT	aerobiosis	1	F055469	6307	579.315	2	1156.62	1156.61	1.92372	1	23.37	100	109	R	YVLKDGSTFK	N		R01-C.1240.1240.2.dta	30019146	NP_830777.1	S-layer-like domain-containing protein
Rex01	WT	aerobiosis	1	F055469	6309	579.324	2	1156.63	1156.63	-0.413268	1	45.69	197	207	K	AAVEKVEEVLA	-		R01-G.2470.2470.2.dta	30018381	NP_830012.1	50S ribosomal protein L4
Rex01	WT	aerobiosis	1	F055469	6310	579.324	2	1156.63	1156.63	-0.240353	1	46.62	197	207	K	AAVEKVEEVLA	-		R01-G.2478.2478.2.dta	30018381	NP_830012.1	50S ribosomal protein L4
Rex01	WT	aerobiosis	1	F055469	6311	579.324	2	1156.63	1156.63	-0.240353	0	44.44	213	223	K	LLEVGAEEGLK	A		R01-D.2388.2388.2.dta	30022309	NP_833940.1	glycine cleavage system aminomethyltransferase T
Rex01	WT	aerobiosis	1	F055469	6314	579.324	2	1156.63	1156.63	0.278394	0	33.07	213	223	K	LLEVGAEEGLK	A		R01-D.2394.2394.2.dta	30022309	NP_833940.1	glycine cleavage system aminomethyltransferase T
Rex01	WT	aerobiosis	1	F055469	6334	579.792	2	1157.57	1157.57	-1.21548	0	24.14	57	66	R	YVESLSAYAR	Q		R01-A.2224.2224.2.dta	30023200	NP_834831.1	excinuclease ABC subunit A
Rex01	WT	aerobiosis	1	F055469	6335	579.793	2	1157.57	1157.57	-0.524374	0	34.83	57	66	R	YVESLSAYAR	Q		R01-A.2231.2231.2.dta	30023200	NP_834831.1	excinuclease ABC subunit A
Rex01	WT	aerobiosis	1	F055469	6337	579.809	2	1157.6	1157.6	-0.49326	0	33.98	345	354	K	ELANVTNELR	T		R01-D.2149.2149.2.dta	30018960	NP_830591.1	LytR family transcriptional regulator
Rex01	WT	aerobiosis	1	F055469	6342	579.821	2	1157.63	1157.63	-1.52294	0	43.82	19	30	K	LADVIDTGGAVK	W		R01-J.1816.1816.2.dta	30018281	NP_829912.1	hypothetical protein BC0003
Rex01	WT	aerobiosis	1	F055469	6344	579.821	2	1157.63	1157.63	-1.35017	0	32.36	19	30	K	LADVIDTGGAVK	W		R01-J.1810.1810.2.dta	30018281	NP_829912.1	hypothetical protein BC0003
Rex01	WT	aerobiosis	1	F055469	6350	579.822	2	1157.63	1157.63	0.0449194	0	39.63	230	240	R	EVVINGISLSQ	-		R01-F.3399.3401.2.dta	30018889	NP_830520.1	ferrous iron transport protein B
Rex01	WT	aerobiosis	1	F055469	6353	579.831	2	1157.65	1157.65	-0.141667	1	22.74	24	33	K	SVMQVPKIEK	I		R01-G.1527.1527.2.dta	30018392	NP_830023.1	50S ribosomal protein L5
Rex01	WT	aerobiosis	1	F055469	6354	579.831	2	1157.65	1157.65	-0.141667	1	25.01	24	33	K	SVMQVPKIEK	I		R01-G.1524.1524.2.dta	30018392	NP_830023.1	50S ribosomal protein L5
Rex01	WT	aerobiosis	1	F055469	6355	579.831	2	1157.65	1157.65	-0.141667	1	34.32	24	33	K	SVMQVPKIEK	I		R01-G.1617.1617.2.dta	30018392	NP_830023.1	50S ribosomal protein L5
Rex01	WT	aerobiosis	1	F055469	6356	579.831	2	1157.65	1157.65	-0.141667	1	51.58	24	33	K	SVMQVPKIEK	I		R01-G.1607.1607.2.dta	30018392	NP_830023.1	50S ribosomal protein L5
Rex01	WT	aerobiosis	1	F055469	6362	579.839	2	1157.66	1157.67	-1.13159	1	51.47	2	11	M	TKEQIIEAVK	S		R01-H.2000.2000.2.dta	30018370	NP_830001.1	50S ribosomal protein L7/L12
Rex01	WT	aerobiosis	1	F055469	6363	579.84	2	1157.66	1157.67	-0.786065	1	53.21	73	83	R	EITGLGLKEAK	E		R01-H.1497.1497.2.dta	30018370	NP_830001.1	50S ribosomal protein L7/L12
Rex01	WT	aerobiosis	1	F055469	6364	579.84	2	1157.66	1157.67	-0.613303	1	63.76	73	83	R	EITGLGLKEAK	E		R01-H.1505.1505.2.dta	30018370	NP_830001.1	50S ribosomal protein L7/L12
Rex01	WT	aerobiosis	1	F055469	6365	579.84	2	1157.66	1157.67	-0.613303	1	55.6	2	11	M	TKEQIIEAVK	S		R01-H.1993.1993.2.dta	30018370	NP_830001.1	50S ribosomal protein L7/L12
Rex01	WT	aerobiosis	1	F055469	6367	579.84	2	1157.67	1157.67	-0.26778	1	26.59	73	83	R	EITGLGLKEAK	E		R01-I.1562.1562.2.dta	30018370	NP_830001.1	50S ribosomal protein L7/L12
Rex01	WT	aerobiosis	1	F055469	6368	579.84	2	1157.67	1157.67	-0.26778	1	22.15	73	83	R	EITGLGLKEAK	E		R01-I.1555.1555.2.dta	30018370	NP_830001.1	50S ribosomal protein L7/L12
Rex01	WT	aerobiosis	1	F055469	6369	386.896	3	1157.67	1157.67	0.271236	1	20.78	73	83	R	EITGLGLKEAK	E		R01-H.1511.1511.3.dta	30018370	NP_830001.1	50S ribosomal protein L7/L12
Rex01	WT	aerobiosis	1	F055469	6375	580.287	2	1158.56	1158.56	-0.409992	0	31.39	30	38	R	YFDTFPEIK	V		R01-H.3662.3662.2.dta	30023223	NP_834854.1	sigma (54) modulation protein / SSU ribosomal protein S30P
Rex01	WT	aerobiosis	1	F055469	6376	580.287	2	1158.56	1158.56	-0.237364	0	40.96	30	38	R	YFDTFPEIK	V		R01-G.3397.3397.2.dta	30023223	NP_834854.1	sigma (54) modulation protein / SSU ribosomal protein S30P
Rex01	WT	aerobiosis	1	F055469	6377	580.287	2	1158.56	1158.56	-0.237364	0	52.9	30	38	R	YFDTFPEIK	V		R01-G.3401.3401.2.dta	30023223	NP_834854.1	sigma (54) modulation protein / SSU ribosomal protein S30P
Rex01	WT	aerobiosis	1	F055469	6379	580.288	2	1158.56	1158.56	1.14366	0	22.88	30	38	R	YFDTFPEIK	V		R01-H.3657.3657.2.dta	30023223	NP_834854.1	sigma (54) modulation protein / SSU ribosomal protein S30P
Rex01	WT	aerobiosis	1	F055469	6382	580.301	2	1158.59	1158.59	-0.340932	0	63.18	556	565	R	TAELENVDIR	L		R01-B.1880.1880.2.dta	30021902	NP_833533.1	translation initiation factor IF-2
Rex01	WT	aerobiosis	1	F055469	6383	580.301	2	1158.59	1158.59	-0.168308	0	61.31	556	565	R	TAELENVDIR	L		R01-B.1875.1875.2.dta	30021902	NP_833533.1	translation initiation factor IF-2
Rex01	WT	aerobiosis	1	F055469	6386	580.308	2	1158.6	1158.6	-2.14482	0	24.18	287	296	K	HQLTTFEGVK	R		R01-C.1264.1264.2.dta	30022759	NP_834390.1	UDP-N-acetylmuramate--L-alanine ligase
Rex01	WT	aerobiosis	1	F055469	6389	580.31	2	1158.61	1158.61	-0.553251	0	67.32	5	14	K	AVVLDDQMIR	R		R01-F.2421.2421.2.dta	30021980	NP_833611.1	pyrimidine regulatory protein PyrR
Rex01	WT	aerobiosis	1	F055469	6390	580.31	2	1158.61	1158.61	-0.38063	0	60.27	5	14	K	AVVLDDQMIR	R		R01-F.2429.2429.2.dta	30021980	NP_833611.1	pyrimidine regulatory protein PyrR
Rex01	WT	aerobiosis	1	F055469	6391	580.314	2	1158.61	1158.61	0.0500598	1	48.54	16	25	K	LGEEIKDVEK	G		R01-G.1050.1050.2.dta	30021948	NP_833579.1	ribulose-phosphate 3-epimerase
Rex01	WT	aerobiosis	1	F055469	6395	580.315	2	1158.61	1158.61	1.2584	1	49.11	16	25	K	LGEEIKDVEK	G		R01-G.1047.1047.2.dta	30021948	NP_833579.1	ribulose-phosphate 3-epimerase
Rex01	WT	aerobiosis	1	F055469	6407	580.358	2	1158.7	1158.7	0.517821	0	38.99	215	225	K	AFGLTIPLVTK	S		R01-D.4072.4074.2.dta	30022732	NP_834363.1	tyrosyl-tRNA synthetase
Rex01	WT	aerobiosis	1	F055469	6414	580.768	2	1159.52	1159.52	-0.253553	0	28.55	336	344	K	SLQYEDMFK	K		R01-C.3224.3224.2.dta	30022674	NP_834305.1	pyruvate kinase
Rex01	WT	aerobiosis	1	F055469	6416	580.768	2	1159.52	1159.52	0.091417	0	24.31	336	344	K	SLQYEDMFK	K		R01-D.3104.3104.2.dta	30022674	NP_834305.1	pyruvate kinase
Rex01	WT	aerobiosis	1	F055469	6418	580.768	2	1159.52	1159.52	0.263902	0	45.14	336	344	K	SLQYEDMFK	K		R01-B.3022.3022.2.dta	30022674	NP_834305.1	pyruvate kinase
Rex01	WT	aerobiosis	1	F055469	6419	580.769	2	1159.52	1159.52	0.436387	0	41.65	336	344	K	SLQYEDMFK	K		R01-C.3232.3232.2.dta	30022674	NP_834305.1	pyruvate kinase
Rex01	WT	aerobiosis	1	F055469	6420	580.769	2	1159.52	1159.52	0.436387	0	45.66	336	344	K	SLQYEDMFK	K		R01-B.3029.3029.2.dta	30022674	NP_834305.1	pyruvate kinase
Rex01	WT	aerobiosis	1	F055469	6421	580.785	2	1159.56	1159.55	0.246646	0	39.39	150	158	R	IFFQYGEEK	F		R01-E.2732.2732.2.dta	30022007	NP_833638.1	S-adenosyl-methyltransferase MraW
[truncated: 203,986+ more rows]
