# Supplementary material for: Proteomic Evidences for Rex Regulation of Metabolism in Toxin-Producing Bacillus cereus ATCC 14579
Source: PLoS One. 2014 Sep 12;9(9):e107354. doi: 10.1371/journal.pone.0107354 (PMC4162614; doi:10.1371/journal.pone.0107354)
Supplement: Table S3 — List of assigned MS/MS spectra from the exoproteomes. (XLSX) [file pone.0107354.s007.xlsx]

## Sheet: TableS3
Table S3. List of assigned spectra from the exoproteomes
Sample experimental label	Strain	Culture condition	Biological replicate	file.dat	MS/MS query	m/z observed	z	Mr (experimental)	Mr (calculated)	error (ppm)	Miscleavages	Peptide Mascot score	Start	Stop	-1	Peptide sequence	+1	Peptide modifications	Query title	GI accession	Ref accession	Functional annotation
Rex18	Mutant Rex	anaerobiosis	1	F059500	3393	753.674	3	2258	2258	0.515501	2	28.81	12	29	R	TQEYMRQNQDKMNTAMNR	L		RN2.1006.1006.3.dta	30019803	NP_831434.1	flagellin
Rex18	Mutant Rex	anaerobiosis	1	F059500	2025	603.989	3	1808.94	1808.94	1.20457	1	31.17	323	338	K	TFGVFAEVNKLTAEQR	A		RN2.10089.10094.3.dta	30021216	NP_832847.1	hemolysin BL lytic component L2
Rex18	Mutant Rex	anaerobiosis	1	F059500	2258	624.325	3	1869.95	1869.95	-0.643866	2	55.18	206	223	R	EAAEAQAEVKAQEAAKAR	E		RN2.1011.1011.3.dta	30018972	NP_830603.1	enterotoxin / cell-wall binding protein
Rex18	Mutant Rex	anaerobiosis	1	F059500	2267	624.326	3	1869.96	1869.95	0.80002	2	69.92	206	223	R	EAAEAQAEVKAQEAAKAR	E		RN2.1018.1018.3.dta	30018972	NP_830603.1	enterotoxin / cell-wall binding protein
Rex18	Mutant Rex	anaerobiosis	1	F059500	2008	603.988	3	1808.94	1808.94	0.0436719	1	30.18	323	338	K	TFGVFAEVNKLTAEQR	A		RN2.10183.10185.3.dta	30021216	NP_832847.1	hemolysin BL lytic component L2
Rex18	Mutant Rex	anaerobiosis	1	F059500	2269	468.496	4	1869.96	1869.95	0.919809	2	21.03	206	223	R	EAAEAQAEVKAQEAAKAR	E		RN2.1019.1019.4.dta	30018972	NP_830603.1	enterotoxin / cell-wall binding protein
Rex18	Mutant Rex	anaerobiosis	1	F059500	2257	935.984	2	1869.95	1869.95	-0.924087	2	89.52	206	223	R	EAAEAQAEVKAQEAAKAR	E		RN2.1036.1036.2.dta	30018972	NP_830603.1	enterotoxin / cell-wall binding protein
Rex18	Mutant Rex	anaerobiosis	1	F059500	2310	631.333	3	1890.98	1890.98	-1.61133	1	51.79	542	559	R	VATNKYGANTAEVQAVQK	A		RN2.1037.1037.3.dta	30020857	NP_832488.1	bacillolysin
Rex18	Mutant Rex	anaerobiosis	1	F059500	1994	603.985	3	1808.93	1808.94	-4.93161	1	24.74	323	338	K	TFGVFAEVNKLTAEQR	A		RN2.10398.10398.3.dta	30021216	NP_832847.1	hemolysin BL lytic component L2
Rex18	Mutant Rex	anaerobiosis	1	F059500	2311	631.333	3	1890.98	1890.98	-1.29404	1	52.34	542	559	R	VATNKYGANTAEVQAVQK	A		RN2.1043.1043.3.dta	30020857	NP_832488.1	bacillolysin
Rex18	Mutant Rex	anaerobiosis	1	F059500	1995	603.987	3	1808.94	1808.94	-1.7806	1	21.07	323	338	K	TFGVFAEVNKLTAEQR	A		RN2.10438.10438.3.dta	30021216	NP_832847.1	hemolysin BL lytic component L2
Rex18	Mutant Rex	anaerobiosis	1	F059500	1896	443.502	4	1769.98	1769.98	-0.392095	2	29.18	322	336	K	LQQQFAAKPEKVEVR	Y		RN2.1044.1044.4.dta	30020129	NP_831760.1	putative murein endopeptidase
Rex18	Mutant Rex	anaerobiosis	1	F059500	2259	935.984	2	1869.95	1869.95	-0.28236	2	113.69	206	223	R	EAAEAQAEVKAQEAAKAR	E		RN2.1045.1045.2.dta	30018972	NP_830603.1	enterotoxin / cell-wall binding protein
Rex18	Mutant Rex	anaerobiosis	1	F059500	4147	855.092	3	2562.25	2562.26	-0.660746	2	55.92	73	94	K	AQQEQVTTEKNVDFQPTNKETK	E		RN2.1046.1046.3.dta	30023381	NP_835012.1	bacillolysin
Rex18	Mutant Rex	anaerobiosis	1	F059500	1893	591	3	1769.98	1769.98	-0.688144	2	48.7	322	336	K	LQQQFAAKPEKVEVR	Y		RN2.1047.1047.3.dta	30020129	NP_831760.1	putative murein endopeptidase
Rex18	Mutant Rex	anaerobiosis	1	F059500	1897	591	3	1769.98	1769.98	-0.349157	2	40.71	322	336	K	LQQQFAAKPEKVEVR	Y		RN2.1050.1050.3.dta	30020129	NP_831760.1	putative murein endopeptidase
Rex18	Mutant Rex	anaerobiosis	1	F059500	2314	946.497	2	1890.98	1890.98	0.173984	1	101.77	542	559	R	VATNKYGANTAEVQAVQK	A		RN2.1051.1051.2.dta	30020857	NP_832488.1	bacillolysin
Rex18	Mutant Rex	anaerobiosis	1	F059500	1899	885.997	2	1769.98	1769.98	-0.080227	2	69.25	322	336	K	LQQQFAAKPEKVEVR	Y		RN2.1055.1055.2.dta	30020129	NP_831760.1	putative murein endopeptidase
Rex18	Mutant Rex	anaerobiosis	1	F059500	2024	603.989	3	1808.94	1808.94	1.20457	1	27.38	323	338	K	TFGVFAEVNKLTAEQR	A		RN2.10576.10581.3.dta	30021216	NP_832847.1	hemolysin BL lytic component L2
Rex18	Mutant Rex	anaerobiosis	1	F059500	2313	946.497	2	1890.98	1890.98	0.173984	1	118.93	542	559	R	VATNKYGANTAEVQAVQK	A		RN2.1058.1058.2.dta	30020857	NP_832488.1	bacillolysin
Rex18	Mutant Rex	anaerobiosis	1	F059500	1901	885.997	2	1769.98	1769.98	0.484752	2	64.77	322	336	K	LQQQFAAKPEKVEVR	Y		RN2.1059.1059.2.dta	30020129	NP_831760.1	putative murein endopeptidase
Rex18	Mutant Rex	anaerobiosis	1	F059500	1999	603.987	3	1808.94	1808.94	-0.785542	1	37.92	323	338	K	TFGVFAEVNKLTAEQR	A		RN2.10677.10677.3.dta	30021216	NP_832847.1	hemolysin BL lytic component L2
Rex18	Mutant Rex	anaerobiosis	1	F059500	2015	603.988	3	1808.94	1808.94	0.5412	1	23.73	323	338	K	TFGVFAEVNKLTAEQR	A		RN2.10681.10681.3.dta	30021216	NP_832847.1	hemolysin BL lytic component L2
Rex18	Mutant Rex	anaerobiosis	1	F059500	2007	603.988	3	1808.94	1808.94	0.0436719	1	40.04	323	338	K	TFGVFAEVNKLTAEQR	A		RN2.10778.10782.3.dta	30021216	NP_832847.1	hemolysin BL lytic component L2
Rex18	Mutant Rex	anaerobiosis	1	F059500	1998	603.987	3	1808.94	1808.94	-0.951385	1	26.79	323	338	K	TFGVFAEVNKLTAEQR	A		RN2.10886.10888.3.dta	30021216	NP_832847.1	hemolysin BL lytic component L2
Rex18	Mutant Rex	anaerobiosis	1	F059500	2263	624.326	3	1869.95	1869.95	0.158293	2	78.57	206	223	R	EAAEAQAEVKAQEAAKAR	E		RN2.1096.1096.3.dta	30018972	NP_830603.1	enterotoxin / cell-wall binding protein
Rex18	Mutant Rex	anaerobiosis	1	F059500	2260	624.325	3	1869.95	1869.95	-0.00213909	2	81.66	206	223	R	EAAEAQAEVKAQEAAKAR	E		RN2.1103.1103.3.dta	30018972	NP_830603.1	enterotoxin / cell-wall binding protein
Rex18	Mutant Rex	anaerobiosis	1	F059500	2001	603.988	3	1808.94	1808.94	-0.619699	1	25.88	323	338	K	TFGVFAEVNKLTAEQR	A		RN2.11229.11231.3.dta	30021216	NP_832847.1	hemolysin BL lytic component L2
Rex18	Mutant Rex	anaerobiosis	1	F059500	2758	675.003	3	2021.99	2021.99	0.756682	1	45.25	406	423	K	LSTNVDTTSEQSQKDTLR	Q		RN2.1126.1126.3.dta	30021216	NP_832847.1	hemolysin BL lytic component L2
Rex18	Mutant Rex	anaerobiosis	1	F059500	2038	604.655	3	1810.94	1810.94	0.219775	1	37.26	46	62	R	SGELTQPSQKAPENVVK	D		RN2.1128.1128.3.dta	30020857	NP_832488.1	bacillolysin
Rex18	Mutant Rex	anaerobiosis	1	F059500	3303	743.377	3	2227.11	2227.11	0.000449013	2	62.17	224	245	R	EAAKAQEAAKAQADAEAQAEVK	A		RN2.1129.1129.3.dta	30018972	NP_830603.1	enterotoxin / cell-wall binding protein
Rex18	Mutant Rex	anaerobiosis	1	F059500	2039	906.48	2	1810.95	1810.94	1.97356	1	67.6	46	62	R	SGELTQPSQKAPENVVK	D		RN2.1130.1130.2.dta	30020857	NP_832488.1	bacillolysin
Rex18	Mutant Rex	anaerobiosis	1	F059500	2017	603.988	3	1808.94	1808.94	0.707043	1	20.68	323	338	K	TFGVFAEVNKLTAEQR	A		RN2.11363.11467.3.dta	30021216	NP_832847.1	hemolysin BL lytic component L2
Rex18	Mutant Rex	anaerobiosis	1	F059500	3306	743.377	3	2227.11	2227.11	0.943376	2	66.72	224	245	R	EAAKAQEAAKAQADAEAQAEVK	A		RN2.1137.1137.3.dta	30018972	NP_830603.1	enterotoxin / cell-wall binding protein
Rex18	Mutant Rex	anaerobiosis	1	F059500	2754	1012	2	2021.99	2021.99	0.448074	1	94.18	406	423	K	LSTNVDTTSEQSQKDTLR	Q		RN2.1139.1139.2.dta	30021216	NP_832847.1	hemolysin BL lytic component L2
Rex18	Mutant Rex	anaerobiosis	1	F059500	2753	1012	2	2021.99	2021.99	0.448074	1	82.68	406	423	K	LSTNVDTTSEQSQKDTLR	Q		RN2.1142.1142.2.dta	30021216	NP_832847.1	hemolysin BL lytic component L2
Rex18	Mutant Rex	anaerobiosis	1	F059500	1836	582.284	3	1743.83	1743.83	0.165154	0	26.94	220	235	R	VLTAMGHDLTANPNMK	M	Oxidation (M) [5], Oxidation (M) [15]	RN2.1146.1146.3.dta	30023271	NP_834902.1	enterotoxin / cell-wall binding protein
Rex18	Mutant Rex	anaerobiosis	1	F059500	2312	631.334	3	1890.98	1890.98	0.133793	1	54.56	542	559	R	VATNKYGANTAEVQAVQK	A		RN2.1150.1150.3.dta	30020857	NP_832488.1	bacillolysin
Rex18	Mutant Rex	anaerobiosis	1	F059500	3304	1114.56	2	2227.11	2227.11	0.663192	2	126.52	224	245	R	EAAKAQEAAKAQADAEAQAEVK	A		RN2.1154.1154.2.dta	30018972	NP_830603.1	enterotoxin / cell-wall binding protein
Rex18	Mutant Rex	anaerobiosis	1	F059500	1902	443.502	4	1769.98	1769.98	0.737862	2	20.9	322	336	K	LQQQFAAKPEKVEVR	Y		RN2.1157.1157.4.dta	30020129	NP_831760.1	putative murein endopeptidase
Rex18	Mutant Rex	anaerobiosis	1	F059500	2010	603.988	3	1808.94	1808.94	0.0436719	1	35.33	323	338	K	TFGVFAEVNKLTAEQR	A		RN2.11571.11668.3.dta	30021216	NP_832847.1	hemolysin BL lytic component L2
Rex18	Mutant Rex	anaerobiosis	1	F059500	2316	631.334	3	1890.98	1890.98	0.768385	1	63.53	542	559	R	VATNKYGANTAEVQAVQK	A		RN2.1160.1160.3.dta	30020857	NP_832488.1	bacillolysin
Rex18	Mutant Rex	anaerobiosis	1	F059500	3307	1114.56	2	2227.11	2227.11	1.56122	2	124.31	224	245	R	EAAKAQEAAKAQADAEAQAEVK	A		RN2.1161.1161.2.dta	30018972	NP_830603.1	enterotoxin / cell-wall binding protein
Rex18	Mutant Rex	anaerobiosis	1	F059500	1900	443.502	4	1769.98	1769.98	0.0598877	2	23.99	322	336	K	LQQQFAAKPEKVEVR	Y		RN2.1165.1165.4.dta	30020129	NP_831760.1	putative murein endopeptidase
Rex18	Mutant Rex	anaerobiosis	1	F059500	1895	591	3	1769.98	1769.98	-0.51865	2	37.29	322	336	K	LQQQFAAKPEKVEVR	Y		RN2.1167.1167.3.dta	30020129	NP_831760.1	putative murein endopeptidase
Rex18	Mutant Rex	anaerobiosis	1	F059500	2571	657.019	3	1968.04	1968.04	0.69511	2	39.51	138	155	K	SIVGSIVKPGMDEHEKVK	A	Oxidation (M) [11]	RN2.1168.1168.3.dta	30020129	NP_831760.1	putative murein endopeptidase
Rex18	Mutant Rex	anaerobiosis	1	F059500	2095	610.322	3	1827.94	1827.94	-0.667964	1	71.1	123	139	R	GINNKGEQVTGQVETVR	L		RN2.1171.1171.3.dta	30019796	NP_831427.1	flagellar basal body rod modification protein
Rex18	Mutant Rex	anaerobiosis	1	F059500	2572	657.02	3	1968.04	1968.04	0.999982	2	46.99	138	155	K	SIVGSIVKPGMDEHEKVK	A	Oxidation (M) [11]	RN2.1175.1175.3.dta	30020129	NP_831760.1	putative murein endopeptidase
Rex18	Mutant Rex	anaerobiosis	1	F059500	2097	610.322	3	1827.94	1827.94	-0.175607	1	87.66	123	139	R	GINNKGEQVTGQVETVR	L		RN2.1178.1178.3.dta	30019796	NP_831427.1	flagellar basal body rod modification protein
Rex18	Mutant Rex	anaerobiosis	1	F059500	2098	914.979	2	1827.94	1827.94	-0.0246178	1	108.44	123	139	R	GINNKGEQVTGQVETVR	L		RN2.1179.1179.2.dta	30019796	NP_831427.1	flagellar basal body rod modification protein
Rex18	Mutant Rex	anaerobiosis	1	F059500	2574	985.026	2	1968.04	1968.04	1.64834	2	69.54	138	155	K	SIVGSIVKPGMDEHEKVK	A	Oxidation (M) [11]	RN2.1185.1185.2.dta	30020129	NP_831760.1	putative murein endopeptidase
Rex18	Mutant Rex	anaerobiosis	1	F059500	2315	631.334	3	1890.98	1890.98	0.292441	1	47.39	542	559	R	VATNKYGANTAEVQAVQK	A		RN2.1186.1186.3.dta	30020857	NP_832488.1	bacillolysin
Rex18	Mutant Rex	anaerobiosis	1	F059500	2096	914.979	2	1827.94	1827.94	-0.571681	1	79.34	123	139	R	GINNKGEQVTGQVETVR	L		RN2.1195.1195.2.dta	30019796	NP_831427.1	flagellar basal body rod modification protein
Rex18	Mutant Rex	anaerobiosis	1	F059500	1042	489.918	3	1466.73	1466.73	0.482025	0	44.8	357	370	K	SALGHNLTANPNMK	L		RN2.1200.1200.3.dta	30018972	NP_830603.1	enterotoxin / cell-wall binding protein
Rex18	Mutant Rex	anaerobiosis	1	F059500	2575	985.027	2	1968.04	1968.04	1.85159	2	43.25	138	155	K	SIVGSIVKPGMDEHEKVK	A	Oxidation (M) [11]	RN2.1201.1201.2.dta	30020129	NP_831760.1	putative murein endopeptidase
Rex18	Mutant Rex	anaerobiosis	1	F059500	1038	734.372	2	1466.73	1466.73	-0.0797693	0	85.34	357	370	K	SALGHNLTANPNMK	L		RN2.1203.1203.2.dta	30018972	NP_830603.1	enterotoxin / cell-wall binding protein
Rex18	Mutant Rex	anaerobiosis	1	F059500	2755	675.003	3	2021.99	2021.99	0.608313	1	45.19	406	423	K	LSTNVDTTSEQSQKDTLR	Q		RN2.1205.1205.3.dta	30021216	NP_832847.1	hemolysin BL lytic component L2
Rex18	Mutant Rex	anaerobiosis	1	F059500	1041	489.918	3	1466.73	1466.73	0.482025	0	43.36	357	370	K	SALGHNLTANPNMK	L		RN2.1207.1207.3.dta	30018972	NP_830603.1	enterotoxin / cell-wall binding protein
Rex18	Mutant Rex	anaerobiosis	1	F059500	1039	734.372	2	1466.73	1466.73	0.192946	0	87.65	357	370	K	SALGHNLTANPNMK	L		RN2.1209.1209.2.dta	30018972	NP_830603.1	enterotoxin / cell-wall binding protein
Rex18	Mutant Rex	anaerobiosis	1	F059500	2757	675.003	3	2021.99	2021.99	0.756682	1	55.52	406	423	K	LSTNVDTTSEQSQKDTLR	Q		RN2.1213.1213.3.dta	30021216	NP_832847.1	hemolysin BL lytic component L2
Rex18	Mutant Rex	anaerobiosis	1	F059500	2760	1012	2	2021.99	2021.99	1.4372	1	122.68	406	423	K	LSTNVDTTSEQSQKDTLR	Q		RN2.1214.1214.2.dta	30021216	NP_832847.1	hemolysin BL lytic component L2
Rex18	Mutant Rex	anaerobiosis	1	F059500	2759	1012	2	2021.99	2021.99	1.4372	1	107.84	406	423	K	LSTNVDTTSEQSQKDTLR	Q		RN2.1221.1221.2.dta	30021216	NP_832847.1	hemolysin BL lytic component L2
Rex18	Mutant Rex	anaerobiosis	1	F059500	823	689.852	2	1377.69	1377.69	1.17588	0	115.21	547	559	K	YGANTAEVQAVQK	A		RN2.1232.1232.2.dta	30020857	NP_832488.1	bacillolysin
Rex18	Mutant Rex	anaerobiosis	1	F059500	820	689.852	2	1377.69	1377.69	0.74037	0	110.61	547	559	K	YGANTAEVQAVQK	A		RN2.1240.1240.2.dta	30020857	NP_832488.1	bacillolysin
Rex18	Mutant Rex	anaerobiosis	1	F059500	884	469.252	3	1404.74	1404.74	-0.539603	1	25.8	62	74	K	VGDFSQRPASITK	K		RN2.1249.1249.3.dta	30018742	NP_830373.1	collagenase
Rex18	Mutant Rex	anaerobiosis	1	F059500	1898	443.502	4	1769.98	1769.98	-0.166104	2	26.76	322	336	K	LQQQFAAKPEKVEVR	Y		RN2.1250.1250.4.dta	30020129	NP_831760.1	putative murein endopeptidase
Rex18	Mutant Rex	anaerobiosis	1	F059500	1977	600.943	3	1799.81	1799.81	-0.32059	2	22.4	121	135	K	SFVDNKEDREGFSDR	L		RN2.1251.1251.3.dta	30021216	NP_832847.1	hemolysin BL lytic component L2
Rex18	Mutant Rex	anaerobiosis	1	F059500	3109	714.699	3	2141.07	2141.07	1.72344	2	86.81	254	275	R	EAAKAQADAEAQAAAKAQEAAK	A		RN2.1262.1262.3.dta	30018972	NP_830603.1	enterotoxin / cell-wall binding protein
Rex18	Mutant Rex	anaerobiosis	1	F059500	1808	581.628	3	1741.86	1741.86	1.57935	1	30.38	258	275	K	AQADAEAQAAAKAQEAAK	A		RN2.1263.1263.3.dta	30018972	NP_830603.1	enterotoxin / cell-wall binding protein
Rex18	Mutant Rex	anaerobiosis	1	F059500	3107	714.699	3	2141.07	2141.07	1.30309	2	76.93	254	275	R	EAAKAQADAEAQAAAKAQEAAK	A		RN2.1269.1269.3.dta	30018972	NP_830603.1	enterotoxin / cell-wall binding protein
Rex18	Mutant Rex	anaerobiosis	1	F059500	3103	536.276	4	2141.07	2141.07	0.987356	2	23.93	254	275	R	EAAKAQADAEAQAAAKAQEAAK	A		RN2.1270.1270.4.dta	30018972	NP_830603.1	enterotoxin / cell-wall binding protein
Rex18	Mutant Rex	anaerobiosis	1	F059500	1809	581.628	3	1741.86	1741.86	1.75158	1	37.93	258	275	K	AQADAEAQAAAKAQEAAK	A		RN2.1271.1271.3.dta	30018972	NP_830603.1	enterotoxin / cell-wall binding protein
Rex18	Mutant Rex	anaerobiosis	1	F059500	3892	817.736	3	2450.19	2450.18	1.00237	2	56.77	153	173	K	ILESDEDIMKTQQEDQASVKK	D	Oxidation (M) [9]	RN2.1275.1275.3.dta	30023229	NP_834860.1	N-acetylmuramoyl-L-alanine amidase
Rex18	Mutant Rex	anaerobiosis	1	F059500	1806	871.937	2	1741.86	1741.86	-0.214139	1	129.51	258	275	K	AQADAEAQAAAKAQEAAK	A		RN2.1280.1280.2.dta	30018972	NP_830603.1	enterotoxin / cell-wall binding protein
Rex18	Mutant Rex	anaerobiosis	1	F059500	3106	1071.54	2	2141.07	2141.07	1.05835	2	107.06	254	275	R	EAAKAQADAEAQAAAKAQEAAK	A		RN2.1283.1283.2.dta	30018972	NP_830603.1	enterotoxin / cell-wall binding protein
Rex18	Mutant Rex	anaerobiosis	1	F059500	3105	1071.54	2	2141.07	2141.07	1.05835	2	113.87	254	275	R	EAAKAQADAEAQAAAKAQEAAK	A		RN2.1287.1287.2.dta	30018972	NP_830603.1	enterotoxin / cell-wall binding protein
Rex18	Mutant Rex	anaerobiosis	1	F059500	1807	871.938	2	1741.86	1741.86	0.5896	1	120.01	258	275	K	AQADAEAQAAAKAQEAAK	A		RN2.1288.1288.2.dta	30018972	NP_830603.1	enterotoxin / cell-wall binding protein
Rex18	Mutant Rex	anaerobiosis	1	F059500	1040	489.917	3	1466.73	1466.73	0.277488	0	50.02	357	370	K	SALGHNLTANPNMK	L		RN2.1293.1293.3.dta	30018972	NP_830603.1	enterotoxin / cell-wall binding protein
Rex18	Mutant Rex	anaerobiosis	1	F059500	3219	1091.54	2	2181.06	2181.05	1.45389	0	91.04	280	300	K	GGVNNVTNNNNVTNNVQQPGK	D		RN2.1298.1298.2.dta	30020092	NP_831723.1	enterotoxin
Rex18	Mutant Rex	anaerobiosis	1	F059500	1044	489.918	3	1466.73	1466.73	0.891098	0	31.16	357	370	K	SALGHNLTANPNMK	L		RN2.1301.1301.3.dta	30018972	NP_830603.1	enterotoxin / cell-wall binding protein
Rex18	Mutant Rex	anaerobiosis	1	F059500	1043	734.373	2	1466.73	1466.73	0.602019	0	88.52	357	370	K	SALGHNLTANPNMK	L		RN2.1302.1302.2.dta	30018972	NP_830603.1	enterotoxin / cell-wall binding protein
Rex18	Mutant Rex	anaerobiosis	1	F059500	3220	1091.54	2	2181.06	2181.05	1.45389	0	79.22	280	300	K	GGVNNVTNNNNVTNNVQQPGK	D		RN2.1305.1305.2.dta	30020092	NP_831723.1	enterotoxin
Rex18	Mutant Rex	anaerobiosis	1	F059500	1045	734.373	2	1466.73	1466.73	1.01109	0	85.35	357	370	K	SALGHNLTANPNMK	L		RN2.1309.1309.2.dta	30018972	NP_830603.1	enterotoxin / cell-wall binding protein
Rex18	Mutant Rex	anaerobiosis	1	F059500	2761	675.004	3	2021.99	2021.99	1.49853	1	26.08	406	423	K	LSTNVDTTSEQSQKDTLR	Q		RN2.1315.1315.3.dta	30021216	NP_832847.1	hemolysin BL lytic component L2
Rex18	Mutant Rex	anaerobiosis	1	F059500	3217	728.025	3	2181.05	2181.05	0.822997	0	67.38	280	300	K	GGVNNVTNNNNVTNNVQQPGK	D		RN2.1318.1318.3.dta	30020092	NP_831723.1	enterotoxin
Rex18	Mutant Rex	anaerobiosis	1	F059500	2756	675.003	3	2021.99	2021.99	0.608313	1	27.83	406	423	K	LSTNVDTTSEQSQKDTLR	Q		RN2.1320.1320.3.dta	30021216	NP_832847.1	hemolysin BL lytic component L2
Rex18	Mutant Rex	anaerobiosis	1	F059500	1208	772.859	2	1543.7	1543.7	1.68297	1	71.09	337	349	R	YKQSMDGTMQDIK	K		RN2.1321.1321.2.dta	30020129	NP_831760.1	putative murein endopeptidase
Rex18	Mutant Rex	anaerobiosis	1	F059500	1205	515.574	3	1543.7	1543.7	0.402928	1	49.74	337	349	R	YKQSMDGTMQDIK	K		RN2.1322.1322.3.dta	30020129	NP_831760.1	putative murein endopeptidase
Rex18	Mutant Rex	anaerobiosis	1	F059500	1210	772.86	2	1543.7	1543.7	2.2012	1	59.7	337	349	R	YKQSMDGTMQDIK	K		RN2.1326.1326.2.dta	30020129	NP_831760.1	putative murein endopeptidase
Rex18	Mutant Rex	anaerobiosis	1	F059500	1207	515.575	3	1543.7	1543.7	1.56896	1	43.78	337	349	R	YKQSMDGTMQDIK	K		RN2.1327.1327.3.dta	30020129	NP_831760.1	putative murein endopeptidase
Rex18	Mutant Rex	anaerobiosis	1	F059500	3218	728.025	3	2181.05	2181.05	0.822997	0	66.75	280	300	K	GGVNNVTNNNNVTNNVQQPGK	D		RN2.1335.1335.3.dta	30020092	NP_831723.1	enterotoxin
Rex18	Mutant Rex	anaerobiosis	1	F059500	887	469.253	3	1404.74	1404.74	1.59603	1	26.66	62	74	K	VGDFSQRPASITK	K		RN2.1336.1336.3.dta	30018742	NP_830373.1	collagenase
Rex18	Mutant Rex	anaerobiosis	1	F059500	2203	928.972	2	1855.93	1855.93	1.59381	1	104.37	244	261	R	IAEEEAQAKAAQEAAAQK	Q		RN2.1338.1338.2.dta	30023229	NP_834860.1	N-acetylmuramoyl-L-alanine amidase
Rex18	Mutant Rex	anaerobiosis	1	F059500	2200	619.65	3	1855.93	1855.93	0.0441828	1	68.18	244	261	R	IAEEEAQAKAAQEAAAQK	Q		RN2.1342.1342.3.dta	30023229	NP_834860.1	N-acetylmuramoyl-L-alanine amidase
Rex18	Mutant Rex	anaerobiosis	1	F059500	821	689.852	2	1377.69	1377.69	0.74037	0	96.44	547	559	K	YGANTAEVQAVQK	A		RN2.1343.1343.2.dta	30020857	NP_832488.1	bacillolysin
Rex18	Mutant Rex	anaerobiosis	1	F059500	2202	928.972	2	1855.93	1855.93	1.16276	1	110	244	261	R	IAEEEAQAKAAQEAAAQK	Q		RN2.1345.1345.2.dta	30023229	NP_834860.1	N-acetylmuramoyl-L-alanine amidase
Rex18	Mutant Rex	anaerobiosis	1	F059500	1190	511.615	3	1531.82	1531.82	0.727892	2	63.59	399	411	R	SKSIEKQVTDLER	K		RN2.1346.1346.3.dta	30019785	NP_831416.1	flagellar capping protein
Rex18	Mutant Rex	anaerobiosis	1	F059500	3261	735.698	3	2204.07	2204.07	0.832097	1	27.02	73	91	K	AQQEQVTTEKNVDFQPTNK	E		RN2.1350.1350.3.dta	30023381	NP_835012.1	bacillolysin
Rex18	Mutant Rex	anaerobiosis	1	F059500	2201	619.65	3	1855.93	1855.93	0.205827	1	72.21	244	261	R	IAEEEAQAKAAQEAAAQK	Q		RN2.1351.1351.3.dta	30023229	NP_834860.1	N-acetylmuramoyl-L-alanine amidase
Rex18	Mutant Rex	anaerobiosis	1	F059500	3104	714.698	3	2141.07	2141.07	1.02285	2	66.38	254	275	R	EAAKAQADAEAQAAAKAQEAAK	A		RN2.1352.1352.3.dta	30018972	NP_830603.1	enterotoxin / cell-wall binding protein
Rex18	Mutant Rex	anaerobiosis	1	F059500	1191	511.615	3	1531.82	1531.82	1.11958	2	59.47	399	411	R	SKSIEKQVTDLER	K		RN2.1353.1353.3.dta	30019785	NP_831416.1	flagellar capping protein
Rex18	Mutant Rex	anaerobiosis	1	F059500	822	689.852	2	1377.69	1377.69	1.03071	0	107.14	547	559	K	YGANTAEVQAVQK	A		RN2.1354.1354.2.dta	30020857	NP_832488.1	bacillolysin
Rex18	Mutant Rex	anaerobiosis	1	F059500	2949	694.351	3	2080.03	2080.03	0.612972	1	53.94	401	419	K	NSITKLSTNVDTTSEQSQK	D		RN2.1355.1355.3.dta	30021216	NP_832847.1	hemolysin BL lytic component L2
Rex18	Mutant Rex	anaerobiosis	1	F059500	3262	735.698	3	2204.07	2204.07	1.10432	1	28.06	73	91	K	AQQEQVTTEKNVDFQPTNK	E		RN2.1358.1358.3.dta	30023381	NP_835012.1	bacillolysin
Rex18	Mutant Rex	anaerobiosis	1	F059500	3108	714.699	3	2141.07	2141.07	1.4432	2	76.11	254	275	R	EAAKAQADAEAQAAAKAQEAAK	A		RN2.1361.1361.3.dta	30018972	NP_830603.1	enterotoxin / cell-wall binding protein
Rex18	Mutant Rex	anaerobiosis	1	F059500	2950	694.351	3	2080.03	2080.03	0.90143	1	42.22	401	419	K	NSITKLSTNVDTTSEQSQK	D		RN2.1362.1362.3.dta	30021216	NP_832847.1	hemolysin BL lytic component L2
Rex18	Mutant Rex	anaerobiosis	1	F059500	2242	622.331	3	1863.97	1863.97	0.846581	2	27.17	55	69	K	KQIDNREENITITYK	T		RN2.1365.1365.3.dta	30020129	NP_831760.1	putative murein endopeptidase
Rex18	Mutant Rex	anaerobiosis	1	F059500	2244	932.993	2	1863.97	1863.97	1.31655	2	65.01	55	69	K	KQIDNREENITITYK	T		RN2.1368.1368.2.dta	30020129	NP_831760.1	putative murein endopeptidase
Rex18	Mutant Rex	anaerobiosis	1	F059500	2694	670.026	3	2007.05	2007.05	0.597891	1	33.51	111	128	K	EVYGHQLTAHVDNKGVIK	S		RN2.1371.1371.3.dta	30020857	NP_832488.1	bacillolysin
Rex18	Mutant Rex	anaerobiosis	1	F059500	2246	932.993	2	1863.97	1863.97	1.63844	2	57.45	55	69	K	KQIDNREENITITYK	T		RN2.1374.1374.2.dta	30020129	NP_831760.1	putative murein endopeptidase
Rex18	Mutant Rex	anaerobiosis	1	F059500	2091	914.957	2	1827.9	1827.9	1.5526	1	84.56	234	251	K	AQADAEAQAEVKAQEAAK	A		RN2.1376.1376.2.dta	30018972	NP_830603.1	enterotoxin / cell-wall binding protein
Rex18	Mutant Rex	anaerobiosis	1	F059500	1665	568.313	3	1701.92	1701.91	2.24218	2	47.96	180	194	K	TIDEKEASLVVDKQK	L		RN2.1378.1378.3.dta	30018861	NP_830492.1	cell wall-binding protein
Rex18	Mutant Rex	anaerobiosis	1	F059500	1047	489.919	3	1466.73	1466.73	2.73193	0	28.61	357	370	K	SALGHNLTANPNMK	L		RN2.1382.1382.3.dta	30018972	NP_830603.1	enterotoxin / cell-wall binding protein
Rex18	Mutant Rex	anaerobiosis	1	F059500	2094	914.958	2	1827.9	1827.9	3.19384	1	138.97	234	251	K	AQADAEAQAEVKAQEAAK	A		RN2.1385.1385.2.dta	30018972	NP_830603.1	enterotoxin / cell-wall binding protein
Rex18	Mutant Rex	anaerobiosis	1	F059500	1046	489.918	3	1466.73	1466.73	2.52739	0	33.66	357	370	K	SALGHNLTANPNMK	L		RN2.1389.1389.3.dta	30018972	NP_830603.1	enterotoxin / cell-wall binding protein
Rex18	Mutant Rex	anaerobiosis	1	F059500	1803	581.299	3	1740.88	1740.87	2.72507	1	44.17	138	153	K	SIVGSIVKPGMDEHEK	V	Oxidation (M) [11]	RN2.1391.1391.3.dta	30020129	NP_831760.1	putative murein endopeptidase
Rex18	Mutant Rex	anaerobiosis	1	F059500	2093	610.308	3	1827.9	1827.9	2.7693	1	25.72	234	251	K	AQADAEAQAEVKAQEAAK	A		RN2.1398.1398.3.dta	30018972	NP_830603.1	enterotoxin / cell-wall binding protein
Rex18	Mutant Rex	anaerobiosis	1	F059500	1802	581.299	3	1740.88	1740.87	2.55274	1	24.22	138	153	K	SIVGSIVKPGMDEHEK	V	Oxidation (M) [11]	RN2.1402.1402.3.dta	30020129	NP_831760.1	putative murein endopeptidase
Rex18	Mutant Rex	anaerobiosis	1	F059500	315	372.558	3	1114.65	1114.65	2.89867	1	29.32	337	346	K	FLKPNLNAAK	D		RN2.1406.1406.3.dta	30021214	NP_832845.1	hemolysin BL binding component precursor
Rex18	Mutant Rex	anaerobiosis	1	F059500	1290	788.895	2	1575.78	1575.77	2.62284	0	61.98	280	293	R	VVGVAYSNINEMHK	A	Oxidation (M) [12]	RN2.1407.1407.2.dta	30021214	NP_832845.1	hemolysin BL binding component precursor
Rex18	Mutant Rex	anaerobiosis	1	F059500	1988	601.996	3	1802.97	1802.96	1.76931	2	36.91	77	92	K	QVNGEAGVDYKVLQKR	G		RN2.1408.1408.3.dta	30020857	NP_832488.1	bacillolysin
Rex18	Mutant Rex	anaerobiosis	1	F059500	1987	451.749	4	1802.97	1802.96	1.67169	2	34.92	77	92	K	QVNGEAGVDYKVLQKR	G		RN2.1410.1410.4.dta	30020857	NP_832488.1	bacillolysin
Rex18	Mutant Rex	anaerobiosis	1	F059500	993	482.604	3	1444.79	1444.79	1.76081	2	34.82	401	412	K	SIEKQVTDLERK	I		RN2.1411.1411.3.dta	30019785	NP_831416.1	flagellar capping protein
Rex18	Mutant Rex	anaerobiosis	1	F059500	314	372.558	3	1114.65	1114.65	2.89867	1	36.39	337	346	K	FLKPNLNAAK	D		RN2.1415.1415.3.dta	30021214	NP_832845.1	hemolysin BL binding component precursor
Rex18	Mutant Rex	anaerobiosis	1	F059500	2092	610.308	3	1827.9	1827.9	2.60518	1	29.55	234	251	K	AQADAEAQAEVKAQEAAK	A		RN2.1416.1416.3.dta	30018972	NP_830603.1	enterotoxin / cell-wall binding protein
Rex18	Mutant Rex	anaerobiosis	1	F059500	4482	672.58	4	2686.29	2686.28	2.03404	2	21.49	88	111	K	QGDQANKEILPDAHSQETSDFTKK	V		RN2.1417.1417.4.dta	30018848	NP_830479.1	immune inhibitor A precursor
Rex18	Mutant Rex	anaerobiosis	1	F059500	1288	788.895	2	1575.78	1575.77	2.24208	0	55.32	280	293	R	VVGVAYSNINEMHK	A	Oxidation (M) [12]	RN2.1418.1418.2.dta	30021214	NP_832845.1	hemolysin BL binding component precursor
Rex18	Mutant Rex	anaerobiosis	1	F059500	3075	711.049	3	2130.12	2130.12	3.51906	2	44	265	284	K	AVQEATEQGKTALEIESAKK	A		RN2.1421.1421.3.dta	30021216	NP_832847.1	hemolysin BL lytic component L2
Rex18	Mutant Rex	anaerobiosis	1	F059500	1291	526.266	3	1575.78	1575.77	3.71691	0	24.04	280	293	R	VVGVAYSNINEMHK	A	Oxidation (M) [12]	RN2.1422.1422.3.dta	30021214	NP_832845.1	hemolysin BL binding component precursor
Rex18	Mutant Rex	anaerobiosis	1	F059500	316	558.334	2	1114.65	1114.65	3.05657	1	40.45	337	346	K	FLKPNLNAAK	D		RN2.1424.1424.2.dta	30021214	NP_832845.1	hemolysin BL binding component precursor
Rex18	Mutant Rex	anaerobiosis	1	F059500	2582	493.258	4	1969	1969	3.28137	2	40.14	258	277	K	AQADAEAQAAAKAQEAAKAR	E		RN2.1425.1425.4.dta	30018972	NP_830603.1	enterotoxin / cell-wall binding protein
Rex18	Mutant Rex	anaerobiosis	1	F059500	2580	657.342	3	1969	1969	2.86288	2	55.29	258	277	K	AQADAEAQAAAKAQEAAKAR	E		RN2.1427.1427.3.dta	30018972	NP_830603.1	enterotoxin / cell-wall binding protein
Rex18	Mutant Rex	anaerobiosis	1	F059500	3074	711.048	3	2130.12	2130.12	3.23738	2	64.1	265	284	K	AVQEATEQGKTALEIESAKK	A		RN2.1429.1429.3.dta	30021216	NP_832847.1	hemolysin BL lytic component L2
Rex18	Mutant Rex	anaerobiosis	1	F059500	2579	493.258	4	1969	1969	2.67192	2	28.26	258	277	K	AQADAEAQAAAKAQEAAKAR	E		RN2.1432.1432.4.dta	30018972	NP_830603.1	enterotoxin / cell-wall binding protein
Rex18	Mutant Rex	anaerobiosis	1	F059500	2581	657.342	3	1969	1969	3.01524	2	66.68	258	277	K	AQADAEAQAAAKAQEAAKAR	E		RN2.1433.1433.3.dta	30018972	NP_830603.1	enterotoxin / cell-wall binding protein
Rex18	Mutant Rex	anaerobiosis	1	F059500	312	558.334	2	1114.65	1114.65	2.69771	1	29.3	337	346	K	FLKPNLNAAK	D		RN2.1434.1434.2.dta	30021214	NP_832845.1	hemolysin BL binding component precursor
Rex18	Mutant Rex	anaerobiosis	1	F059500	3069	1066.07	2	2130.12	2130.12	2.19331	2	114.47	265	284	K	AVQEATEQGKTALEIESAKK	A		RN2.1438.1438.2.dta	30021216	NP_832847.1	hemolysin BL lytic component L2
Rex18	Mutant Rex	anaerobiosis	1	F059500	1206	772.859	2	1543.7	1543.7	1.42385	1	72.03	337	349	R	YKQSMDGTMQDIK	K		RN2.1441.1441.2.dta	30020129	NP_831760.1	putative murein endopeptidase
Rex18	Mutant Rex	anaerobiosis	1	F059500	2491	651.983	3	1952.93	1952.92	2.22794	1	48.82	182	199	K	LYQNSTDFKNNVGGPDGK	G		RN2.1442.1442.3.dta	30021215	NP_832846.1	hemolysin BL lytic component L1
Rex18	Mutant Rex	anaerobiosis	1	F059500	638	431.251	3	1290.73	1290.73	1.96323	2	28.08	391	400	K	RYKEDLNLIK	N		RN2.1443.1443.3.dta	30021216	NP_832847.1	hemolysin BL lytic component L2
Rex18	Mutant Rex	anaerobiosis	1	F059500	3068	1066.07	2	2130.12	2130.12	2.19331	2	93.28	265	284	K	AVQEATEQGKTALEIESAKK	A		RN2.1445.1445.2.dta	30021216	NP_832847.1	hemolysin BL lytic component L2
Rex18	Mutant Rex	anaerobiosis	1	F059500	2490	651.983	3	1952.93	1952.92	1.92071	1	40.03	182	199	K	LYQNSTDFKNNVGGPDGK	G		RN2.1448.1448.3.dta	30021215	NP_832846.1	hemolysin BL lytic component L1
Rex18	Mutant Rex	anaerobiosis	1	F059500	2489	977.47	2	1952.93	1952.92	1.44757	1	111.75	182	199	K	LYQNSTDFKNNVGGPDGK	G		RN2.1455.1455.2.dta	30021215	NP_832846.1	hemolysin BL lytic component L1
Rex18	Mutant Rex	anaerobiosis	1	F059500	637	431.251	3	1290.73	1290.73	1.7308	2	40.14	391	400	K	RYKEDLNLIK	N		RN2.1456.1456.3.dta	30021216	NP_832847.1	hemolysin BL lytic component L2
Rex18	Mutant Rex	anaerobiosis	1	F059500	2860	514.767	4	2055.04	2055.03	1.78683	2	29.05	234	253	K	AQADAEAQAEVKAQEAAKAR	E		RN2.1457.1457.4.dta	30018972	NP_830603.1	enterotoxin / cell-wall binding protein
Rex18	Mutant Rex	anaerobiosis	1	F059500	1209	772.859	2	1543.7	1543.7	1.81253	1	81.18	337	349	R	YKQSMDGTMQDIK	K		RN2.1459.1459.2.dta	30020129	NP_831760.1	putative murein endopeptidase
Rex18	Mutant Rex	anaerobiosis	1	F059500	2861	514.768	4	2055.04	2055.03	3.14934	2	35.73	234	253	K	AQADAEAQAEVKAQEAAKAR	E		RN2.1463.1463.4.dta	30018972	NP_830603.1	enterotoxin / cell-wall binding protein
Rex18	Mutant Rex	anaerobiosis	1	F059500	2863	686.021	3	2055.04	2055.03	3.72159	2	37.82	234	253	K	AQADAEAQAEVKAQEAAKAR	E		RN2.1464.1464.3.dta	30018972	NP_830603.1	enterotoxin / cell-wall binding protein
Rex18	Mutant Rex	anaerobiosis	1	F059500	1256	519.64	3	1555.9	1555.89	3.12425	2	50.11	190	202	K	IDQLKNEILNTKK	A		RN2.1465.1465.3.dta	30021216	NP_832847.1	hemolysin BL lytic component L2
Rex18	Mutant Rex	anaerobiosis	1	F059500	2492	977.471	2	1952.93	1952.92	2.77891	1	80.33	182	199	K	LYQNSTDFKNNVGGPDGK	G		RN2.1467.1467.2.dta	30021215	NP_832846.1	hemolysin BL lytic component L1
Rex18	Mutant Rex	anaerobiosis	1	F059500	2862	686.021	3	2055.04	2055.03	3.42963	2	39.45	234	253	K	AQADAEAQAEVKAQEAAKAR	E		RN2.1471.1471.3.dta	30018972	NP_830603.1	enterotoxin / cell-wall binding protein
Rex18	Mutant Rex	anaerobiosis	1	F059500	1255	519.64	3	1555.9	1555.89	3.12425	2	39.31	190	202	K	IDQLKNEILNTKK	A		RN2.1472.1472.3.dta	30021216	NP_832847.1	hemolysin BL lytic component L2
Rex18	Mutant Rex	anaerobiosis	1	F059500	2897	691.324	3	2070.95	2070.94	3.81517	1	76.54	38	56	R	QMVNYESAGGSKGYAPEQR	I		RN2.1473.1473.3.dta	30019783	NP_831414.1	flagellar hook-associated protein FlgK
Rex18	Mutant Rex	anaerobiosis	1	F059500	3153	720.365	3	2158.07	2158.07	-0.0417039	1	63.05	107	128	K	SGAANNNVSTGGNNKVTADVLR	V		RN2.1478.1478.3.dta	30023266	NP_834897.1	N-acetylmuramoyl-L-alanine amidase
Rex18	Mutant Rex	anaerobiosis	1	F059500	2896	691.323	3	2070.95	2070.94	2.65628	1	48.8	38	56	R	QMVNYESAGGSKGYAPEQR	I		RN2.1479.1479.3.dta	30019783	NP_831414.1	flagellar hook-associated protein FlgK
Rex18	Mutant Rex	anaerobiosis	1	F059500	4134	640.314	4	2557.23	2557.22	4.0329	2	26.36	167	188	K	KNDRFVHVIGTHLQAEDSMCGK	T	Oxidation (M) [19]	RN2.1481.1481.4.dta	30018853	NP_830484.1	sphingomyelin phosphodiesterase
Rex18	Mutant Rex	anaerobiosis	1	F059500	1252	778.956	2	1555.9	1555.89	2.40184	2	68.27	190	202	K	IDQLKNEILNTKK	A		RN2.1483.1483.2.dta	30021216	NP_832847.1	hemolysin BL lytic component L2
Rex18	Mutant Rex	anaerobiosis	1	F059500	3154	720.366	3	2158.08	2158.07	1.48744	1	63.84	107	128	K	SGAANNNVSTGGNNKVTADVLR	V		RN2.1485.1485.3.dta	30023266	NP_834897.1	N-acetylmuramoyl-L-alanine amidase
Rex18	Mutant Rex	anaerobiosis	1	F059500	2553	656.014	3	1965.02	1965.02	2.23611	2	32.09	56	71	K	QIDNREENITITYKTK	D		RN2.1487.1487.3.dta	30020129	NP_831760.1	putative murein endopeptidase
Rex18	Mutant Rex	anaerobiosis	1	F059500	3156	1080.05	2	2158.08	2158.07	2.21772	1	123.03	107	128	K	SGAANNNVSTGGNNKVTADVLR	V		RN2.1488.1488.2.dta	30023266	NP_834897.1	N-acetylmuramoyl-L-alanine amidase
Rex18	Mutant Rex	anaerobiosis	1	F059500	1251	778.956	2	1555.9	1555.89	2.27329	2	91.26	190	202	K	IDQLKNEILNTKK	A		RN2.1491.1491.2.dta	30021216	NP_832847.1	hemolysin BL lytic component L2
Rex18	Mutant Rex	anaerobiosis	1	F059500	313	372.558	3	1114.65	1114.65	2.89867	1	28.16	337	346	K	FLKPNLNAAK	D		RN2.1493.1493.3.dta	30021214	NP_832845.1	hemolysin BL binding component precursor
Rex18	Mutant Rex	anaerobiosis	1	F059500	2551	656.014	3	1965.02	1965.02	2.08344	2	38.84	56	71	K	QIDNREENITITYKTK	D		RN2.1494.1494.3.dta	30020129	NP_831760.1	putative murein endopeptidase
Rex18	Mutant Rex	anaerobiosis	1	F059500	2550	492.262	4	1965.02	1965.02	1.94299	2	22.92	56	71	K	QIDNREENITITYKTK	D		RN2.1495.1495.4.dta	30020129	NP_831760.1	putative murein endopeptidase
Rex18	Mutant Rex	anaerobiosis	1	F059500	3155	1080.05	2	2158.08	2158.07	2.21772	1	99.21	107	128	K	SGAANNNVSTGGNNKVTADVLR	V		RN2.1496.1496.2.dta	30023266	NP_834897.1	N-acetylmuramoyl-L-alanine amidase
Rex18	Mutant Rex	anaerobiosis	1	F059500	317	372.558	3	1114.65	1114.65	3.16781	1	29.27	337	346	K	FLKPNLNAAK	D		RN2.1501.1501.3.dta	30021214	NP_832845.1	hemolysin BL binding component precursor
Rex18	Mutant Rex	anaerobiosis	1	F059500	2557	983.519	2	1965.02	1965.02	3.54704	2	54.75	56	71	K	QIDNREENITITYKTK	D		RN2.1503.1503.2.dta	30020129	NP_831760.1	putative murein endopeptidase
Rex18	Mutant Rex	anaerobiosis	1	F059500	642	646.374	2	1290.73	1290.73	2.40949	2	56.47	391	400	K	RYKEDLNLIK	N		RN2.1504.1504.2.dta	30021216	NP_832847.1	hemolysin BL lytic component L2
Rex18	Mutant Rex	anaerobiosis	1	F059500	3073	711.048	3	2130.12	2130.12	3.09654	2	40.18	265	284	K	AVQEATEQGKTALEIESAKK	A		RN2.1509.1509.3.dta	30021216	NP_832847.1	hemolysin BL lytic component L2
Rex18	Mutant Rex	anaerobiosis	1	F059500	2554	983.519	2	1965.02	1965.02	3.13992	2	46.62	56	71	K	QIDNREENITITYKTK	D		RN2.1510.1510.2.dta	30020129	NP_831760.1	putative murein endopeptidase
Rex18	Mutant Rex	anaerobiosis	1	F059500	1254	389.982	4	1555.9	1555.89	2.81832	2	24.98	190	202	K	IDQLKNEILNTKK	A		RN2.1511.1511.4.dta	30021216	NP_832847.1	hemolysin BL lytic component L2
Rex18	Mutant Rex	anaerobiosis	1	F059500	641	646.373	2	1290.73	1290.73	2.09959	2	44	391	400	K	RYKEDLNLIK	N		RN2.1514.1514.2.dta	30021216	NP_832847.1	hemolysin BL lytic component L2
Rex18	Mutant Rex	anaerobiosis	1	F059500	3070	711.048	3	2130.12	2130.12	2.95571	2	44.07	264	283	K	KAVQEATEQGKTALEIESAK	K		RN2.1517.1517.3.dta	30021216	NP_832847.1	hemolysin BL lytic component L2
Rex18	Mutant Rex	anaerobiosis	1	F059500	1938	595.988	3	1784.94	1784.94	2.80514	1	20.04	153	169	K	GITDLQGGIQQNQKSAK	A		RN2.1523.1523.3.dta	30021213	NP_832844.1	hemolysin BL binding component precursor
Rex18	Mutant Rex	anaerobiosis	1	F059500	310	558.333	2	1114.65	1114.65	1.80057	1	32.9	337	346	K	FLKPNLNAAK	D		RN2.1541.1541.2.dta	30021214	NP_832845.1	hemolysin BL binding component precursor
Rex18	Mutant Rex	anaerobiosis	1	F059500	3066	1066.07	2	2130.12	2130.12	1.25439	2	66.09	265	284	K	AVQEATEQGKTALEIESAKK	A		RN2.1545.1545.2.dta	30021216	NP_832847.1	hemolysin BL lytic component L2
Rex18	Mutant Rex	anaerobiosis	1	F059500	311	558.333	2	1114.65	1114.65	2.15942	1	32.81	337	346	K	FLKPNLNAAK	D		RN2.1549.1549.2.dta	30021214	NP_832845.1	hemolysin BL binding component precursor
Rex18	Mutant Rex	anaerobiosis	1	F059500	1648	566.993	3	1697.96	1697.96	1.02653	2	47.91	361	375	K	EGIKELKVETVTPQK	-		RN2.1554.1554.3.dta	30021214	NP_832845.1	hemolysin BL binding component precursor
Rex18	Mutant Rex	anaerobiosis	1	F059500	1657	566.994	3	1697.96	1697.96	2.43999	2	26.52	361	375	K	EGIKELKVETVTPQK	-		RN2.1557.1557.3.dta	30021214	NP_832845.1	hemolysin BL binding component precursor
Rex18	Mutant Rex	anaerobiosis	1	F059500	844	463.253	3	1386.74	1386.74	2.36166	1	21.09	253	264	K	EINNSILEAEKK	A		RN2.1558.1558.3.dta	30021216	NP_832847.1	hemolysin BL lytic component L2
Rex18	Mutant Rex	anaerobiosis	1	F059500	1650	849.987	2	1697.96	1697.96	1.9547	2	76.18	361	375	K	EGIKELKVETVTPQK	-		RN2.1561.1561.2.dta	30021214	NP_832845.1	hemolysin BL binding component precursor
Rex18	Mutant Rex	anaerobiosis	1	F059500	2556	983.519	2	1965.02	1965.02	3.34348	2	40.53	56	71	K	QIDNREENITITYKTK	D		RN2.1563.1563.2.dta	30020129	NP_831760.1	putative murein endopeptidase
Rex18	Mutant Rex	anaerobiosis	1	F059500	1651	849.987	2	1697.96	1697.96	2.07249	2	64.28	361	375	K	EGIKELKVETVTPQK	-		RN2.1566.1566.2.dta	30021214	NP_832845.1	hemolysin BL binding component precursor
Rex18	Mutant Rex	anaerobiosis	1	F059500	991	722.887	2	1443.76	1443.76	1.78839	1	77.46	251	263	K	GKEINNSILEAEK	K		RN2.1567.1567.2.dta	30021216	NP_832847.1	hemolysin BL lytic component L2
Rex18	Mutant Rex	anaerobiosis	1	F059500	639	431.251	3	1290.73	1290.73	1.96323	2	36.71	391	400	K	RYKEDLNLIK	N		RN2.1569.1569.3.dta	30021216	NP_832847.1	hemolysin BL lytic component L2
Rex18	Mutant Rex	anaerobiosis	1	F059500	992	722.887	2	1443.76	1443.76	1.92692	1	60.59	251	263	K	GKEINNSILEAEK	K		RN2.1575.1575.2.dta	30021216	NP_832847.1	hemolysin BL lytic component L2
Rex18	Mutant Rex	anaerobiosis	1	F059500	640	431.251	3	1290.73	1290.73	1.96323	2	42.78	391	400	K	RYKEDLNLIK	N		RN2.1576.1576.3.dta	30021216	NP_832847.1	hemolysin BL lytic component L2
Rex18	Mutant Rex	anaerobiosis	1	F059500	1534	825.91	2	1649.81	1649.8	2.76397	0	85.63	20	35	R	NTVSSNIANANTPGYK	A		RN2.1577.1577.2.dta	30019788	NP_831419.1	flagellar basal body rod protein FlgB
Rex18	Mutant Rex	anaerobiosis	1	F059500	1533	825.91	2	1649.81	1649.8	2.64274	0	99.33	20	35	R	NTVSSNIANANTPGYK	A		RN2.1583.1583.2.dta	30019788	NP_831419.1	flagellar basal body rod protein FlgB
Rex18	Mutant Rex	anaerobiosis	1	F059500	1758	576.953	3	1727.84	1727.83	1.79763	0	48.22	220	235	R	VLTAMGHDLTANPNMK	M	Oxidation (M) [5]	RN2.1584.1584.3.dta	30023271	NP_834902.1	enterotoxin / cell-wall binding protein
Rex18	Mutant Rex	anaerobiosis	1	F059500	2555	656.015	3	1965.02	1965.02	3.30481	2	47.81	56	71	K	QIDNREENITITYKTK	D		RN2.1585.1585.3.dta	30020129	NP_831760.1	putative murein endopeptidase
Rex18	Mutant Rex	anaerobiosis	1	F059500	3157	720.367	3	2158.08	2158.07	2.46053	1	60.14	107	128	K	SGAANNNVSTGGNNKVTADVLR	V		RN2.1586.1586.3.dta	30023266	NP_834897.1	N-acetylmuramoyl-L-alanine amidase
Rex18	Mutant Rex	anaerobiosis	1	F059500	1224	515.639	3	1543.9	1543.89	2.15753	2	36.81	351	364	K	TLRTDAVTLKEGIK	E		RN2.1587.1587.3.dta	30021214	NP_832845.1	hemolysin BL binding component precursor
Rex18	Mutant Rex	anaerobiosis	1	F059500	843	694.376	2	1386.74	1386.74	2.20013	1	58.81	253	264	K	EINNSILEAEKK	A		RN2.1589.1589.2.dta	30021216	NP_832847.1	hemolysin BL lytic component L2
Rex18	Mutant Rex	anaerobiosis	1	F059500	1222	515.639	3	1543.9	1543.89	1.7689	2	39.45	351	364	K	TLRTDAVTLKEGIK	E		RN2.1591.1591.3.dta	30021214	NP_832845.1	hemolysin BL binding component precursor
Rex18	Mutant Rex	anaerobiosis	1	F059500	1753	576.952	3	1727.84	1727.83	0.929488	0	40.84	220	235	R	VLTAMGHDLTANPNMK	M	Oxidation (M) [5]	RN2.1593.1593.3.dta	30023271	NP_834902.1	enterotoxin / cell-wall binding protein
Rex18	Mutant Rex	anaerobiosis	1	F059500	845	694.377	2	1386.74	1386.74	2.6328	1	68.69	253	264	K	EINNSILEAEKK	A		RN2.1597.1597.2.dta	30021216	NP_832847.1	hemolysin BL lytic component L2
Rex18	Mutant Rex	anaerobiosis	1	F059500	1225	772.956	2	1543.9	1543.89	2.7897	2	73.61	351	364	K	TLRTDAVTLKEGIK	E		RN2.1601.1601.2.dta	30021214	NP_832845.1	hemolysin BL binding component precursor
Rex18	Mutant Rex	anaerobiosis	1	F059500	4899	719.35	4	2873.37	2873.36	2.03594	2	36.78	835	860	R	SETTVTIKDGSLTESEPNNRPEEANR	I		RN2.1608.1608.4.dta	30018742	NP_830373.1	collagenase
Rex18	Mutant Rex	anaerobiosis	1	F059500	1227	772.956	2	1543.9	1543.89	3.17833	2	63.38	351	364	K	TLRTDAVTLKEGIK	E		RN2.1609.1609.2.dta	30021214	NP_832845.1	hemolysin BL binding component precursor
Rex18	Mutant Rex	anaerobiosis	1	F059500	1760	864.926	2	1727.84	1727.83	2.65188	0	95.63	220	235	R	VLTAMGHDLTANPNMK	M	Oxidation (M) [5]	RN2.1611.1611.2.dta	30023271	NP_834902.1	enterotoxin / cell-wall binding protein
Rex18	Mutant Rex	anaerobiosis	1	F059500	4900	719.35	4	2873.37	2873.36	2.45357	2	45.07	835	860	R	SETTVTIKDGSLTESEPNNRPEEANR	I		RN2.1615.1615.4.dta	30018742	NP_830373.1	collagenase
Rex18	Mutant Rex	anaerobiosis	1	F059500	318	372.558	3	1114.65	1114.65	3.43695	1	34.66	337	346	K	FLKPNLNAAK	D		RN2.1616.1616.3.dta	30021214	NP_832845.1	hemolysin BL binding component precursor
Rex18	Mutant Rex	anaerobiosis	1	F059500	1759	864.926	2	1727.84	1727.83	2.30462	0	109.88	220	235	R	VLTAMGHDLTANPNMK	M	Oxidation (M) [5]	RN2.1617.1617.2.dta	30023271	NP_834902.1	enterotoxin / cell-wall binding protein
Rex18	Mutant Rex	anaerobiosis	1	F059500	1223	386.981	4	1543.9	1543.89	2.04353	2	29.84	351	364	K	TLRTDAVTLKEGIK	E		RN2.1618.1618.4.dta	30021214	NP_832845.1	hemolysin BL binding component precursor
Rex18	Mutant Rex	anaerobiosis	1	F059500	4901	958.798	3	2873.37	2873.36	3.21087	2	56.29	835	860	R	SETTVTIKDGSLTESEPNNRPEEANR	I		RN2.1621.1621.3.dta	30018742	NP_830373.1	collagenase
Rex18	Mutant Rex	anaerobiosis	1	F059500	1226	386.982	4	1543.9	1543.89	2.82079	2	43.31	351	364	K	TLRTDAVTLKEGIK	E		RN2.1622.1622.4.dta	30021214	NP_832845.1	hemolysin BL binding component precursor
Rex18	Mutant Rex	anaerobiosis	1	F059500	319	372.559	3	1114.65	1114.65	3.7061	1	32.13	337	346	K	FLKPNLNAAK	D		RN2.1623.1623.3.dta	30021214	NP_832845.1	hemolysin BL binding component precursor
Rex18	Mutant Rex	anaerobiosis	1	F059500	948	475.238	3	1422.69	1422.69	2.33642	1	23.28	240	251	R	AAVSQEYADKWR	A		RN2.1625.1625.3.dta	30018852	NP_830483.1	phospholipase C
Rex18	Mutant Rex	anaerobiosis	1	F059500	848	463.254	3	1386.74	1386.74	3.227	1	26.71	253	264	K	EINNSILEAEKK	A		RN2.1629.1629.3.dta	30021216	NP_832847.1	hemolysin BL lytic component L2
Rex18	Mutant Rex	anaerobiosis	1	F059500	951	475.238	3	1422.69	1422.69	2.96903	1	32.06	240	251	R	AAVSQEYADKWR	A		RN2.1631.1631.3.dta	30018852	NP_830483.1	phospholipase C
Rex18	Mutant Rex	anaerobiosis	1	F059500	4206	861.775	3	2582.3	2582.29	3.50619	2	71.98	244	268	R	IAEEEAQAKAAQEAAAQKQAEQAAK	A		RN2.1632.1632.3.dta	30023229	NP_834860.1	N-acetylmuramoyl-L-alanine amidase
Rex18	Mutant Rex	anaerobiosis	1	F059500	1080	741.368	2	1480.72	1480.72	3.42605	0	61.14	276	288	K	NTDQSNLQVAYTK	H		RN2.1633.1633.2.dta	30019265	NP_830896.1	cytotoxin K
Rex18	Mutant Rex	anaerobiosis	1	F059500	734	668.867	2	1335.72	1335.71	3.88331	1	47.16	269	279	R	QTVDYKVTLNR	V		RN2.1634.1634.2.dta	30021214	NP_832845.1	hemolysin BL binding component precursor
Rex18	Mutant Rex	anaerobiosis	1	F059500	1649	566.994	3	1697.96	1697.96	1.37989	2	31.55	361	375	K	EGIKELKVETVTPQK	-		RN2.1638.1638.3.dta	30021214	NP_832845.1	hemolysin BL binding component precursor
Rex18	Mutant Rex	anaerobiosis	1	F059500	4201	646.582	4	2582.3	2582.29	1.61794	2	22.15	244	268	R	IAEEEAQAKAAQEAAAQKQAEQAAK	A		RN2.1640.1640.4.dta	30023229	NP_834860.1	N-acetylmuramoyl-L-alanine amidase
Rex18	Mutant Rex	anaerobiosis	1	F059500	4202	861.774	3	2582.3	2582.29	1.9959	2	58.67	244	268	R	IAEEEAQAKAAQEAAAQKQAEQAAK	A		RN2.1641.1641.3.dta	30023229	NP_834860.1	N-acetylmuramoyl-L-alanine amidase
Rex18	Mutant Rex	anaerobiosis	1	F059500	4898	958.797	3	2873.37	2873.36	1.64476	2	56.13	835	860	R	SETTVTIKDGSLTESEPNNRPEEANR	I		RN2.1642.1642.3.dta	30018742	NP_830373.1	collagenase
Rex18	Mutant Rex	anaerobiosis	1	F059500	945	712.354	2	1422.69	1422.69	2.31955	1	45.75	240	251	R	AAVSQEYADKWR	A		RN2.1643.1643.2.dta	30018852	NP_830483.1	phospholipase C
Rex18	Mutant Rex	anaerobiosis	1	F059500	1653	566.994	3	1697.96	1697.96	2.08663	2	39.04	361	375	K	EGIKELKVETVTPQK	-		RN2.1645.1645.3.dta	30021214	NP_832845.1	hemolysin BL binding component precursor
Rex18	Mutant Rex	anaerobiosis	1	F059500	4205	646.582	4	2582.3	2582.29	2.39245	2	30.32	244	268	R	IAEEEAQAKAAQEAAAQKQAEQAAK	A		RN2.1646.1646.4.dta	30023229	NP_834860.1	N-acetylmuramoyl-L-alanine amidase
Rex18	Mutant Rex	anaerobiosis	1	F059500	946	712.354	2	1422.69	1422.69	2.31955	1	52.09	240	251	R	AAVSQEYADKWR	A		RN2.1647.1647.2.dta	30018852	NP_830483.1	phospholipase C
Rex18	Mutant Rex	anaerobiosis	1	F059500	1652	849.987	2	1697.96	1697.96	2.07249	2	74.95	361	375	K	EGIKELKVETVTPQK	-		RN2.1648.1648.2.dta	30021214	NP_832845.1	hemolysin BL binding component precursor
Rex18	Mutant Rex	anaerobiosis	1	F059500	727	446.246	3	1335.72	1335.71	2.02963	1	34.41	269	279	R	QTVDYKVTLNR	V		RN2.1649.1649.3.dta	30021214	NP_832845.1	hemolysin BL binding component precursor
Rex18	Mutant Rex	anaerobiosis	1	F059500	730	668.866	2	1335.72	1335.71	2.38599	1	64.44	269	279	R	QTVDYKVTLNR	V		RN2.1650.1650.2.dta	30021214	NP_832845.1	hemolysin BL binding component precursor
Rex18	Mutant Rex	anaerobiosis	1	F059500	1111	500.265	3	1497.77	1497.77	2.10847	0	35.5	25	37	K	QNLSNIHTPGYVR	Q		RN2.1651.1651.3.dta	30019783	NP_831414.1	flagellar hook-associated protein FlgK
Rex18	Mutant Rex	anaerobiosis	1	F059500	731	446.247	3	1335.72	1335.71	2.47882	1	47.38	269	279	R	QTVDYKVTLNR	V		RN2.1654.1654.3.dta	30021214	NP_832845.1	hemolysin BL binding component precursor
Rex18	Mutant Rex	anaerobiosis	1	F059500	1079	741.367	2	1480.72	1480.72	2.34549	0	75.62	276	288	K	NTDQSNLQVAYTK	H		RN2.1655.1655.2.dta	30019265	NP_830896.1	cytotoxin K
Rex18	Mutant Rex	anaerobiosis	1	F059500	1110	500.264	3	1497.77	1497.77	1.90817	0	21.78	25	37	K	QNLSNIHTPGYVR	Q		RN2.1656.1656.3.dta	30019783	NP_831414.1	flagellar hook-associated protein FlgK
Rex18	Mutant Rex	anaerobiosis	1	F059500	1656	849.987	2	1697.96	1697.96	2.42586	2	76.15	361	375	K	EGIKELKVETVTPQK	-		RN2.1657.1657.2.dta	30021214	NP_832845.1	hemolysin BL binding component precursor
Rex18	Mutant Rex	anaerobiosis	1	F059500	2830	682.326	3	2043.96	2043.95	2.55339	0	43.53	171	188	R	FVHVIGTHLQAEDSMCGK	T	Oxidation (M) [15]	RN2.1658.1658.3.dta	30018853	NP_830484.1	sphingomyelin phosphodiesterase
Rex18	Mutant Rex	anaerobiosis	1	F059500	816	689.352	2	1376.69	1376.69	3.00214	1	38.7	661	672	K	EISDTLPMKDTK	M		RN2.1659.1659.2.dta	30018742	NP_830373.1	collagenase
Rex18	Mutant Rex	anaerobiosis	1	F059500	3759	598.815	4	2391.23	2391.22	2.49245	2	38.79	406	426	K	LSTNVDTTSEQSQKDTLRQLK	N		RN2.1661.1661.4.dta	30021216	NP_832847.1	hemolysin BL lytic component L2
Rex18	Mutant Rex	anaerobiosis	1	F059500	3758	1196.62	2	2391.23	2391.22	2.22146	2	92.7	406	426	K	LSTNVDTTSEQSQKDTLRQLK	N		RN2.1662.1662.2.dta	30021216	NP_832847.1	hemolysin BL lytic component L2
Rex18	Mutant Rex	anaerobiosis	1	F059500	813	689.351	2	1376.69	1376.69	1.69465	1	50.32	661	672	K	EISDTLPMKDTK	M		RN2.1663.1663.2.dta	30018742	NP_830373.1	collagenase
Rex18	Mutant Rex	anaerobiosis	1	F059500	2481	651.689	3	1952.04	1952.04	2.29862	2	38.57	138	155	K	SIVGSIVKPGMDEHEKVK	A		RN2.1664.1664.3.dta	30020129	NP_831760.1	putative murein endopeptidase
Rex18	Mutant Rex	anaerobiosis	1	F059500	2828	682.325	3	2043.95	2043.95	1.81952	0	37.88	171	188	R	FVHVIGTHLQAEDSMCGK	T	Oxidation (M) [15]	RN2.1665.1665.3.dta	30018853	NP_830484.1	sphingomyelin phosphodiesterase
Rex18	Mutant Rex	anaerobiosis	1	F059500	1112	749.893	2	1497.77	1497.77	2.29274	0	59.01	25	37	K	QNLSNIHTPGYVR	Q		RN2.1667.1667.2.dta	30019783	NP_831414.1	flagellar hook-associated protein FlgK
Rex18	Mutant Rex	anaerobiosis	1	F059500	3762	798.085	3	2391.23	2391.22	3.40244	2	36.2	406	426	K	LSTNVDTTSEQSQKDTLRQLK	N		RN2.1669.1669.3.dta	30021216	NP_832847.1	hemolysin BL lytic component L2
Rex18	Mutant Rex	anaerobiosis	1	F059500	2483	651.689	3	1952.05	1952.04	2.75968	2	46.54	138	155	K	SIVGSIVKPGMDEHEKVK	A		RN2.1670.1670.3.dta	30020129	NP_831760.1	putative murein endopeptidase
Rex18	Mutant Rex	anaerobiosis	1	F059500	3763	1196.62	2	2391.23	2391.22	3.89424	2	69.86	406	426	K	LSTNVDTTSEQSQKDTLRQLK	N		RN2.1673.1673.2.dta	30021216	NP_832847.1	hemolysin BL lytic component L2
Rex18	Mutant Rex	anaerobiosis	1	F059500	817	459.904	3	1376.69	1376.69	3.23749	1	32.29	661	672	K	EISDTLPMKDTK	M		RN2.1674.1674.3.dta	30018742	NP_830373.1	collagenase
Rex18	Mutant Rex	anaerobiosis	1	F059500	2829	511.996	4	2043.96	2043.95	2.46728	0	35.79	171	188	R	FVHVIGTHLQAEDSMCGK	T	Oxidation (M) [15]	RN2.1675.1675.4.dta	30018853	NP_830484.1	sphingomyelin phosphodiesterase
Rex18	Mutant Rex	anaerobiosis	1	F059500	3761	798.085	3	2391.23	2391.22	3.40244	2	37.28	406	426	K	LSTNVDTTSEQSQKDTLRQLK	N		RN2.1677.1677.3.dta	30021216	NP_832847.1	hemolysin BL lytic component L2
Rex18	Mutant Rex	anaerobiosis	1	F059500	2487	977.031	2	1952.05	1952.04	3.36212	2	70.04	138	155	K	SIVGSIVKPGMDEHEKVK	A		RN2.1678.1678.2.dta	30020129	NP_831760.1	putative murein endopeptidase
Rex18	Mutant Rex	anaerobiosis	1	F059500	818	459.904	3	1376.69	1376.69	3.23749	1	24.15	661	672	K	EISDTLPMKDTK	M		RN2.1680.1680.3.dta	30018742	NP_830373.1	collagenase
Rex18	Mutant Rex	anaerobiosis	1	F059500	1113	749.894	2	1497.77	1497.77	3.361	0	57.94	25	37	K	QNLSNIHTPGYVR	Q		RN2.1682.1682.2.dta	30019783	NP_831414.1	flagellar hook-associated protein FlgK
Rex18	Mutant Rex	anaerobiosis	1	F059500	521	617.839	2	1233.66	1233.66	2.88248	1	43.08	483	493	K	SVETIKPEFGK	H		RN2.1683.1683.2.dta	30018848	NP_830479.1	immune inhibitor A precursor
Rex18	Mutant Rex	anaerobiosis	1	F059500	1221	515.639	3	1543.9	1543.89	1.7689	2	42.16	351	364	K	TLRTDAVTLKEGIK	E		RN2.1685.1685.3.dta	30021214	NP_832845.1	hemolysin BL binding component precursor
Rex18	Mutant Rex	anaerobiosis	1	F059500	2482	977.03	2	1952.05	1952.04	2.54247	2	57.03	138	155	K	SIVGSIVKPGMDEHEKVK	A		RN2.1686.1686.2.dta	30020129	NP_831760.1	putative murein endopeptidase
Rex18	Mutant Rex	anaerobiosis	1	F059500	519	617.839	2	1233.66	1233.66	1.90976	1	44.75	483	493	K	SVETIKPEFGK	H		RN2.1689.1689.2.dta	30018848	NP_830479.1	immune inhibitor A precursor
Rex18	Mutant Rex	anaerobiosis	1	F059500	840	694.376	2	1386.74	1386.74	1.91168	1	62.36	253	264	K	EINNSILEAEKK	A		RN2.1693.1693.2.dta	30021216	NP_832847.1	hemolysin BL lytic component L2
Rex18	Mutant Rex	anaerobiosis	1	F059500	1220	515.639	3	1543.9	1543.89	1.57459	2	46.81	351	364	K	TLRTDAVTLKEGIK	E		RN2.1694.1694.3.dta	30021214	NP_832845.1	hemolysin BL binding component precursor
Rex18	Mutant Rex	anaerobiosis	1	F059500	517	412.228	3	1233.66	1233.66	1.84816	1	22.81	483	493	K	SVETIKPEFGK	H		RN2.1699.1699.3.dta	30018848	NP_830479.1	immune inhibitor A precursor
Rex18	Mutant Rex	anaerobiosis	1	F059500	846	694.377	2	1386.74	1386.74	2.6328	1	67.85	253	264	K	EINNSILEAEKK	A		RN2.1701.1701.2.dta	30021216	NP_832847.1	hemolysin BL lytic component L2
Rex18	Mutant Rex	anaerobiosis	1	F059500	3832	809.744	3	2426.21	2426.2	2.68444	2	89.49	228	251	K	AQEAAKAQADAEAQAEVKAQEAAK	A		RN2.1710.1710.3.dta	30018972	NP_830603.1	enterotoxin / cell-wall binding protein
Rex18	Mutant Rex	anaerobiosis	1	F059500	520	412.229	3	1233.66	1233.66	2.82087	1	20.58	483	493	K	SVETIKPEFGK	H		RN2.1715.1715.3.dta	30018848	NP_830479.1	immune inhibitor A precursor
Rex18	Mutant Rex	anaerobiosis	1	F059500	952	475.238	3	1422.69	1422.69	3.17989	1	44.51	240	251	R	AAVSQEYADKWR	A		RN2.1719.1719.3.dta	30018852	NP_830483.1	phospholipase C
Rex18	Mutant Rex	anaerobiosis	1	F059500	999	723.895	2	1445.78	1445.77	2.55642	1	63.03	172	184	K	TVLDKDSNNLSIK	A		RN2.1720.1720.2.dta	30019951	NP_831582.1	non-hemolytic enterotoxin lytic component L2
Rex18	Mutant Rex	anaerobiosis	1	F059500	3835	809.744	3	2426.21	2426.2	3.05539	2	83.22	228	251	K	AQEAAKAQADAEAQAEVKAQEAAK	A		RN2.1722.1722.3.dta	30018972	NP_830603.1	enterotoxin / cell-wall binding protein
Rex18	Mutant Rex	anaerobiosis	1	F059500	950	475.238	3	1422.69	1422.69	2.96903	1	53.85	240	251	R	AAVSQEYADKWR	A		RN2.1727.1727.3.dta	30018852	NP_830483.1	phospholipase C
Rex18	Mutant Rex	anaerobiosis	1	F059500	3833	607.56	4	2426.21	2426.2	2.81798	2	24.57	228	251	K	AQEAAKAQADAEAQAEVKAQEAAK	A		RN2.1730.1730.4.dta	30018972	NP_830603.1	enterotoxin / cell-wall binding protein
Rex18	Mutant Rex	anaerobiosis	1	F059500	3834	607.56	4	2426.21	2426.2	2.81798	2	37.81	228	251	K	AQEAAKAQADAEAQAEVKAQEAAK	A		RN2.1734.1734.4.dta	30018972	NP_830603.1	enterotoxin / cell-wall binding protein
Rex18	Mutant Rex	anaerobiosis	1	F059500	516	617.838	2	1233.66	1233.66	1.42341	1	44.37	483	493	K	SVETIKPEFGK	H		RN2.1739.1739.2.dta	30018848	NP_830479.1	immune inhibitor A precursor
Rex18	Mutant Rex	anaerobiosis	1	F059500	760	449.255	3	1344.74	1344.74	2.48673	1	56.41	40	52	K	VGNYALGPEGLKK	A		RN2.1742.1742.3.dta	30021215	NP_832846.1	hemolysin BL lytic component L1
Rex18	Mutant Rex	anaerobiosis	1	F059500	759	673.378	2	1344.74	1344.74	1.57651	1	33.67	40	52	K	VGNYALGPEGLKK	A		RN2.1743.1743.2.dta	30021215	NP_832846.1	hemolysin BL lytic component L1
Rex18	Mutant Rex	anaerobiosis	1	F059500	847	463.254	3	1386.74	1386.74	3.01067	1	20.82	253	264	K	EINNSILEAEKK	A		RN2.1749.1749.3.dta	30021216	NP_832847.1	hemolysin BL lytic component L2
Rex18	Mutant Rex	anaerobiosis	1	F059500	761	449.255	3	1344.74	1344.74	3.156	1	65.06	40	52	K	VGNYALGPEGLKK	A		RN2.1750.1750.3.dta	30021215	NP_832846.1	hemolysin BL lytic component L1
Rex18	Mutant Rex	anaerobiosis	1	F059500	819	689.353	2	1376.69	1376.69	3.72852	1	54.38	661	672	K	EISDTLPMKDTK	M		RN2.1751.1751.2.dta	30018742	NP_830373.1	collagenase
Rex18	Mutant Rex	anaerobiosis	1	F059500	762	673.38	2	1344.74	1344.74	3.21252	1	42.2	40	52	K	VGNYALGPEGLKK	A		RN2.1752.1752.2.dta	30021215	NP_832846.1	hemolysin BL lytic component L1
Rex18	Mutant Rex	anaerobiosis	1	F059500	815	689.352	2	1376.69	1376.69	3.00214	1	46.6	661	672	K	EISDTLPMKDTK	M		RN2.1758.1758.2.dta	30018742	NP_830373.1	collagenase
Rex18	Mutant Rex	anaerobiosis	1	F059500	998	723.895	2	1445.78	1445.77	2.41808	1	55.83	172	184	K	TVLDKDSNNLSIK	A		RN2.1759.1759.2.dta	30019951	NP_831582.1	non-hemolytic enterotoxin lytic component L2
Rex18	Mutant Rex	anaerobiosis	1	F059500	518	412.228	3	1233.66	1233.66	1.84816	1	22.54	483	493	K	SVETIKPEFGK	H		RN2.1762.1762.3.dta	30018848	NP_830479.1	immune inhibitor A precursor
Rex18	Mutant Rex	anaerobiosis	1	F059500	949	712.354	2	1422.69	1422.69	2.60071	1	57.71	240	251	R	AAVSQEYADKWR	A		RN2.1765.1765.2.dta	30018852	NP_830483.1	phospholipase C
Rex18	Mutant Rex	anaerobiosis	1	F059500	1295	526.607	3	1576.8	1576.8	2.9338	1	46.38	196	209	K	IADERATFGSQLNR	L		RN2.1770.1770.3.dta	30019803	NP_831434.1	flagellin
Rex18	Mutant Rex	anaerobiosis	1	F059500	947	712.354	2	1422.69	1422.69	2.31955	1	55.55	240	251	R	AAVSQEYADKWR	A		RN2.1773.1773.2.dta	30018852	NP_830483.1	phospholipase C
Rex18	Mutant Rex	anaerobiosis	1	F059500	729	668.866	2	1335.72	1335.71	2.23626	1	41.88	269	279	R	QTVDYKVTLNR	V		RN2.1774.1774.2.dta	30021214	NP_832845.1	hemolysin BL binding component precursor
Rex18	Mutant Rex	anaerobiosis	1	F059500	1294	526.607	3	1576.8	1576.8	1.79224	1	50.91	196	209	K	IADERATFGSQLNR	L		RN2.1775.1775.3.dta	30019803	NP_831434.1	flagellin
Rex18	Mutant Rex	anaerobiosis	1	F059500	2628	498.006	4	1987.99	1987.99	1.77818	1	22.37	84	100	K	ISSINSEFKGNMIQHQR	D		RN2.1777.1777.4.dta	30019953	NP_831584.1	enterotoxin C
Rex18	Mutant Rex	anaerobiosis	1	F059500	732	446.247	3	1335.72	1335.71	2.47882	1	20.7	269	279	R	QTVDYKVTLNR	V		RN2.1784.1784.3.dta	30021214	NP_832845.1	hemolysin BL binding component precursor
Rex18	Mutant Rex	anaerobiosis	1	F059500	728	668.866	2	1335.72	1335.71	2.08652	1	55.67	269	279	R	QTVDYKVTLNR	V		RN2.1785.1785.2.dta	30021214	NP_832845.1	hemolysin BL binding component precursor
Rex18	Mutant Rex	anaerobiosis	1	F059500	2631	663.673	3	1988	1987.99	2.97336	1	48.2	84	100	K	ISSINSEFKGNMIQHQR	D		RN2.1786.1786.3.dta	30019953	NP_831584.1	enterotoxin C
Rex18	Mutant Rex	anaerobiosis	1	F059500	733	446.247	3	1335.72	1335.71	2.70342	1	37.35	269	279	R	QTVDYKVTLNR	V		RN2.1791.1791.3.dta	30021214	NP_832845.1	hemolysin BL binding component precursor
Rex18	Mutant Rex	anaerobiosis	1	F059500	2629	663.672	3	1987.99	1987.99	2.36973	1	34.63	84	100	K	ISSINSEFKGNMIQHQR	D		RN2.1794.1794.3.dta	30019953	NP_831584.1	enterotoxin C
Rex18	Mutant Rex	anaerobiosis	1	F059500	688	659.356	2	1316.7	1316.69	2.94298	1	55.39	401	411	K	SIEKQVTDLER	K		RN2.1797.1797.2.dta	30019785	NP_831416.1	flagellar capping protein
Rex18	Mutant Rex	anaerobiosis	1	F059500	2485	651.689	3	1952.05	1952.04	2.75968	2	38.36	138	155	K	SIVGSIVKPGMDEHEKVK	A		RN2.1800.1800.3.dta	30020129	NP_831760.1	putative murein endopeptidase
Rex18	Mutant Rex	anaerobiosis	1	F059500	687	439.906	3	1316.7	1316.69	2.88526	1	38.79	401	411	K	SIEKQVTDLER	K		RN2.1801.1801.3.dta	30019785	NP_831416.1	flagellar capping protein
Rex18	Mutant Rex	anaerobiosis	1	F059500	560	627.28	2	1252.55	1252.54	2.61708	0	64.24	339	349	K	QSMDGTMQDIK	K		RN2.1803.1803.2.dta	30020129	NP_831760.1	putative murein endopeptidase
Rex18	Mutant Rex	anaerobiosis	1	F059500	4159	856.105	3	2565.29	2565.29	2.4087	2	46.9	401	423	K	NSITKLSTNVDTTSEQSQKDTLR	Q		RN2.1805.1805.3.dta	30021216	NP_832847.1	hemolysin BL lytic component L2
Rex18	Mutant Rex	anaerobiosis	1	F059500	685	659.356	2	1316.7	1316.69	2.63919	1	50.9	401	411	K	SIEKQVTDLER	K		RN2.1808.1808.2.dta	30019785	NP_831416.1	flagellar capping protein
Rex18	Mutant Rex	anaerobiosis	1	F059500	559	627.28	2	1252.55	1252.54	2.13805	0	53.81	339	349	K	QSMDGTMQDIK	K		RN2.1810.1810.2.dta	30020129	NP_831760.1	putative murein endopeptidase
Rex18	Mutant Rex	anaerobiosis	1	F059500	2484	651.689	3	1952.05	1952.04	2.75968	2	36.42	138	155	K	SIVGSIVKPGMDEHEKVK	A		RN2.1811.1811.3.dta	30020129	NP_831760.1	putative murein endopeptidase
Rex18	Mutant Rex	anaerobiosis	1	F059500	4161	856.106	3	2565.3	2565.29	2.87648	2	41.76	401	423	K	NSITKLSTNVDTTSEQSQKDTLR	Q		RN2.1813.1813.3.dta	30021216	NP_832847.1	hemolysin BL lytic component L2
Rex18	Mutant Rex	anaerobiosis	1	F059500	5070	744.13	4	2972.49	2972.48	2.64627	2	40.38	103	128	R	MQQTYEGKEVYGHQLTAHVDNKGVIK	S		RN2.1816.1816.4.dta	30020857	NP_832488.1	bacillolysin
Rex18	Mutant Rex	anaerobiosis	1	F059500	5071	991.837	3	2972.49	2972.48	2.90734	2	58.11	103	128	R	MQQTYEGKEVYGHQLTAHVDNKGVIK	S		RN2.1824.1824.3.dta	30020857	NP_832488.1	bacillolysin
Rex18	Mutant Rex	anaerobiosis	1	F059500	686	439.906	3	1316.7	1316.69	2.65741	1	50.94	401	411	K	SIEKQVTDLER	K		RN2.1827.1827.3.dta	30019785	NP_831416.1	flagellar capping protein
Rex18	Mutant Rex	anaerobiosis	1	F059500	5072	991.837	3	2972.49	2972.48	2.90734	2	61.33	103	128	R	MQQTYEGKEVYGHQLTAHVDNKGVIK	S		RN2.1832.1832.3.dta	30020857	NP_832488.1	bacillolysin
Rex18	Mutant Rex	anaerobiosis	1	F059500	1109	499.625	3	1495.85	1495.85	2.21479	2	28.81	350	362	K	KVLNEINWPKGAK	R		RN2.1835.1835.3.dta	30020129	NP_831760.1	putative murein endopeptidase
Rex18	Mutant Rex	anaerobiosis	1	F059500	967	716.861	2	1431.71	1431.7	2.58713	0	60.58	193	207	R	AAAENMIPTSTGAAK	A		RN2.1843.1843.2.dta	30023174	NP_834805.1	glyceraldehyde-3-phosphate dehydrogenase
Rex18	Mutant Rex	anaerobiosis	1	F059500	152	474.757	2	947.499	947.496	2.60054	0	27.88	168	175	K	FISEPEVK	E		RN2.1848.1848.2.dta	30020857	NP_832488.1	bacillolysin
Rex18	Mutant Rex	anaerobiosis	1	F059500	966	716.86	2	1431.71	1431.7	2.02835	0	57.81	193	207	R	AAAENMIPTSTGAAK	A		RN2.1849.1849.2.dta	30023174	NP_834805.1	glyceraldehyde-3-phosphate dehydrogenase
Rex18	Mutant Rex	anaerobiosis	1	F059500	153	474.757	2	947.499	947.496	2.81162	0	30.64	168	175	K	FISEPEVK	E		RN2.1858.1858.2.dta	30020857	NP_832488.1	bacillolysin
Rex18	Mutant Rex	anaerobiosis	1	F059500	400	581.318	2	1160.62	1160.62	2.83469	0	30.64	115	125	R	TYPGAVQLANK	A		RN2.1859.1859.2.dta	30023138	NP_834769.1	perfringolysin O precursor
Rex18	Mutant Rex	anaerobiosis	1	F059500	1523	549.962	3	1646.86	1646.86	0.299964	1	39.61	77	91	K	QVNGEAGVDYKVLQK	R		RN2.1864.1864.3.dta	30020857	NP_832488.1	bacillolysin
Rex18	Mutant Rex	anaerobiosis	1	F059500	396	581.316	2	1160.62	1160.62	-0.611743	0	28.58	115	125	R	TYPGAVQLANK	A		RN2.1865.1865.2.dta	30023138	NP_834769.1	perfringolysin O precursor
Rex18	Mutant Rex	anaerobiosis	1	F059500	1522	824.438	2	1646.86	1646.86	-0.200381	1	70.28	77	91	K	QVNGEAGVDYKVLQK	R		RN2.1867.1867.2.dta	30020857	NP_832488.1	bacillolysin
Rex18	Mutant Rex	anaerobiosis	1	F059500	1129	753.385	2	1504.75	1504.76	-1.14105	1	44.77	156	167	K	QYIYTKYGNDIK	F		RN2.1871.1871.2.dta	30020857	NP_832488.1	bacillolysin
Rex18	Mutant Rex	anaerobiosis	1	F059500	370	573.305	2	1144.6	1144.6	-1.13664	0	39.94	86	95	K	VADTEQLIEK	K		RN2.1875.1875.2.dta	30023229	NP_834860.1	N-acetylmuramoyl-L-alanine amidase
Rex18	Mutant Rex	anaerobiosis	1	F059500	1131	502.593	3	1504.76	1504.76	0.669211	1	29.35	156	167	K	QYIYTKYGNDIK	F		RN2.1879.1879.3.dta	30020857	NP_832488.1	bacillolysin
Rex18	Mutant Rex	anaerobiosis	1	F059500	1132	753.386	2	1504.76	1504.76	0.85263	1	50.09	156	167	K	QYIYTKYGNDIK	F		RN2.1883.1883.2.dta	30020857	NP_832488.1	bacillolysin
Rex18	Mutant Rex	anaerobiosis	1	F059500	1515	412.486	4	1645.92	1645.92	1.06324	2	20.42	60	74	R	LKVGDFSQRPASITK	K		RN2.1888.1888.4.dta	30018742	NP_830373.1	collagenase
Rex18	Mutant Rex	anaerobiosis	1	F059500	371	573.307	2	1144.6	1144.6	0.960163	0	44.47	86	95	K	VADTEQLIEK	K		RN2.1890.1890.2.dta	30023229	NP_834860.1	N-acetylmuramoyl-L-alanine amidase
Rex18	Mutant Rex	anaerobiosis	1	F059500	294	554.313	2	1106.61	1106.61	-0.495205	1	30.9	407	415	R	LYWAAKEVK	A		RN2.1891.1891.2.dta	30018742	NP_830373.1	collagenase
Rex18	Mutant Rex	anaerobiosis	1	F059500	1513	549.646	3	1645.92	1645.92	0.805631	2	26.41	60	74	R	LKVGDFSQRPASITK	K		RN2.1893.1893.3.dta	30018742	NP_830373.1	collagenase
Rex18	Mutant Rex	anaerobiosis	1	F059500	1514	412.486	4	1645.92	1645.92	0.820212	2	21.65	60	74	R	LKVGDFSQRPASITK	K		RN2.1894.1894.4.dta	30018742	NP_830373.1	collagenase
Rex18	Mutant Rex	anaerobiosis	1	F059500	684	659.355	2	1316.69	1316.69	0.968335	1	44.95	401	411	K	SIEKQVTDLER	K		RN2.1896.1896.2.dta	30019785	NP_831416.1	flagellar capping protein
Rex18	Mutant Rex	anaerobiosis	1	F059500	458	603.314	2	1204.61	1204.61	0.211686	1	41.93	131	140	K	YFKLAGESYK	N		RN2.1898.1898.2.dta	30018852	NP_830483.1	phospholipase C
Rex18	Mutant Rex	anaerobiosis	1	F059500	1512	549.646	3	1645.92	1645.92	0.623361	2	21.79	60	74	R	LKVGDFSQRPASITK	K		RN2.1901.1901.3.dta	30018742	NP_830373.1	collagenase
Rex18	Mutant Rex	anaerobiosis	1	F059500	4141	853.737	3	2558.19	2558.19	0.388947	1	22.72	88	110	K	QGDQANKEILPDAHSQETSDFTK	K		RN2.1903.1903.3.dta	30018848	NP_830479.1	immune inhibitor A precursor
Rex18	Mutant Rex	anaerobiosis	1	F059500	459	402.545	3	1204.61	1204.61	0.563667	1	44.19	131	140	K	YFKLAGESYK	N		RN2.1906.1906.3.dta	30018852	NP_830483.1	phospholipase C
Rex18	Mutant Rex	anaerobiosis	1	F059500	4143	853.738	3	2558.19	2558.19	1.67892	1	44.79	88	110	K	QGDQANKEILPDAHSQETSDFTK	K		RN2.1911.1911.3.dta	30018848	NP_830479.1	immune inhibitor A precursor
Rex18	Mutant Rex	anaerobiosis	1	F059500	757	449.254	3	1344.74	1344.74	0.0327201	1	42.77	40	52	K	VGNYALGPEGLKK	A		RN2.1912.1912.3.dta	30021215	NP_832846.1	hemolysin BL lytic component L1
Rex18	Mutant Rex	anaerobiosis	1	F059500	2297	626.985	3	1877.93	1877.93	1.24073	2	60.36	407	423	K	IDVLMPDKGSSSSWGRK	T	Oxidation (M) [5]	RN2.1913.1913.3.dta	30018972	NP_830603.1	enterotoxin / cell-wall binding protein
Rex18	Mutant Rex	anaerobiosis	1	F059500	1744	575.967	3	1724.88	1724.88	1.254	1	36.34	138	153	K	SIVGSIVKPGMDEHEK	V		RN2.1914.1914.3.dta	30020129	NP_831760.1	putative murein endopeptidase
Rex18	Mutant Rex	anaerobiosis	1	F059500	1743	575.967	3	1724.88	1724.88	1.254	1	44.03	138	153	K	SIVGSIVKPGMDEHEK	V		RN2.1918.1918.3.dta	30020129	NP_831760.1	putative murein endopeptidase
Rex18	Mutant Rex	anaerobiosis	1	F059500	2298	626.985	3	1877.93	1877.93	1.56023	2	50.92	407	423	K	IDVLMPDKGSSSSWGRK	T	Oxidation (M) [5]	RN2.1919.1919.3.dta	30018972	NP_830603.1	enterotoxin / cell-wall binding protein
Rex18	Mutant Rex	anaerobiosis	1	F059500	758	449.254	3	1344.74	1344.74	0.255812	1	34.11	40	52	K	VGNYALGPEGLKK	A		RN2.1920.1920.3.dta	30021215	NP_832846.1	hemolysin BL lytic component L1
Rex18	Mutant Rex	anaerobiosis	1	F059500	3182	1083	2	2163.99	2163.99	1.60445	0	115.61	92	112	R	DLATQASNGTNNTEDTASLNK	E		RN2.1921.1921.2.dta	30019803	NP_831434.1	flagellin
Rex18	Mutant Rex	anaerobiosis	1	F059500	460	603.314	2	1204.61	1204.61	0.709772	1	36.07	131	140	K	YFKLAGESYK	N		RN2.1922.1922.2.dta	30018852	NP_830483.1	phospholipase C
Rex18	Mutant Rex	anaerobiosis	1	F059500	461	402.546	3	1204.61	1204.61	1.55984	1	43.61	131	140	K	YFKLAGESYK	N		RN2.1923.1923.3.dta	30018852	NP_830483.1	phospholipase C
Rex18	Mutant Rex	anaerobiosis	1	F059500	1037	488.917	3	1463.73	1463.73	1.63009	1	25	339	350	R	AYLDDLEKQNQK	I		RN2.1926.1926.3.dta	30021216	NP_832847.1	hemolysin BL lytic component L2
Rex18	Mutant Rex	anaerobiosis	1	F059500	3183	1083	2	2163.99	2163.99	2.52866	0	109.47	92	112	R	DLATQASNGTNNTEDTASLNK	E		RN2.1929.1929.2.dta	30019803	NP_831434.1	flagellin
Rex18	Mutant Rex	anaerobiosis	1	F059500	1032	732.871	2	1463.73	1463.73	1.13546	1	68.59	339	350	R	AYLDDLEKQNQK	I		RN2.1930.1930.2.dta	30021216	NP_832847.1	hemolysin BL lytic component L2
Rex18	Mutant Rex	anaerobiosis	1	F059500	1747	432.227	4	1724.88	1724.88	1.73172	1	26.52	138	153	K	SIVGSIVKPGMDEHEK	V		RN2.1931.1931.4.dta	30020129	NP_831760.1	putative murein endopeptidase
Rex18	Mutant Rex	anaerobiosis	1	F059500	2684	668.349	3	2002.03	2002.02	1.82416	1	55.19	265	283	K	AVQEATEQGKTALEIESAK	K		RN2.1933.1933.3.dta	30021216	NP_832847.1	hemolysin BL lytic component L2
Rex18	Mutant Rex	anaerobiosis	1	F059500	1034	488.916	3	1463.73	1463.73	1.22017	1	20.93	339	350	R	AYLDDLEKQNQK	I		RN2.1936.1936.3.dta	30021216	NP_832847.1	hemolysin BL lytic component L2
Rex18	Mutant Rex	anaerobiosis	1	F059500	1035	732.871	2	1463.73	1463.73	1.2721	1	72.35	339	350	R	AYLDDLEKQNQK	I		RN2.1937.1937.2.dta	30021216	NP_832847.1	hemolysin BL lytic component L2
Rex18	Mutant Rex	anaerobiosis	1	F059500	2683	1002.02	2	2002.03	2002.02	1.81217	1	120.51	265	283	K	AVQEATEQGKTALEIESAK	K		RN2.1938.1938.2.dta	30021216	NP_832847.1	hemolysin BL lytic component L2
Rex18	Mutant Rex	anaerobiosis	1	F059500	1746	432.227	4	1724.88	1724.88	1.73172	1	38.2	138	153	K	SIVGSIVKPGMDEHEK	V		RN2.1939.1939.4.dta	30020129	NP_831760.1	putative murein endopeptidase
Rex18	Mutant Rex	anaerobiosis	1	F059500	2677	668.348	3	2002.02	2002.02	0.775216	1	62.29	265	283	K	AVQEATEQGKTALEIESAK	K		RN2.1941.1941.3.dta	30021216	NP_832847.1	hemolysin BL lytic component L2
Rex18	Mutant Rex	anaerobiosis	1	F059500	2681	1002.02	2	2002.02	2002.02	0.813178	1	102.28	265	283	K	AVQEATEQGKTALEIESAK	K		RN2.1942.1942.2.dta	30021216	NP_832847.1	hemolysin BL lytic component L2
Rex18	Mutant Rex	anaerobiosis	1	F059500	1742	863.446	2	1724.88	1724.88	0.428436	1	58.42	138	153	K	SIVGSIVKPGMDEHEK	V		RN2.1946.1946.2.dta	30020129	NP_831760.1	putative murein endopeptidase
Rex18	Mutant Rex	anaerobiosis	1	F059500	1745	863.447	2	1724.88	1724.88	1.70389	1	62.66	138	153	K	SIVGSIVKPGMDEHEK	V		RN2.1952.1952.2.dta	30020129	NP_831760.1	putative murein endopeptidase
Rex18	Mutant Rex	anaerobiosis	1	F059500	3784	602.059	4	2404.21	2404.2	1.37176	2	25.94	39	58	R	WSAEDKHKEGVNSHLWIVNR	A		RN2.1957.1957.4.dta	30018852	NP_830483.1	phospholipase C
Rex18	Mutant Rex	anaerobiosis	1	F059500	3783	802.409	3	2404.21	2404.2	1.27859	2	51.69	39	58	R	WSAEDKHKEGVNSHLWIVNR	A		RN2.1962.1962.3.dta	30018852	NP_830483.1	phospholipase C
Rex18	Mutant Rex	anaerobiosis	1	F059500	927	473.26	3	1416.76	1416.76	0.874532	1	42.03	543	556	R	KSIISGLSSDPASR	Y		RN2.1963.1963.3.dta	30018742	NP_830373.1	collagenase
Rex18	Mutant Rex	anaerobiosis	1	F059500	3780	602.058	4	2404.2	2404.2	0.207137	2	25.75	39	58	R	WSAEDKHKEGVNSHLWIVNR	A		RN2.1965.1965.4.dta	30018852	NP_830483.1	phospholipase C
Rex18	Mutant Rex	anaerobiosis	1	F059500	3779	802.409	3	2404.2	2404.2	0.0307794	2	53.62	39	58	R	WSAEDKHKEGVNSHLWIVNR	A		RN2.1967.1967.3.dta	30018852	NP_830483.1	phospholipase C
Rex18	Mutant Rex	anaerobiosis	1	F059500	926	473.26	3	1416.76	1416.76	0.45103	1	40.08	543	556	R	KSIISGLSSDPASR	Y		RN2.1969.1969.3.dta	30018742	NP_830373.1	collagenase
Rex18	Mutant Rex	anaerobiosis	1	F059500	397	581.317	2	1160.62	1160.62	0.422189	0	40.05	115	125	R	TYPGAVQLANK	A		RN2.1971.1971.2.dta	30023138	NP_834769.1	perfringolysin O precursor
Rex18	Mutant Rex	anaerobiosis	1	F059500	928	709.387	2	1416.76	1416.76	1.42226	1	107.37	543	556	R	KSIISGLSSDPASR	Y		RN2.1974.1974.2.dta	30018742	NP_830373.1	collagenase
Rex18	Mutant Rex	anaerobiosis	1	F059500	1867	586.283	3	1755.83	1755.83	1.39251	1	24.7	149	164	K	GCGPDNLSNKGFVYTK	I		RN2.1975.1975.3.dta	30018853	NP_830484.1	sphingomyelin phosphodiesterase
Rex18	Mutant Rex	anaerobiosis	1	F059500	1866	878.921	2	1755.83	1755.83	0.923213	1	73.33	149	164	K	GCGPDNLSNKGFVYTK	I		RN2.1977.1977.2.dta	30018853	NP_830484.1	sphingomyelin phosphodiesterase
Rex18	Mutant Rex	anaerobiosis	1	F059500	3858	812.404	3	2434.19	2434.19	0.688114	2	71.37	153	173	K	ILESDEDIMKTQQEDQASVKK	D		RN2.1978.1978.3.dta	30023229	NP_834860.1	N-acetylmuramoyl-L-alanine amidase
Rex18	Mutant Rex	anaerobiosis	1	F059500	399	581.318	2	1160.62	1160.62	1.80076	0	37.04	115	125	R	TYPGAVQLANK	A		RN2.1979.1979.2.dta	30023138	NP_834769.1	perfringolysin O precursor
Rex18	Mutant Rex	anaerobiosis	1	F059500	929	709.387	2	1416.76	1416.76	1.84576	1	90.28	543	556	R	KSIISGLSSDPASR	Y		RN2.1982.1982.2.dta	30018742	NP_830373.1	collagenase
Rex18	Mutant Rex	anaerobiosis	1	F059500	1868	878.921	2	1755.83	1755.83	1.83447	1	87.52	149	164	K	GCGPDNLSNKGFVYTK	I		RN2.1983.1983.2.dta	30018853	NP_830484.1	sphingomyelin phosphodiesterase
Rex18	Mutant Rex	anaerobiosis	1	F059500	3859	812.405	3	2434.19	2434.19	1.42758	2	50.94	153	173	K	ILESDEDIMKTQQEDQASVKK	D		RN2.1984.1984.3.dta	30023229	NP_834860.1	N-acetylmuramoyl-L-alanine amidase
Rex18	Mutant Rex	anaerobiosis	1	F059500	4094	636.314	4	2541.23	2541.22	2.37366	2	21.38	167	188	K	KNDRFVHVIGTHLQAEDSMCGK	T		RN2.1985.1985.4.dta	30018853	NP_830484.1	sphingomyelin phosphodiesterase
Rex18	Mutant Rex	anaerobiosis	1	F059500	1030	488.916	3	1463.73	1463.73	0.810261	1	27.62	339	350	R	AYLDDLEKQNQK	I		RN2.1989.1989.3.dta	30021216	NP_832847.1	hemolysin BL lytic component L2
Rex18	Mutant Rex	anaerobiosis	1	F059500	4092	636.313	4	2541.22	2541.22	1.11442	2	29.64	167	188	K	KNDRFVHVIGTHLQAEDSMCGK	T		RN2.1990.1990.4.dta	30018853	NP_830484.1	sphingomyelin phosphodiesterase
Rex18	Mutant Rex	anaerobiosis	1	F059500	4091	848.082	3	2541.22	2541.22	0.632767	2	69.45	167	188	K	KNDRFVHVIGTHLQAEDSMCGK	T		RN2.1991.1991.3.dta	30018853	NP_830484.1	sphingomyelin phosphodiesterase
Rex18	Mutant Rex	anaerobiosis	1	F059500	3785	1203.11	2	2404.21	2404.2	2.43324	2	70.57	39	58	R	WSAEDKHKEGVNSHLWIVNR	A		RN2.1992.1992.2.dta	30018852	NP_830483.1	phospholipase C
Rex18	Mutant Rex	anaerobiosis	1	F059500	1033	488.916	3	1463.73	1463.73	1.22017	1	33.13	339	350	R	AYLDDLEKQNQK	I		RN2.1997.1997.3.dta	30021216	NP_832847.1	hemolysin BL lytic component L2
Rex18	Mutant Rex	anaerobiosis	1	F059500	4093	848.082	3	2541.23	2541.22	1.45914	2	63.46	167	188	K	KNDRFVHVIGTHLQAEDSMCGK	T		RN2.1998.1998.3.dta	30018853	NP_830484.1	sphingomyelin phosphodiesterase
Rex18	Mutant Rex	anaerobiosis	1	F059500	1013	728.864	2	1455.71	1455.71	1.38489	0	63.1	410	422	K	INYNGQTGYIGTR	Y		RN2.2000.2000.2.dta	30023266	NP_834897.1	N-acetylmuramoyl-L-alanine amidase
Rex18	Mutant Rex	anaerobiosis	1	F059500	1036	732.871	2	1463.73	1463.73	1.40873	1	68.76	339	350	R	AYLDDLEKQNQK	I		RN2.2005.2005.2.dta	30021216	NP_832847.1	hemolysin BL lytic component L2
Rex18	Mutant Rex	anaerobiosis	1	F059500	937	710.394	2	1418.77	1418.77	-0.179733	1	31.06	168	180	K	SLTTGTLTNLKDR	A		RN2.2006.2006.2.dta	30019804	NP_831435.1	flagellin
Rex18	Mutant Rex	anaerobiosis	1	F059500	1014	728.864	2	1455.71	1455.71	1.52228	0	106.97	410	422	K	INYNGQTGYIGTR	Y		RN2.2007.2007.2.dta	30023266	NP_834897.1	N-acetylmuramoyl-L-alanine amidase
Rex18	Mutant Rex	anaerobiosis	1	F059500	546	624.323	2	1246.63	1246.63	1.01313	0	49.02	97	107	K	EYPNQTAVLGR	S		RN2.2010.2010.2.dta	30018853	NP_830484.1	sphingomyelin phosphodiesterase
Rex18	Mutant Rex	anaerobiosis	1	F059500	629	642.301	2	1282.59	1282.59	0.700927	0	59.93	226	236	K	QLESDGFNVMK	G	Oxidation (M) [10]	RN2.2011.2011.2.dta	30021214	NP_832845.1	hemolysin BL binding component precursor
Rex18	Mutant Rex	anaerobiosis	1	F059500	1031	732.871	2	1463.73	1463.73	0.862183	1	68.92	339	350	R	AYLDDLEKQNQK	I		RN2.2013.2013.2.dta	30021216	NP_832847.1	hemolysin BL lytic component L2
Rex18	Mutant Rex	anaerobiosis	1	F059500	939	710.394	2	1418.77	1418.77	-0.0387659	1	49.19	168	180	K	SLTTGTLTNLKDR	A		RN2.2014.2014.2.dta	30019804	NP_831435.1	flagellin
Rex18	Mutant Rex	anaerobiosis	1	F059500	2678	668.348	3	2002.02	2002.02	0.775216	1	60.7	265	283	K	AVQEATEQGKTALEIESAK	K		RN2.2015.2015.3.dta	30021216	NP_832847.1	hemolysin BL lytic component L2
Rex18	Mutant Rex	anaerobiosis	1	F059500	545	624.323	2	1246.63	1246.63	0.371401	0	39.46	97	107	K	EYPNQTAVLGR	S		RN2.2016.2016.2.dta	30018853	NP_830484.1	sphingomyelin phosphodiesterase
Rex18	Mutant Rex	anaerobiosis	1	F059500	1216	515.635	3	1543.88	1543.88	0.891907	2	28.63	354	367	R	TDAVTLKEGIKELK	V		RN2.2017.2017.3.dta	30021214	NP_832845.1	hemolysin BL binding component precursor
Rex18	Mutant Rex	anaerobiosis	1	F059500	628	642.301	2	1282.59	1282.59	0.544993	0	60.12	226	236	K	QLESDGFNVMK	G	Oxidation (M) [10]	RN2.2018.2018.2.dta	30021214	NP_832845.1	hemolysin BL binding component precursor
Rex18	Mutant Rex	anaerobiosis	1	F059500	361	568.323	2	1134.63	1134.63	2.48099	1	42.6	392	400	R	YKEDLNLIK	N		RN2.2019.2019.2.dta	30021216	NP_832847.1	hemolysin BL lytic component L2
Rex18	Mutant Rex	anaerobiosis	1	F059500	2673	668.348	3	2002.02	2002.02	-0.273723	1	62.37	265	283	K	AVQEATEQGKTALEIESAK	K		RN2.2023.2023.3.dta	30021216	NP_832847.1	hemolysin BL lytic component L2
Rex18	Mutant Rex	anaerobiosis	1	F059500	1214	515.635	3	1543.88	1543.88	-0.273985	2	33.82	354	367	R	TDAVTLKEGIKELK	V		RN2.2024.2024.3.dta	30021214	NP_832845.1	hemolysin BL binding component precursor
Rex18	Mutant Rex	anaerobiosis	1	F059500	358	568.322	2	1134.63	1134.63	1.07084	1	38.95	392	400	R	YKEDLNLIK	N		RN2.2025.2025.2.dta	30021216	NP_832847.1	hemolysin BL lytic component L2
Rex18	Mutant Rex	anaerobiosis	1	F059500	2680	1002.02	2	2002.02	2002.02	0.813178	1	111.58	265	283	K	AVQEATEQGKTALEIESAK	K		RN2.2026.2026.2.dta	30021216	NP_832847.1	hemolysin BL lytic component L2
Rex18	Mutant Rex	anaerobiosis	1	F059500	356	379.217	3	1134.63	1134.63	0.386911	1	36	392	400	R	YKEDLNLIK	N		RN2.2027.2027.3.dta	30021216	NP_832847.1	hemolysin BL lytic component L2
Rex18	Mutant Rex	anaerobiosis	1	F059500	357	379.217	3	1134.63	1134.63	0.651315	1	27.57	392	400	R	YKEDLNLIK	N		RN2.2032.2032.3.dta	30021216	NP_832847.1	hemolysin BL lytic component L2
Rex18	Mutant Rex	anaerobiosis	1	F059500	2675	1002.02	2	2002.02	2002.02	-0.185812	1	123.11	265	283	K	AVQEATEQGKTALEIESAK	K		RN2.2033.2033.2.dta	30021216	NP_832847.1	hemolysin BL lytic component L2
Rex18	Mutant Rex	anaerobiosis	1	F059500	246	526.269	2	1050.52	1050.52	-0.650152	0	25.84	89	97	K	IVDADEYVK	Y		RN2.2034.2034.2.dta	30020129	NP_831760.1	putative murein endopeptidase
Rex18	Mutant Rex	anaerobiosis	1	F059500	1756	576.952	3	1727.84	1727.83	1.10312	0	26.63	220	235	R	VLTAMGHDLTANPNMK	M	Oxidation (M) [15]	RN2.2038.2038.3.dta	30023271	NP_834902.1	enterotoxin / cell-wall binding protein
Rex18	Mutant Rex	anaerobiosis	1	F059500	1217	772.949	2	1543.88	1543.88	1.13545	2	61.1	354	367	R	TDAVTLKEGIKELK	V		RN2.2040.2040.2.dta	30021214	NP_832845.1	hemolysin BL binding component precursor
Rex18	Mutant Rex	anaerobiosis	1	F059500	1752	864.924	2	1727.83	1727.83	0.45259	0	101.06	220	235	R	VLTAMGHDLTANPNMK	M	Oxidation (M) [15]	RN2.2041.2041.2.dta	30023271	NP_834902.1	enterotoxin / cell-wall binding protein
Rex18	Mutant Rex	anaerobiosis	1	F059500	1757	576.952	3	1727.84	1727.83	1.27674	0	44.58	220	235	R	VLTAMGHDLTANPNMK	M	Oxidation (M) [15]	RN2.2045.2045.3.dta	30023271	NP_834902.1	enterotoxin / cell-wall binding protein
Rex18	Mutant Rex	anaerobiosis	1	F059500	1754	864.925	2	1727.84	1727.83	1.03135	0	117.02	220	235	R	VLTAMGHDLTANPNMK	M	Oxidation (M) [15]	RN2.2046.2046.2.dta	30023271	NP_834902.1	enterotoxin / cell-wall binding protein
Rex18	Mutant Rex	anaerobiosis	1	F059500	247	526.269	2	1050.52	1050.52	0.682517	0	25.08	89	97	K	IVDADEYVK	Y		RN2.2047.2047.2.dta	30020129	NP_831760.1	putative murein endopeptidase
Rex18	Mutant Rex	anaerobiosis	1	F059500	1215	772.949	2	1543.88	1543.88	0.876362	2	59.38	354	367	R	TDAVTLKEGIKELK	V		RN2.2048.2048.2.dta	30021214	NP_832845.1	hemolysin BL binding component precursor
Rex18	Mutant Rex	anaerobiosis	1	F059500	1787	579.631	3	1735.87	1735.87	-1.13315	1	20.81	56	69	K	QIDNREENITITYK	T		RN2.2053.2053.3.dta	30020129	NP_831760.1	putative murein endopeptidase
Rex18	Mutant Rex	anaerobiosis	1	F059500	1788	868.944	2	1735.87	1735.87	-0.340462	1	52.82	56	69	K	QIDNREENITITYK	T		RN2.2054.2054.2.dta	30020129	NP_831760.1	putative murein endopeptidase
Rex18	Mutant Rex	anaerobiosis	1	F059500	2837	684.005	3	2048.99	2048.99	-0.859934	2	35.32	404	422	K	GNKIDVLMPDKGSSSSWGR	K	Oxidation (M) [8]	RN2.2055.2055.3.dta	30018972	NP_830603.1	enterotoxin / cell-wall binding protein
Rex18	Mutant Rex	anaerobiosis	1	F059500	1982	901.933	2	1801.85	1801.85	-1.16713	0	98.14	14	27	K	NQLMDLNVQQQYHR	N	Oxidation (M) [4]	RN2.2057.2057.2.dta	30019784	NP_831415.1	flagellar hook-associated protein FlgL
Rex18	Mutant Rex	anaerobiosis	1	F059500	1789	579.632	3	1735.87	1735.87	0.422266	1	24.75	56	69	K	QIDNREENITITYK	T		RN2.2061.2061.3.dta	30020129	NP_831760.1	putative murein endopeptidase
Rex18	Mutant Rex	anaerobiosis	1	F059500	1790	868.945	2	1735.88	1735.87	0.696479	1	66.35	56	69	K	QIDNREENITITYK	T		RN2.2062.2062.2.dta	30020129	NP_831760.1	putative murein endopeptidase
Rex18	Mutant Rex	anaerobiosis	1	F059500	2838	684.006	3	2049	2048.99	0.457785	2	39.83	404	422	K	GNKIDVLMPDKGSSSSWGR	K	Oxidation (M) [8]	RN2.2063.2063.3.dta	30018972	NP_830603.1	enterotoxin / cell-wall binding protein
Rex18	Mutant Rex	anaerobiosis	1	F059500	648	647.81	2	1293.61	1293.61	0.437537	0	46.93	104	113	K	LIDLNQEMMR	Y	Oxidation (M) [8], Oxidation (M) [9]	RN2.2064.2064.2.dta	30019951	NP_831582.1	non-hemolytic enterotoxin lytic component L2
Rex18	Mutant Rex	anaerobiosis	1	F059500	2193	618.649	3	1852.92	1852.93	-0.600672	1	25.44	174	188	K	HCIQWIERPSVEATK	Q		RN2.2065.2065.3.dta	30022446	NP_834077.1	bifunctional acetaldehyde-CoA/alcohol dehydrogenase
Rex18	Mutant Rex	anaerobiosis	1	F059500	1281	786.429	2	1570.84	1570.84	0.487636	1	40.6	313	327	K	ADRANQAVLSLTNAK	E		RN2.2067.2067.2.dta	30021215	NP_832846.1	hemolysin BL lytic component L1
Rex18	Mutant Rex	anaerobiosis	1	F059500	1261	520.933	3	1559.78	1559.78	0.561619	0	32.32	280	293	R	VVGVAYSNINEMHK	A		RN2.2069.2069.3.dta	30021214	NP_832845.1	hemolysin BL binding component precursor
Rex18	Mutant Rex	anaerobiosis	1	F059500	1262	780.896	2	1559.78	1559.78	0.802679	0	89.92	280	293	R	VVGVAYSNINEMHK	A		RN2.2070.2070.2.dta	30021214	NP_832845.1	hemolysin BL binding component precursor
Rex18	Mutant Rex	anaerobiosis	1	F059500	649	647.811	2	1293.61	1293.61	0.592143	0	41.89	104	113	K	LIDLNQEMMR	Y	Oxidation (M) [8], Oxidation (M) [9]	RN2.2072.2072.2.dta	30019951	NP_831582.1	non-hemolytic enterotoxin lytic component L2
Rex18	Mutant Rex	anaerobiosis	1	F059500	2840	1025.51	2	2049	2048.99	2.20303	2	73.07	404	422	K	GNKIDVLMPDKGSSSSWGR	K	Oxidation (M) [8]	RN2.2075.2075.2.dta	30018972	NP_830603.1	enterotoxin / cell-wall binding protein
Rex18	Mutant Rex	anaerobiosis	1	F059500	1259	520.933	3	1559.78	1559.78	0.176948	0	37.42	280	293	R	VVGVAYSNINEMHK	A		RN2.2077.2077.3.dta	30021214	NP_832845.1	hemolysin BL binding component precursor
Rex18	Mutant Rex	anaerobiosis	1	F059500	1260	780.896	2	1559.78	1559.78	0.289785	0	109.19	280	293	R	VVGVAYSNINEMHK	A		RN2.2078.2078.2.dta	30021214	NP_832845.1	hemolysin BL binding component precursor
Rex18	Mutant Rex	anaerobiosis	1	F059500	853	695.834	2	1389.65	1389.65	0.285683	0	65.26	59	70	K	IDVQNTENGWSK	I		RN2.2083.2083.2.dta	30023271	NP_834902.1	enterotoxin / cell-wall binding protein
Rex18	Mutant Rex	anaerobiosis	1	F059500	2674	668.348	3	2002.02	2002.02	-0.273723	1	34.13	265	283	K	AVQEATEQGKTALEIESAK	K		RN2.2090.2090.3.dta	30021216	NP_832847.1	hemolysin BL lytic component L2
Rex18	Mutant Rex	anaerobiosis	1	F059500	711	664.846	2	1327.68	1327.68	0.0474513	0	85.1	244	255	K	INYAGQTAYISK	D		RN2.2091.2093.2.dta	30023266	NP_834897.1	N-acetylmuramoyl-L-alanine amidase
Rex18	Mutant Rex	anaerobiosis	1	F059500	1075	740.394	2	1478.77	1478.77	0.0872345	0	74.56	237	249	K	QVFTITNQTAQTK	T		RN2.2110.2110.2.dta	30019951	NP_831582.1	non-hemolytic enterotoxin lytic component L2
Rex18	Mutant Rex	anaerobiosis	1	F059500	479	608.339	2	1214.66	1214.66	0.973934	0	69.99	203	214	K	SQIASALNVNAK	Y		RN2.2111.2111.2.dta	30023138	NP_834769.1	perfringolysin O precursor
Rex18	Mutant Rex	anaerobiosis	1	F059500	1755	864.925	2	1727.84	1727.83	1.03135	0	85.35	220	235	R	VLTAMGHDLTANPNMK	M	Oxidation (M) [15]	RN2.2115.2115.2.dta	30023271	NP_834902.1	enterotoxin / cell-wall binding protein
Rex18	Mutant Rex	anaerobiosis	1	F059500	1074	740.394	2	1478.77	1478.77	-0.318507	0	72.34	237	249	K	QVFTITNQTAQTK	T		RN2.2117.2117.2.dta	30019951	NP_831582.1	non-hemolytic enterotoxin lytic component L2
Rex18	Mutant Rex	anaerobiosis	1	F059500	478	608.338	2	1214.66	1214.66	0.479969	0	84.48	203	214	K	SQIASALNVNAK	Y		RN2.2119.2119.2.dta	30023138	NP_834769.1	perfringolysin O precursor
Rex18	Mutant Rex	anaerobiosis	1	F059500	2189	618.323	3	1851.95	1851.95	-0.542132	1	43.32	287	302	K	DHANPSYIENKVLQPK	S		RN2.2120.2120.3.dta	30018853	NP_830484.1	sphingomyelin phosphodiesterase
Rex18	Mutant Rex	anaerobiosis	1	F059500	665	653.844	2	1305.67	1305.68	-0.801884	1	56.18	179	189	R	SFQDKCLPALK	A		RN2.2121.2121.2.dta	30018742	NP_830373.1	collagenase
Rex18	Mutant Rex	anaerobiosis	1	F059500	667	436.233	3	1305.68	1305.68	0.441917	1	27.36	179	189	R	SFQDKCLPALK	A		RN2.2126.2126.3.dta	30018742	NP_830373.1	collagenase
Rex18	Mutant Rex	anaerobiosis	1	F059500	666	653.845	2	1305.67	1305.68	-0.342352	1	26.05	179	189	R	SFQDKCLPALK	A		RN2.2127.2127.2.dta	30018742	NP_830373.1	collagenase
Rex18	Mutant Rex	anaerobiosis	1	F059500	541	416.221	3	1245.64	1245.64	0.778717	2	28.17	127	137	K	MLDKDLEIGRG	-		RN2.2128.2128.3.dta	30019789	NP_831420.1	flagellar basal body rod protein FlgC
Rex18	Mutant Rex	anaerobiosis	1	F059500	790	453.902	3	1358.68	1358.68	1.27182	0	27.87	57	69	R	ISIPGTHDSGTFK	L		RN2.2129.2129.3.dta	30021854	NP_833485.1	1-phosphatidylinositol phosphodiesterase precursor
Rex18	Mutant Rex	anaerobiosis	1	F059500	668	436.233	3	1305.68	1305.68	0.671683	1	31.17	179	189	R	SFQDKCLPALK	A		RN2.2133.2133.3.dta	30018742	NP_830373.1	collagenase
Rex18	Mutant Rex	anaerobiosis	1	F059500	788	680.349	2	1358.68	1358.68	0.886152	0	48.07	57	69	R	ISIPGTHDSGTFK	L		RN2.2135.2135.2.dta	30021854	NP_833485.1	1-phosphatidylinositol phosphodiesterase precursor
Rex18	Mutant Rex	anaerobiosis	1	F059500	542	416.221	3	1245.64	1245.64	1.50124	2	23.52	127	137	K	MLDKDLEIGRG	-		RN2.2136.2136.3.dta	30019789	NP_831420.1	flagellar basal body rod protein FlgC
Rex18	Mutant Rex	anaerobiosis	1	F059500	936	710.393	2	1418.77	1418.77	-0.7436	1	23.71	168	180	K	SLTTGTLTNLKDR	A		RN2.2139.2139.2.dta	30019804	NP_831435.1	flagellin
Rex18	Mutant Rex	anaerobiosis	1	F059500	789	680.35	2	1358.68	1358.68	1.18055	0	44.41	57	69	R	ISIPGTHDSGTFK	L		RN2.2143.2143.2.dta	30021854	NP_833485.1	1-phosphatidylinositol phosphodiesterase precursor
Rex18	Mutant Rex	anaerobiosis	1	F059500	2191	618.323	3	1851.95	1851.95	0.429818	1	63.01	287	302	K	DHANPSYIENKVLQPK	S		RN2.2144.2144.3.dta	30018853	NP_830484.1	sphingomyelin phosphodiesterase
Rex18	Mutant Rex	anaerobiosis	1	F059500	2215	931.897	2	1861.78	1861.78	0.34322	0	99.85	228	243	K	INAENNNDSEYASMFK	T	Oxidation (M) [14]	RN2.2152.2152.2.dta	30018853	NP_830484.1	sphingomyelin phosphodiesterase
Rex18	Mutant Rex	anaerobiosis	1	F059500	2216	931.898	2	1861.78	1861.78	1.09519	0	107.57	228	243	K	INAENNNDSEYASMFK	T	Oxidation (M) [14]	RN2.2157.2157.2.dta	30018853	NP_830484.1	sphingomyelin phosphodiesterase
Rex18	Mutant Rex	anaerobiosis	1	F059500	177	494.278	2	986.541	986.54	1.81442	0	41.55	18	27	R	GVDTLANAVK	V		RN2.2159.2159.2.dta	30018515	NP_830146.1	chaperonin GroEL
Rex18	Mutant Rex	anaerobiosis	1	F059500	775	450.918	3	1349.73	1349.73	2.053	1	21.82	269	279	R	QTVDYKITLNR	I		RN2.2160.2160.3.dta	30021213	NP_832844.1	hemolysin BL binding component precursor
Rex18	Mutant Rex	anaerobiosis	1	F059500	568	629.31	2	1256.61	1256.6	1.39185	0	47.01	411	421	R	ISSVSNSYWSK	H		RN2.2165.2165.2.dta	30020092	NP_831723.1	enterotoxin
Rex18	Mutant Rex	anaerobiosis	1	F059500	1116	750.395	2	1498.78	1498.77	1.51857	0	97.41	153	166	K	GITDLQGGIQQNQK	S		RN2.2166.2166.2.dta	30021213	NP_832844.1	hemolysin BL binding component precursor
Rex18	Mutant Rex	anaerobiosis	1	F059500	2682	668.349	3	2002.02	2002.02	1.07491	1	44.91	265	283	K	AVQEATEQGKTALEIESAK	K		RN2.2170.2170.3.dta	30021216	NP_832847.1	hemolysin BL lytic component L2
Rex18	Mutant Rex	anaerobiosis	1	F059500	1115	750.395	2	1498.78	1498.77	1.38513	0	93.45	153	166	K	GITDLQGGIQQNQK	S		RN2.2173.2173.2.dta	30021213	NP_832844.1	hemolysin BL binding component precursor
Rex18	Mutant Rex	anaerobiosis	1	F059500	569	629.31	2	1256.61	1256.6	1.71017	0	59.03	411	421	R	ISSVSNSYWSK	H		RN2.2174.2174.2.dta	30020092	NP_831723.1	enterotoxin
Rex18	Mutant Rex	anaerobiosis	1	F059500	863	465.258	3	1392.75	1392.75	1.10644	1	29.56	389	400	K	IYAEDIKVVDTK	K		RN2.2175.2175.3.dta	30019952	NP_831583.1	non-hemolytic enterotoxin lytic component L1
Rex18	Mutant Rex	anaerobiosis	1	F059500	1735	574.653	3	1720.94	1720.94	0.897186	2	48.63	170	184	R	FKTVLDKDSNNLSIK	A		RN2.2176.2176.3.dta	30019951	NP_831582.1	non-hemolytic enterotoxin lytic component L2
Rex18	Mutant Rex	anaerobiosis	1	F059500	864	697.383	2	1392.75	1392.75	1.30461	1	77.77	389	400	K	IYAEDIKVVDTK	K		RN2.2178.2178.2.dta	30019952	NP_831583.1	non-hemolytic enterotoxin lytic component L1
Rex18	Mutant Rex	anaerobiosis	1	F059500	861	697.383	2	1392.75	1392.75	1.01741	1	76.87	389	400	K	IYAEDIKVVDTK	K		RN2.2181.2181.2.dta	30019952	NP_831583.1	non-hemolytic enterotoxin lytic component L1
Rex18	Mutant Rex	anaerobiosis	1	F059500	862	465.258	3	1392.75	1392.75	1.10644	1	41.03	389	400	K	IYAEDIKVVDTK	K		RN2.2182.2182.3.dta	30019952	NP_831583.1	non-hemolytic enterotoxin lytic component L1
Rex18	Mutant Rex	anaerobiosis	1	F059500	359	379.217	3	1134.63	1134.63	1.70893	1	41.56	392	400	R	YKEDLNLIK	N		RN2.2183.2183.3.dta	30021216	NP_832847.1	hemolysin BL lytic component L2
Rex18	Mutant Rex	anaerobiosis	1	F059500	3612	779.406	3	2335.19	2335.19	1.25257	1	27.47	278	301	K	SAQAAPTPHDTNIGGFIKPAAGSK	T		RN2.2184.2184.3.dta	30019580	NP_831211.1	cell wall endopeptidase
Rex18	Mutant Rex	anaerobiosis	1	F059500	1736	574.654	3	1720.94	1720.94	1.59448	2	38.01	170	184	R	FKTVLDKDSNNLSIK	A		RN2.2186.2186.3.dta	30019951	NP_831582.1	non-hemolytic enterotoxin lytic component L2
Rex18	Mutant Rex	anaerobiosis	1	F059500	360	379.217	3	1134.63	1134.63	1.97333	1	25.15	392	400	R	YKEDLNLIK	N		RN2.2190.2190.3.dta	30021216	NP_832847.1	hemolysin BL lytic component L2
Rex18	Mutant Rex	anaerobiosis	1	F059500	1453	544.635	3	1630.88	1630.88	0.787917	2	52.56	337	350	K	FLKPNLNAAKDSWK	T		RN2.2191.2191.3.dta	30021214	NP_832845.1	hemolysin BL binding component precursor
Rex18	Mutant Rex	anaerobiosis	1	F059500	480	608.339	2	1214.66	1214.66	1.63255	0	87.57	203	214	K	SQIASALNVNAK	Y		RN2.2195.2195.2.dta	30023138	NP_834769.1	perfringolysin O precursor
Rex18	Mutant Rex	anaerobiosis	1	F059500	1454	544.635	3	1630.88	1630.88	0.971866	2	45.2	337	350	K	FLKPNLNAAKDSWK	T		RN2.2198.2198.3.dta	30021214	NP_832845.1	hemolysin BL binding component precursor
Rex18	Mutant Rex	anaerobiosis	1	F059500	1321	530.295	3	1587.86	1587.86	1.08763	1	29.84	188	201	R	TFGSHKETLQSILK	N		RN2.2199.2199.3.dta	30021213	NP_832844.1	hemolysin BL binding component precursor
Rex18	Mutant Rex	anaerobiosis	1	F059500	1455	408.729	4	1630.89	1630.88	2.09028	2	23.8	337	350	K	FLKPNLNAAKDSWK	T		RN2.2201.2201.4.dta	30021214	NP_832845.1	hemolysin BL binding component precursor
Rex18	Mutant Rex	anaerobiosis	1	F059500	481	608.339	2	1214.66	1214.66	1.96186	0	68.36	203	214	K	SQIASALNVNAK	Y		RN2.2202.2202.2.dta	30023138	NP_834769.1	perfringolysin O precursor
Rex18	Mutant Rex	anaerobiosis	1	F059500	2685	668.35	3	2002.03	2002.02	3.62234	1	43.41	265	283	K	AVQEATEQGKTALEIESAK	K		RN2.2203.2203.3.dta	30021216	NP_832847.1	hemolysin BL lytic component L2
Rex18	Mutant Rex	anaerobiosis	1	F059500	1319	530.295	3	1587.86	1587.86	0.709759	1	28.96	188	201	R	TFGSHKETLQSILK	N		RN2.2206.2206.3.dta	30021213	NP_832844.1	hemolysin BL binding component precursor
Rex18	Mutant Rex	anaerobiosis	1	F059500	3613	779.406	3	2335.19	2335.19	1.25257	1	39.1	278	301	K	SAQAAPTPHDTNIGGFIKPAAGSK	T		RN2.2208.2208.3.dta	30019580	NP_831211.1	cell wall endopeptidase
Rex18	Mutant Rex	anaerobiosis	1	F059500	1451	408.728	4	1630.88	1630.88	0.618683	2	36.76	337	350	K	FLKPNLNAAKDSWK	T		RN2.2209.2209.4.dta	30021214	NP_832845.1	hemolysin BL binding component precursor
Rex18	Mutant Rex	anaerobiosis	1	F059500	965	714.908	2	1427.8	1427.8	2.30635	1	61.37	190	201	K	IDQLKNEILNTK	K		RN2.2214.2214.2.dta	30021216	NP_832847.1	hemolysin BL lytic component L2
Rex18	Mutant Rex	anaerobiosis	1	F059500	964	476.941	3	1427.8	1427.8	1.13251	1	33.73	190	201	K	IDQLKNEILNTK	K		RN2.2215.2215.3.dta	30021216	NP_832847.1	hemolysin BL lytic component L2
Rex18	Mutant Rex	anaerobiosis	1	F059500	392	579.261	2	1156.51	1156.51	1.24859	0	45.56	83	92	K	ESYSMADLNK	M		RN2.2221.2221.2.dta	30018742	NP_830373.1	collagenase
Rex18	Mutant Rex	anaerobiosis	1	F059500	963	714.907	2	1427.8	1427.8	1.04567	1	69.37	190	201	K	IDQLKNEILNTK	K		RN2.2223.2223.2.dta	30021216	NP_832847.1	hemolysin BL lytic component L2
Rex18	Mutant Rex	anaerobiosis	1	F059500	962	476.94	3	1427.8	1427.8	0.922399	1	45.63	190	201	K	IDQLKNEILNTK	K		RN2.2224.2224.3.dta	30021216	NP_832847.1	hemolysin BL lytic component L2
Rex18	Mutant Rex	anaerobiosis	1	F059500	2679	668.348	3	2002.02	2002.02	0.775216	1	30.54	265	283	K	AVQEATEQGKTALEIESAK	K		RN2.2226.2226.3.dta	30021216	NP_832847.1	hemolysin BL lytic component L2
Rex18	Mutant Rex	anaerobiosis	1	F059500	393	579.262	2	1156.51	1156.51	1.59446	0	48.36	83	92	K	ESYSMADLNK	M		RN2.2229.2229.2.dta	30018742	NP_830373.1	collagenase
Rex18	Mutant Rex	anaerobiosis	1	F059500	34	344.711	2	687.408	687.407	1.52603	0	29.15	33	38	R	FGVIPR	W		RN2.2234.2234.2.dta	30018852	NP_830483.1	phospholipase C
Rex18	Mutant Rex	anaerobiosis	1	F059500	2766	676.041	3	2025.1	2025.1	-0.0671572	1	32.6	136	154	K	AYIVTNNHVVDGANKLAVK	L		RN2.2239.2239.3.dta	30021701	NP_833332.1	protease HhoA
Rex18	Mutant Rex	anaerobiosis	1	F059500	2768	676.042	3	2025.1	2025.1	1.11797	1	35.05	136	154	K	AYIVTNNHVVDGANKLAVK	L		RN2.2248.2248.3.dta	30021701	NP_833332.1	protease HhoA
Rex18	Mutant Rex	anaerobiosis	1	F059500	6848	1209.81	4	4835.22	4835.21	2.35336	2	58.95	423	468	R	YLSKTPVGGAVDNKPNNNQNNNQNNNNNNNTGNNSGDSSSVLAYAK	S		RN2.2253.2253.4.dta	30023266	NP_834897.1	N-acetylmuramoyl-L-alanine amidase
Rex18	Mutant Rex	anaerobiosis	1	F059500	720	667.342	2	1332.67	1332.67	2.0065	0	72.34	398	409	K	VQVISENSGWSK	I		RN2.2257.2257.2.dta	30023266	NP_834897.1	N-acetylmuramoyl-L-alanine amidase
Rex18	Mutant Rex	anaerobiosis	1	F059500	1076	740.395	2	1478.78	1478.77	1.43971	0	90.73	237	249	K	QVFTITNQTAQTK	T		RN2.2261.2261.2.dta	30019951	NP_831582.1	non-hemolytic enterotoxin lytic component L2
Rex18	Mutant Rex	anaerobiosis	1	F059500	6849	1209.81	4	4835.22	4835.21	2.35336	2	89.73	423	468	R	YLSKTPVGGAVDNKPNNNQNNNQNNNNNNNTGNNSGDSSSVLAYAK	S		RN2.2262.2262.4.dta	30023266	NP_834897.1	N-acetylmuramoyl-L-alanine amidase
Rex18	Mutant Rex	anaerobiosis	1	F059500	719	667.342	2	1332.67	1332.67	1.4062	0	81.49	398	409	K	VQVISENSGWSK	I		RN2.2263.2263.2.dta	30023266	NP_834897.1	N-acetylmuramoyl-L-alanine amidase
Rex18	Mutant Rex	anaerobiosis	1	F059500	33	344.711	2	687.408	687.407	1.52603	0	36.17	33	38	R	FGVIPR	W		RN2.2265.2265.2.dta	30018852	NP_830483.1	phospholipase C
Rex18	Mutant Rex	anaerobiosis	1	F059500	3356	747.382	3	2239.12	2239.12	3.52148	2	42.95	293	313	K	SKQGEIAAAAAAKTQEYDLMK	V	Oxidation (M) [20]	RN2.2266.2266.3.dta	30021216	NP_832847.1	hemolysin BL lytic component L2
Rex18	Mutant Rex	anaerobiosis	1	F059500	1980	601.291	3	1800.85	1800.85	1.41544	1	20.41	104	117	K	LIDLNQEMMRYSTR	F	Oxidation (M) [8], Oxidation (M) [9]	RN2.2267.2267.3.dta	30019951	NP_831582.1	non-hemolytic enterotoxin lytic component L2
Rex18	Mutant Rex	anaerobiosis	1	F059500	1077	740.395	2	1478.78	1478.77	1.57495	0	94.38	237	249	K	QVFTITNQTAQTK	T		RN2.2269.2269.2.dta	30019951	NP_831582.1	non-hemolytic enterotoxin lytic component L2
Rex18	Mutant Rex	anaerobiosis	1	F059500	2778	676.994	3	2027.96	2027.96	1.44875	0	36.95	171	188	R	FVHVIGTHLQAEDSMCGK	T		RN2.2270.2270.3.dta	30018853	NP_830484.1	sphingomyelin phosphodiesterase
Rex18	Mutant Rex	anaerobiosis	1	F059500	2776	507.997	4	2027.96	2027.96	0.770234	0	25.24	171	188	R	FVHVIGTHLQAEDSMCGK	T		RN2.2271.2271.4.dta	30018853	NP_830484.1	sphingomyelin phosphodiesterase
Rex18	Mutant Rex	anaerobiosis	1	F059500	3355	747.38	3	2239.12	2239.12	0.84185	2	44.35	293	313	K	SKQGEIAAAAAAKTQEYDLMK	V	Oxidation (M) [20]	RN2.2273.2273.3.dta	30021216	NP_832847.1	hemolysin BL lytic component L2
Rex18	Mutant Rex	anaerobiosis	1	F059500	1981	601.291	3	1800.85	1800.85	1.41544	1	24.18	104	117	K	LIDLNQEMMRYSTR	F	Oxidation (M) [8], Oxidation (M) [9]	RN2.2274.2274.3.dta	30019951	NP_831582.1	non-hemolytic enterotoxin lytic component L2
Rex18	Mutant Rex	anaerobiosis	1	F059500	2777	1014.99	2	2027.96	2027.96	0.845186	0	104.04	171	188	R	FVHVIGTHLQAEDSMCGK	T		RN2.2275.2275.2.dta	30018853	NP_830484.1	sphingomyelin phosphodiesterase
Rex18	Mutant Rex	anaerobiosis	1	F059500	2781	676.994	3	2027.96	2027.96	1.89255	0	40.43	171	188	R	FVHVIGTHLQAEDSMCGK	T		RN2.2277.2277.3.dta	30018853	NP_830484.1	sphingomyelin phosphodiesterase
Rex18	Mutant Rex	anaerobiosis	1	F059500	2779	507.997	4	2027.96	2027.96	1.55921	0	32.06	171	188	R	FVHVIGTHLQAEDSMCGK	T		RN2.2278.2278.4.dta	30018853	NP_830484.1	sphingomyelin phosphodiesterase
Rex18	Mutant Rex	anaerobiosis	1	F059500	2780	1014.99	2	2027.96	2027.96	1.8314	0	107.68	171	188	R	FVHVIGTHLQAEDSMCGK	T		RN2.2280.2280.2.dta	30018853	NP_830484.1	sphingomyelin phosphodiesterase
Rex18	Mutant Rex	anaerobiosis	1	F059500	507	615.346	2	1228.68	1228.68	0.75447	0	84.63	316	327	R	ANQAVLSLTNAK	E		RN2.2282.2282.2.dta	30021215	NP_832846.1	hemolysin BL lytic component L1
Rex18	Mutant Rex	anaerobiosis	1	F059500	509	615.347	2	1228.68	1228.68	1.40558	0	86.49	316	327	R	ANQAVLSLTNAK	E		RN2.2286.2286.2.dta	30021215	NP_832846.1	hemolysin BL lytic component L1
Rex18	Mutant Rex	anaerobiosis	1	F059500	4604	682.59	4	2726.33	2726.33	1.32853	1	26.21	171	195	R	FVHVIGTHLQAEDSMCGKTSPASVR	T		RN2.2289.2289.4.dta	30018853	NP_830484.1	sphingomyelin phosphodiesterase
Rex18	Mutant Rex	anaerobiosis	1	F059500	931	709.826	2	1417.64	1417.64	1.48769	0	85.6	944	956	K	YDNGDGTYSLSVK	-		RN2.2291.2291.2.dta	30018742	NP_830373.1	collagenase
Rex18	Mutant Rex	anaerobiosis	1	F059500	930	709.826	2	1417.64	1417.64	1.20553	0	82.84	944	956	K	YDNGDGTYSLSVK	-		RN2.2294.2294.2.dta	30018742	NP_830373.1	collagenase
Rex18	Mutant Rex	anaerobiosis	1	F059500	4603	682.59	4	2726.33	2726.33	1.03509	1	20.14	171	195	R	FVHVIGTHLQAEDSMCGKTSPASVR	T		RN2.2295.2295.4.dta	30018853	NP_830484.1	sphingomyelin phosphodiesterase
Rex18	Mutant Rex	anaerobiosis	1	F059500	1937	595.953	3	1784.84	1784.83	0.959753	2	30.21	148	161	K	NRWDSSEVFNGYRR	G		RN2.2297.2297.3.dta	30018869	NP_830500.1	hypothetical protein BC0687
Rex18	Mutant Rex	anaerobiosis	1	F059500	328	563.78	2	1125.55	1125.55	0.868024	0	81.39	356	365	R	QTVAGYWSSK	T		RN2.2305.2305.2.dta	30020092	NP_831723.1	enterotoxin
Rex18	Mutant Rex	anaerobiosis	1	F059500	1936	595.953	3	1784.84	1784.83	0.959753	2	50.77	148	161	K	NRWDSSEVFNGYRR	G		RN2.2307.2307.3.dta	30018869	NP_830500.1	hypothetical protein BC0687
Rex18	Mutant Rex	anaerobiosis	1	F059500	921	472.928	3	1415.76	1415.76	-0.0748713	1	49.56	109	122	R	AGANTDSEILGKLK	K		RN2.2311.2311.3.dta	30018972	NP_830603.1	enterotoxin / cell-wall binding protein
Rex18	Mutant Rex	anaerobiosis	1	F059500	1174	765.365	2	1528.72	1528.72	0.450705	0	72.84	414	427	K	GIAYGDINSSYNQK	H		RN2.2312.2312.2.dta	30023229	NP_834860.1	N-acetylmuramoyl-L-alanine amidase
Rex18	Mutant Rex	anaerobiosis	1	F059500	2102	610.663	3	1828.97	1828.97	0.22417	1	20.37	235	252	K	EIIEPAAQAGVAAYNKGK	E		RN2.2314.2314.3.dta	30021216	NP_832847.1	hemolysin BL lytic component L2
Rex18	Mutant Rex	anaerobiosis	1	F059500	327	563.78	2	1125.55	1125.55	0.51264	0	47.15	356	365	R	QTVAGYWSSK	T		RN2.2315.2315.2.dta	30020092	NP_831723.1	enterotoxin
Rex18	Mutant Rex	anaerobiosis	1	F059500	1175	765.366	2	1528.72	1528.72	0.581534	0	98.87	414	427	K	GIAYGDINSSYNQK	H		RN2.2318.2318.2.dta	30023229	NP_834860.1	N-acetylmuramoyl-L-alanine amidase
Rex18	Mutant Rex	anaerobiosis	1	F059500	922	472.928	3	1415.76	1415.76	0.137029	1	55.35	109	122	R	AGANTDSEILGKLK	K		RN2.2319.2319.3.dta	30018972	NP_830603.1	enterotoxin / cell-wall binding protein
Rex18	Mutant Rex	anaerobiosis	1	F059500	1641	846.416	2	1690.82	1690.82	0.742245	0	109.07	125	139	K	LYELAGNVNEDQQAK	A		RN2.2320.2320.2.dta	30019951	NP_831582.1	non-hemolytic enterotoxin lytic component L2
Rex18	Mutant Rex	anaerobiosis	1	F059500	1642	846.416	2	1690.82	1690.82	1.0971	0	109.12	125	139	K	LYELAGNVNEDQQAK	A		RN2.2325.2325.2.dta	30019951	NP_831582.1	non-hemolytic enterotoxin lytic component L2
Rex18	Mutant Rex	anaerobiosis	1	F059500	924	708.889	2	1415.76	1415.76	0.897043	1	71	109	122	R	AGANTDSEILGKLK	K		RN2.2326.2326.2.dta	30018972	NP_830603.1	enterotoxin / cell-wall binding protein
Rex18	Mutant Rex	anaerobiosis	1	F059500	2104	915.492	2	1828.97	1828.97	0.757804	1	88.93	235	252	K	EIIEPAAQAGVAAYNKGK	E		RN2.2327.2327.2.dta	30021216	NP_832847.1	hemolysin BL lytic component L2
Rex18	Mutant Rex	anaerobiosis	1	F059500	1449	816.449	2	1630.88	1630.88	0.589251	2	67.96	337	350	K	FLKPNLNAAKDSWK	T		RN2.2328.2328.2.dta	30021214	NP_832845.1	hemolysin BL binding component precursor
Rex18	Mutant Rex	anaerobiosis	1	F059500	784	679.388	2	1356.76	1356.76	0.750316	1	51.65	356	367	R	NIIKDNAELSLK	N		RN2.2331.2331.2.dta	30023138	NP_834769.1	perfringolysin O precursor
Rex18	Mutant Rex	anaerobiosis	1	F059500	923	708.889	2	1415.76	1415.76	0.61451	1	72.53	109	122	R	AGANTDSEILGKLK	K		RN2.2333.2333.2.dta	30018972	NP_830603.1	enterotoxin / cell-wall binding protein
Rex18	Mutant Rex	anaerobiosis	1	F059500	1452	816.449	2	1630.88	1630.88	0.711884	2	62.4	337	350	K	FLKPNLNAAKDSWK	T		RN2.2334.2334.2.dta	30021214	NP_832845.1	hemolysin BL binding component precursor
Rex18	Mutant Rex	anaerobiosis	1	F059500	2105	915.492	2	1828.97	1828.97	0.757804	1	79.25	235	252	K	EIIEPAAQAGVAAYNKGK	E		RN2.2335.2335.2.dta	30021216	NP_832847.1	hemolysin BL lytic component L2
Rex18	Mutant Rex	anaerobiosis	1	F059500	783	679.388	2	1356.76	1356.76	0.455497	1	53.75	356	367	R	NIIKDNAELSLK	N		RN2.2337.2337.2.dta	30023138	NP_834769.1	perfringolysin O precursor
Rex18	Mutant Rex	anaerobiosis	1	F059500	782	453.261	3	1356.76	1356.76	-0.0427489	1	21.82	356	367	R	NIIKDNAELSLK	N		RN2.2339.2339.3.dta	30023138	NP_834769.1	perfringolysin O precursor
Rex18	Mutant Rex	anaerobiosis	1	F059500	577	633.317	2	1264.62	1264.62	-0.140754	0	61.91	3	13	R	VSTFQNANWAK	N		RN2.2341.2341.2.dta	30019784	NP_831415.1	flagellar hook-associated protein FlgL
Rex18	Mutant Rex	anaerobiosis	1	F059500	709	442.906	3	1325.7	1325.7	-0.211209	1	48.55	383	393	K	VGEKVEVTFYR	N		RN2.2343.2343.3.dta	30021701	NP_833332.1	protease HhoA
Rex18	Mutant Rex	anaerobiosis	1	F059500	799	683.804	2	1365.59	1365.59	-1.02812	0	50.07	192	202	R	MQYTESMVYSK	S		RN2.2346.2346.2.dta	30023138	NP_834769.1	perfringolysin O precursor
Rex18	Mutant Rex	anaerobiosis	1	F059500	232	525.777	2	1049.54	1049.54	-0.451627	0	59.81	214	222	K	TGEVLFQEK	F		RN2.2347.2347.2.dta	30023381	NP_835012.1	bacillolysin
Rex18	Mutant Rex	anaerobiosis	1	F059500	1448	544.635	3	1630.88	1630.88	0.420018	2	39.51	337	350	K	FLKPNLNAAKDSWK	T		RN2.2349.2349.3.dta	30021214	NP_832845.1	hemolysin BL binding component precursor
Rex18	Mutant Rex	anaerobiosis	1	F059500	578	633.317	2	1264.62	1264.62	0.175547	0	57.55	3	13	R	VSTFQNANWAK	N		RN2.2350.2350.2.dta	30019784	NP_831415.1	flagellar hook-associated protein FlgL
Rex18	Mutant Rex	anaerobiosis	1	F059500	710	442.907	3	1325.7	1325.7	0.467678	1	46.62	383	393	K	VGEKVEVTFYR	N		RN2.2353.2353.3.dta	30021701	NP_833332.1	protease HhoA
Rex18	Mutant Rex	anaerobiosis	1	F059500	800	683.805	2	1365.6	1365.59	0.43644	0	62.05	192	202	R	MQYTESMVYSK	S		RN2.2354.2354.2.dta	30023138	NP_834769.1	perfringolysin O precursor
Rex18	Mutant Rex	anaerobiosis	1	F059500	233	525.777	2	1049.54	1049.54	0.501172	0	65.97	214	222	K	TGEVLFQEK	F		RN2.2355.2355.2.dta	30023381	NP_835012.1	bacillolysin
Rex18	Mutant Rex	anaerobiosis	1	F059500	1446	544.635	3	1630.88	1630.88	-0.13183	2	50.98	337	350	K	FLKPNLNAAKDSWK	T		RN2.2357.2357.3.dta	30021214	NP_832845.1	hemolysin BL binding component precursor
Rex18	Mutant Rex	anaerobiosis	1	F059500	1450	408.728	4	1630.88	1630.88	0.618683	2	27.52	337	350	K	FLKPNLNAAKDSWK	T		RN2.2358.2358.4.dta	30021214	NP_832845.1	hemolysin BL binding component precursor
Rex18	Mutant Rex	anaerobiosis	1	F059500	2222	621.652	3	1861.93	1861.94	-0.618174	2	42.54	407	423	K	IDVLMPDKGSSSSWGRK	T		RN2.2359.2359.3.dta	30018972	NP_830603.1	enterotoxin / cell-wall binding protein
Rex18	Mutant Rex	anaerobiosis	1	F059500	570	630.326	2	1258.64	1258.64	-2.37876	0	42.59	253	263	K	EINNSILEAEK	K		RN2.2360.2360.2.dta	30021216	NP_832847.1	hemolysin BL lytic component L2
Rex18	Mutant Rex	anaerobiosis	1	F059500	1563	555.269	3	1662.78	1662.79	-0.556295	0	23.85	327	340	K	GLEVVTQAMHMYPR	L	Oxidation (M) [9], Oxidation (M) [11]	RN2.2361.2361.3.dta	30018742	NP_830373.1	collagenase
Rex18	Mutant Rex	anaerobiosis	1	F059500	165	486.743	2	971.471	971.471	-0.590856	0	45.4	271	278	K	YALADYTR	G		RN2.2362.2362.2.dta	30020857	NP_832488.1	bacillolysin
Rex18	Mutant Rex	anaerobiosis	1	F059500	1564	832.4	2	1662.79	1662.79	-0.450449	0	62.22	327	340	K	GLEVVTQAMHMYPR	L	Oxidation (M) [9], Oxidation (M) [11]	RN2.2363.2363.2.dta	30018742	NP_830373.1	collagenase
Rex18	Mutant Rex	anaerobiosis	1	F059500	1447	408.728	4	1630.88	1630.88	-0.117114	2	24.51	337	350	K	FLKPNLNAAKDSWK	T		RN2.2365.2365.4.dta	30021214	NP_832845.1	hemolysin BL binding component precursor
Rex18	Mutant Rex	anaerobiosis	1	F059500	2221	621.652	3	1861.93	1861.94	-0.779297	2	39.62	407	423	K	IDVLMPDKGSSSSWGRK	T		RN2.2366.2366.3.dta	30018972	NP_830603.1	enterotoxin / cell-wall binding protein
Rex18	Mutant Rex	anaerobiosis	1	F059500	2223	466.491	4	1861.93	1861.94	-0.390454	2	31.47	407	423	K	IDVLMPDKGSSSSWGRK	T		RN2.2367.2367.4.dta	30018972	NP_830603.1	enterotoxin / cell-wall binding protein
Rex18	Mutant Rex	anaerobiosis	1	F059500	571	630.326	2	1258.64	1258.64	-1.90205	0	57.62	253	263	K	EINNSILEAEK	K		RN2.2368.2368.2.dta	30021216	NP_832847.1	hemolysin BL lytic component L2
Rex18	Mutant Rex	anaerobiosis	1	F059500	164	486.743	2	971.471	971.471	-0.590856	0	49.33	271	278	K	YALADYTR	G		RN2.2370.2370.2.dta	30020857	NP_832488.1	bacillolysin
Rex18	Mutant Rex	anaerobiosis	1	F059500	2227	466.492	4	1861.94	1861.94	1.11336	2	36.39	407	423	K	IDVLMPDKGSSSSWGRK	T		RN2.2373.2373.4.dta	30018972	NP_830603.1	enterotoxin / cell-wall binding protein
Rex18	Mutant Rex	anaerobiosis	1	F059500	2226	931.976	2	1861.94	1861.94	1.08758	2	56	407	423	K	IDVLMPDKGSSSSWGRK	T		RN2.2375.2375.2.dta	30018972	NP_830603.1	enterotoxin / cell-wall binding protein
Rex18	Mutant Rex	anaerobiosis	1	F059500	530	413.896	3	1238.67	1238.67	0.442411	1	34.23	322	332	K	KTFGVFAEVNK	L		RN2.2377.2377.3.dta	30021216	NP_832847.1	hemolysin BL lytic component L2
Rex18	Mutant Rex	anaerobiosis	1	F059500	3210	726.717	3	2177.13	2177.13	0.0404202	2	48.06	239	259	K	SKQSSLTSLTGTGKDDLGINR	S		RN2.2378.2378.3.dta	30020857	NP_832488.1	bacillolysin
Rex18	Mutant Rex	anaerobiosis	1	F059500	422	589.812	2	1177.61	1177.61	0.439025	0	54.11	13	23	K	LSSPQAFVSSR	F		RN2.2379.2379.2.dta	30019806	NP_831437.1	soluble lytic murein transglycosylase
Rex18	Mutant Rex	anaerobiosis	1	F059500	3209	726.716	3	2177.13	2177.13	-0.510764	2	41.62	239	259	K	SKQSSLTSLTGTGKDDLGINR	S		RN2.2381.2381.3.dta	30020857	NP_832488.1	bacillolysin
Rex18	Mutant Rex	anaerobiosis	1	F059500	1573	833.361	2	1664.71	1664.71	0.109929	0	34.54	234	246	K	QYNDNYTTYVNDR	M		RN2.2382.2382.2.dta	30018742	NP_830373.1	collagenase
Rex18	Mutant Rex	anaerobiosis	1	F059500	2225	931.976	2	1861.94	1861.94	0.443087	2	64.66	407	423	K	IDVLMPDKGSSSSWGRK	T		RN2.2385.2385.2.dta	30018972	NP_830603.1	enterotoxin / cell-wall binding protein
Rex18	Mutant Rex	anaerobiosis	1	F059500	529	413.896	3	1238.67	1238.67	-0.284177	1	41.42	322	332	K	KTFGVFAEVNK	L		RN2.2386.2386.3.dta	30021216	NP_832847.1	hemolysin BL lytic component L2
Rex18	Mutant Rex	anaerobiosis	1	F059500	689	659.836	2	1317.66	1317.66	0	1	51.58	370	380	K	EDLNIAKDSWK	N		RN2.2387.2387.2.dta	30019952	NP_831583.1	non-hemolytic enterotoxin lytic component L1
Rex18	Mutant Rex	anaerobiosis	1	F059500	1574	833.361	2	1664.71	1664.71	0.950918	0	60.97	234	246	K	QYNDNYTTYVNDR	M		RN2.2389.2389.2.dta	30018742	NP_830373.1	collagenase
Rex18	Mutant Rex	anaerobiosis	1	F059500	2367	636.654	3	1906.94	1906.94	0.0943921	1	37.21	301	319	K	DVQKPTTGGDTSSIAGFAR	S		RN2.2390.2390.3.dta	30020092	NP_831723.1	enterotoxin
Rex18	Mutant Rex	anaerobiosis	1	F059500	2368	954.477	2	1906.94	1906.94	0.501327	1	130.25	301	319	K	DVQKPTTGGDTSSIAGFAR	S		RN2.2392.2392.2.dta	30020092	NP_831723.1	enterotoxin
Rex18	Mutant Rex	anaerobiosis	1	F059500	690	659.836	2	1317.66	1317.66	0.607139	1	42.25	370	380	K	EDLNIAKDSWK	N		RN2.2393.2393.2.dta	30019952	NP_831583.1	non-hemolytic enterotoxin lytic component L1
Rex18	Mutant Rex	anaerobiosis	1	F059500	3212	1089.57	2	2177.13	2177.13	1.22363	2	78.66	239	259	K	SKQSSLTSLTGTGKDDLGINR	S		RN2.2394.2394.2.dta	30020857	NP_832488.1	bacillolysin
Rex18	Mutant Rex	anaerobiosis	1	F059500	2366	636.653	3	1906.94	1906.94	-0.0629281	1	27.53	301	319	K	DVQKPTTGGDTSSIAGFAR	S		RN2.2397.2397.3.dta	30020092	NP_831723.1	enterotoxin
Rex18	Mutant Rex	anaerobiosis	1	F059500	2369	954.477	2	1906.94	1906.94	0.606207	1	107.11	301	319	K	DVQKPTTGGDTSSIAGFAR	S		RN2.2398.2398.2.dta	30020092	NP_831723.1	enterotoxin
Rex18	Mutant Rex	anaerobiosis	1	F059500	2987	697.016	3	2088.03	2088.03	-0.0962631	2	35.5	382	399	K	AAKESWNDIHKDAEFISK	D		RN2.2399.2399.3.dta	30021215	NP_832846.1	hemolysin BL lytic component L1
Rex18	Mutant Rex	anaerobiosis	1	F059500	3211	1089.57	2	2177.13	2177.13	0.304989	2	109.62	239	259	K	SKQSSLTSLTGTGKDDLGINR	S		RN2.2400.2400.2.dta	30020857	NP_832488.1	bacillolysin
Rex18	Mutant Rex	anaerobiosis	1	F059500	253	531.269	2	1060.52	1060.52	0.281936	1	40.66	326	333	K	VFDFYKDK	Y		RN2.2403.2403.2.dta	30020857	NP_832488.1	bacillolysin
Rex18	Mutant Rex	anaerobiosis	1	F059500	2985	697.016	3	2088.03	2088.03	-0.527292	2	33.84	382	399	K	AAKESWNDIHKDAEFISK	D		RN2.2405.2405.3.dta	30021215	NP_832846.1	hemolysin BL lytic component L1
Rex18	Mutant Rex	anaerobiosis	1	F059500	2986	523.014	4	2088.03	2088.03	-0.515798	2	33.11	382	399	K	AAKESWNDIHKDAEFISK	D		RN2.2406.2406.4.dta	30021215	NP_832846.1	hemolysin BL lytic component L1
Rex18	Mutant Rex	anaerobiosis	1	F059500	2924	692.039	3	2073.09	2073.1	-0.217067	2	62.36	172	190	K	TVLDKDSNNLSIKADEAIK	T		RN2.2407.2407.3.dta	30019951	NP_831582.1	non-hemolytic enterotoxin lytic component L2
Rex18	Mutant Rex	anaerobiosis	1	F059500	2926	692.039	3	2073.1	2073.1	0.506489	2	61.4	172	190	K	TVLDKDSNNLSIKADEAIK	T		RN2.2413.2413.3.dta	30019951	NP_831582.1	non-hemolytic enterotoxin lytic component L2
Rex18	Mutant Rex	anaerobiosis	1	F059500	2990	523.014	4	2088.03	2088.03	0.0589073	2	28.55	382	399	K	AAKESWNDIHKDAEFISK	D		RN2.2414.2414.4.dta	30021215	NP_832846.1	hemolysin BL lytic component L1
Rex18	Mutant Rex	anaerobiosis	1	F059500	2927	1037.56	2	2073.1	2073.1	1.02552	2	99.98	172	190	K	TVLDKDSNNLSIKADEAIK	T		RN2.2418.2418.2.dta	30019951	NP_831582.1	non-hemolytic enterotoxin lytic component L2
Rex18	Mutant Rex	anaerobiosis	1	F059500	2922	1037.55	2	2073.09	2073.1	-0.903962	2	91.33	172	190	K	TVLDKDSNNLSIKADEAIK	T		RN2.2423.2423.2.dta	30019951	NP_831582.1	non-hemolytic enterotoxin lytic component L2
Rex18	Mutant Rex	anaerobiosis	1	F059500	2988	1045.02	2	2088.03	2088.03	-0.0598651	2	91.51	382	399	K	AAKESWNDIHKDAEFISK	D		RN2.2424.2424.2.dta	30021215	NP_832846.1	hemolysin BL lytic component L1
Rex18	Mutant Rex	anaerobiosis	1	F059500	2413	645.003	3	1931.99	1931.99	-1.11388	1	54.41	270	288	R	KGVSNSAPPVMVSNVAYGR	T		RN2.2426.2426.3.dta	30023138	NP_834769.1	perfringolysin O precursor
Rex18	Mutant Rex	anaerobiosis	1	F059500	290	553.303	2	1104.59	1104.59	-0.796674	0	35.35	314	322	K	YNNLLQNVK	G		RN2.2427.2427.2.dta	30019953	NP_831584.1	enterotoxin C
Rex18	Mutant Rex	anaerobiosis	1	F059500	2414	645.003	3	1931.99	1931.99	-0.182196	1	48.42	270	288	R	KGVSNSAPPVMVSNVAYGR	T		RN2.2431.2431.3.dta	30023138	NP_834769.1	perfringolysin O precursor
Rex18	Mutant Rex	anaerobiosis	1	F059500	2989	1045.02	2	2088.03	2088.03	-0.0598651	2	87.73	382	399	K	AAKESWNDIHKDAEFISK	D		RN2.2432.2432.2.dta	30021215	NP_832846.1	hemolysin BL lytic component L1
Rex18	Mutant Rex	anaerobiosis	1	F059500	291	553.304	2	1104.59	1104.59	0.2897	0	35.99	314	322	K	YNNLLQNVK	G		RN2.2433.2433.2.dta	30019953	NP_831584.1	enterotoxin C
Rex18	Mutant Rex	anaerobiosis	1	F059500	2416	967.003	2	1931.99	1931.99	0.995865	1	83.25	270	288	R	KGVSNSAPPVMVSNVAYGR	T		RN2.2434.2434.2.dta	30023138	NP_834769.1	perfringolysin O precursor
Rex18	Mutant Rex	anaerobiosis	1	F059500	1078	740.885	2	1479.76	1479.76	-0.458859	0	28.44	244	256	R	QVFTISDLLSDSR	V		RN2.2435.2435.2.dta	30022141	NP_833772.1	glucosamine-6-phosphate deaminase
Rex18	Mutant Rex	anaerobiosis	1	F059500	506	615.346	2	1228.68	1228.68	-0.384967	0	90.58	316	327	R	ANQAVLSLTNAK	E		RN2.2439.2439.2.dta	30021215	NP_832846.1	hemolysin BL lytic component L1
Rex18	Mutant Rex	anaerobiosis	1	F059500	1562	555.269	3	1662.78	1662.79	-0.556295	0	24.13	327	340	K	GLEVVTQAMHMYPR	L	Oxidation (M) [9], Oxidation (M) [11]	RN2.2440.2440.3.dta	30018742	NP_830373.1	collagenase
Rex18	Mutant Rex	anaerobiosis	1	F059500	2415	967.002	2	1931.99	1931.99	-0.0393377	1	90.48	270	288	R	KGVSNSAPPVMVSNVAYGR	T		RN2.2441.2441.2.dta	30023138	NP_834769.1	perfringolysin O precursor
Rex18	Mutant Rex	anaerobiosis	1	F059500	2397	642.287	3	1923.84	1923.84	-1.21112	1	37.89	234	248	K	QYNDNYTTYVNDRMK	G		RN2.2442.2442.3.dta	30018742	NP_830373.1	collagenase
Rex18	Mutant Rex	anaerobiosis	1	F059500	326	563.78	2	1125.55	1125.55	0.51264	0	59.87	356	365	R	QTVAGYWSSK	T		RN2.2447.2447.2.dta	30020092	NP_831723.1	enterotoxin
Rex18	Mutant Rex	anaerobiosis	1	F059500	2400	642.288	3	1923.84	1923.84	0.0363855	1	65.3	234	248	K	QYNDNYTTYVNDRMK	G		RN2.2448.2448.3.dta	30018742	NP_830373.1	collagenase
Rex18	Mutant Rex	anaerobiosis	1	F059500	804	456.926	3	1367.76	1367.76	0.707729	1	29.61	351	362	K	VLNEINWPKGAK	R		RN2.2449.2449.3.dta	30020129	NP_831760.1	putative murein endopeptidase
Rex18	Mutant Rex	anaerobiosis	1	F059500	508	615.347	2	1228.68	1228.68	0.917246	0	86.04	316	327	R	ANQAVLSLTNAK	E		RN2.2450.2450.2.dta	30021215	NP_832846.1	hemolysin BL lytic component L1
Rex18	Mutant Rex	anaerobiosis	1	F059500	805	684.886	2	1367.76	1367.76	0.836406	1	37.49	351	362	K	VLNEINWPKGAK	R		RN2.2451.2451.2.dta	30020129	NP_831760.1	putative murein endopeptidase
Rex18	Mutant Rex	anaerobiosis	1	F059500	802	456.926	3	1367.75	1367.76	-0.827633	1	25.46	351	362	K	VLNEINWPKGAK	R		RN2.2453.2453.3.dta	30020129	NP_831760.1	putative murein endopeptidase
Rex18	Mutant Rex	anaerobiosis	1	F059500	325	563.779	2	1125.54	1125.55	-0.908893	0	62.77	356	365	R	QTVAGYWSSK	T		RN2.2454.2454.2.dta	30020092	NP_831723.1	enterotoxin
Rex18	Mutant Rex	anaerobiosis	1	F059500	803	684.885	2	1367.76	1367.76	-0.040943	1	39.67	351	362	K	VLNEINWPKGAK	R		RN2.2455.2455.2.dta	30020129	NP_831760.1	putative murein endopeptidase
Rex18	Mutant Rex	anaerobiosis	1	F059500	1023	731.862	2	1461.71	1461.71	-0.487785	0	84.99	176	188	K	EVIFVDENNGQAK	N		RN2.2456.2456.2.dta	30020857	NP_832488.1	bacillolysin
Rex18	Mutant Rex	anaerobiosis	1	F059500	1444	544.634	3	1630.88	1630.88	-1.23553	2	38.79	337	350	K	FLKPNLNAAKDSWK	T		RN2.2458.2458.3.dta	30021214	NP_832845.1	hemolysin BL binding component precursor
Rex18	Mutant Rex	anaerobiosis	1	F059500	2399	962.928	2	1923.84	1923.84	-0.0280688	1	62.98	234	248	K	QYNDNYTTYVNDRMK	G		RN2.2459.2459.2.dta	30018742	NP_830373.1	collagenase
Rex18	Mutant Rex	anaerobiosis	1	F059500	1022	731.862	2	1461.71	1461.71	-0.761437	0	90.6	176	188	K	EVIFVDENNGQAK	N		RN2.2461.2461.2.dta	30020857	NP_832488.1	bacillolysin
Rex18	Mutant Rex	anaerobiosis	1	F059500	3134	538.77	4	2151.05	2151.05	-1.58992	0	24.93	393	413	K	AGPSHIGIYVGNGQMIHASDK	G		RN2.2462.2462.4.dta	30023229	NP_834860.1	N-acetylmuramoyl-L-alanine amidase
Rex18	Mutant Rex	anaerobiosis	1	F059500	2398	962.928	2	1923.84	1923.84	-0.339945	1	79.04	234	248	K	QYNDNYTTYVNDRMK	G		RN2.2463.2463.2.dta	30018742	NP_830373.1	collagenase
Rex18	Mutant Rex	anaerobiosis	1	F059500	1423	813.914	2	1625.81	1625.81	-0.976126	0	43.85	304	318	K	TTVEIPDTEAPTQPK	G		RN2.2465.2465.2.dta	30020919	NP_832550.1	chitin binding protein
Rex18	Mutant Rex	anaerobiosis	1	F059500	3135	718.024	3	2151.05	2151.05	-1.0897	0	71.74	393	413	K	AGPSHIGIYVGNGQMIHASDK	G		RN2.2466.2466.3.dta	30023229	NP_834860.1	N-acetylmuramoyl-L-alanine amidase
Rex18	Mutant Rex	anaerobiosis	1	F059500	3136	538.77	4	2151.05	2151.05	-0.846097	0	20.7	393	413	K	AGPSHIGIYVGNGQMIHASDK	G		RN2.2469.2469.4.dta	30023229	NP_834860.1	N-acetylmuramoyl-L-alanine amidase
Rex18	Mutant Rex	anaerobiosis	1	F059500	3137	718.024	3	2151.05	2151.05	-0.810766	0	77.33	393	413	K	AGPSHIGIYVGNGQMIHASDK	G		RN2.2470.2470.3.dta	30023229	NP_834860.1	N-acetylmuramoyl-L-alanine amidase
Rex18	Mutant Rex	anaerobiosis	1	F059500	3349	747.068	3	2238.18	2238.19	-0.971769	2	60.26	46	66	R	SGELTQPSQKAPENVVKDALK	E		RN2.2471.2471.3.dta	30020857	NP_832488.1	bacillolysin
Rex18	Mutant Rex	anaerobiosis	1	F059500	1422	813.914	2	1625.81	1625.81	-1.09914	0	49.26	304	318	K	TTVEIPDTEAPTQPK	G		RN2.2472.2472.2.dta	30020919	NP_832550.1	chitin binding protein
Rex18	Mutant Rex	anaerobiosis	1	F059500	1445	544.635	3	1630.88	1630.88	-0.867628	2	38.69	337	350	K	FLKPNLNAAKDSWK	T		RN2.2474.2474.3.dta	30021214	NP_832845.1	hemolysin BL binding component precursor
Rex18	Mutant Rex	anaerobiosis	1	F059500	230	525.776	2	1049.54	1049.54	-1.40443	0	51.59	214	222	K	TGEVLFQEK	F		RN2.2477.2477.2.dta	30023381	NP_835012.1	bacillolysin
Rex18	Mutant Rex	anaerobiosis	1	F059500	3348	747.068	3	2238.18	2238.19	-1.37388	2	57.43	46	66	R	SGELTQPSQKAPENVVKDALK	E		RN2.2478.2478.3.dta	30020857	NP_832488.1	bacillolysin
Rex18	Mutant Rex	anaerobiosis	1	F059500	576	633.317	2	1264.62	1264.62	-0.457054	0	43.55	3	13	R	VSTFQNANWAK	N		RN2.2479.2479.2.dta	30019784	NP_831415.1	flagellar hook-associated protein FlgL
Rex18	Mutant Rex	anaerobiosis	1	F059500	1827	581.997	3	1742.97	1742.97	-1.07116	1	49.63	146	161	K	TAYVHVPYLTGKAPVK	V		RN2.2482.2482.3.dta	30018972	NP_830603.1	enterotoxin / cell-wall binding protein
Rex18	Mutant Rex	anaerobiosis	1	F059500	231	525.777	2	1049.54	1049.54	-0.642187	0	55.75	214	222	K	TGEVLFQEK	F		RN2.2485.2485.2.dta	30023381	NP_835012.1	bacillolysin
Rex18	Mutant Rex	anaerobiosis	1	F059500	3047	704.039	3	2109.1	2109.1	-0.72211	1	46.5	67	85	K	VNVLHTENGWSKVQLNSGK	E		RN2.2487.2487.3.dta	30018972	NP_830603.1	enterotoxin / cell-wall binding protein
Rex18	Mutant Rex	anaerobiosis	1	F059500	3775	601.307	4	2401.2	2401.2	-0.812926	2	36.07	137	158	K	TAYANVSFLSSTAPTEKKTEEK	T		RN2.2489.2489.4.dta	30021068	NP_832699.1	enterotoxin / cell-wall binding protein
Rex18	Mutant Rex	anaerobiosis	1	F059500	1825	581.997	3	1742.97	1742.97	-1.4154	1	56.71	146	161	K	TAYVHVPYLTGKAPVK	V		RN2.2490.2490.3.dta	30018972	NP_830603.1	enterotoxin / cell-wall binding protein
Rex18	Mutant Rex	anaerobiosis	1	F059500	3773	801.407	3	2401.2	2401.2	-1.36432	2	50.79	137	158	K	TAYANVSFLSSTAPTEKKTEEK	T		RN2.2491.2491.3.dta	30021068	NP_832699.1	enterotoxin / cell-wall binding protein
Rex18	Mutant Rex	anaerobiosis	1	F059500	3045	704.039	3	2109.09	2109.1	-1.29107	1	53.2	67	85	K	VNVLHTENGWSKVQLNSGK	E		RN2.2494.2494.3.dta	30018972	NP_830603.1	enterotoxin / cell-wall binding protein
Rex18	Mutant Rex	anaerobiosis	1	F059500	3774	801.407	3	2401.2	2401.2	-1.23938	2	27.32	137	158	K	TAYANVSFLSSTAPTEKKTEEK	T		RN2.2497.2497.3.dta	30021068	NP_832699.1	enterotoxin / cell-wall binding protein
Rex18	Mutant Rex	anaerobiosis	1	F059500	916	707.833	2	1413.65	1413.65	-0.285077	0	82.09	279	290	R	GQGIETYDVNYR	D		RN2.2503.2503.2.dta	30020857	NP_832488.1	bacillolysin
Rex18	Mutant Rex	anaerobiosis	1	F059500	1180	510.619	3	1528.84	1528.84	-0.640356	1	22.85	126	139	K	AFADNQPSLLVAKR	K		RN2.2507.2507.3.dta	30023138	NP_834769.1	perfringolysin O precursor
Rex18	Mutant Rex	anaerobiosis	1	F059500	915	707.833	2	1413.65	1413.65	-0.568032	0	82.11	279	290	R	GQGIETYDVNYR	D		RN2.2509.2509.2.dta	30020857	NP_832488.1	bacillolysin
Rex18	Mutant Rex	anaerobiosis	1	F059500	3802	604.287	4	2413.12	2413.13	-2.74043	1	39.01	168	188	K	NDRFVHVIGTHLQAEDSMCGK	T		RN2.2510.2510.4.dta	30018853	NP_830484.1	sphingomyelin phosphodiesterase
Rex18	Mutant Rex	anaerobiosis	1	F059500	1178	510.619	3	1528.83	1528.84	-1.22904	1	21.75	126	139	K	AFADNQPSLLVAKR	K		RN2.2511.2511.3.dta	30023138	NP_834769.1	perfringolysin O precursor
Rex18	Mutant Rex	anaerobiosis	1	F059500	1771	577.975	3	1730.9	1730.91	-0.899529	1	24.81	185	201	K	ADEAIKTLQGSSGDIVK	L		RN2.2513.2513.3.dta	30019951	NP_831582.1	non-hemolytic enterotoxin lytic component L2
Rex18	Mutant Rex	anaerobiosis	1	F059500	3804	805.382	3	2413.12	2413.13	-1.17565	1	73.13	168	188	K	NDRFVHVIGTHLQAEDSMCGK	T		RN2.2514.2514.3.dta	30018853	NP_830484.1	sphingomyelin phosphodiesterase
Rex18	Mutant Rex	anaerobiosis	1	F059500	3803	604.288	4	2413.12	2413.13	-1.58011	1	36.04	168	188	K	NDRFVHVIGTHLQAEDSMCGK	T		RN2.2518.2518.4.dta	30018853	NP_830484.1	sphingomyelin phosphodiesterase
Rex18	Mutant Rex	anaerobiosis	1	F059500	2278	625.674	3	1874	1874	-0.133404	1	40.65	229	247	K	VRTGPATYNAVIGGVTNGK	V		RN2.2519.2519.3.dta	30020092	NP_831723.1	enterotoxin
Rex18	Mutant Rex	anaerobiosis	1	F059500	1774	866.46	2	1730.91	1730.91	0.24207	1	86.42	185	201	K	ADEAIKTLQGSSGDIVK	L		RN2.2520.2520.2.dta	30019951	NP_831582.1	non-hemolytic enterotoxin lytic component L2
Rex18	Mutant Rex	anaerobiosis	1	F059500	3805	805.383	3	2413.13	2413.13	-0.0567728	1	83.88	168	188	K	NDRFVHVIGTHLQAEDSMCGK	T		RN2.2522.2522.3.dta	30018853	NP_830484.1	sphingomyelin phosphodiesterase
Rex18	Mutant Rex	anaerobiosis	1	F059500	261	537.295	2	1072.58	1072.58	-0.529566	0	47.98	153	161	R	QINELTDLK	L		RN2.2525.2525.2.dta	30021216	NP_832847.1	hemolysin BL lytic component L2
Rex18	Mutant Rex	anaerobiosis	1	F059500	2277	625.674	3	1874	1874	-0.61366	1	33.49	229	247	K	VRTGPATYNAVIGGVTNGK	V		RN2.2527.2527.3.dta	30020092	NP_831723.1	enterotoxin
Rex18	Mutant Rex	anaerobiosis	1	F059500	1772	866.459	2	1730.9	1730.91	-0.566756	1	63.2	185	201	K	ADEAIKTLQGSSGDIVK	L		RN2.2528.2528.2.dta	30019951	NP_831582.1	non-hemolytic enterotoxin lytic component L2
Rex18	Mutant Rex	anaerobiosis	1	F059500	1179	765.425	2	1528.83	1528.84	-0.852282	1	64.4	126	139	K	AFADNQPSLLVAKR	K		RN2.2530.2530.2.dta	30023138	NP_834769.1	perfringolysin O precursor
Rex18	Mutant Rex	anaerobiosis	1	F059500	260	537.295	2	1072.58	1072.58	-0.529566	0	56.59	153	161	R	QINELTDLK	L		RN2.2533.2533.2.dta	30021216	NP_832847.1	hemolysin BL lytic component L2
Rex18	Mutant Rex	anaerobiosis	1	F059500	2143	615.015	3	1842.02	1842.03	-0.387074	2	32.27	477	493	R	VNLPGKSVETIKPEFGK	H		RN2.2535.2535.3.dta	30018848	NP_830479.1	immune inhibitor A precursor
Rex18	Mutant Rex	anaerobiosis	1	F059500	961	476.906	3	1427.7	1427.7	-0.844716	1	54.22	642	651	K	KAHYYYLEWR	N		RN2.2537.2537.3.dta	30018848	NP_830479.1	immune inhibitor A precursor
Rex18	Mutant Rex	anaerobiosis	1	F059500	1415	542.294	3	1623.86	1623.86	-0.599189	0	20.59	449	463	K	TAHYSTVIPLPPNSK	N		RN2.2539.2539.3.dta	30023138	NP_834769.1	perfringolysin O precursor
Rex18	Mutant Rex	anaerobiosis	1	F059500	1764	576.968	3	1727.88	1727.88	0.618677	1	34.44	152	166	K	EGITDLRGEIQQNQK	Y		RN2.2541.2541.3.dta	30021214	NP_832845.1	hemolysin BL binding component precursor
Rex18	Mutant Rex	anaerobiosis	1	F059500	1707	571.62	3	1711.84	1711.84	0.481938	0	34.47	220	235	R	VLTAMGHDLTANPNMK	M		RN2.2544.2544.3.dta	30023271	NP_834902.1	enterotoxin / cell-wall binding protein
Rex18	Mutant Rex	anaerobiosis	1	F059500	1763	864.948	2	1727.88	1727.88	0.37329	1	56.25	152	166	K	EGITDLRGEIQQNQK	Y		RN2.2546.2546.2.dta	30021214	NP_832845.1	hemolysin BL binding component precursor
Rex18	Mutant Rex	anaerobiosis	1	F059500	1703	856.927	2	1711.84	1711.84	-0.0578326	0	116.79	220	235	R	VLTAMGHDLTANPNMK	M		RN2.2547.2547.2.dta	30023271	NP_834902.1	enterotoxin / cell-wall binding protein
Rex18	Mutant Rex	anaerobiosis	1	F059500	1706	571.62	3	1711.84	1711.84	0.481938	0	46.34	220	235	R	VLTAMGHDLTANPNMK	M		RN2.2549.2549.3.dta	30023271	NP_834902.1	enterotoxin / cell-wall binding protein
Rex18	Mutant Rex	anaerobiosis	1	F059500	1761	576.967	3	1727.88	1727.88	0.0978077	1	67.25	152	166	K	EGITDLRGEIQQNQK	Y		RN2.2550.2550.3.dta	30021214	NP_832845.1	hemolysin BL binding component precursor
Rex18	Mutant Rex	anaerobiosis	1	F059500	1705	856.927	2	1711.84	1711.84	0.409501	0	111.96	220	235	R	VLTAMGHDLTANPNMK	M		RN2.2551.2551.2.dta	30023271	NP_834902.1	enterotoxin / cell-wall binding protein
Rex18	Mutant Rex	anaerobiosis	1	F059500	1762	864.948	2	1727.88	1727.88	0.257541	1	57.55	152	166	K	EGITDLRGEIQQNQK	Y		RN2.2552.2552.2.dta	30021214	NP_832845.1	hemolysin BL binding component precursor
Rex18	Mutant Rex	anaerobiosis	1	F059500	1831	872.494	2	1742.97	1742.97	0.29203	1	45.71	146	161	K	TAYVHVPYLTGKAPVK	V		RN2.2558.2558.2.dta	30018972	NP_830603.1	enterotoxin / cell-wall binding protein
Rex18	Mutant Rex	anaerobiosis	1	F059500	786	453.598	3	1357.77	1357.77	0.0832246	2	23.43	35	45	K	KINDPIKFDIR	L		RN2.2561.2561.3.dta	30020674	NP_832305.1	hypothetical protein BC2546
Rex18	Mutant Rex	anaerobiosis	1	F059500	1416	812.939	2	1623.86	1623.86	0.987153	0	62.98	449	463	K	TAHYSTVIPLPPNSK	N		RN2.2563.2563.2.dta	30023138	NP_834769.1	perfringolysin O precursor
Rex18	Mutant Rex	anaerobiosis	1	F059500	1832	872.494	2	1742.97	1742.97	0.29203	1	49.96	146	161	K	TAYVHVPYLTGKAPVK	V		RN2.2566.2566.2.dta	30018972	NP_830603.1	enterotoxin / cell-wall binding protein
Rex18	Mutant Rex	anaerobiosis	1	F059500	524	618.348	2	1234.68	1234.68	-0.186283	1	27.93	444	453	K	ILEVDYDKIK	S		RN2.2570.2570.2.dta	30018848	NP_830479.1	immune inhibitor A precursor
Rex18	Mutant Rex	anaerobiosis	1	F059500	292	553.304	2	1104.59	1104.59	0.832886	0	38.79	314	322	K	YNNLLQNVK	G		RN2.2577.2577.2.dta	30019953	NP_831584.1	enterotoxin C
Rex18	Mutant Rex	anaerobiosis	1	F059500	523	618.347	2	1234.68	1234.68	-0.348268	1	26.55	444	453	K	ILEVDYDKIK	S		RN2.2578.2578.2.dta	30018848	NP_830479.1	immune inhibitor A precursor
Rex18	Mutant Rex	anaerobiosis	1	F059500	1417	812.939	2	1623.86	1623.86	1.47981	0	71.87	449	463	K	TAHYSTVIPLPPNSK	N		RN2.2579.2579.2.dta	30023138	NP_834769.1	perfringolysin O precursor
Rex18	Mutant Rex	anaerobiosis	1	F059500	3378	750.402	3	2248.18	2248.18	1.20275	0	49.5	2	23	M	PTVGLNTTSTNHIPLQAGAQTK	N		RN2.2582.2582.3.dta	30019796	NP_831427.1	flagellar basal body rod modification protein
Rex18	Mutant Rex	anaerobiosis	1	F059500	3376	1125.1	2	2248.18	2248.18	1.01415	0	111.89	2	23	M	PTVGLNTTSTNHIPLQAGAQTK	N		RN2.2584.2584.2.dta	30019796	NP_831427.1	flagellar basal body rod modification protein
Rex18	Mutant Rex	anaerobiosis	1	F059500	293	553.304	2	1104.59	1104.59	0.832886	0	33.05	314	322	K	YNNLLQNVK	G		RN2.2585.2585.2.dta	30019953	NP_831584.1	enterotoxin C
Rex18	Mutant Rex	anaerobiosis	1	F059500	2765	675.671	3	2023.99	2023.99	1.36809	1	34.34	295	313	K	QGEIAAAAAAKTQEYDLMK	V	Oxidation (M) [18]	RN2.2587.2587.3.dta	30021216	NP_832847.1	hemolysin BL lytic component L2
Rex18	Mutant Rex	anaerobiosis	1	F059500	3377	750.402	3	2248.18	2248.18	1.06931	0	53.45	2	23	M	PTVGLNTTSTNHIPLQAGAQTK	N		RN2.2589.2589.3.dta	30019796	NP_831427.1	flagellar basal body rod modification protein
Rex18	Mutant Rex	anaerobiosis	1	F059500	1604	560.318	3	1677.93	1677.93	1.24439	2	30.2	392	405	R	YKEDLNLIKNSITK	L		RN2.2590.2590.3.dta	30021216	NP_832847.1	hemolysin BL lytic component L2
Rex18	Mutant Rex	anaerobiosis	1	F059500	3523	769.706	3	2306.1	2306.09	1.14046	1	86.02	153	172	K	ILESDEDIMKTQQEDQASVK	K		RN2.2592.2592.3.dta	30023229	NP_834860.1	N-acetylmuramoyl-L-alanine amidase
Rex18	Mutant Rex	anaerobiosis	1	F059500	3379	1125.1	2	2248.19	2248.18	1.90376	0	100.67	2	23	M	PTVGLNTTSTNHIPLQAGAQTK	N		RN2.2595.2595.2.dta	30019796	NP_831427.1	flagellar basal body rod modification protein
Rex18	Mutant Rex	anaerobiosis	1	F059500	1600	560.318	3	1677.93	1677.93	0.529223	2	32.26	392	405	R	YKEDLNLIKNSITK	L		RN2.2597.2597.3.dta	30021216	NP_832847.1	hemolysin BL lytic component L2
Rex18	Mutant Rex	anaerobiosis	1	F059500	1601	839.973	2	1677.93	1677.93	0.574517	2	79.3	392	405	R	YKEDLNLIKNSITK	L		RN2.2598.2598.2.dta	30021216	NP_832847.1	hemolysin BL lytic component L2
Rex18	Mutant Rex	anaerobiosis	1	F059500	1603	420.49	4	1677.93	1677.93	0.960707	2	29.91	392	405	R	YKEDLNLIKNSITK	L		RN2.2600.2600.4.dta	30021216	NP_832847.1	hemolysin BL lytic component L2
Rex18	Mutant Rex	anaerobiosis	1	F059500	1602	839.973	2	1677.93	1677.93	0.932101	2	94.94	392	405	R	YKEDLNLIKNSITK	L		RN2.2605.2605.2.dta	30021216	NP_832847.1	hemolysin BL lytic component L2
Rex18	Mutant Rex	anaerobiosis	1	F059500	1605	420.49	4	1677.93	1677.93	1.43749	2	32.99	392	405	R	YKEDLNLIKNSITK	L		RN2.2607.2607.4.dta	30021216	NP_832847.1	hemolysin BL lytic component L2
Rex18	Mutant Rex	anaerobiosis	1	F059500	3524	769.707	3	2306.1	2306.09	1.921	1	63.78	153	172	K	ILESDEDIMKTQQEDQASVK	K		RN2.2608.2608.3.dta	30023229	NP_834860.1	N-acetylmuramoyl-L-alanine amidase
Rex18	Mutant Rex	anaerobiosis	1	F059500	439	596.792	2	1191.57	1191.57	-0.358351	0	53.43	153	162	K	ILESDEDIMK	T		RN2.2614.2614.2.dta	30023229	NP_834860.1	N-acetylmuramoyl-L-alanine amidase
Rex18	Mutant Rex	anaerobiosis	1	F059500	3792	803.718	3	2408.13	2408.14	-0.952604	0	51.79	153	175	R	ADFEPIGTVQHDGSAASNNLTHK	I		RN2.2615.2615.3.dta	30020919	NP_832550.1	chitin binding protein
Rex18	Mutant Rex	anaerobiosis	1	F059500	691	660.339	2	1318.66	1318.66	0.21537	0	84.24	98	109	K	FGGILDQQTANR	W		RN2.2617.2617.2.dta	30020919	NP_832550.1	chitin binding protein
Rex18	Mutant Rex	anaerobiosis	1	F059500	522	618.335	2	1234.66	1234.66	-2.84451	1	24.71	348	357	R	DVLEPKPYFK	G		RN2.2619.2619.2.dta	30021360	NP_832991.1	hypothetical protein BC3251
Rex18	Mutant Rex	anaerobiosis	1	F059500	440	596.792	2	1191.57	1191.57	0.480878	0	55.67	153	162	K	ILESDEDIMK	T		RN2.2623.2623.2.dta	30023229	NP_834860.1	N-acetylmuramoyl-L-alanine amidase
Rex18	Mutant Rex	anaerobiosis	1	F059500	692	660.339	2	1318.66	1318.66	0.518707	0	70.88	98	109	K	FGGILDQQTANR	W		RN2.2624.2624.2.dta	30020919	NP_832550.1	chitin binding protein
Rex18	Mutant Rex	anaerobiosis	1	F059500	2063	608.296	3	1821.87	1821.86	0.553828	0	56.2	69	84	K	TPSYSVYDSNHNLIGR	Y		RN2.2625.2625.3.dta	30023390	NP_835021.1	hypothetical protein BC5360
Rex18	Mutant Rex	anaerobiosis	1	F059500	3791	803.718	3	2408.13	2408.14	-0.952604	0	28.92	153	175	R	ADFEPIGTVQHDGSAASNNLTHK	I		RN2.2626.2626.3.dta	30020919	NP_832550.1	chitin binding protein
Rex18	Mutant Rex	anaerobiosis	1	F059500	531	620.856	2	1239.7	1239.7	0.0992178	1	68.68	350	359	K	KVLNEINWPK	G		RN2.2627.2627.2.dta	30020129	NP_831760.1	putative murein endopeptidase
Rex18	Mutant Rex	anaerobiosis	1	F059500	2062	608.296	3	1821.87	1821.86	0.389162	0	43.87	69	84	K	TPSYSVYDSNHNLIGR	Y		RN2.2629.2629.3.dta	30023390	NP_835021.1	hypothetical protein BC5360
Rex18	Mutant Rex	anaerobiosis	1	F059500	532	620.856	2	1239.7	1239.7	0.744536	1	66.12	350	359	K	KVLNEINWPK	G		RN2.2630.2630.2.dta	30020129	NP_831760.1	putative murein endopeptidase
Rex18	Mutant Rex	anaerobiosis	1	F059500	610	426.247	3	1275.72	1275.72	1.10839	2	20.78	45	54	K	LLDDFRKELK	K		RN2.2631.2631.3.dta	30020129	NP_831760.1	putative murein endopeptidase
Rex18	Mutant Rex	anaerobiosis	1	F059500	607	638.867	2	1275.72	1275.72	0.462484	2	29.12	45	54	K	LLDDFRKELK	K		RN2.2633.2633.2.dta	30020129	NP_831760.1	putative murein endopeptidase
Rex18	Mutant Rex	anaerobiosis	1	F059500	2061	911.939	2	1821.86	1821.86	-0.0631221	0	69.73	69	84	K	TPSYSVYDSNHNLIGR	Y		RN2.2634.2634.2.dta	30023390	NP_835021.1	hypothetical protein BC5360
Rex18	Mutant Rex	anaerobiosis	1	F059500	533	414.24	3	1239.7	1239.7	0.763896	1	43.71	350	359	K	KVLNEINWPK	G		RN2.2635.2635.3.dta	30020129	NP_831760.1	putative murein endopeptidase
Rex18	Mutant Rex	anaerobiosis	1	F059500	270	543.778	2	1085.54	1085.54	1.20769	0	46.87	267	276	R	TGYVSADFVK	F		RN2.2637.2637.2.dta	30020092	NP_831723.1	enterotoxin
Rex18	Mutant Rex	anaerobiosis	1	F059500	1833	581.998	3	1742.97	1742.97	0.477919	1	65.82	146	161	K	TAYVHVPYLTGKAPVK	V		RN2.2638.2638.3.dta	30018972	NP_830603.1	enterotoxin / cell-wall binding protein
Rex18	Mutant Rex	anaerobiosis	1	F059500	608	638.867	2	1275.72	1275.72	0.619259	2	34.36	45	54	K	LLDDFRKELK	K		RN2.2640.2640.2.dta	30020129	NP_831760.1	putative murein endopeptidase
Rex18	Mutant Rex	anaerobiosis	1	F059500	2064	911.94	2	1821.87	1821.86	0.595544	0	65.14	69	84	K	TPSYSVYDSNHNLIGR	Y		RN2.2641.2641.2.dta	30023390	NP_835021.1	hypothetical protein BC5360
Rex18	Mutant Rex	anaerobiosis	1	F059500	536	414.24	3	1239.7	1239.7	1.48988	1	41.13	350	359	K	KVLNEINWPK	G		RN2.2642.2642.3.dta	30020129	NP_831760.1	putative murein endopeptidase
Rex18	Mutant Rex	anaerobiosis	1	F059500	162	483.743	2	965.471	965.471	0.929081	0	40.19	339	346	R	AYLDDLEK	Q		RN2.2643.2643.2.dta	30021216	NP_832847.1	hemolysin BL lytic component L2
Rex18	Mutant Rex	anaerobiosis	1	F059500	271	543.778	2	1085.54	1085.54	1.76042	0	46.57	267	276	R	TGYVSADFVK	F		RN2.2645.2645.2.dta	30020092	NP_831723.1	enterotoxin
Rex18	Mutant Rex	anaerobiosis	1	F059500	1834	581.999	3	1742.97	1742.97	1.33852	1	48.28	146	161	K	TAYVHVPYLTGKAPVK	V		RN2.2646.2646.3.dta	30018972	NP_830603.1	enterotoxin / cell-wall binding protein
Rex18	Mutant Rex	anaerobiosis	1	F059500	1835	436.751	4	1742.97	1742.97	1.46703	1	26.69	146	161	K	TAYVHVPYLTGKAPVK	V		RN2.2647.2647.4.dta	30018972	NP_830603.1	enterotoxin / cell-wall binding protein
Rex18	Mutant Rex	anaerobiosis	1	F059500	161	483.743	2	965.471	965.471	0.929081	0	37.07	339	346	R	AYLDDLEK	Q		RN2.2648.2648.2.dta	30021216	NP_832847.1	hemolysin BL lytic component L2
Rex18	Mutant Rex	anaerobiosis	1	F059500	2784	677.349	3	2029.02	2029.02	1.00048	1	33.74	53	70	K	LLNGNKIDVQNTENGWSK	I		RN2.2649.2649.3.dta	30023271	NP_834902.1	enterotoxin / cell-wall binding protein
Rex18	Mutant Rex	anaerobiosis	1	F059500	2783	677.348	3	2029.02	2029.02	0.261209	1	67.58	53	70	K	LLNGNKIDVQNTENGWSK	I		RN2.2653.2653.3.dta	30023271	NP_834902.1	enterotoxin / cell-wall binding protein
Rex18	Mutant Rex	anaerobiosis	1	F059500	1829	436.75	4	1742.97	1742.97	-0.139417	1	28.2	146	161	K	TAYVHVPYLTGKAPVK	V		RN2.2655.2655.4.dta	30018972	NP_830603.1	enterotoxin / cell-wall binding protein
Rex18	Mutant Rex	anaerobiosis	1	F059500	2786	1015.52	2	2029.03	2029.02	1.28436	1	97.79	53	70	K	LLNGNKIDVQNTENGWSK	I		RN2.2662.2662.2.dta	30023271	NP_834902.1	enterotoxin / cell-wall binding protein
Rex18	Mutant Rex	anaerobiosis	1	F059500	262	537.296	2	1072.58	1072.58	0.775702	0	43.83	153	161	R	QINELTDLK	L		RN2.2663.2663.2.dta	30021216	NP_832847.1	hemolysin BL lytic component L2
Rex18	Mutant Rex	anaerobiosis	1	F059500	147	464.759	2	927.503	927.503	0.754715	0	21.5	576	583	K	VNQVIEVQ	-		RN2.2667.2667.2.dta	30023381	NP_835012.1	bacillolysin
Rex18	Mutant Rex	anaerobiosis	1	F059500	2785	1015.52	2	2029.03	2029.02	1.28436	1	108.83	53	70	K	LLNGNKIDVQNTENGWSK	I		RN2.2670.2670.2.dta	30023271	NP_834902.1	enterotoxin / cell-wall binding protein
Rex18	Mutant Rex	anaerobiosis	1	F059500	263	537.296	2	1072.58	1072.58	0.962169	0	41.98	153	161	R	QINELTDLK	L		RN2.2671.2671.2.dta	30021216	NP_832847.1	hemolysin BL lytic component L2
Rex18	Mutant Rex	anaerobiosis	1	F059500	2797	509.258	4	2033	2033	1.02361	2	25.06	404	422	K	GNKIDVLMPDKGSSSSWGR	K		RN2.2672.2672.4.dta	30018972	NP_830603.1	enterotoxin / cell-wall binding protein
Rex18	Mutant Rex	anaerobiosis	1	F059500	2794	678.674	3	2033	2033	0.667486	2	44.94	404	422	K	GNKIDVLMPDKGSSSSWGR	K		RN2.2677.2677.3.dta	30018972	NP_830603.1	enterotoxin / cell-wall binding protein
Rex18	Mutant Rex	anaerobiosis	1	F059500	2796	509.258	4	2033	2033	1.02361	2	50.92	404	422	K	GNKIDVLMPDKGSSSSWGR	K		RN2.2679.2679.4.dta	30018972	NP_830603.1	enterotoxin / cell-wall binding protein
Rex18	Mutant Rex	anaerobiosis	1	F059500	1801	580.956	3	1739.85	1739.84	1.02078	0	60.12	420	435	R	VLTAMGHDLTANPNMR	I		RN2.2680.2680.3.dta	30021068	NP_832699.1	enterotoxin / cell-wall binding protein
Rex18	Mutant Rex	anaerobiosis	1	F059500	374	574.83	2	1147.65	1147.64	1.04213	0	22.94	168	178	K	SLTTGTLTNLK	D		RN2.2681.2681.2.dta	30019804	NP_831435.1	flagellin
Rex18	Mutant Rex	anaerobiosis	1	F059500	179	495.224	2	988.433	988.432	0.853877	0	54.18	140	148	K	ADFMSAYGK	L		RN2.2683.2683.2.dta	30019951	NP_831582.1	non-hemolytic enterotoxin lytic component L2
Rex18	Mutant Rex	anaerobiosis	1	F059500	2793	678.674	3	2033	2033	0.224791	2	51.58	404	422	K	GNKIDVLMPDKGSSSSWGR	K		RN2.2686.2686.3.dta	30018972	NP_830603.1	enterotoxin / cell-wall binding protein
Rex18	Mutant Rex	anaerobiosis	1	F059500	1800	580.956	3	1739.85	1739.84	0.675922	0	47.7	420	435	R	VLTAMGHDLTANPNMR	I		RN2.2687.2687.3.dta	30021068	NP_832699.1	enterotoxin / cell-wall binding protein
Rex18	Mutant Rex	anaerobiosis	1	F059500	1799	870.93	2	1739.85	1739.84	0.547175	0	87.8	420	435	R	VLTAMGHDLTANPNMR	I		RN2.2688.2688.2.dta	30021068	NP_832699.1	enterotoxin / cell-wall binding protein
Rex18	Mutant Rex	anaerobiosis	1	F059500	661	652.786	2	1303.56	1303.56	0.325264	0	73.11	154	165	K	GAEDSFSSTFEK	N		RN2.2689.2689.2.dta	30021854	NP_833485.1	1-phosphatidylinositol phosphodiesterase precursor
Rex18	Mutant Rex	anaerobiosis	1	F059500	178	495.224	2	988.433	988.432	0.449196	0	59.36	140	148	K	ADFMSAYGK	L		RN2.2690.2690.2.dta	30019951	NP_831582.1	non-hemolytic enterotoxin lytic component L2
Rex18	Mutant Rex	anaerobiosis	1	F059500	662	652.786	2	1303.56	1303.56	0.785543	0	71.83	154	165	K	GAEDSFSSTFEK	N		RN2.2694.2694.2.dta	30021854	NP_833485.1	1-phosphatidylinositol phosphodiesterase precursor
Rex18	Mutant Rex	anaerobiosis	1	F059500	1798	870.93	2	1739.85	1739.84	0.547175	0	94.32	420	435	R	VLTAMGHDLTANPNMR	I		RN2.2695.2695.2.dta	30021068	NP_832699.1	enterotoxin / cell-wall binding protein
Rex18	Mutant Rex	anaerobiosis	1	F059500	1492	821.917	2	1641.82	1641.81	4.59066	0	112.91	80	97	K	GFPQGGPVDGQIASAGGK	F		RN2.2697.2697.2.dta	30020919	NP_832550.1	chitin binding protein
Rex18	Mutant Rex	anaerobiosis	1	F059500	373	574.83	2	1147.65	1147.64	0.519324	0	22.22	168	178	K	SLTTGTLTNLK	D		RN2.2698.2698.2.dta	30019804	NP_831435.1	flagellin
Rex18	Mutant Rex	anaerobiosis	1	F059500	1491	821.914	2	1641.81	1641.81	0.936161	0	75.78	80	97	K	GFPQGGPVDGQIASAGGK	F		RN2.2702.2702.2.dta	30020919	NP_832550.1	chitin binding protein
Rex18	Mutant Rex	anaerobiosis	1	F059500	2795	1017.51	2	2033	2033	0.70487	2	79.44	404	422	K	GNKIDVLMPDKGSSSSWGR	K		RN2.2707.2707.2.dta	30018972	NP_830603.1	enterotoxin / cell-wall binding protein
Rex18	Mutant Rex	anaerobiosis	1	F059500	1599	839.972	2	1677.93	1677.93	0.0977395	2	61.35	392	405	R	YKEDLNLIKNSITK	L		RN2.2712.2712.2.dta	30021216	NP_832847.1	hemolysin BL lytic component L2
Rex18	Mutant Rex	anaerobiosis	1	F059500	2449	647.305	3	1938.89	1938.89	-0.244469	1	31.15	493	508	K	VMDKEMNSFENAQLQR	V		RN2.2717.2717.3.dta	30021049	NP_832680.1	phosphoglycerol transferase
Rex18	Mutant Rex	anaerobiosis	1	F059500	214	517.798	2	1033.58	1033.58	0.24478	0	59.98	111	119	K	VYGQDLIVK	V		RN2.2721.2721.2.dta	30023381	NP_835012.1	bacillolysin
Rex18	Mutant Rex	anaerobiosis	1	F059500	1271	783.904	2	1565.79	1565.79	0.339764	0	74.12	199	213	K	LGTVEQDTVVSAYGK	L		RN2.2723.2723.2.dta	30018742	NP_830373.1	collagenase
Rex18	Mutant Rex	anaerobiosis	1	F059500	213	517.798	2	1033.58	1033.58	-0.335726	0	64.9	111	119	K	VYGQDLIVK	V		RN2.2726.2726.2.dta	30023381	NP_835012.1	bacillolysin
Rex18	Mutant Rex	anaerobiosis	1	F059500	743	670.854	2	1339.69	1339.69	0.481454	0	54.16	130	140	K	MQVIIDELAHR	G	Oxidation (M) [1]	RN2.2728.2728.2.dta	30018742	NP_830373.1	collagenase
Rex18	Mutant Rex	anaerobiosis	1	F059500	1272	783.905	2	1565.8	1565.79	1.48934	0	102.29	199	213	K	LGTVEQDTVVSAYGK	L		RN2.2731.2731.2.dta	30018742	NP_830373.1	collagenase
Rex18	Mutant Rex	anaerobiosis	1	F059500	745	447.572	3	1339.69	1339.69	1.76832	0	57.87	130	140	K	MQVIIDELAHR	G	Oxidation (M) [1]	RN2.2734.2734.3.dta	30018742	NP_830373.1	collagenase
Rex18	Mutant Rex	anaerobiosis	1	F059500	4631	686.854	4	2743.39	2743.38	3.50881	2	30.09	188	212	R	TFGSHKETLQSILKNQGADVEADQK	R		RN2.2735.2735.4.dta	30021213	NP_832844.1	hemolysin BL binding component precursor
Rex18	Mutant Rex	anaerobiosis	1	F059500	744	670.854	2	1339.69	1339.69	1.37718	0	62.6	130	140	K	MQVIIDELAHR	G	Oxidation (M) [1]	RN2.2736.2736.2.dta	30018742	NP_830373.1	collagenase
Rex18	Mutant Rex	anaerobiosis	1	F059500	457	601.836	2	1201.66	1201.66	1.3498	0	57.29	354	364	K	TDVVTLQEGIK	I		RN2.2737.2737.2.dta	30021213	NP_832844.1	hemolysin BL binding component precursor
Rex18	Mutant Rex	anaerobiosis	1	F059500	742	447.571	3	1339.69	1339.69	0.424725	0	52.42	130	140	K	MQVIIDELAHR	G	Oxidation (M) [1]	RN2.2740.2740.3.dta	30018742	NP_830373.1	collagenase
Rex18	Mutant Rex	anaerobiosis	1	F059500	190	498.756	2	995.498	995.498	0.508288	1	26.18	428	435	K	HFLGYGRF	-		RN2.2742.2742.2.dta	30023229	NP_834860.1	N-acetylmuramoyl-L-alanine amidase
Rex18	Mutant Rex	anaerobiosis	1	F059500	2831	683.01	3	2046.01	2046.01	1.4956	1	28.27	323	340	K	ALEEQMNSINSVNDKLNK	G		RN2.2743.2743.3.dta	30021625	NP_833256.1	hemolysin II
Rex18	Mutant Rex	anaerobiosis	1	F059500	456	601.835	2	1201.66	1201.66	0.351182	0	59.73	354	364	K	TDVVTLQEGIK	I		RN2.2744.2744.2.dta	30021213	NP_832844.1	hemolysin BL binding component precursor
Rex18	Mutant Rex	anaerobiosis	1	F059500	191	498.757	2	995.498	995.498	0.709193	1	27.58	428	435	K	HFLGYGRF	-		RN2.2750.2750.2.dta	30023229	NP_834860.1	N-acetylmuramoyl-L-alanine amidase
Rex18	Mutant Rex	anaerobiosis	1	F059500	3442	570.269	4	2277.05	2277.05	0.743946	0	26.11	324	342	R	QQGYHTSVFHANNATFWNR	N		RN2.2751.2751.4.dta	30023264	NP_834895.1	phosphoglycerol transferase
Rex18	Mutant Rex	anaerobiosis	1	F059500	2253	624.323	3	1869.95	1869.95	0.295195	1	48.46	79	95	K	VQLNSGKEAFISADYTK	D		RN2.2753.2753.3.dta	30018972	NP_830603.1	enterotoxin / cell-wall binding protein
Rex18	Mutant Rex	anaerobiosis	1	F059500	2255	624.324	3	1869.95	1869.95	1.09736	1	54.57	79	95	K	VQLNSGKEAFISADYTK	D		RN2.2757.2757.3.dta	30018972	NP_830603.1	enterotoxin / cell-wall binding protein
Rex18	Mutant Rex	anaerobiosis	1	F059500	535	620.857	2	1239.7	1239.7	1.0672	1	47.31	350	359	K	KVLNEINWPK	G		RN2.2758.2758.2.dta	30020129	NP_831760.1	putative murein endopeptidase
Rex18	Mutant Rex	anaerobiosis	1	F059500	3441	570.269	4	2277.05	2277.05	0.743946	0	28.38	324	342	R	QQGYHTSVFHANNATFWNR	N		RN2.2759.2759.4.dta	30023264	NP_834895.1	phosphoglycerol transferase
Rex18	Mutant Rex	anaerobiosis	1	F059500	534	620.857	2	1239.7	1239.7	0.905866	1	46.2	350	359	K	KVLNEINWPK	G		RN2.2765.2765.2.dta	30020129	NP_831760.1	putative murein endopeptidase
Rex18	Mutant Rex	anaerobiosis	1	F059500	2254	935.981	2	1869.95	1869.95	0.335838	1	103.52	79	95	K	VQLNSGKEAFISADYTK	D		RN2.2766.2766.2.dta	30018972	NP_830603.1	enterotoxin / cell-wall binding protein
Rex18	Mutant Rex	anaerobiosis	1	F059500	1489	821.913	2	1641.81	1641.81	-0.0383723	0	52.08	80	97	K	GFPQGGPVDGQIASAGGK	F		RN2.2767.2767.2.dta	30020919	NP_832550.1	chitin binding protein
Rex18	Mutant Rex	anaerobiosis	1	F059500	600	637.342	2	1272.67	1272.67	1.01362	0	87.4	47	59	K	NASGIDTGIANLK	Y		RN2.2768.2768.2.dta	30023138	NP_834769.1	perfringolysin O precursor
Rex18	Mutant Rex	anaerobiosis	1	F059500	599	637.341	2	1272.67	1272.67	0.385018	0	97.43	47	59	K	NASGIDTGIANLK	Y		RN2.2774.2774.2.dta	30023138	NP_834769.1	perfringolysin O precursor
Rex18	Mutant Rex	anaerobiosis	1	F059500	2421	967.995	2	1933.98	1933.98	-1.79319	1	92.67	244	260	K	INYAGQTAYISKDYVTK	G		RN2.2775.2775.2.dta	30023266	NP_834897.1	N-acetylmuramoyl-L-alanine amidase
Rex18	Mutant Rex	anaerobiosis	1	F059500	1490	821.913	2	1641.81	1641.81	-0.0383723	0	70.88	80	97	K	GFPQGGPVDGQIASAGGK	F		RN2.2776.2776.2.dta	30020919	NP_832550.1	chitin binding protein
Rex18	Mutant Rex	anaerobiosis	1	F059500	2252	935.981	2	1869.95	1869.95	0.121929	1	92.7	79	95	K	VQLNSGKEAFISADYTK	D		RN2.2777.2777.2.dta	30018972	NP_830603.1	enterotoxin / cell-wall binding protein
Rex18	Mutant Rex	anaerobiosis	1	F059500	1946	596.293	3	1785.86	1785.86	0.358371	0	24.29	14	27	K	NQLMDLNVQQQYHR	N		RN2.2782.2782.3.dta	30019784	NP_831415.1	flagellar hook-associated protein FlgL
Rex18	Mutant Rex	anaerobiosis	1	F059500	2420	967.994	2	1933.97	1933.98	-2.20685	1	79.48	244	260	K	INYAGQTAYISKDYVTK	G		RN2.2784.2784.2.dta	30023266	NP_834897.1	N-acetylmuramoyl-L-alanine amidase
Rex18	Mutant Rex	anaerobiosis	1	F059500	1947	893.937	2	1785.86	1785.86	0.456923	0	96.2	14	27	K	NQLMDLNVQQQYHR	N		RN2.2785.2785.2.dta	30019784	NP_831415.1	flagellar hook-associated protein FlgL
Rex18	Mutant Rex	anaerobiosis	1	F059500	1948	596.294	3	1785.86	1785.86	1.03032	0	25.99	14	27	K	NQLMDLNVQQQYHR	N		RN2.2787.2787.3.dta	30019784	NP_831415.1	flagellar hook-associated protein FlgL
Rex18	Mutant Rex	anaerobiosis	1	F059500	1949	893.937	2	1785.86	1785.86	1.24086	0	92.54	14	27	K	NQLMDLNVQQQYHR	N		RN2.2788.2788.2.dta	30019784	NP_831415.1	flagellar hook-associated protein FlgL
Rex18	Mutant Rex	anaerobiosis	1	F059500	474	605.383	2	1208.75	1208.75	1.01427	1	45.12	282	291	K	QKELLPLIQK	L		RN2.2791.2791.2.dta	30019951	NP_831582.1	non-hemolytic enterotoxin lytic component L2
Rex18	Mutant Rex	anaerobiosis	1	F059500	477	605.383	2	1208.75	1208.75	1.51065	1	45.79	282	291	K	QKELLPLIQK	L		RN2.2796.2796.2.dta	30019951	NP_831582.1	non-hemolytic enterotoxin lytic component L2
Rex18	Mutant Rex	anaerobiosis	1	F059500	3694	592.346	4	2365.36	2365.35	1.48308	2	31.2	146	167	K	TAYVHVPYLTGKAPVKVQPVAK	V		RN2.2797.2797.4.dta	30018972	NP_830603.1	enterotoxin / cell-wall binding protein
Rex18	Mutant Rex	anaerobiosis	1	F059500	472	403.924	3	1208.75	1208.75	0.785936	1	29.79	282	291	K	QKELLPLIQK	L		RN2.2799.2799.3.dta	30019951	NP_831582.1	non-hemolytic enterotoxin lytic component L2
Rex18	Mutant Rex	anaerobiosis	1	F059500	613	639.813	2	1277.61	1277.61	0.848459	0	55.48	104	113	K	LIDLNQEMMR	Y	Oxidation (M) [8]	RN2.2800.2800.2.dta	30019951	NP_831582.1	non-hemolytic enterotoxin lytic component L2
Rex18	Mutant Rex	anaerobiosis	1	F059500	1420	542.644	3	1624.91	1624.91	0.251091	2	37.68	139	152	K	RKPLNISIDLPGMR	K	Oxidation (M) [13]	RN2.2801.2801.3.dta	30023138	NP_834769.1	perfringolysin O precursor
Rex18	Mutant Rex	anaerobiosis	1	F059500	3695	592.346	4	2365.36	2365.35	1.48308	2	37.13	146	167	K	TAYVHVPYLTGKAPVKVQPVAK	V		RN2.2804.2804.4.dta	30018972	NP_830603.1	enterotoxin / cell-wall binding protein
Rex18	Mutant Rex	anaerobiosis	1	F059500	476	403.924	3	1208.75	1208.75	1.28232	1	36.64	282	291	K	QKELLPLIQK	L		RN2.2805.2805.3.dta	30019951	NP_831582.1	non-hemolytic enterotoxin lytic component L2
Rex18	Mutant Rex	anaerobiosis	1	F059500	215	517.798	2	1033.58	1033.58	0.24478	0	60.96	111	119	K	VYGQDLIVK	V		RN2.2806.2806.2.dta	30023381	NP_835012.1	bacillolysin
Rex18	Mutant Rex	anaerobiosis	1	F059500	1419	542.643	3	1624.91	1624.91	0.0664653	2	32.25	139	152	K	RKPLNISIDLPGMR	K	Oxidation (M) [13]	RN2.2807.2807.3.dta	30023138	NP_834769.1	perfringolysin O precursor
Rex18	Mutant Rex	anaerobiosis	1	F059500	28	332.195	2	662.376	662.375	1.04925	0	35.15	96	100	R	IFDIR	G		RN2.2809.2809.2.dta	30021854	NP_833485.1	1-phosphatidylinositol phosphodiesterase precursor
Rex18	Mutant Rex	anaerobiosis	1	F059500	31	332.195	2	662.376	662.375	1.65314	0	35.07	96	100	R	IFDIR	G		RN2.2814.2814.2.dta	30021854	NP_833485.1	1-phosphatidylinositol phosphodiesterase precursor
Rex18	Mutant Rex	anaerobiosis	1	F059500	614	639.813	2	1277.61	1277.61	1.16154	0	34.08	104	113	K	LIDLNQEMMR	Y	Oxidation (M) [8]	RN2.2815.2815.2.dta	30019951	NP_831582.1	non-hemolytic enterotoxin lytic component L2
Rex18	Mutant Rex	anaerobiosis	1	F059500	216	517.798	2	1033.58	1033.58	1.01879	0	51.66	111	119	K	VYGQDLIVK	V		RN2.2816.2816.2.dta	30023381	NP_835012.1	bacillolysin
Rex18	Mutant Rex	anaerobiosis	1	F059500	160	483.743	2	965.471	965.471	0.307622	0	36.36	339	346	R	AYLDDLEK	Q		RN2.2817.2817.2.dta	30021216	NP_832847.1	hemolysin BL lytic component L2
Rex18	Mutant Rex	anaerobiosis	1	F059500	483	609.331	2	1216.65	1216.65	1.87072	0	46.67	40	51	K	VGNYALGPEGLK	K		RN2.2820.2820.2.dta	30021215	NP_832846.1	hemolysin BL lytic component L1
Rex18	Mutant Rex	anaerobiosis	1	F059500	975	480.602	3	1438.78	1438.78	0.885471	1	54.87	108	119	K	NYKVYGQDLIVK	V		RN2.2824.2824.3.dta	30023381	NP_835012.1	bacillolysin
Rex18	Mutant Rex	anaerobiosis	1	F059500	482	609.331	2	1216.65	1216.65	1.70633	0	62.27	40	51	K	VGNYALGPEGLK	K		RN2.2828.2828.2.dta	30021215	NP_832846.1	hemolysin BL lytic component L1
Rex18	Mutant Rex	anaerobiosis	1	F059500	1507	822.935	2	1643.85	1643.85	1.83167	0	104.4	235	250	K	EIIEPAAQAGVAAYNK	G		RN2.2830.2830.2.dta	30021216	NP_832847.1	hemolysin BL lytic component L2
Rex18	Mutant Rex	anaerobiosis	1	F059500	3650	1176.07	2	2350.12	2350.12	1.91054	0	93.62	197	219	R	ELTVVATAYTAHPSENGGTYGGR	V		RN2.2833.2833.2.dta	30023271	NP_834902.1	enterotoxin / cell-wall binding protein
Rex18	Mutant Rex	anaerobiosis	1	F059500	1509	822.935	2	1643.86	1643.85	2.19667	0	98.23	235	250	K	EIIEPAAQAGVAAYNK	G		RN2.2835.2835.2.dta	30021216	NP_832847.1	hemolysin BL lytic component L2
Rex18	Mutant Rex	anaerobiosis	1	F059500	3653	784.383	3	2350.13	2350.12	2.85688	0	44.34	197	219	R	ELTVVATAYTAHPSENGGTYGGR	V		RN2.2836.2836.3.dta	30023271	NP_834902.1	enterotoxin / cell-wall binding protein
Rex18	Mutant Rex	anaerobiosis	1	F059500	3652	1176.07	2	2350.13	2350.12	2.76156	0	82.51	197	219	R	ELTVVATAYTAHPSENGGTYGGR	V		RN2.2838.2838.2.dta	30023271	NP_834902.1	enterotoxin / cell-wall binding protein
Rex18	Mutant Rex	anaerobiosis	1	F059500	255	531.304	2	1060.59	1060.59	1.29456	0	36.82	337	346	K	FLTPSLNAAK	N		RN2.2839.2839.2.dta	30021213	NP_832844.1	hemolysin BL binding component precursor
Rex18	Mutant Rex	anaerobiosis	1	F059500	976	480.602	3	1438.78	1438.78	1.30249	1	50.7	108	119	K	NYKVYGQDLIVK	V		RN2.2840.2840.3.dta	30023381	NP_835012.1	bacillolysin
Rex18	Mutant Rex	anaerobiosis	1	F059500	3651	784.382	3	2350.12	2350.12	1.9633	0	61.64	197	219	R	ELTVVATAYTAHPSENGGTYGGR	V		RN2.2843.2843.3.dta	30023271	NP_834902.1	enterotoxin / cell-wall binding protein
Rex18	Mutant Rex	anaerobiosis	1	F059500	254	531.303	2	1060.59	1060.59	0.728838	0	35.71	337	346	K	FLTPSLNAAK	N		RN2.2845.2845.2.dta	30021213	NP_832844.1	hemolysin BL binding component precursor
Rex18	Mutant Rex	anaerobiosis	1	F059500	1503	548.958	3	1643.85	1643.85	0.933782	0	51.97	235	250	K	EIIEPAAQAGVAAYNK	G		RN2.2847.2847.3.dta	30021216	NP_832847.1	hemolysin BL lytic component L2
Rex18	Mutant Rex	anaerobiosis	1	F059500	394	579.296	2	1156.58	1156.58	0.679592	0	76.7	96	106	K	TGFVSGEFVSK	S		RN2.2848.2848.2.dta	30023266	NP_834897.1	N-acetylmuramoyl-L-alanine amidase
Rex18	Mutant Rex	anaerobiosis	1	F059500	1510	548.959	3	1643.86	1643.85	2.39377	0	52.13	235	250	K	EIIEPAAQAGVAAYNK	G		RN2.2851.2851.3.dta	30021216	NP_832847.1	hemolysin BL lytic component L2
Rex18	Mutant Rex	anaerobiosis	1	F059500	395	579.297	2	1156.58	1156.58	2.23591	0	81.44	96	106	K	TGFVSGEFVSK	S		RN2.2852.2852.2.dta	30023266	NP_834897.1	N-acetylmuramoyl-L-alanine amidase
Rex18	Mutant Rex	anaerobiosis	1	F059500	812	688.894	2	1375.77	1375.77	1.54822	1	72.85	111	122	K	VYGQDLIVKVDK	N		RN2.2869.2869.2.dta	30023381	NP_835012.1	bacillolysin
Rex18	Mutant Rex	anaerobiosis	1	F059500	810	459.598	3	1375.77	1375.77	0.766116	1	41.86	111	122	K	VYGQDLIVKVDK	N		RN2.2870.2870.3.dta	30023381	NP_835012.1	bacillolysin
Rex18	Mutant Rex	anaerobiosis	1	F059500	2997	697.046	3	2088.12	2088.11	1.74991	2	41.53	781	799	K	FQVVGQAEDKSAGAVWIKR	-		RN2.2873.2873.3.dta	30018848	NP_830479.1	immune inhibitor A precursor
Rex18	Mutant Rex	anaerobiosis	1	F059500	811	459.598	3	1375.77	1375.77	0.984175	1	38.64	111	122	K	VYGQDLIVKVDK	N		RN2.2877.2877.3.dta	30023381	NP_835012.1	bacillolysin
Rex18	Mutant Rex	anaerobiosis	1	F059500	2998	697.046	3	2088.12	2088.11	2.46826	2	33.5	781	799	K	FQVVGQAEDKSAGAVWIKR	-		RN2.2885.2885.3.dta	30018848	NP_830479.1	immune inhibitor A precursor
Rex18	Mutant Rex	anaerobiosis	1	F059500	1105	747.36	2	1492.71	1492.7	1.14155	0	43.72	113	126	K	EDGSPNYVIGEVSK	V		RN2.2886.2886.2.dta	30021340	NP_832971.1	F0F1 ATP synthase subunit alpha
Rex18	Mutant Rex	anaerobiosis	1	F059500	636	430.57	3	1288.69	1288.69	-0.547844	1	28.17	2	12	M	PLVSMKEMLNK	A		RN2.2892.2892.3.dta	30023366	NP_834997.1	fructose-bisphosphate aldolase
Rex18	Mutant Rex	anaerobiosis	1	F059500	473	605.382	2	1208.75	1208.75	0.848811	1	22.83	282	291	K	QKELLPLIQK	L		RN2.2897.2897.2.dta	30019951	NP_831582.1	non-hemolytic enterotoxin lytic component L2
Rex18	Mutant Rex	anaerobiosis	1	F059500	564	418.894	3	1253.66	1253.66	0.158735	0	28.23	493	503	K	TPMFIHVPGQK	E		RN2.2900.2900.3.dta	30023264	NP_834895.1	phosphoglycerol transferase
Rex18	Mutant Rex	anaerobiosis	1	F059500	2515	653.994	3	1958.96	1958.96	-0.115367	1	42.29	56	74	K	EGGLNVGARNTQDAMSALR	T		RN2.2905.2905.3.dta	30019803	NP_831434.1	flagellin
Rex18	Mutant Rex	anaerobiosis	1	F059500	2514	653.994	3	1958.96	1958.96	-0.26851	1	40.24	56	74	K	EGGLNVGARNTQDAMSALR	T		RN2.2911.2911.3.dta	30019803	NP_831434.1	flagellin
Rex18	Mutant Rex	anaerobiosis	1	F059500	299	555.796	2	1109.58	1109.58	-0.741723	0	25	291	299	K	TVVYEQMLK	E		RN2.2913.2913.2.dta	30020129	NP_831760.1	putative murein endopeptidase
Rex18	Mutant Rex	anaerobiosis	1	F059500	204	508.299	2	1014.58	1014.59	-2.33001	0	44.76	92	100	R	VLLNGFPQK	S		RN2.2915.2915.2.dta	30021628	NP_833259.1	collagen adhesion protein
Rex18	Mutant Rex	anaerobiosis	1	F059500	300	555.797	2	1109.58	1109.58	-0.561474	0	31.44	291	299	K	TVVYEQMLK	E		RN2.2918.2918.2.dta	30020129	NP_831760.1	putative murein endopeptidase
Rex18	Mutant Rex	anaerobiosis	1	F059500	205	508.299	2	1014.58	1014.59	-1.93576	0	51.4	92	100	R	VLLNGFPQK	S		RN2.2919.2919.2.dta	30021628	NP_833259.1	collagen adhesion protein
Rex18	Mutant Rex	anaerobiosis	1	F059500	1598	560.317	3	1677.93	1677.93	-0.722319	2	30.08	392	405	R	YKEDLNLIKNSITK	L		RN2.2920.2920.3.dta	30021216	NP_832847.1	hemolysin BL lytic component L2
Rex18	Mutant Rex	anaerobiosis	1	F059500	2476	650.029	3	1947.06	1947.06	0.00616313	2	42.2	163	180	K	AIDTKSLTTGTLTNLKDR	A		RN2.2925.2925.3.dta	30019804	NP_831435.1	flagellin
Rex18	Mutant Rex	anaerobiosis	1	F059500	189	498.756	2	995.497	995.498	-0.898043	1	23.9	428	435	K	HFLGYGRF	-		RN2.2930.2930.2.dta	30023229	NP_834860.1	N-acetylmuramoyl-L-alanine amidase
Rex18	Mutant Rex	anaerobiosis	1	F059500	4174	860.101	3	2577.28	2577.28	0.996012	0	41.51	35	59	K	AATTVQASASNNSSYTVNTSVLHVR	A		RN2.2936.2936.3.dta	30023266	NP_834897.1	N-acetylmuramoyl-L-alanine amidase
Rex18	Mutant Rex	anaerobiosis	1	F059500	4175	860.101	3	2577.28	2577.28	1.46162	0	47.75	35	59	K	AATTVQASASNNSSYTVNTSVLHVR	A		RN2.2944.2944.3.dta	30023266	NP_834897.1	N-acetylmuramoyl-L-alanine amidase
Rex18	Mutant Rex	anaerobiosis	1	F059500	350	566.788	2	1131.56	1131.56	1.0649	0	44.63	112	120	K	FNSYYPTLK	S		RN2.2945.2945.2.dta	30021216	NP_832847.1	hemolysin BL lytic component L2
Rex18	Mutant Rex	anaerobiosis	1	F059500	635	645.339	2	1288.66	1288.66	1.52949	0	83.24	544	556	K	SIISGLSSDPASR	Y		RN2.2946.2946.2.dta	30018742	NP_830373.1	collagenase
Rex18	Mutant Rex	anaerobiosis	1	F059500	2141	614.98	3	1841.92	1841.92	1.54622	1	37.46	89	104	K	IVDADEYVKYNVASTR	Y		RN2.2947.2947.3.dta	30020129	NP_831760.1	putative murein endopeptidase
Rex18	Mutant Rex	anaerobiosis	1	F059500	345	566.788	2	1131.56	1131.56	0.357913	0	50.13	112	120	K	FNSYYPTLK	S		RN2.2951.2951.2.dta	30021216	NP_832847.1	hemolysin BL lytic component L2
Rex18	Mutant Rex	anaerobiosis	1	F059500	2136	614.98	3	1841.92	1841.92	0.406099	1	29.97	89	104	K	IVDADEYVKYNVASTR	Y		RN2.2952.2952.3.dta	30020129	NP_831760.1	putative murein endopeptidase
Rex18	Mutant Rex	anaerobiosis	1	F059500	634	645.339	2	1288.66	1288.66	0.753495	0	82.17	544	556	K	SIISGLSSDPASR	Y		RN2.2953.2953.2.dta	30018742	NP_830373.1	collagenase
Rex18	Mutant Rex	anaerobiosis	1	F059500	2140	921.966	2	1841.92	1841.92	1.15315	1	88.38	89	104	K	IVDADEYVKYNVASTR	Y		RN2.2955.2955.2.dta	30020129	NP_831760.1	putative murein endopeptidase
Rex18	Mutant Rex	anaerobiosis	1	F059500	1334	796.908	2	1591.8	1591.8	0.991959	0	53.09	2	14	M	PVPTTYEFQQQVR	Q		RN2.2956.2956.2.dta	30020036	NP_831667.1	Phage protein
Rex18	Mutant Rex	anaerobiosis	1	F059500	3374	749.745	3	2246.21	2246.21	1.02884	2	23.56	167	187	K	KITTANLTTLADRGTAETEIK	A		RN2.2957.2957.3.dta	30019805	NP_831436.1	flagellin
Rex18	Mutant Rex	anaerobiosis	1	F059500	3292	742.048	3	2223.12	2223.12	0.361654	2	59.03	293	313	K	SKQGEIAAAAAAKTQEYDLMK	V		RN2.2959.2959.3.dta	30021216	NP_832847.1	hemolysin BL lytic component L2
Rex18	Mutant Rex	anaerobiosis	1	F059500	2137	921.966	2	1841.92	1841.92	0.827399	1	106.13	89	104	K	IVDADEYVKYNVASTR	Y		RN2.2962.2962.2.dta	30020129	NP_831760.1	putative murein endopeptidase
Rex18	Mutant Rex	anaerobiosis	1	F059500	3373	749.745	3	2246.21	2246.21	0.361052	2	38.07	167	187	K	KITTANLTTLADRGTAETEIK	A		RN2.2963.2963.3.dta	30019805	NP_831436.1	flagellin
Rex18	Mutant Rex	anaerobiosis	1	F059500	953	712.376	2	1422.74	1422.74	0.4653	0	61.46	47	58	K	EGVNSHLWIVNR	A		RN2.2964.2964.2.dta	30018852	NP_830483.1	phospholipase C
Rex18	Mutant Rex	anaerobiosis	1	F059500	3293	742.048	3	2223.12	2223.12	0.76649	2	75.95	293	313	K	SKQGEIAAAAAAKTQEYDLMK	V		RN2.2968.2968.3.dta	30021216	NP_832847.1	hemolysin BL lytic component L2
Rex18	Mutant Rex	anaerobiosis	1	F059500	955	712.376	2	1422.74	1422.74	0.746449	0	69.93	47	58	K	EGVNSHLWIVNR	A		RN2.2969.2969.2.dta	30018852	NP_830483.1	phospholipase C
Rex18	Mutant Rex	anaerobiosis	1	F059500	29	332.195	2	662.376	662.375	1.3512	0	34.98	96	100	R	IFDIR	G		RN2.2972.2972.2.dta	30021854	NP_833485.1	1-phosphatidylinositol phosphodiesterase precursor
Rex18	Mutant Rex	anaerobiosis	1	F059500	5585	848.909	4	3391.61	3391.6	1.41703	1	37.97	186	219	K	AAETNTPSGGRELTVVATAYTAHPSENGGTYGGR	V		RN2.2976.2976.4.dta	30023271	NP_834902.1	enterotoxin / cell-wall binding protein
Rex18	Mutant Rex	anaerobiosis	1	F059500	3111	714.7	3	2141.08	2141.08	0.167206	1	31.71	248	266	K	VLNVTGAENGWYKINHNGR	T		RN2.2979.2979.3.dta	30020092	NP_831723.1	enterotoxin
Rex18	Mutant Rex	anaerobiosis	1	F059500	210	517.288	2	1032.56	1032.56	1.03529	0	50.01	54	63	K	ALQDAGLFAK	A		RN2.2980.2980.2.dta	30021213	NP_832844.1	hemolysin BL binding component precursor
Rex18	Mutant Rex	anaerobiosis	1	F059500	3113	536.277	4	2141.08	2141.08	1.62628	1	31.55	248	266	K	VLNVTGAENGWYKINHNGR	T		RN2.2981.2981.4.dta	30020092	NP_831723.1	enterotoxin
Rex18	Mutant Rex	anaerobiosis	1	F059500	5588	848.909	4	3391.61	3391.6	1.77084	1	51.78	186	219	K	AAETNTPSGGRELTVVATAYTAHPSENGGTYGGR	V		RN2.2983.2983.4.dta	30023271	NP_834902.1	enterotoxin / cell-wall binding protein
Rex18	Mutant Rex	anaerobiosis	1	F059500	212	517.288	2	1032.56	1032.56	1.61637	0	60.91	54	63	K	ALQDAGLFAK	A		RN2.2985.2985.2.dta	30021213	NP_832844.1	hemolysin BL binding component precursor
Rex18	Mutant Rex	anaerobiosis	1	F059500	3112	536.277	4	2141.08	2141.08	1.43946	1	40.22	248	266	K	VLNVTGAENGWYKINHNGR	T		RN2.2986.2986.4.dta	30020092	NP_831723.1	enterotoxin
Rex18	Mutant Rex	anaerobiosis	1	F059500	1508	822.935	2	1643.86	1643.85	2.075	0	84.68	235	250	K	EIIEPAAQAGVAAYNK	G		RN2.2987.2987.2.dta	30021216	NP_832847.1	hemolysin BL lytic component L2
Rex18	Mutant Rex	anaerobiosis	1	F059500	3110	714.7	3	2141.08	2141.08	0.167206	1	26.63	248	266	K	VLNVTGAENGWYKINHNGR	T		RN2.2991.2991.3.dta	30020092	NP_831723.1	enterotoxin
Rex18	Mutant Rex	anaerobiosis	1	F059500	1506	822.934	2	1643.85	1643.85	1.58834	0	91.77	235	250	K	EIIEPAAQAGVAAYNK	G		RN2.2992.2992.2.dta	30021216	NP_832847.1	hemolysin BL lytic component L2
Rex18	Mutant Rex	anaerobiosis	1	F059500	30	332.195	2	662.376	662.375	1.3512	0	25.11	96	100	R	IFDIR	G		RN2.2994.2994.2.dta	30021854	NP_833485.1	1-phosphatidylinositol phosphodiesterase precursor
Rex18	Mutant Rex	anaerobiosis	1	F059500	589	634.304	2	1266.59	1266.59	1.11875	0	43.63	226	236	K	QLESDGFNVMK	G		RN2.2998.2998.2.dta	30021214	NP_832845.1	hemolysin BL binding component precursor
Rex18	Mutant Rex	anaerobiosis	1	F059500	3471	763.736	3	2288.19	2288.19	-0.162574	2	41.54	64	84	K	TIQGLDKSVQENAAKLDETTK	K		RN2.2999.2999.3.dta	30023229	NP_834860.1	N-acetylmuramoyl-L-alanine amidase
Rex18	Mutant Rex	anaerobiosis	1	F059500	764	450.247	3	1347.72	1347.72	0.135785	0	32.72	146	157	K	TAYVHVPYLTGK	A		RN2.3000.3000.3.dta	30018972	NP_830603.1	enterotoxin / cell-wall binding protein
Rex18	Mutant Rex	anaerobiosis	1	F059500	592	634.304	2	1266.59	1266.59	1.75037	0	52.15	226	236	K	QLESDGFNVMK	G		RN2.3002.3002.2.dta	30021214	NP_832845.1	hemolysin BL binding component precursor
Rex18	Mutant Rex	anaerobiosis	1	F059500	303	555.798	2	1109.58	1109.58	2.3225	0	44.65	291	299	K	TVVYEQMLK	E		RN2.3003.3003.2.dta	30020129	NP_831760.1	putative murein endopeptidase
Rex18	Mutant Rex	anaerobiosis	1	F059500	1511	822.935	2	1643.86	1643.85	2.68333	0	55.9	235	250	K	EIIEPAAQAGVAAYNK	G		RN2.3004.3004.2.dta	30021216	NP_832847.1	hemolysin BL lytic component L2
Rex18	Mutant Rex	anaerobiosis	1	F059500	349	566.788	2	1131.56	1131.56	1.0649	0	50.61	112	120	K	FNSYYPTLK	S		RN2.3007.3007.2.dta	30021216	NP_832847.1	hemolysin BL lytic component L2
Rex18	Mutant Rex	anaerobiosis	1	F059500	302	555.798	2	1109.58	1109.58	1.60151	0	30.94	291	299	K	TVVYEQMLK	E		RN2.3008.3008.2.dta	30020129	NP_831760.1	putative murein endopeptidase
Rex18	Mutant Rex	anaerobiosis	1	F059500	3472	763.736	3	2288.19	2288.19	0.755183	2	35.54	64	84	K	TIQGLDKSVQENAAKLDETTK	K		RN2.3009.3009.3.dta	30023229	NP_834860.1	N-acetylmuramoyl-L-alanine amidase
Rex18	Mutant Rex	anaerobiosis	1	F059500	765	450.247	3	1347.72	1347.72	0.580982	0	48.88	146	157	K	TAYVHVPYLTGK	A		RN2.3010.3010.3.dta	30018972	NP_830603.1	enterotoxin / cell-wall binding protein
Rex18	Mutant Rex	anaerobiosis	1	F059500	348	566.788	2	1131.56	1131.56	1.0649	0	55.72	112	120	K	FNSYYPTLK	S		RN2.3015.3015.2.dta	30021216	NP_832847.1	hemolysin BL lytic component L2
Rex18	Mutant Rex	anaerobiosis	1	F059500	1505	822.934	2	1643.85	1643.85	0.980015	0	47.25	235	250	K	EIIEPAAQAGVAAYNK	G		RN2.3018.3018.2.dta	30021216	NP_832847.1	hemolysin BL lytic component L2
Rex18	Mutant Rex	anaerobiosis	1	F059500	3531	770.727	3	2309.16	2309.15	1.87991	1	43.77	335	356	R	VVATAYTADPLENGYKAGDQVK	S		RN2.3021.3021.3.dta	30018972	NP_830603.1	enterotoxin / cell-wall binding protein
Rex18	Mutant Rex	anaerobiosis	1	F059500	3532	1155.59	2	2309.16	2309.15	2.38919	1	97.19	335	356	R	VVATAYTADPLENGYKAGDQVK	S		RN2.3024.3024.2.dta	30018972	NP_830603.1	enterotoxin / cell-wall binding protein
Rex18	Mutant Rex	anaerobiosis	1	F059500	442	597.279	2	1192.54	1192.54	2.03264	0	40.12	95	103	R	EWIDEYNPK	L		RN2.3027.3027.2.dta	30019951	NP_831582.1	non-hemolytic enterotoxin lytic component L2
Rex18	Mutant Rex	anaerobiosis	1	F059500	3530	770.727	3	2309.16	2309.15	1.87991	1	52.46	335	356	R	VVATAYTADPLENGYKAGDQVK	S		RN2.3029.3029.3.dta	30018972	NP_830603.1	enterotoxin / cell-wall binding protein
Rex18	Mutant Rex	anaerobiosis	1	F059500	5587	848.909	4	3391.61	3391.6	1.65291	1	71.25	186	219	K	AAETNTPSGGRELTVVATAYTAHPSENGGTYGGR	V		RN2.3030.3030.4.dta	30023271	NP_834902.1	enterotoxin / cell-wall binding protein
Rex18	Mutant Rex	anaerobiosis	1	F059500	5942	1213.24	3	3636.71	3636.7	1.96469	1	85.65	261	295	K	GGSNENVTEGNKQEQNNNGTIQTGGSYVVNATSLR	V		RN2.3031.3031.3.dta	30023266	NP_834897.1	N-acetylmuramoyl-L-alanine amidase
Rex18	Mutant Rex	anaerobiosis	1	F059500	3529	1155.59	2	2309.16	2309.15	1.52307	1	93.68	335	356	R	VVATAYTADPLENGYKAGDQVK	S		RN2.3032.3032.2.dta	30018972	NP_830603.1	enterotoxin / cell-wall binding protein
Rex18	Mutant Rex	anaerobiosis	1	F059500	5584	848.909	4	3391.61	3391.6	1.29909	1	69.17	186	219	K	AAETNTPSGGRELTVVATAYTAHPSENGGTYGGR	V		RN2.3037.3037.4.dta	30023271	NP_834902.1	enterotoxin / cell-wall binding protein
Rex18	Mutant Rex	anaerobiosis	1	F059500	441	597.278	2	1192.54	1192.54	1.52951	0	45.09	95	103	R	EWIDEYNPK	L		RN2.3038.3038.2.dta	30019951	NP_831582.1	non-hemolytic enterotoxin lytic component L2
Rex18	Mutant Rex	anaerobiosis	1	F059500	211	517.288	2	1032.56	1032.56	1.03529	0	49.6	54	63	K	ALQDAGLFAK	A		RN2.3043.3043.2.dta	30021213	NP_832844.1	hemolysin BL binding component precursor
Rex18	Mutant Rex	anaerobiosis	1	F059500	287	550.785	2	1099.56	1099.55	0.959479	0	50.99	334	343	K	TGFVSSEFVK	F		RN2.3049.3049.2.dta	30023266	NP_834897.1	N-acetylmuramoyl-L-alanine amidase
Rex18	Mutant Rex	anaerobiosis	1	F059500	590	634.304	2	1266.59	1266.59	1.27665	0	66.74	226	236	K	QLESDGFNVMK	G		RN2.3053.3053.2.dta	30021214	NP_832845.1	hemolysin BL binding component precursor
Rex18	Mutant Rex	anaerobiosis	1	F059500	286	550.785	2	1099.56	1099.55	0.959479	0	58.77	334	343	K	TGFVSSEFVK	F		RN2.3054.3054.2.dta	30023266	NP_834897.1	N-acetylmuramoyl-L-alanine amidase
Rex18	Mutant Rex	anaerobiosis	1	F059500	1392	808.917	2	1615.82	1615.82	2.05469	0	83.46	35	51	K	SINSAADDAAGLAIATR	M		RN2.3056.3056.2.dta	30019803	NP_831434.1	flagellin
Rex18	Mutant Rex	anaerobiosis	1	F059500	1377	537.654	3	1609.94	1609.94	0.857175	1	25.74	32	47	K	SAVKVEIAQPGLTIGK	L		RN2.3057.3057.3.dta	30023381	NP_835012.1	bacillolysin
Rex18	Mutant Rex	anaerobiosis	1	F059500	1479	546.952	3	1637.83	1637.83	2.14247	1	57.39	162	175	K	YGNDIKFISEPEVK	E		RN2.3058.3058.3.dta	30020857	NP_832488.1	bacillolysin
Rex18	Mutant Rex	anaerobiosis	1	F059500	591	634.304	2	1266.59	1266.59	1.27665	0	55.27	226	236	K	QLESDGFNVMK	G		RN2.3061.3061.2.dta	30021214	NP_832845.1	hemolysin BL binding component precursor
Rex18	Mutant Rex	anaerobiosis	1	F059500	768	450.247	3	1347.72	1347.72	1.02618	0	43.28	146	157	K	TAYVHVPYLTGK	A		RN2.3063.3063.3.dta	30018972	NP_830603.1	enterotoxin / cell-wall binding protein
Rex18	Mutant Rex	anaerobiosis	1	F059500	5586	848.909	4	3391.61	3391.6	1.41703	1	44.31	186	219	K	AAETNTPSGGRELTVVATAYTAHPSENGGTYGGR	V		RN2.3064.3064.4.dta	30023271	NP_834902.1	enterotoxin / cell-wall binding protein
Rex18	Mutant Rex	anaerobiosis	1	F059500	1379	805.979	2	1609.94	1609.94	1.33918	1	41.55	32	47	K	SAVKVEIAQPGLTIGK	L		RN2.3065.3065.2.dta	30023381	NP_835012.1	bacillolysin
Rex18	Mutant Rex	anaerobiosis	1	F059500	1376	537.654	3	1609.94	1609.94	0.298148	1	38.49	32	47	K	SAVKVEIAQPGLTIGK	L		RN2.3066.3066.3.dta	30023381	NP_835012.1	bacillolysin
Rex18	Mutant Rex	anaerobiosis	1	F059500	1391	808.916	2	1615.82	1615.82	0.445595	0	96.08	35	51	K	SINSAADDAAGLAIATR	M		RN2.3067.3067.2.dta	30019803	NP_831434.1	flagellin
Rex18	Mutant Rex	anaerobiosis	1	F059500	351	566.788	2	1131.56	1131.56	1.24165	0	39.88	112	120	K	FNSYYPTLK	S		RN2.3069.3069.2.dta	30021216	NP_832847.1	hemolysin BL lytic component L2
Rex18	Mutant Rex	anaerobiosis	1	F059500	767	450.247	3	1347.72	1347.72	1.02618	0	41.59	146	157	K	TAYVHVPYLTGK	A		RN2.3070.3070.3.dta	30018972	NP_830603.1	enterotoxin / cell-wall binding protein
Rex18	Mutant Rex	anaerobiosis	1	F059500	1378	805.979	2	1609.94	1609.94	1.33918	1	69.72	32	47	K	SAVKVEIAQPGLTIGK	L		RN2.3072.3072.2.dta	30023381	NP_835012.1	bacillolysin
Rex18	Mutant Rex	anaerobiosis	1	F059500	5941	1213.24	3	3636.7	3636.7	1.13977	1	90.13	261	295	K	GGSNENVTEGNKQEQNNNGTIQTGGSYVVNATSLR	V		RN2.3074.3074.3.dta	30023266	NP_834897.1	N-acetylmuramoyl-L-alanine amidase
Rex18	Mutant Rex	anaerobiosis	1	F059500	346	566.788	2	1131.56	1131.56	0.711407	0	41.05	112	120	K	FNSYYPTLK	S		RN2.3077.3077.2.dta	30021216	NP_832847.1	hemolysin BL lytic component L2
Rex18	Mutant Rex	anaerobiosis	1	F059500	1480	546.952	3	1637.83	1637.83	2.50881	1	48.01	162	175	K	YGNDIKFISEPEVK	E		RN2.3083.3083.3.dta	30020857	NP_832488.1	bacillolysin
Rex18	Mutant Rex	anaerobiosis	1	F059500	220	519.285	2	1036.56	1036.56	0.14471	0	55.72	2	10	M	STIIDVYAR	E		RN2.3090.3090.2.dta	30023172	NP_834803.1	phosphopyruvate hydratase
Rex18	Mutant Rex	anaerobiosis	1	F059500	769	674.868	2	1347.72	1347.72	1.60197	0	43.37	146	157	K	TAYVHVPYLTGK	A		RN2.3095.3095.2.dta	30018972	NP_830603.1	enterotoxin / cell-wall binding protein
Rex18	Mutant Rex	anaerobiosis	1	F059500	766	674.867	2	1347.72	1347.72	1.00837	0	44.89	146	157	K	TAYVHVPYLTGK	A		RN2.3101.3101.2.dta	30018972	NP_830603.1	enterotoxin / cell-wall binding protein
Rex18	Mutant Rex	anaerobiosis	1	F059500	2611	991.489	2	1980.96	1980.96	0.0141345	0	70.48	116	135	K	TLGNYSSSTPEDGGVAIVSK	W		RN2.3108.3108.2.dta	30018853	NP_830484.1	sphingomyelin phosphodiesterase
Rex18	Mutant Rex	anaerobiosis	1	F059500	221	519.286	2	1036.56	1036.56	2.07418	0	52.42	2	10	M	STIIDVYAR	E		RN2.3109.3109.2.dta	30023172	NP_834803.1	phosphopyruvate hydratase
Rex18	Mutant Rex	anaerobiosis	1	F059500	3528	770.726	3	2309.16	2309.15	1.49016	1	26.8	335	356	R	VVATAYTADPLENGYKAGDQVK	S		RN2.3113.3113.3.dta	30018972	NP_830603.1	enterotoxin / cell-wall binding protein
Rex18	Mutant Rex	anaerobiosis	1	F059500	1357	802.895	2	1603.78	1603.77	1.67355	0	61.52	286	301	K	AAFIGDSSPVEDATPK	Y		RN2.3115.3115.2.dta	30018869	NP_830500.1	hypothetical protein BC0687
Rex18	Mutant Rex	anaerobiosis	1	F059500	1189	766.405	2	1530.79	1530.79	3.74839	0	76.72	330	344	K	ISAETANNLAAITDK	G		RN2.3118.3118.2.dta	30019783	NP_831414.1	flagellar hook-associated protein FlgK
Rex18	Mutant Rex	anaerobiosis	1	F059500	2691	669.366	3	2005.07	2005.07	0.916176	2	34.39	214	230	R	LEDLLGQVKYQKDIESK	G		RN2.3119.3119.3.dta	30021213	NP_832844.1	hemolysin BL binding component precursor
Rex18	Mutant Rex	anaerobiosis	1	F059500	3527	770.726	3	2309.16	2309.15	0.71065	1	34.14	335	356	R	VVATAYTADPLENGYKAGDQVK	S		RN2.3121.3121.3.dta	30018972	NP_830603.1	enterotoxin / cell-wall binding protein
Rex18	Mutant Rex	anaerobiosis	1	F059500	2539	655.009	3	1962	1962	1.10652	1	67.03	241	259	K	QSSLTSLTGTGKDDLGINR	S		RN2.3122.3122.3.dta	30020857	NP_832488.1	bacillolysin
Rex18	Mutant Rex	anaerobiosis	1	F059500	1356	802.895	2	1603.78	1603.77	1.42414	0	48.19	286	301	K	AAFIGDSSPVEDATPK	Y		RN2.3123.3123.2.dta	30018869	NP_830500.1	hypothetical protein BC0687
Rex18	Mutant Rex	anaerobiosis	1	F059500	2692	669.366	3	2005.08	2005.07	2.26276	2	35.16	214	230	R	LEDLLGQVKYQKDIESK	G		RN2.3125.3125.3.dta	30021213	NP_832844.1	hemolysin BL binding component precursor
Rex18	Mutant Rex	anaerobiosis	1	F059500	2541	655.009	3	1962	1962	1.56524	1	80.89	241	259	K	QSSLTSLTGTGKDDLGINR	S		RN2.3128.3128.3.dta	30020857	NP_832488.1	bacillolysin
Rex18	Mutant Rex	anaerobiosis	1	F059500	2540	982.01	2	1962	1962	1.45107	1	122.7	241	259	K	QSSLTSLTGTGKDDLGINR	S		RN2.3129.3129.2.dta	30020857	NP_832488.1	bacillolysin
Rex18	Mutant Rex	anaerobiosis	1	F059500	499	613.362	2	1224.71	1224.71	1.52608	0	65.92	36	47	K	VEIAQPGLTIGK	L		RN2.3132.3132.2.dta	30023381	NP_835012.1	bacillolysin
Rex18	Mutant Rex	anaerobiosis	1	F059500	2542	982.011	2	1962.01	1962	2.77625	1	90.13	241	259	K	QSSLTSLTGTGKDDLGINR	S		RN2.3135.3135.2.dta	30020857	NP_832488.1	bacillolysin
Rex18	Mutant Rex	anaerobiosis	1	F059500	500	613.363	2	1224.71	1224.71	2.3426	0	68.71	36	47	K	VEIAQPGLTIGK	L		RN2.3136.3136.2.dta	30023381	NP_835012.1	bacillolysin
Rex18	Mutant Rex	anaerobiosis	1	F059500	222	519.286	2	1036.56	1036.56	2.84596	0	39.44	2	10	M	STIIDVYAR	E		RN2.3139.3139.2.dta	30023172	NP_834803.1	phosphopyruvate hydratase
Rex18	Mutant Rex	anaerobiosis	1	F059500	838	462.943	3	1385.81	1385.8	2.94919	0	30.18	500	512	R	VPLIIHVPGQEGK	V		RN2.3140.3140.3.dta	30019566	NP_831197.1	phosphoglycerol transferase
Rex18	Mutant Rex	anaerobiosis	1	F059500	3200	1087.57	2	2173.13	2173.12	2.53828	1	111.06	100	118	K	NKLQSNDQYIVNANALNVR	S		RN2.3145.3145.2.dta	30018899	NP_830530.1	cell wall endopeptidase
Rex18	Mutant Rex	anaerobiosis	1	F059500	837	462.942	3	1385.8	1385.8	0.784383	0	30.89	500	512	R	VPLIIHVPGQEGK	V		RN2.3146.3146.3.dta	30019566	NP_831197.1	phosphoglycerol transferase
Rex18	Mutant Rex	anaerobiosis	1	F059500	3502	766.748	3	2297.22	2297.22	1.94801	2	30.87	564	583	K	AFEAHGYKPLQKVNQVIEVQ	-		RN2.3149.3149.3.dta	30023381	NP_835012.1	bacillolysin
Rex18	Mutant Rex	anaerobiosis	1	F059500	616	639.815	2	1277.62	1277.61	3.66622	0	54.41	104	113	K	LIDLNQEMMR	Y	Oxidation (M) [9]	RN2.3150.3150.2.dta	30019951	NP_831582.1	non-hemolytic enterotoxin lytic component L2
Rex18	Mutant Rex	anaerobiosis	1	F059500	3501	766.748	3	2297.22	2297.22	1.81742	2	51.53	564	583	K	AFEAHGYKPLQKVNQVIEVQ	-		RN2.3152.3152.3.dta	30023381	NP_835012.1	bacillolysin
Rex18	Mutant Rex	anaerobiosis	1	F059500	615	639.814	2	1277.61	1277.61	2.1008	0	54.57	104	113	K	LIDLNQEMMR	Y	Oxidation (M) [9]	RN2.3154.3154.2.dta	30019951	NP_831582.1	non-hemolytic enterotoxin lytic component L2
Rex18	Mutant Rex	anaerobiosis	1	F059500	3504	1149.62	2	2297.22	2297.22	2.89524	2	61.66	564	583	K	AFEAHGYKPLQKVNQVIEVQ	-		RN2.3162.3162.2.dta	30023381	NP_835012.1	bacillolysin
Rex18	Mutant Rex	anaerobiosis	1	F059500	3505	1149.62	2	2297.23	2297.22	3.76586	2	58.02	564	583	K	AFEAHGYKPLQKVNQVIEVQ	-		RN2.3166.3166.2.dta	30023381	NP_835012.1	bacillolysin
Rex18	Mutant Rex	anaerobiosis	1	F059500	1504	822.934	2	1643.85	1643.85	0.980015	0	46.37	235	250	K	EIIEPAAQAGVAAYNK	G		RN2.3171.3171.2.dta	30021216	NP_832847.1	hemolysin BL lytic component L2
Rex18	Mutant Rex	anaerobiosis	1	F059500	1395	810.425	2	1618.84	1618.83	2.44065	0	83.52	231	247	R	TGPATYNAVIGGVTNGK	V		RN2.3173.3173.2.dta	30020092	NP_831723.1	enterotoxin
Rex18	Mutant Rex	anaerobiosis	1	F059500	1330	530.639	3	1588.9	1588.89	1.51741	2	50.95	213	225	K	RLEDLLGQVKYQK	D		RN2.3175.3175.3.dta	30021213	NP_832844.1	hemolysin BL binding component precursor
Rex18	Mutant Rex	anaerobiosis	1	F059500	1396	810.425	2	1618.84	1618.83	2.68774	0	76.18	231	247	R	TGPATYNAVIGGVTNGK	V		RN2.3177.3177.2.dta	30020092	NP_831723.1	enterotoxin
Rex18	Mutant Rex	anaerobiosis	1	F059500	1329	530.639	3	1588.9	1588.89	1.3286	2	45.53	213	225	K	RLEDLLGQVKYQK	D		RN2.3180.3180.3.dta	30021213	NP_832844.1	hemolysin BL binding component precursor
Rex18	Mutant Rex	anaerobiosis	1	F059500	2049	909.938	2	1817.86	1817.86	1.89784	1	64.73	385	399	K	ESWNDIHKDAEFISK	D		RN2.3183.3183.2.dta	30021215	NP_832846.1	hemolysin BL lytic component L1
Rex18	Mutant Rex	anaerobiosis	1	F059500	2051	909.938	2	1817.86	1817.86	2.2279	1	69.77	385	399	K	ESWNDIHKDAEFISK	D		RN2.3191.3191.2.dta	30021215	NP_832846.1	hemolysin BL lytic component L1
Rex18	Mutant Rex	anaerobiosis	1	F059500	3433	759.047	3	2274.12	2274.11	3.32613	1	56.29	40	59	K	SVDEVGHISKVDETLSFQER	L		RN2.3196.3196.3.dta	30018742	NP_830373.1	collagenase
Rex18	Mutant Rex	anaerobiosis	1	F059500	3434	1138.07	2	2274.12	2274.11	3.79928	1	110.46	40	59	K	SVDEVGHISKVDETLSFQER	L		RN2.3199.3199.2.dta	30018742	NP_830373.1	collagenase
Rex18	Mutant Rex	anaerobiosis	1	F059500	3432	759.047	3	2274.12	2274.11	3.32613	1	66.57	40	59	K	SVDEVGHISKVDETLSFQER	L		RN2.3203.3203.3.dta	30018742	NP_830373.1	collagenase
Rex18	Mutant Rex	anaerobiosis	1	F059500	3431	569.537	4	2274.12	2274.11	3.02887	1	29.23	40	59	K	SVDEVGHISKVDETLSFQER	L		RN2.3205.3205.4.dta	30018742	NP_830373.1	collagenase
Rex18	Mutant Rex	anaerobiosis	1	F059500	3430	1138.07	2	2274.12	2274.11	2.91982	1	104.48	40	59	K	SVDEVGHISKVDETLSFQER	L		RN2.3206.3206.2.dta	30018742	NP_830373.1	collagenase
Rex18	Mutant Rex	anaerobiosis	1	F059500	6043	1251.29	3	3750.85	3750.84	3.53121	1	145.83	194	230	K	GGSAVSNETQQPTTNNNTTTVQTGGSYVVNTGALKVR	T		RN2.3208.3208.3.dta	30020092	NP_831723.1	enterotoxin
Rex18	Mutant Rex	anaerobiosis	1	F059500	330	564.784	2	1127.55	1127.55	3.34087	0	40.84	183	191	K	YENFVDTIK	D		RN2.3209.3209.2.dta	30018852	NP_830483.1	phospholipase C
Rex18	Mutant Rex	anaerobiosis	1	F059500	329	564.784	2	1127.55	1127.55	2.80874	0	48.91	183	191	K	YENFVDTIK	D		RN2.3212.3212.2.dta	30018852	NP_830483.1	phospholipase C
Rex18	Mutant Rex	anaerobiosis	1	F059500	217	518.771	2	1035.53	1035.52	2.03955	0	26.88	345	353	R	AFVVMMNPK	N		RN2.3214.3214.2.dta	30022353	NP_833984.1	penicillin-binding protein
Rex18	Mutant Rex	anaerobiosis	1	F059500	420	588.805	2	1175.6	1175.59	2.01855	0	54.97	283	292	K	VDGFINEINR	I		RN2.3219.3219.2.dta	30018742	NP_830373.1	collagenase
Rex18	Mutant Rex	anaerobiosis	1	F059500	5724	1166.23	3	3495.68	3495.67	3.36702	0	73.49	194	228	K	GGSAVSNETQQPTTNNNTTTVQTGGSYVVNTGALK	V		RN2.3223.3223.3.dta	30020092	NP_831723.1	enterotoxin
Rex18	Mutant Rex	anaerobiosis	1	F059500	1781	578.317	3	1731.93	1731.93	2.34248	1	32	180	195	R	ATAETEITKLDTAIQK	I		RN2.3225.3225.3.dta	30019803	NP_831434.1	flagellin
Rex18	Mutant Rex	anaerobiosis	1	F059500	2610	991.476	2	1980.94	1980.93	3.65889	0	105.67	148	166	K	VQLSDASGDTMTIDSLNAK	T	Oxidation (M) [11]	RN2.3226.3226.2.dta	30019803	NP_831434.1	flagellin
Rex18	Mutant Rex	anaerobiosis	1	F059500	2653	1000.49	2	1998.97	1998.96	3.35724	0	78.88	105	124	K	VNVNGQTGYVSGDFVTTGGK	T		RN2.3227.3227.2.dta	30020092	NP_831723.1	enterotoxin
Rex18	Mutant Rex	anaerobiosis	1	F059500	5723	1166.23	3	3495.68	3495.67	2.50882	0	85.93	194	228	K	GGSAVSNETQQPTTNNNTTTVQTGGSYVVNTGALK	V		RN2.3229.3229.3.dta	30020092	NP_831723.1	enterotoxin
Rex18	Mutant Rex	anaerobiosis	1	F059500	1780	578.317	3	1731.93	1731.93	1.82283	1	46.7	180	195	R	ATAETEITKLDTAIQK	I		RN2.3230.3230.3.dta	30019803	NP_831434.1	flagellin
Rex18	Mutant Rex	anaerobiosis	1	F059500	1779	866.971	2	1731.93	1731.93	1.63575	1	92.06	180	195	R	ATAETEITKLDTAIQK	I		RN2.3234.3234.2.dta	30019803	NP_831434.1	flagellin
Rex18	Mutant Rex	anaerobiosis	1	F059500	4291	874.407	3	2620.2	2620.19	2.34448	1	41.54	69	91	K	TPSYSVYDSNHNLIGRYSDGYGR	I		RN2.3235.3235.3.dta	30023390	NP_835021.1	hypothetical protein BC5360
Rex18	Mutant Rex	anaerobiosis	1	F059500	2991	697.035	3	2088.08	2088.08	1.43768	1	29.09	30	51	R	LSSGKSINSAADDAAGLAIATR	M		RN2.3237.3237.3.dta	30019803	NP_831434.1	flagellin
Rex18	Mutant Rex	anaerobiosis	1	F059500	1782	866.972	2	1731.93	1731.93	2.55958	1	125.34	180	195	R	ATAETEITKLDTAIQK	I		RN2.3241.3241.2.dta	30019803	NP_831434.1	flagellin
Rex18	Mutant Rex	anaerobiosis	1	F059500	2654	1000.49	2	1998.97	1998.96	3.35724	0	92.81	105	124	K	VNVNGQTGYVSGDFVTTGGK	T		RN2.3242.3242.2.dta	30020092	NP_831723.1	enterotoxin
Rex18	Mutant Rex	anaerobiosis	1	F059500	2371	637.326	3	1908.96	1908.95	1.56421	1	26.8	544	561	K	SIISGLSSDPASRYTAER	T		RN2.3247.3247.3.dta	30018742	NP_830373.1	collagenase
Rex18	Mutant Rex	anaerobiosis	1	F059500	2285	626.648	3	1876.92	1876.92	0.160902	1	33.56	267	283	R	SKYPAATTSYFGELTNK	I		RN2.3248.3248.3.dta	30020129	NP_831760.1	putative murein endopeptidase
Rex18	Mutant Rex	anaerobiosis	1	F059500	347	566.788	2	1131.56	1131.56	0.888154	0	28.03	112	120	K	FNSYYPTLK	S		RN2.3250.3250.2.dta	30021216	NP_832847.1	hemolysin BL lytic component L2
Rex18	Mutant Rex	anaerobiosis	1	F059500	421	588.806	2	1175.6	1175.59	3.88995	0	53.25	283	292	K	VDGFINEINR	I		RN2.3251.3251.2.dta	30018742	NP_830373.1	collagenase
Rex18	Mutant Rex	anaerobiosis	1	F059500	2993	1045.05	2	2088.09	2088.08	2.09666	1	140.09	30	51	R	LSSGKSINSAADDAAGLAIATR	M		RN2.3254.3254.2.dta	30019803	NP_831434.1	flagellin
Rex18	Mutant Rex	anaerobiosis	1	F059500	1277	785.418	2	1568.82	1568.82	1.67259	1	68.99	213	225	K	RLEEVLGSVNYYK	Q		RN2.3255.3255.2.dta	30021214	NP_832845.1	hemolysin BL binding component precursor
Rex18	Mutant Rex	anaerobiosis	1	F059500	2286	626.648	3	1876.92	1876.92	1.43959	1	40.22	267	283	R	SKYPAATTSYFGELTNK	I		RN2.3256.3256.3.dta	30020129	NP_831760.1	putative murein endopeptidase
Rex18	Mutant Rex	anaerobiosis	1	F059500	2288	939.47	2	1876.93	1876.92	2.54566	1	98.29	267	283	R	SKYPAATTSYFGELTNK	I		RN2.3258.3258.2.dta	30020129	NP_831760.1	putative murein endopeptidase
Rex18	Mutant Rex	anaerobiosis	1	F059500	1871	586.993	3	1757.96	1757.96	0.991492	2	32.92	461	476	K	SKDPYADKIGVLPDLK	S		RN2.3259.3259.3.dta	30021855	NP_833486.1	collagenase
Rex18	Mutant Rex	anaerobiosis	1	F059500	1279	785.419	2	1568.82	1568.82	1.80008	1	67.87	213	225	K	RLEEVLGSVNYYK	Q		RN2.3261.3261.2.dta	30021214	NP_832845.1	hemolysin BL binding component precursor
Rex18	Mutant Rex	anaerobiosis	1	F059500	2287	939.47	2	1876.92	1876.92	2.11943	1	105.55	267	283	R	SKYPAATTSYFGELTNK	I		RN2.3262.3262.2.dta	30020129	NP_831760.1	putative murein endopeptidase
Rex18	Mutant Rex	anaerobiosis	1	F059500	2994	1045.05	2	2088.09	2088.08	2.09666	1	158.67	30	51	R	LSSGKSINSAADDAAGLAIATR	M		RN2.3263.3263.2.dta	30019803	NP_831434.1	flagellin
Rex18	Mutant Rex	anaerobiosis	1	F059500	1278	523.948	3	1568.82	1568.82	1.68789	1	37.43	213	225	K	RLEEVLGSVNYYK	Q		RN2.3265.3265.3.dta	30021214	NP_832845.1	hemolysin BL binding component precursor
Rex18	Mutant Rex	anaerobiosis	1	F059500	833	462.594	3	1384.76	1384.76	1.79959	1	44.17	174	185	K	AQVDQLVEDLKK	F		RN2.3266.3266.3.dta	30019952	NP_831583.1	non-hemolytic enterotoxin lytic component L1
Rex18	Mutant Rex	anaerobiosis	1	F059500	831	693.386	2	1384.76	1384.76	1.34897	1	69.39	174	185	K	AQVDQLVEDLKK	F		RN2.3267.3267.2.dta	30019952	NP_831583.1	non-hemolytic enterotoxin lytic component L1
Rex18	Mutant Rex	anaerobiosis	1	F059500	1280	523.948	3	1568.82	1568.82	2.07035	1	37.6	213	225	K	RLEEVLGSVNYYK	Q		RN2.3269.3269.3.dta	30021214	NP_832845.1	hemolysin BL binding component precursor
Rex18	Mutant Rex	anaerobiosis	1	F059500	834	462.594	3	1384.76	1384.76	2.01624	1	51.49	174	185	K	AQVDQLVEDLKK	F		RN2.3270.3270.3.dta	30019952	NP_831583.1	non-hemolytic enterotoxin lytic component L1
Rex18	Mutant Rex	anaerobiosis	1	F059500	1751	576.641	3	1726.9	1726.9	2.2138	2	51.24	254	268	K	DIANAEREIANLKDR	I		RN2.3271.3271.3.dta	30019953	NP_831584.1	enterotoxin C
Rex18	Mutant Rex	anaerobiosis	1	F059500	832	693.386	2	1384.76	1384.76	1.4934	1	77.71	174	185	K	AQVDQLVEDLKK	F		RN2.3272.3272.2.dta	30019952	NP_831583.1	non-hemolytic enterotoxin lytic component L1
Rex18	Mutant Rex	anaerobiosis	1	F059500	1784	578.956	3	1733.84	1733.84	2.30932	1	24.82	407	422	K	IDVLMPDKGSSSSWGR	K		RN2.3281.3281.3.dta	30018972	NP_830603.1	enterotoxin / cell-wall binding protein
Rex18	Mutant Rex	anaerobiosis	1	F059500	1750	576.64	3	1726.9	1726.9	2.04008	2	57.62	254	268	K	DIANAEREIANLKDR	I		RN2.3282.3282.3.dta	30019953	NP_831584.1	enterotoxin C
Rex18	Mutant Rex	anaerobiosis	1	F059500	1785	578.956	3	1733.85	1733.84	2.65538	1	44.5	407	422	K	IDVLMPDKGSSSSWGR	K		RN2.3287.3287.3.dta	30018972	NP_830603.1	enterotoxin / cell-wall binding protein
Rex18	Mutant Rex	anaerobiosis	1	F059500	1786	867.93	2	1733.85	1733.84	2.98759	1	51.82	407	422	K	IDVLMPDKGSSSSWGR	K		RN2.3288.3288.2.dta	30018972	NP_830603.1	enterotoxin / cell-wall binding protein
Rex18	Mutant Rex	anaerobiosis	1	F059500	1783	867.929	2	1733.84	1733.84	2.18013	1	56.12	407	422	K	IDVLMPDKGSSSSWGR	K		RN2.3295.3295.2.dta	30018972	NP_830603.1	enterotoxin / cell-wall binding protein
Rex18	Mutant Rex	anaerobiosis	1	F059500	1412	812.91	2	1623.81	1623.8	1.08942	0	98.5	1	16	-	MFQAINASGSGLTTAR	K		RN2.3297.3297.2.dta	30019789	NP_831420.1	flagellar basal body rod protein FlgC
Rex18	Mutant Rex	anaerobiosis	1	F059500	3618	780.056	3	2337.15	2337.14	1.39872	2	30.86	240	260	R	AAVSQEYADKWRAEVTPMTGK	R		RN2.3302.3302.3.dta	30018852	NP_830483.1	phospholipase C
Rex18	Mutant Rex	anaerobiosis	1	F059500	1413	812.91	2	1623.81	1623.8	1.21258	0	111.58	1	16	-	MFQAINASGSGLTTAR	K		RN2.3303.3303.2.dta	30019789	NP_831420.1	flagellar basal body rod protein FlgC
Rex18	Mutant Rex	anaerobiosis	1	F059500	4118	850.792	3	2549.35	2549.35	1.70004	2	68.3	190	213	K	AIAKNPNFKLGTVEQDTVVSAYGK	L		RN2.3306.3306.3.dta	30018742	NP_830373.1	collagenase
Rex18	Mutant Rex	anaerobiosis	1	F059500	3621	780.057	3	2337.15	2337.14	3.19578	2	34.66	240	260	R	AAVSQEYADKWRAEVTPMTGK	R		RN2.3310.3310.3.dta	30018852	NP_830483.1	phospholipase C
Rex18	Mutant Rex	anaerobiosis	1	F059500	4120	850.793	3	2549.36	2549.35	3.70055	2	71.44	190	213	K	AIAKNPNFKLGTVEQDTVVSAYGK	L		RN2.3313.3313.3.dta	30018742	NP_830373.1	collagenase
Rex18	Mutant Rex	anaerobiosis	1	F059500	2086	914.413	2	1826.81	1826.8	4.14932	0	79.85	246	260	R	VTYSYFNMSDEQLSK	D	Oxidation (M) [8]	RN2.3315.3315.2.dta	30020129	NP_831760.1	putative murein endopeptidase
Rex18	Mutant Rex	anaerobiosis	1	F059500	778	677.328	2	1352.64	1352.64	3.67431	0	80.29	364	375	R	QDVAGYWNSVSK	V		RN2.3317.3317.2.dta	30023229	NP_834860.1	N-acetylmuramoyl-L-alanine amidase
Rex18	Mutant Rex	anaerobiosis	1	F059500	2085	914.412	2	1826.81	1826.8	3.60192	0	64.5	246	260	R	VTYSYFNMSDEQLSK	D	Oxidation (M) [8]	RN2.3319.3319.2.dta	30020129	NP_831760.1	putative murein endopeptidase
Rex18	Mutant Rex	anaerobiosis	1	F059500	985	721.87	2	1441.73	1441.72	3.40496	1	69.59	264	276	K	GTDGKFYLADLSR	G		RN2.3320.3320.2.dta	30023381	NP_835012.1	bacillolysin
Rex18	Mutant Rex	anaerobiosis	1	F059500	984	481.582	3	1441.72	1441.72	3.21352	1	47.32	264	276	K	GTDGKFYLADLSR	G		RN2.3321.3321.3.dta	30023381	NP_835012.1	bacillolysin
Rex18	Mutant Rex	anaerobiosis	1	F059500	777	677.327	2	1352.64	1352.64	2.63929	0	87.27	364	375	R	QDVAGYWNSVSK	V		RN2.3325.3325.2.dta	30023229	NP_834860.1	N-acetylmuramoyl-L-alanine amidase
Rex18	Mutant Rex	anaerobiosis	1	F059500	983	721.87	2	1441.72	1441.72	3.12751	1	79.46	264	276	K	GTDGKFYLADLSR	G		RN2.3327.3327.2.dta	30023381	NP_835012.1	bacillolysin
Rex18	Mutant Rex	anaerobiosis	1	F059500	982	481.582	3	1441.72	1441.72	2.1731	1	46	264	276	K	GTDGKFYLADLSR	G		RN2.3328.3328.3.dta	30023381	NP_835012.1	bacillolysin
Rex18	Mutant Rex	anaerobiosis	1	F059500	1990	902.957	2	1803.9	1803.89	2.59439	0	65.33	271	288	K	GVSNSAPPVMVSNVAYGR	T		RN2.3330.3330.2.dta	30023138	NP_834769.1	perfringolysin O precursor
Rex18	Mutant Rex	anaerobiosis	1	F059500	1991	902.957	2	1803.9	1803.89	3.7031	0	53.07	271	288	K	GVSNSAPPVMVSNVAYGR	T		RN2.3334.3334.2.dta	30023138	NP_834769.1	perfringolysin O precursor
Rex18	Mutant Rex	anaerobiosis	1	F059500	2205	620.013	3	1857.02	1857.01	2.77543	2	40.26	272	288	R	IDILLGSDSAAQKWGRK	T		RN2.3335.3335.3.dta	30023271	NP_834902.1	enterotoxin / cell-wall binding protein
Rex18	Mutant Rex	anaerobiosis	1	F059500	2204	465.261	4	1857.01	1857.01	1.9806	2	30.25	272	288	R	IDILLGSDSAAQKWGRK	T		RN2.3337.3337.4.dta	30023271	NP_834902.1	enterotoxin / cell-wall binding protein
Rex18	Mutant Rex	anaerobiosis	1	F059500	2583	985.515	2	1969.02	1969.01	4.20567	2	52.88	306	321	K	TQEYDLMKVIDTEKIK	K	Oxidation (M) [7]	RN2.3338.3338.2.dta	30021216	NP_832847.1	hemolysin BL lytic component L2
Rex18	Mutant Rex	anaerobiosis	1	F059500	202	506.265	2	1010.52	1010.51	4.50861	0	22.88	937	943	K	YYLYVYK	Y		RN2.3339.3339.2.dta	30018742	NP_830373.1	collagenase
Rex18	Mutant Rex	anaerobiosis	1	F059500	2206	620.014	3	1857.02	1857.01	4.39093	2	27.44	272	288	R	IDILLGSDSAAQKWGRK	T		RN2.3346.3346.3.dta	30023271	NP_834902.1	enterotoxin / cell-wall binding protein
Rex18	Mutant Rex	anaerobiosis	1	F059500	415	585.847	2	1169.68	1169.68	2.43144	1	53.3	213	222	K	RLEDLLGQVK	Y		RN2.3352.3352.2.dta	30021213	NP_832844.1	hemolysin BL binding component precursor
Rex18	Mutant Rex	anaerobiosis	1	F059500	808	687.377	2	1372.74	1372.74	2.76965	0	78.63	126	138	K	AFADNQPSLLVAK	R		RN2.3354.3354.2.dta	30023138	NP_834769.1	perfringolysin O precursor
Rex18	Mutant Rex	anaerobiosis	1	F059500	201	506.264	2	1010.51	1010.51	2.92525	0	20.4	937	943	K	YYLYVYK	Y		RN2.3355.3355.2.dta	30018742	NP_830373.1	collagenase
Rex18	Mutant Rex	anaerobiosis	1	F059500	807	687.377	2	1372.74	1372.74	2.76965	0	78.68	126	138	K	AFADNQPSLLVAK	R		RN2.3357.3357.2.dta	30023138	NP_834769.1	perfringolysin O precursor
Rex18	Mutant Rex	anaerobiosis	1	F059500	414	585.847	2	1169.68	1169.68	2.26045	1	55.16	213	222	K	RLEDLLGQVK	Y		RN2.3359.3359.2.dta	30021213	NP_832844.1	hemolysin BL binding component precursor
Rex18	Mutant Rex	anaerobiosis	1	F059500	1346	800.364	2	1598.71	1598.71	4.23405	0	32.19	242	254	K	TNLTQDQMFDMQK	N		RN2.3363.3363.2.dta	30023297	NP_834928.1	membrane-bound transcriptional regulator LytR
Rex18	Mutant Rex	anaerobiosis	1	F059500	4688	924.095	3	2769.26	2769.26	2.77475	2	56.99	364	386	K	KVSDEMNKQTNQFEDYVTNVEVH	-	Oxidation (M) [6]	RN2.3367.3367.3.dta	30019951	NP_831582.1	non-hemolytic enterotoxin lytic component L2
Rex18	Mutant Rex	anaerobiosis	1	F059500	4689	924.095	3	2769.26	2769.26	3.31642	2	69.06	364	386	K	KVSDEMNKQTNQFEDYVTNVEVH	-	Oxidation (M) [6]	RN2.3375.3375.3.dta	30019951	NP_831582.1	non-hemolytic enterotoxin lytic component L2
Rex18	Mutant Rex	anaerobiosis	1	F059500	4427	889.39	3	2665.15	2665.14	3.18482	1	51.85	246	266	R	VTYSYFNMSDEQLSKDHEWDR	S	Oxidation (M) [8]	RN2.3376.3376.3.dta	30020129	NP_831760.1	putative murein endopeptidase
Rex18	Mutant Rex	anaerobiosis	1	F059500	1973	600.349	3	1798.03	1798.02	3.22466	2	21.74	153	167	R	QINELTDLKLQLDKK	L		RN2.3378.3378.3.dta	30021216	NP_832847.1	hemolysin BL lytic component L2
Rex18	Mutant Rex	anaerobiosis	1	F059500	1428	815.915	2	1629.82	1629.81	3.29302	0	62.98	179	193	K	GNIHLTGDEALSFTR	M		RN2.3379.3379.2.dta	30023297	NP_834928.1	membrane-bound transcriptional regulator LytR
Rex18	Mutant Rex	anaerobiosis	1	F059500	1969	600.349	3	1798.02	1798.02	2.39041	2	31.94	153	167	R	QINELTDLKLQLDKK	L		RN2.3381.3381.3.dta	30021216	NP_832847.1	hemolysin BL lytic component L2
Rex18	Mutant Rex	anaerobiosis	1	F059500	1968	450.513	4	1798.02	1798.02	2.29252	2	39.16	153	167	R	QINELTDLKLQLDKK	L		RN2.3383.3383.4.dta	30021216	NP_832847.1	hemolysin BL lytic component L2
Rex18	Mutant Rex	anaerobiosis	1	F059500	1691	856.433	2	1710.85	1710.85	2.57007	0	107.59	335	350	R	VVATAYTADPLENGYK	A		RN2.3384.3384.2.dta	30018972	NP_830603.1	enterotoxin / cell-wall binding protein
Rex18	Mutant Rex	anaerobiosis	1	F059500	1972	900.02	2	1798.03	1798.02	3.15569	2	63.62	153	167	R	QINELTDLKLQLDKK	L		RN2.3386.3386.2.dta	30021216	NP_832847.1	hemolysin BL lytic component L2
Rex18	Mutant Rex	anaerobiosis	1	F059500	1236	775.908	2	1549.8	1549.8	2.08737	0	74.64	454	468	K	SGVGVPTYIDQSVTK	S		RN2.3387.3387.2.dta	30018848	NP_830479.1	immune inhibitor A precursor
Rex18	Mutant Rex	anaerobiosis	1	F059500	1974	450.514	4	1798.03	1798.02	3.62732	2	33.64	153	167	R	QINELTDLKLQLDKK	L		RN2.3389.3389.4.dta	30021216	NP_832847.1	hemolysin BL lytic component L2
Rex18	Mutant Rex	anaerobiosis	1	F059500	1976	900.021	2	1798.03	1798.02	3.93433	2	79.32	153	167	R	QINELTDLKLQLDKK	L		RN2.3390.3390.2.dta	30021216	NP_832847.1	hemolysin BL lytic component L2
Rex18	Mutant Rex	anaerobiosis	1	F059500	1692	856.434	2	1710.85	1710.85	3.73908	0	121.6	335	350	R	VVATAYTADPLENGYK	A		RN2.3391.3391.2.dta	30018972	NP_830603.1	enterotoxin / cell-wall binding protein
Rex18	Mutant Rex	anaerobiosis	1	F059500	1237	775.909	2	1549.8	1549.8	3.63596	0	81.69	454	468	K	SGVGVPTYIDQSVTK	S		RN2.3392.3392.2.dta	30018848	NP_830479.1	immune inhibitor A precursor
Rex18	Mutant Rex	anaerobiosis	1	F059500	2362	635.667	3	1903.98	1903.98	2.7222	1	57.93	84	102	K	QGNVNFGNVSSVDAALKGK	V		RN2.3393.3393.3.dta	30019952	NP_831583.1	non-hemolytic enterotoxin lytic component L1
Rex18	Mutant Rex	anaerobiosis	1	F059500	1394	539.972	3	1616.89	1616.89	2.70643	2	77.89	384	398	K	KLDGIFGDEGIIGKR	S		RN2.3394.3394.3.dta	30019785	NP_831416.1	flagellar capping protein
Rex18	Mutant Rex	anaerobiosis	1	F059500	1393	539.971	3	1616.89	1616.89	2.33535	2	68.68	384	398	K	KLDGIFGDEGIIGKR	S		RN2.3397.3397.3.dta	30019785	NP_831416.1	flagellar capping protein
Rex18	Mutant Rex	anaerobiosis	1	F059500	2363	635.668	3	1903.98	1903.98	2.87976	1	56.25	84	102	K	QGNVNFGNVSSVDAALKGK	V		RN2.3398.3398.3.dta	30019952	NP_831583.1	non-hemolytic enterotoxin lytic component L1
Rex18	Mutant Rex	anaerobiosis	1	F059500	2697	670.34	3	2008	2007.99	2.48407	1	55.68	295	313	K	QGEIAAAAAAKTQEYDLMK	V		RN2.3399.3399.3.dta	30021216	NP_832847.1	hemolysin BL lytic component L2
Rex18	Mutant Rex	anaerobiosis	1	F059500	1597	838.882	2	1675.75	1675.74	3.29167	0	96.46	218	232	R	TTEVGSTMNTMETFK	T		RN2.3402.3402.2.dta	30019784	NP_831415.1	flagellar hook-associated protein FlgL
Rex18	Mutant Rex	anaerobiosis	1	F059500	4428	889.391	3	2665.15	2665.14	4.64816	1	40.82	246	266	R	VTYSYFNMSDEQLSKDHEWDR	S	Oxidation (M) [8]	RN2.3403.3403.3.dta	30020129	NP_831760.1	putative murein endopeptidase
Rex18	Mutant Rex	anaerobiosis	1	F059500	2698	670.34	3	2008	2007.99	2.78288	1	51.32	295	313	K	QGEIAAAAAAKTQEYDLMK	V		RN2.3405.3405.3.dta	30021216	NP_832847.1	hemolysin BL lytic component L2
Rex18	Mutant Rex	anaerobiosis	1	F059500	2148	923.902	2	1845.79	1845.78	3.11954	0	91.77	228	243	K	INAENNNDSEYASMFK	T		RN2.3407.3407.2.dta	30018853	NP_830484.1	sphingomyelin phosphodiesterase
Rex18	Mutant Rex	anaerobiosis	1	F059500	2700	1005.01	2	2008	2007.99	2.97013	1	76.31	295	313	K	QGEIAAAAAAKTQEYDLMK	V		RN2.3408.3408.2.dta	30021216	NP_832847.1	hemolysin BL lytic component L2
Rex18	Mutant Rex	anaerobiosis	1	F059500	1596	838.881	2	1675.75	1675.74	2.69492	0	99.1	218	232	R	TTEVGSTMNTMETFK	T		RN2.3409.3409.2.dta	30019784	NP_831415.1	flagellar hook-associated protein FlgL
Rex18	Mutant Rex	anaerobiosis	1	F059500	2360	952.997	2	1903.98	1903.98	2.44699	1	73.65	84	102	K	QGNVNFGNVSSVDAALKGK	V		RN2.3410.3410.2.dta	30019952	NP_831583.1	non-hemolytic enterotoxin lytic component L1
Rex18	Mutant Rex	anaerobiosis	1	F059500	776	677.327	2	1352.64	1352.64	2.49143	0	61.05	364	375	R	QDVAGYWNSVSK	V		RN2.3411.3411.2.dta	30023229	NP_834860.1	N-acetylmuramoyl-L-alanine amidase
Rex18	Mutant Rex	anaerobiosis	1	F059500	2699	1005.01	2	2008	2007.99	2.97013	1	64.69	295	313	K	QGEIAAAAAAKTQEYDLMK	V		RN2.3413.3413.2.dta	30021216	NP_832847.1	hemolysin BL lytic component L2
Rex18	Mutant Rex	anaerobiosis	1	F059500	2147	923.901	2	1845.79	1845.78	2.03599	0	88.48	228	243	K	INAENNNDSEYASMFK	T		RN2.3414.3414.2.dta	30018853	NP_830484.1	sphingomyelin phosphodiesterase
Rex18	Mutant Rex	anaerobiosis	1	F059500	203	507.796	2	1013.58	1013.58	1.9229	0	42.1	214	222	R	LEDLLGQVK	Y		RN2.3416.3416.2.dta	30021213	NP_832844.1	hemolysin BL binding component precursor
Rex18	Mutant Rex	anaerobiosis	1	F059500	2361	952.997	2	1903.98	1903.98	2.55203	1	64.8	84	102	K	QGNVNFGNVSSVDAALKGK	V		RN2.3422.3422.2.dta	30019952	NP_831583.1	non-hemolytic enterotoxin lytic component L1
Rex18	Mutant Rex	anaerobiosis	1	F059500	1052	734.858	2	1467.7	1467.7	1.7926	0	43.99	113	125	K	NTITGGENTFTWK	Y		RN2.3428.3428.2.dta	30020919	NP_832550.1	chitin binding protein
Rex18	Mutant Rex	anaerobiosis	1	F059500	1053	734.86	2	1467.7	1467.7	3.42781	0	46.08	113	125	K	NTITGGENTFTWK	Y		RN2.3436.3436.2.dta	30020919	NP_832550.1	chitin binding protein
Rex18	Mutant Rex	anaerobiosis	1	F059500	809	687.377	2	1372.74	1372.74	3.20674	0	79	126	138	K	AFADNQPSLLVAK	R		RN2.3440.3440.2.dta	30023138	NP_834769.1	perfringolysin O precursor
Rex18	Mutant Rex	anaerobiosis	1	F059500	2613	991.967	2	1981.92	1981.92	2.53492	0	122.65	148	166	K	VQLSDASGDTMTIDSLDAK	K	Oxidation (M) [11]	RN2.3449.3449.2.dta	30019805	NP_831436.1	flagellin
Rex18	Mutant Rex	anaerobiosis	1	F059500	655	650.81	2	1299.6	1299.6	0.789471	0	38.74	643	651	K	AHYYYLEWR	N		RN2.3451.3451.2.dta	30018848	NP_830479.1	immune inhibitor A precursor
Rex18	Mutant Rex	anaerobiosis	1	F059500	4681	692.855	4	2767.39	2767.38	3.6016	2	21.31	116	141	R	KGSFGVSKDNYVTNTSGQYVLGYGVK	T		RN2.3457.3457.4.dta	30019797	NP_831428.1	flagellar hook protein FlgE
Rex18	Mutant Rex	anaerobiosis	1	F059500	4682	923.471	3	2767.39	2767.38	3.84587	2	65.3	116	141	R	KGSFGVSKDNYVTNTSGQYVLGYGVK	T		RN2.3458.3458.3.dta	30019797	NP_831428.1	flagellar hook protein FlgE
Rex18	Mutant Rex	anaerobiosis	1	F059500	656	650.811	2	1299.61	1299.6	2.79008	0	32.42	643	651	K	AHYYYLEWR	N		RN2.3459.3459.2.dta	30018848	NP_830479.1	immune inhibitor A precursor
Rex18	Mutant Rex	anaerobiosis	1	F059500	2612	991.967	2	1981.92	1981.92	2.13127	0	56.38	148	166	K	VQLSDASGDTMTIDSLDAK	K	Oxidation (M) [11]	RN2.3460.3460.2.dta	30019805	NP_831436.1	flagellin
Rex18	Mutant Rex	anaerobiosis	1	F059500	4680	923.471	3	2767.39	2767.38	3.52066	2	68.3	116	141	R	KGSFGVSKDNYVTNTSGQYVLGYGVK	T		RN2.3465.3465.3.dta	30019797	NP_831428.1	flagellar hook protein FlgE
Rex18	Mutant Rex	anaerobiosis	1	F059500	726	668.819	2	1335.62	1335.62	2.69014	0	36.54	64	74	K	SMNAYSYMLIK	N	Oxidation (M) [8]	RN2.3467.3467.2.dta	30021214	NP_832845.1	hemolysin BL binding component precursor
Rex18	Mutant Rex	anaerobiosis	1	F059500	725	668.819	2	1335.62	1335.62	2.54039	0	31.13	64	74	K	SMNAYSYMLIK	N	Oxidation (M) [8]	RN2.3474.3474.2.dta	30021214	NP_832845.1	hemolysin BL binding component precursor
Rex18	Mutant Rex	anaerobiosis	1	F059500	166	488.286	2	974.556	974.555	1.58739	0	45.86	16	24	R	AFIGEIVAR	F		RN2.3478.3478.2.dta	30019663	NP_831294.1	nucleoside diphosphate kinase
Rex18	Mutant Rex	anaerobiosis	1	F059500	704	442.24	3	1323.7	1323.7	2.10622	0	38.58	130	140	K	MQVIIDELAHR	G		RN2.3479.3479.3.dta	30018742	NP_830373.1	collagenase
Rex18	Mutant Rex	anaerobiosis	1	F059500	352	566.789	2	1131.56	1131.56	3.36261	0	32.65	112	120	K	FNSYYPTLK	S		RN2.3480.3480.2.dta	30021216	NP_832847.1	hemolysin BL lytic component L2
Rex18	Mutant Rex	anaerobiosis	1	F059500	208	511.288	2	1020.56	1020.56	1.04746	0	49.95	204	212	R	AEFATLITR	A		RN2.3481.3481.2.dta	30019043	NP_830674.1	N-acetylmuramoyl-L-alanine amidase
Rex18	Mutant Rex	anaerobiosis	1	F059500	706	442.241	3	1323.7	1323.7	3.46605	0	60.9	130	140	K	MQVIIDELAHR	G		RN2.3483.3483.3.dta	30018742	NP_830373.1	collagenase
Rex18	Mutant Rex	anaerobiosis	1	F059500	707	662.858	2	1323.7	1323.7	3.7501	0	54.19	130	140	K	MQVIIDELAHR	G		RN2.3484.3484.2.dta	30018742	NP_830373.1	collagenase
Rex18	Mutant Rex	anaerobiosis	1	F059500	1519	549.939	3	1646.79	1646.79	2.42532	0	44.46	327	340	K	GLEVVTQAMHMYPR	L	Oxidation (M) [9]	RN2.3485.3485.3.dta	30018742	NP_830373.1	collagenase
Rex18	Mutant Rex	anaerobiosis	1	F059500	167	488.287	2	974.559	974.555	3.84483	0	51.41	16	24	R	AFIGEIVAR	F		RN2.3486.3486.2.dta	30019663	NP_831294.1	nucleoside diphosphate kinase
Rex18	Mutant Rex	anaerobiosis	1	F059500	1517	824.404	2	1646.79	1646.79	1.56061	0	62.53	327	340	K	GLEVVTQAMHMYPR	L	Oxidation (M) [9]	RN2.3487.3487.2.dta	30018742	NP_830373.1	collagenase
Rex18	Mutant Rex	anaerobiosis	1	F059500	705	662.857	2	1323.7	1323.7	2.54137	0	60.31	130	140	K	MQVIIDELAHR	G		RN2.3490.3490.2.dta	30018742	NP_830373.1	collagenase
Rex18	Mutant Rex	anaerobiosis	1	F059500	1518	549.939	3	1646.79	1646.79	2.42532	0	46.54	327	340	K	GLEVVTQAMHMYPR	L	Oxidation (M) [9]	RN2.3495.3495.3.dta	30018742	NP_830373.1	collagenase
Rex18	Mutant Rex	anaerobiosis	1	F059500	3602	778.739	3	2333.2	2333.19	2.22014	2	30.25	89	108	K	IVDADEYVKYNVASTRYSIK	G		RN2.3500.3500.3.dta	30020129	NP_831760.1	putative murein endopeptidase
Rex18	Mutant Rex	anaerobiosis	1	F059500	3089	713.015	3	2136.02	2136.02	3.47142	1	32.56	232	250	R	NYLTSTYASPNPEYFGKGK	G		RN2.3502.3502.3.dta	30021049	NP_832680.1	phosphoglycerol transferase
Rex18	Mutant Rex	anaerobiosis	1	F059500	1463	545.272	3	1632.79	1632.79	3.17922	1	27.65	91	103	K	ANVREWIDEYNPK	L		RN2.3503.3503.3.dta	30019951	NP_831582.1	non-hemolytic enterotoxin lytic component L2
Rex18	Mutant Rex	anaerobiosis	1	F059500	1460	817.403	2	1632.79	1632.79	0.653483	1	44.35	91	103	K	ANVREWIDEYNPK	L		RN2.3504.3504.2.dta	30019951	NP_831582.1	non-hemolytic enterotoxin lytic component L2
Rex18	Mutant Rex	anaerobiosis	1	F059500	1462	545.272	3	1632.79	1632.79	2.62802	1	25.44	91	103	K	ANVREWIDEYNPK	L		RN2.3510.3510.3.dta	30019951	NP_831582.1	non-hemolytic enterotoxin lytic component L2
Rex18	Mutant Rex	anaerobiosis	1	F059500	1461	817.404	2	1632.79	1632.79	2.24585	1	48.89	91	103	K	ANVREWIDEYNPK	L		RN2.3511.3511.2.dta	30019951	NP_831582.1	non-hemolytic enterotoxin lytic component L2
Rex18	Mutant Rex	anaerobiosis	1	F059500	3088	713.015	3	2136.02	2136.02	3.33097	1	34.19	232	250	R	NYLTSTYASPNPEYFGKGK	G		RN2.3512.3512.3.dta	30021049	NP_832680.1	phosphoglycerol transferase
Rex18	Mutant Rex	anaerobiosis	1	F059500	3213	726.748	3	2177.22	2177.22	3.04104	2	36.25	199	217	K	ALKPLLEENKQNLDGIINR	T		RN2.3514.3514.3.dta	30019784	NP_831415.1	flagellar hook-associated protein FlgL
Rex18	Mutant Rex	anaerobiosis	1	F059500	2900	691.699	3	2072.07	2072.07	2.79672	1	57.09	61	78	K	LLDGYKVNVLHTENGWSK	V		RN2.3515.3515.3.dta	30018972	NP_830603.1	enterotoxin / cell-wall binding protein
Rex18	Mutant Rex	anaerobiosis	1	F059500	369	570.837	2	1139.66	1139.65	3.02635	0	86.87	173	183	R	NGEALLSPVIK	T		RN2.3517.3517.2.dta	30019784	NP_831415.1	flagellar hook-associated protein FlgL
Rex18	Mutant Rex	anaerobiosis	1	F059500	2899	691.699	3	2072.07	2072.07	2.79672	1	29.84	61	78	K	LLDGYKVNVLHTENGWSK	V		RN2.3522.3522.3.dta	30018972	NP_830603.1	enterotoxin / cell-wall binding protein
Rex18	Mutant Rex	anaerobiosis	1	F059500	368	570.836	2	1139.66	1139.65	2.49988	0	86.79	173	183	R	NGEALLSPVIK	T		RN2.3524.3524.2.dta	30019784	NP_831415.1	flagellar hook-associated protein FlgL
Rex18	Mutant Rex	anaerobiosis	1	F059500	2903	1037.05	2	2072.08	2072.07	3.0747	1	65.05	61	78	K	LLDGYKVNVLHTENGWSK	V		RN2.3525.3525.2.dta	30018972	NP_830603.1	enterotoxin / cell-wall binding protein
Rex18	Mutant Rex	anaerobiosis	1	F059500	2902	1037.05	2	2072.08	2072.07	3.0747	1	73.87	61	78	K	LLDGYKVNVLHTENGWSK	V		RN2.3530.3530.2.dta	30018972	NP_830603.1	enterotoxin / cell-wall binding protein
Rex18	Mutant Rex	anaerobiosis	1	F059500	1971	600.349	3	1798.02	1798.02	2.72411	2	37.01	153	167	R	QINELTDLKLQLDKK	L		RN2.3531.3531.3.dta	30021216	NP_832847.1	hemolysin BL lytic component L2
Rex18	Mutant Rex	anaerobiosis	1	F059500	2218	621.636	3	1861.89	1861.88	2.534	0	56.05	49	64	K	SFAIQHSLANMEQMQK	D		RN2.3532.3532.3.dta	30019784	NP_831415.1	flagellar hook-associated protein FlgL
Rex18	Mutant Rex	anaerobiosis	1	F059500	3214	1089.62	2	2177.22	2177.22	3.07595	2	95.08	199	217	K	ALKPLLEENKQNLDGIINR	T		RN2.3535.3535.2.dta	30019784	NP_831415.1	flagellar hook-associated protein FlgL
Rex18	Mutant Rex	anaerobiosis	1	F059500	2220	931.951	2	1861.89	1861.88	3.649	0	84.28	49	64	K	SFAIQHSLANMEQMQK	D		RN2.3536.3536.2.dta	30019784	NP_831415.1	flagellar hook-associated protein FlgL
Rex18	Mutant Rex	anaerobiosis	1	F059500	2217	621.636	3	1861.89	1861.88	2.534	0	41.28	49	64	K	SFAIQHSLANMEQMQK	D		RN2.3538.3538.3.dta	30019784	NP_831415.1	flagellar hook-associated protein FlgL
Rex18	Mutant Rex	anaerobiosis	1	F059500	2219	931.951	2	1861.89	1861.88	2.89707	0	93.74	49	64	K	SFAIQHSLANMEQMQK	D		RN2.3539.3539.2.dta	30019784	NP_831415.1	flagellar hook-associated protein FlgL
Rex18	Mutant Rex	anaerobiosis	1	F059500	718	665.866	2	1329.72	1329.71	2.763	0	91.31	272	284	R	IDILLGSDSAAQK	W		RN2.3540.3540.2.dta	30023271	NP_834902.1	enterotoxin / cell-wall binding protein
Rex18	Mutant Rex	anaerobiosis	1	F059500	309	556.81	2	1111.61	1111.6	2.40913	0	49.92	351	359	K	VLNEINWPK	G		RN2.3541.3541.2.dta	30020129	NP_831760.1	putative murein endopeptidase
Rex18	Mutant Rex	anaerobiosis	1	F059500	1970	600.349	3	1798.02	1798.02	2.39041	2	29.09	153	167	R	QINELTDLKLQLDKK	L		RN2.3542.3542.3.dta	30021216	NP_832847.1	hemolysin BL lytic component L2
Rex18	Mutant Rex	anaerobiosis	1	F059500	3216	1089.62	2	2177.23	2177.22	3.99455	2	76.58	199	217	K	ALKPLLEENKQNLDGIINR	T		RN2.3544.3544.2.dta	30019784	NP_831415.1	flagellar hook-associated protein FlgL
Rex18	Mutant Rex	anaerobiosis	1	F059500	308	556.81	2	1111.61	1111.6	2.22921	0	55.65	351	359	K	VLNEINWPK	G		RN2.3546.3546.2.dta	30020129	NP_831760.1	putative murein endopeptidase
Rex18	Mutant Rex	anaerobiosis	1	F059500	717	665.866	2	1329.72	1329.71	2.61259	0	110.81	272	284	R	IDILLGSDSAAQK	W		RN2.3547.3547.2.dta	30023271	NP_834902.1	enterotoxin / cell-wall binding protein
Rex18	Mutant Rex	anaerobiosis	1	F059500	746	670.876	2	1339.74	1339.73	1.9056	0	65.54	293	304	R	IALLNEVTPENK	W		RN2.3548.3548.2.dta	30018742	NP_830373.1	collagenase
Rex18	Mutant Rex	anaerobiosis	1	F059500	3867	610.293	4	2437.14	2437.14	2.28137	2	43.35	295	315	K	HMDSYNEISNKIGELSMKADR	A		RN2.3549.3549.4.dta	30021215	NP_832846.1	hemolysin BL lytic component L1
Rex18	Mutant Rex	anaerobiosis	1	F059500	1708	858.443	2	1714.87	1714.87	2.35004	0	90.62	4	21	R	IGVLTSGGDSPGMNAAIR	A		RN2.3552.3552.2.dta	30022675	NP_834306.1	6-phosphofructokinase
Rex18	Mutant Rex	anaerobiosis	1	F059500	3869	610.293	4	2437.14	2437.14	3.102	2	55.77	295	315	K	HMDSYNEISNKIGELSMKADR	A		RN2.3554.3554.4.dta	30021215	NP_832846.1	hemolysin BL lytic component L1
Rex18	Mutant Rex	anaerobiosis	1	F059500	747	670.877	2	1339.74	1339.73	2.95058	0	67.33	293	304	R	IALLNEVTPENK	W		RN2.3555.3555.2.dta	30018742	NP_830373.1	collagenase
Rex18	Mutant Rex	anaerobiosis	1	F059500	4249	869.762	3	2606.26	2606.26	1.23203	0	31.21	244	268	K	TLNASVPSYTGHTATWDATTNSIAK	Y		RN2.3556.3556.3.dta	30018853	NP_830484.1	sphingomyelin phosphodiesterase
Rex18	Mutant Rex	anaerobiosis	1	F059500	3688	592.292	4	2365.14	2365.13	2.51276	2	20.19	383	403	K	TYTFDDGSIVFKTGDKVSEEK	I		RN2.3558.3558.4.dta	30018742	NP_830373.1	collagenase
Rex18	Mutant Rex	anaerobiosis	1	F059500	1709	858.444	2	1714.87	1714.87	3.28305	0	82.22	4	21	R	IGVLTSGGDSPGMNAAIR	A		RN2.3559.3559.2.dta	30022675	NP_834306.1	6-phosphofructokinase
Rex18	Mutant Rex	anaerobiosis	1	F059500	3870	813.389	3	2437.15	2437.14	3.5435	2	44.29	295	315	K	HMDSYNEISNKIGELSMKADR	A		RN2.3560.3560.3.dta	30021215	NP_832846.1	hemolysin BL lytic component L1
Rex18	Mutant Rex	anaerobiosis	1	F059500	4250	869.763	3	2606.27	2606.26	2.15289	0	50.91	244	268	K	TLNASVPSYTGHTATWDATTNSIAK	Y		RN2.3562.3562.3.dta	30018853	NP_830484.1	sphingomyelin phosphodiesterase
Rex18	Mutant Rex	anaerobiosis	1	F059500	3691	789.387	3	2365.14	2365.13	3.1791	2	43.86	383	403	K	TYTFDDGSIVFKTGDKVSEEK	I		RN2.3564.3564.3.dta	30018742	NP_830373.1	collagenase
Rex18	Mutant Rex	anaerobiosis	1	F059500	3868	813.389	3	2437.14	2437.14	2.92803	2	54.73	295	315	K	HMDSYNEISNKIGELSMKADR	A		RN2.3565.3565.3.dta	30021215	NP_832846.1	hemolysin BL lytic component L1
Rex18	Mutant Rex	anaerobiosis	1	F059500	3689	789.387	3	2365.14	2365.13	2.92542	2	33.48	383	403	K	TYTFDDGSIVFKTGDKVSEEK	I		RN2.3571.3571.3.dta	30018742	NP_830373.1	collagenase
Rex18	Mutant Rex	anaerobiosis	1	F059500	367	570.836	2	1139.66	1139.65	2.32439	0	45.37	173	183	R	NGEALLSPVIK	T		RN2.3573.3573.2.dta	30019784	NP_831415.1	flagellar hook-associated protein FlgL
Rex18	Mutant Rex	anaerobiosis	1	F059500	3732	794.085	3	2379.23	2379.23	2.22425	2	61.81	167	189	K	KLKDFDTNVATAQGILSTDGTGK	I		RN2.3582.3582.3.dta	30021216	NP_832847.1	hemolysin BL lytic component L2
Rex18	Mutant Rex	anaerobiosis	1	F059500	4251	1304.14	2	2606.27	2606.26	3.14128	0	80.65	244	268	K	TLNASVPSYTGHTATWDATTNSIAK	Y		RN2.3592.3592.2.dta	30018853	NP_830484.1	sphingomyelin phosphodiesterase
Rex18	Mutant Rex	anaerobiosis	1	F059500	515	617.319	2	1232.62	1232.62	3.30597	0	59.14	726	735	K	TVTAYFVNYR	V		RN2.3596.3596.2.dta	30018742	NP_830373.1	collagenase
Rex18	Mutant Rex	anaerobiosis	1	F059500	4647	551.687	5	2753.4	2753.39	3.35804	2	50.28	317	340	R	LGKFHSNPNKGLEVVTQAMHMYPR	L		RN2.3598.3598.5.dta	30018742	NP_830373.1	collagenase
Rex18	Mutant Rex	anaerobiosis	1	F059500	879	702.858	2	1403.7	1403.7	3.17305	0	59.52	36	48	K	NLLMSEDPLAASK	S	Oxidation (M) [4]	RN2.3599.3599.2.dta	30019784	NP_831415.1	flagellar hook-associated protein FlgL
Rex18	Mutant Rex	anaerobiosis	1	F059500	1020	730.384	2	1458.75	1458.75	3.93763	0	82.08	75	88	K	SGNVTVWEVGNVAK	V		RN2.3600.3600.2.dta	30021360	NP_832991.1	hypothetical protein BC3251
Rex18	Mutant Rex	anaerobiosis	1	F059500	5803	886.946	4	3543.76	3543.76	-0.810721	2	26.36	347	379	K	GGTTTPEQPKQPEKPNQGTIGDYYINASALNVR	S		RN2.3602.3602.4.dta	30023266	NP_834897.1	N-acetylmuramoyl-L-alanine amidase
Rex18	Mutant Rex	anaerobiosis	1	F059500	514	617.317	2	1232.62	1232.62	-0.425922	0	50.1	726	735	K	TVTAYFVNYR	V		RN2.3603.3603.2.dta	30018742	NP_830373.1	collagenase
Rex18	Mutant Rex	anaerobiosis	1	F059500	4646	551.685	5	2753.39	2753.39	-0.0922499	2	55.07	317	340	R	LGKFHSNPNKGLEVVTQAMHMYPR	L		RN2.3604.3604.5.dta	30018742	NP_830373.1	collagenase
Rex18	Mutant Rex	anaerobiosis	1	F059500	4645	689.354	4	2753.39	2753.39	-0.609431	2	46.01	317	340	R	LGKFHSNPNKGLEVVTQAMHMYPR	L		RN2.3605.3605.4.dta	30018742	NP_830373.1	collagenase
Rex18	Mutant Rex	anaerobiosis	1	F059500	1019	730.38	2	1458.75	1458.75	-0.312597	0	87	75	88	K	SGNVTVWEVGNVAK	V		RN2.3606.3606.2.dta	30021360	NP_832991.1	hypothetical protein BC3251
Rex18	Mutant Rex	anaerobiosis	1	F059500	878	702.856	2	1403.7	1403.7	0.323432	0	47.33	36	48	K	NLLMSEDPLAASK	S	Oxidation (M) [4]	RN2.3607.3607.2.dta	30019784	NP_831415.1	flagellar hook-associated protein FlgL
Rex18	Mutant Rex	anaerobiosis	1	F059500	736	670.307	2	1338.6	1338.6	-0.490065	0	86.48	196	206	K	VTDGNGYWNWK	G		RN2.3611.3611.2.dta	30018852	NP_830483.1	phospholipase C
Rex18	Mutant Rex	anaerobiosis	1	F059500	4644	689.353	4	2753.38	2753.39	-1.77163	2	54.54	317	340	R	LGKFHSNPNKGLEVVTQAMHMYPR	L		RN2.3612.3612.4.dta	30018742	NP_830373.1	collagenase
Rex18	Mutant Rex	anaerobiosis	1	F059500	1373	537.311	3	1608.91	1608.91	-1.3506	2	33	139	152	K	RKPLNISIDLPGMR	K		RN2.3613.3613.3.dta	30023138	NP_834769.1	perfringolysin O precursor
Rex18	Mutant Rex	anaerobiosis	1	F059500	972	480.269	3	1437.78	1437.79	-1.9377	1	41.24	214	225	K	TGEVLFQEKFIK	N		RN2.3614.3614.3.dta	30023381	NP_835012.1	bacillolysin
Rex18	Mutant Rex	anaerobiosis	1	F059500	735	670.306	2	1338.6	1338.6	-1.53593	0	86.49	196	206	K	VTDGNGYWNWK	G		RN2.3618.3618.2.dta	30018852	NP_830483.1	phospholipase C
Rex18	Mutant Rex	anaerobiosis	1	F059500	1372	537.311	3	1608.91	1608.91	-1.90998	2	55.64	139	152	K	RKPLNISIDLPGMR	K		RN2.3619.3619.3.dta	30023138	NP_834769.1	perfringolysin O precursor
Rex18	Mutant Rex	anaerobiosis	1	F059500	5802	1182.26	3	3543.76	3543.76	-1.18434	2	73.5	347	379	K	GGTTTPEQPKQPEKPNQGTIGDYYINASALNVR	S		RN2.3620.3620.3.dta	30023266	NP_834897.1	N-acetylmuramoyl-L-alanine amidase
Rex18	Mutant Rex	anaerobiosis	1	F059500	971	480.268	3	1437.78	1437.79	-2.35501	1	48.52	214	225	K	TGEVLFQEKFIK	N		RN2.3624.3624.3.dta	30023381	NP_835012.1	bacillolysin
Rex18	Mutant Rex	anaerobiosis	1	F059500	3057	530.532	4	2118.1	2118.1	-0.372976	2	20.06	267	285	R	SKYPAATTSYFGELTNKIK	A		RN2.3628.3628.4.dta	30020129	NP_831760.1	putative murein endopeptidase
Rex18	Mutant Rex	anaerobiosis	1	F059500	1965	600.347	3	1798.02	1798.02	-0.946597	2	22.42	153	167	R	QINELTDLKLQLDKK	L		RN2.3631.3631.3.dta	30021216	NP_832847.1	hemolysin BL lytic component L2
Rex18	Mutant Rex	anaerobiosis	1	F059500	1140	503.945	3	1508.81	1508.81	-0.687295	1	67.44	128	140	K	GKMQVIIDELAHR	G		RN2.3632.3632.3.dta	30018742	NP_830373.1	collagenase
Rex18	Mutant Rex	anaerobiosis	1	F059500	4540	903.467	3	2707.38	2707.38	-0.373424	2	67.7	332	356	R	ELRVVATAYTADPLENGYKAGDQVK	S		RN2.3634.3634.3.dta	30018972	NP_830603.1	enterotoxin / cell-wall binding protein
Rex18	Mutant Rex	anaerobiosis	1	F059500	4536	677.852	4	2707.38	2707.38	-1.47264	2	30.67	332	356	R	ELRVVATAYTADPLENGYKAGDQVK	S		RN2.3635.3635.4.dta	30018972	NP_830603.1	enterotoxin / cell-wall binding protein
Rex18	Mutant Rex	anaerobiosis	1	F059500	1374	805.463	2	1608.91	1608.91	-0.930442	2	25.9	139	152	K	RKPLNISIDLPGMR	K		RN2.3636.3636.2.dta	30023138	NP_834769.1	perfringolysin O precursor
Rex18	Mutant Rex	anaerobiosis	1	F059500	5805	1182.26	3	3543.76	3543.76	-0.337777	2	61.7	347	379	K	GGTTTPEQPKQPEKPNQGTIGDYYINASALNVR	S		RN2.3637.3637.3.dta	30023266	NP_834897.1	N-acetylmuramoyl-L-alanine amidase
Rex18	Mutant Rex	anaerobiosis	1	F059500	2509	653.348	3	1957.02	1957.02	0.27082	1	23.05	353	371	R	KLNTAGESTLGNLVADAQR	A		RN2.3639.3639.3.dta	30021232	NP_832863.1	5'-nucleotidase
Rex18	Mutant Rex	anaerobiosis	1	F059500	2655	667.346	3	1999.02	1999.01	0.309152	2	38.35	384	400	K	DYAEKIYAEDIKVVDTK	K		RN2.3640.3640.3.dta	30019952	NP_831583.1	non-hemolytic enterotoxin lytic component L1
Rex18	Mutant Rex	anaerobiosis	1	F059500	4539	903.467	3	2707.38	2707.38	-0.373424	2	77.87	332	356	R	ELRVVATAYTADPLENGYKAGDQVK	S		RN2.3642.3642.3.dta	30018972	NP_830603.1	enterotoxin / cell-wall binding protein
Rex18	Mutant Rex	anaerobiosis	1	F059500	4538	677.852	4	2707.38	2707.38	-0.733919	2	32.45	332	356	R	ELRVVATAYTADPLENGYKAGDQVK	S		RN2.3643.3643.4.dta	30018972	NP_830603.1	enterotoxin / cell-wall binding protein
Rex18	Mutant Rex	anaerobiosis	1	F059500	1375	805.464	2	1608.91	1608.91	-0.433212	2	29.14	139	152	K	RKPLNISIDLPGMR	K		RN2.3646.3646.2.dta	30023138	NP_834769.1	perfringolysin O precursor
Rex18	Mutant Rex	anaerobiosis	1	F059500	3059	1060.06	2	2118.1	2118.1	1.77612	2	81.73	267	285	R	SKYPAATTSYFGELTNKIK	A		RN2.3647.3647.2.dta	30020129	NP_831760.1	putative murein endopeptidase
Rex18	Mutant Rex	anaerobiosis	1	F059500	2339	635.007	3	1902	1902	-0.702419	1	44.61	104	119	R	INANYWLDTAKPQIQK	T		RN2.3648.3650.3.dta	30021215	NP_832846.1	hemolysin BL lytic component L1
Rex18	Mutant Rex	anaerobiosis	1	F059500	2343	952.007	2	1902	1902	0.0736067	1	72.11	104	119	R	INANYWLDTAKPQIQK	T		RN2.3651.3651.2.dta	30021215	NP_832846.1	hemolysin BL lytic component L1
Rex18	Mutant Rex	anaerobiosis	1	F059500	1002	725.869	2	1449.72	1449.73	-0.808429	0	64.93	248	260	K	VLNVTGAENGWYK	I		RN2.3652.3652.2.dta	30020092	NP_831723.1	enterotoxin
Rex18	Mutant Rex	anaerobiosis	1	F059500	1516	824.403	2	1646.79	1646.79	-0.261114	0	73.85	327	340	K	GLEVVTQAMHMYPR	L	Oxidation (M) [11]	RN2.3656.3656.2.dta	30018742	NP_830373.1	collagenase
Rex18	Mutant Rex	anaerobiosis	1	F059500	2341	952.007	2	1902	1902	-0.557308	1	59.79	104	119	R	INANYWLDTAKPQIQK	T		RN2.3658.3658.2.dta	30021215	NP_832846.1	hemolysin BL lytic component L1
Rex18	Mutant Rex	anaerobiosis	1	F059500	1003	725.87	2	1449.72	1449.73	-0.394558	0	77.72	248	260	K	VLNVTGAENGWYK	I		RN2.3659.3659.2.dta	30020092	NP_831723.1	enterotoxin
Rex18	Mutant Rex	anaerobiosis	1	F059500	2518	654.023	3	1959.05	1959.05	-0.777928	1	30.26	52	69	K	KALAETGSHILVMDLYAK	T		RN2.3660.3660.3.dta	30021215	NP_832846.1	hemolysin BL lytic component L1
Rex18	Mutant Rex	anaerobiosis	1	F059500	1726	573.652	3	1717.93	1717.94	-0.859753	2	51.68	196	209	R	TNQLKEIQDFIKNK	N		RN2.3664.3664.3.dta	30018853	NP_830484.1	sphingomyelin phosphodiesterase
Rex18	Mutant Rex	anaerobiosis	1	F059500	2517	654.023	3	1959.05	1959.05	-0.931064	1	47.04	52	69	K	KALAETGSHILVMDLYAK	T		RN2.3666.3666.3.dta	30021215	NP_832846.1	hemolysin BL lytic component L1
Rex18	Mutant Rex	anaerobiosis	1	F059500	1725	573.652	3	1717.93	1717.94	-1.20901	2	51.62	196	209	R	TNQLKEIQDFIKNK	N		RN2.3667.3667.3.dta	30018853	NP_830484.1	sphingomyelin phosphodiesterase
Rex18	Mutant Rex	anaerobiosis	1	F059500	307	556.808	2	1111.6	1111.6	-1.00935	0	38.58	351	359	K	VLNEINWPK	G		RN2.3668.3668.2.dta	30020129	NP_831760.1	putative murein endopeptidase
Rex18	Mutant Rex	anaerobiosis	1	F059500	2519	980.533	2	1959.05	1959.05	0.58804	1	74.8	52	69	K	KALAETGSHILVMDLYAK	T		RN2.3670.3670.2.dta	30021215	NP_832846.1	hemolysin BL lytic component L1
Rex18	Mutant Rex	anaerobiosis	1	F059500	1728	859.975	2	1717.94	1717.94	-0.582676	2	56.08	196	209	R	TNQLKEIQDFIKNK	N		RN2.3671.3671.2.dta	30018853	NP_830484.1	sphingomyelin phosphodiesterase
Rex18	Mutant Rex	anaerobiosis	1	F059500	912	707.366	2	1412.72	1412.72	-1.3244	0	82.96	214	225	R	LEEVLGSVNYYK	Q		RN2.3674.3674.2.dta	30021214	NP_832845.1	hemolysin BL binding component precursor
Rex18	Mutant Rex	anaerobiosis	1	F059500	1524	550.266	3	1647.78	1647.78	-0.763452	1	36.44	183	195	K	YENFVDTIKDNYK	V		RN2.3675.3675.3.dta	30018852	NP_830483.1	phospholipase C
Rex18	Mutant Rex	anaerobiosis	1	F059500	1525	824.896	2	1647.78	1647.78	-0.595954	1	71	183	195	K	YENFVDTIKDNYK	V		RN2.3676.3676.2.dta	30018852	NP_830483.1	phospholipase C
Rex18	Mutant Rex	anaerobiosis	1	F059500	1727	859.975	2	1717.93	1717.94	-0.815513	2	80.22	196	209	R	TNQLKEIQDFIKNK	N		RN2.3677.3677.2.dta	30018853	NP_830484.1	sphingomyelin phosphodiesterase
Rex18	Mutant Rex	anaerobiosis	1	F059500	306	556.808	2	1111.6	1111.6	-1.18927	0	39.7	351	359	K	VLNEINWPK	G		RN2.3678.3678.2.dta	30020129	NP_831760.1	putative murein endopeptidase
Rex18	Mutant Rex	anaerobiosis	1	F059500	2516	980.531	2	1959.05	1959.05	-1.65795	1	81.88	52	69	K	KALAETGSHILVMDLYAK	T		RN2.3679.3679.2.dta	30021215	NP_832846.1	hemolysin BL lytic component L1
Rex18	Mutant Rex	anaerobiosis	1	F059500	913	707.366	2	1412.72	1412.72	-0.191829	0	89.89	214	225	R	LEEVLGSVNYYK	Q		RN2.3682.3682.2.dta	30021214	NP_832845.1	hemolysin BL binding component precursor
Rex18	Mutant Rex	anaerobiosis	1	F059500	1527	824.896	2	1647.78	1647.78	-0.231827	1	76.38	183	195	K	YENFVDTIKDNYK	V		RN2.3683.3683.2.dta	30018852	NP_830483.1	phospholipase C
Rex18	Mutant Rex	anaerobiosis	1	F059500	1526	550.266	3	1647.78	1647.78	-0.581389	1	38.14	183	195	K	YENFVDTIKDNYK	V		RN2.3684.3684.3.dta	30018852	NP_830483.1	phospholipase C
Rex18	Mutant Rex	anaerobiosis	1	F059500	750	670.882	2	1339.75	1339.75	-0.676246	1	41.61	255	266	R	GKLGWLEPELAK	L		RN2.3685.3685.2.dta	30021213	NP_832844.1	hemolysin BL binding component precursor
Rex18	Mutant Rex	anaerobiosis	1	F059500	1488	820.911	2	1639.81	1639.81	-1.14526	2	51.96	393	406	K	DAEFISKDIAFKQE	-		RN2.3687.3687.2.dta	30021215	NP_832846.1	hemolysin BL lytic component L1
Rex18	Mutant Rex	anaerobiosis	1	F059500	751	447.59	3	1339.75	1339.75	-0.658332	1	33.19	255	266	R	GKLGWLEPELAK	L		RN2.3688.3688.3.dta	30021213	NP_832844.1	hemolysin BL binding component precursor
Rex18	Mutant Rex	anaerobiosis	1	F059500	749	670.882	2	1339.75	1339.75	-0.825527	1	45.81	255	266	R	GKLGWLEPELAK	L		RN2.3690.3690.2.dta	30021213	NP_832844.1	hemolysin BL binding component precursor
Rex18	Mutant Rex	anaerobiosis	1	F059500	748	447.59	3	1339.75	1339.75	-1.10618	1	28.15	255	266	R	GKLGWLEPELAK	L		RN2.3691.3691.3.dta	30021213	NP_832844.1	hemolysin BL binding component precursor
Rex18	Mutant Rex	anaerobiosis	1	F059500	2782	1015.5	2	2028.99	2028.99	0.709714	1	102.76	97	115	K	AVDKLQSTMYTTALDGGMK	F		RN2.3694.3694.2.dta	30019796	NP_831427.1	flagellar basal body rod modification protein
Rex18	Mutant Rex	anaerobiosis	1	F059500	2435	646.686	3	1937.03	1937.04	-1.22662	2	57.66	322	338	K	KTFGVFAEVNKLTAEQR	A		RN2.3699.3699.3.dta	30021216	NP_832847.1	hemolysin BL lytic component L2
Rex18	Mutant Rex	anaerobiosis	1	F059500	3622	780.428	3	2338.26	2338.26	-1.37239	1	57.67	388	409	R	IIGALPQGQKVQVISENSGWSK	I		RN2.3706.3706.3.dta	30023266	NP_834897.1	N-acetylmuramoyl-L-alanine amidase
Rex18	Mutant Rex	anaerobiosis	1	F059500	2434	646.685	3	1937.03	1937.04	-1.69124	2	53.32	322	338	K	KTFGVFAEVNKLTAEQR	A		RN2.3707.3707.3.dta	30021216	NP_832847.1	hemolysin BL lytic component L2
Rex18	Mutant Rex	anaerobiosis	1	F059500	4429	889.753	3	2666.24	2666.24	-0.536336	0	77.09	385	410	K	SGPSHMGVYLGNGQFISAETDATGVR	I	Oxidation (M) [6]	RN2.3708.3708.3.dta	30020092	NP_831723.1	enterotoxin
Rex18	Mutant Rex	anaerobiosis	1	F059500	1066	738.392	2	1474.77	1474.77	-0.439391	1	64.39	135	147	R	DNPSETIIMSLKK	E		RN2.3711.3711.2.dta	30021854	NP_833485.1	1-phosphatidylinositol phosphodiesterase precursor
Rex18	Mutant Rex	anaerobiosis	1	F059500	305	556.807	2	1111.6	1111.6	-2.2688	0	37.51	351	359	K	VLNEINWPK	G		RN2.3712.3712.2.dta	30020129	NP_831760.1	putative murein endopeptidase
Rex18	Mutant Rex	anaerobiosis	1	F059500	3624	780.428	3	2338.26	2338.26	-0.345983	1	66.72	388	409	R	IIGALPQGQKVQVISENSGWSK	I		RN2.3714.3714.3.dta	30023266	NP_834897.1	N-acetylmuramoyl-L-alanine amidase
Rex18	Mutant Rex	anaerobiosis	1	F059500	5086	995.835	3	2984.48	2984.49	-0.800138	0	81.37	200	227	K	EAGIQNHIVTGTGNGQAHAWNLVNIENK	W		RN2.3718.3718.3.dta	30020129	NP_831760.1	putative murein endopeptidase
Rex18	Mutant Rex	anaerobiosis	1	F059500	5967	916.446	4	3661.75	3661.76	-1.15245	1	64.15	393	427	K	AGPSHIGIYVGNGQMIHASDKGIAYGDINSSYNQK	H		RN2.3719.3719.4.dta	30023229	NP_834860.1	N-acetylmuramoyl-L-alanine amidase
Rex18	Mutant Rex	anaerobiosis	1	F059500	2436	969.525	2	1937.04	1937.04	-0.722753	2	111.54	322	338	K	KTFGVFAEVNKLTAEQR	A		RN2.3720.3720.2.dta	30021216	NP_832847.1	hemolysin BL lytic component L2
Rex18	Mutant Rex	anaerobiosis	1	F059500	2439	969.526	2	1937.04	1937.04	-0.206501	2	130.74	322	338	K	KTFGVFAEVNKLTAEQR	A		RN2.3724.3724.2.dta	30021216	NP_832847.1	hemolysin BL lytic component L2
Rex18	Mutant Rex	anaerobiosis	1	F059500	2438	485.266	4	1937.04	1937.04	-0.284971	2	52.82	322	338	K	KTFGVFAEVNKLTAEQR	A		RN2.3725.3725.4.dta	30021216	NP_832847.1	hemolysin BL lytic component L2
Rex18	Mutant Rex	anaerobiosis	1	F059500	3457	1142.08	2	2282.15	2282.15	0.503473	0	139.65	125	146	K	TGTTVQQGTGTYTVNVSSLNVR	T		RN2.3726.3726.2.dta	30020092	NP_831723.1	enterotoxin
Rex18	Mutant Rex	anaerobiosis	1	F059500	5088	995.836	3	2984.48	2984.49	-0.0964991	0	64.22	200	227	K	EAGIQNHIVTGTGNGQAHAWNLVNIENK	W		RN2.3727.3727.3.dta	30020129	NP_831760.1	putative murein endopeptidase
Rex18	Mutant Rex	anaerobiosis	1	F059500	3454	1142.08	2	2282.15	2282.15	-0.372894	0	136.62	125	146	K	TGTTVQQGTGTYTVNVSSLNVR	T		RN2.3730.3730.2.dta	30020092	NP_831723.1	enterotoxin
Rex18	Mutant Rex	anaerobiosis	1	F059500	2437	485.266	4	1937.04	1937.04	-0.284971	2	42.05	322	338	K	KTFGVFAEVNKLTAEQR	A		RN2.3731.3731.4.dta	30021216	NP_832847.1	hemolysin BL lytic component L2
Rex18	Mutant Rex	anaerobiosis	1	F059500	3015	699.331	3	2094.97	2094.97	-0.240099	1	49.78	295	312	K	HMDSYNEISNKIGELSMK	A		RN2.3732.3732.3.dta	30021215	NP_832846.1	hemolysin BL lytic component L1
Rex18	Mutant Rex	anaerobiosis	1	F059500	3456	761.724	3	2282.15	2282.15	-0.0556493	0	62.16	125	146	K	TGTTVQQGTGTYTVNVSSLNVR	T		RN2.3733.3733.3.dta	30020092	NP_831723.1	enterotoxin
Rex18	Mutant Rex	anaerobiosis	1	F059500	5968	916.447	4	3661.76	3661.76	0.158394	1	57.33	393	427	K	AGPSHIGIYVGNGQMIHASDKGIAYGDINSSYNQK	H		RN2.3734.3734.4.dta	30023229	NP_834860.1	N-acetylmuramoyl-L-alanine amidase
Rex18	Mutant Rex	anaerobiosis	1	F059500	3623	1170.14	2	2338.26	2338.26	-0.441781	1	81.61	388	409	R	IIGALPQGQKVQVISENSGWSK	I		RN2.3735.3735.2.dta	30023266	NP_834897.1	N-acetylmuramoyl-L-alanine amidase
Rex18	Mutant Rex	anaerobiosis	1	F059500	3014	699.331	3	2094.97	2094.97	-0.526499	1	57.33	295	312	K	HMDSYNEISNKIGELSMK	A		RN2.3739.3739.3.dta	30021215	NP_832846.1	hemolysin BL lytic component L1
Rex18	Mutant Rex	anaerobiosis	1	F059500	3455	761.724	3	2282.15	2282.15	-0.318559	0	58.38	125	146	K	TGTTVQQGTGTYTVNVSSLNVR	T		RN2.3740.3740.3.dta	30020092	NP_831723.1	enterotoxin
Rex18	Mutant Rex	anaerobiosis	1	F059500	3016	1048.49	2	2094.97	2094.97	0.0348453	1	82.2	295	312	K	HMDSYNEISNKIGELSMK	A		RN2.3744.3744.2.dta	30021215	NP_832846.1	hemolysin BL lytic component L1
Rex18	Mutant Rex	anaerobiosis	1	F059500	1388	808.915	2	1615.82	1615.82	-0.42084	0	107.04	35	51	K	SINSAADDAAGLAIATR	M		RN2.3746.3746.2.dta	30019803	NP_831434.1	flagellin
Rex18	Mutant Rex	anaerobiosis	1	F059500	3013	1048.49	2	2094.97	2094.97	-0.919822	1	89.47	295	312	K	HMDSYNEISNKIGELSMK	A		RN2.3749.3749.2.dta	30021215	NP_832846.1	hemolysin BL lytic component L1
Rex18	Mutant Rex	anaerobiosis	1	F059500	1067	738.392	2	1474.77	1474.77	-0.168162	1	72.89	135	147	R	DNPSETIIMSLKK	E		RN2.3750.3750.2.dta	30021854	NP_833485.1	1-phosphatidylinositol phosphodiesterase precursor
Rex18	Mutant Rex	anaerobiosis	1	F059500	1386	808.915	2	1615.82	1615.82	-0.544616	0	126.71	35	51	K	SINSAADDAAGLAIATR	M		RN2.3754.3754.2.dta	30019803	NP_831434.1	flagellin
Rex18	Mutant Rex	anaerobiosis	1	F059500	1387	539.612	3	1615.82	1615.82	-0.529763	0	64.62	35	51	K	SINSAADDAAGLAIATR	M		RN2.3755.3755.3.dta	30019803	NP_831434.1	flagellin
Rex18	Mutant Rex	anaerobiosis	1	F059500	2342	635.007	3	1902	1902	-0.229232	1	58.59	104	119	R	INANYWLDTAKPQIQK	T		RN2.3756.3756.3.dta	30021215	NP_832846.1	hemolysin BL lytic component L1
Rex18	Mutant Rex	anaerobiosis	1	F059500	5581	847.433	4	3385.7	3385.7	-0.917682	2	23.12	72	100	K	LIQNQQETDLSKISSINSEFKGNMIQHQR	D		RN2.3757.3757.4.dta	30019953	NP_831584.1	enterotoxin C
Rex18	Mutant Rex	anaerobiosis	1	F059500	1385	539.612	3	1615.82	1615.82	-0.715428	0	77.75	35	51	K	SINSAADDAAGLAIATR	M		RN2.3762.3762.3.dta	30019803	NP_831434.1	flagellin
Rex18	Mutant Rex	anaerobiosis	1	F059500	2338	635.007	3	1902	1902	-0.860147	1	46.03	104	119	R	INANYWLDTAKPQIQK	T		RN2.3763.3763.3.dta	30021215	NP_832846.1	hemolysin BL lytic component L1
Rex18	Mutant Rex	anaerobiosis	1	F059500	4537	903.467	3	2707.38	2707.38	-1.03827	2	50.22	332	356	R	ELRVVATAYTADPLENGYKAGDQVK	S		RN2.3768.3768.3.dta	30018972	NP_830603.1	enterotoxin / cell-wall binding protein
Rex18	Mutant Rex	anaerobiosis	1	F059500	2340	952.007	2	1902	1902	-0.662461	1	57.23	104	119	R	INANYWLDTAKPQIQK	T		RN2.3775.3775.2.dta	30021215	NP_832846.1	hemolysin BL lytic component L1
Rex18	Mutant Rex	anaerobiosis	1	F059500	2344	952.008	2	1902	1902	0.704522	1	74.81	104	119	R	INANYWLDTAKPQIQK	T		RN2.3780.3780.2.dta	30021215	NP_832846.1	hemolysin BL lytic component L1
Rex18	Mutant Rex	anaerobiosis	1	F059500	914	707.367	2	1412.72	1412.72	0.374455	0	48.13	214	225	R	LEEVLGSVNYYK	Q		RN2.3783.3783.2.dta	30021214	NP_832845.1	hemolysin BL binding component precursor
Rex18	Mutant Rex	anaerobiosis	1	F059500	2465	973.47	2	1944.93	1944.93	-1.6052	0	48.88	197	216	K	GLNTAVGDEGGFAPNLGSNR	E		RN2.3785.3785.2.dta	30023172	NP_834803.1	phosphopyruvate hydratase
Rex18	Mutant Rex	anaerobiosis	1	F059500	3919	822.696	3	2465.07	2465.07	-0.996727	1	59.87	46	66	K	AYNDYEEYSLGPEGLKDAMER	T	Oxidation (M) [19]	RN2.3790.3790.3.dta	30019952	NP_831583.1	non-hemolytic enterotoxin lytic component L1
Rex18	Mutant Rex	anaerobiosis	1	F059500	2440	646.686	3	1937.04	1937.04	0.0123901	2	62.66	322	338	K	KTFGVFAEVNKLTAEQR	A		RN2.3792.3792.3.dta	30021216	NP_832847.1	hemolysin BL lytic component L2
Rex18	Mutant Rex	anaerobiosis	1	F059500	3249	548.803	4	2191.18	2191.18	-0.713769	2	33.75	57	76	R	IGYGVQTLGVDRITDEVKTK	Q		RN2.3800.3800.4.dta	30019783	NP_831414.1	flagellar hook-associated protein FlgK
Rex18	Mutant Rex	anaerobiosis	1	F059500	2441	646.686	3	1937.04	1937.04	0.0123901	2	63.29	322	338	K	KTFGVFAEVNKLTAEQR	A		RN2.3802.3802.3.dta	30021216	NP_832847.1	hemolysin BL lytic component L2
Rex18	Mutant Rex	anaerobiosis	1	F059500	4756	700.625	4	2798.47	2798.47	0.351621	2	26.02	61	85	K	LLDGYKVNVLHTENGWSKVQLNSGK	E		RN2.3808.3808.4.dta	30018972	NP_830603.1	enterotoxin / cell-wall binding protein
Rex18	Mutant Rex	anaerobiosis	1	F059500	3252	731.403	3	2191.19	2191.18	0.370576	2	26.57	57	76	R	IGYGVQTLGVDRITDEVKTK	Q		RN2.3810.3810.3.dta	30019783	NP_831414.1	flagellar hook-associated protein FlgK
Rex18	Mutant Rex	anaerobiosis	1	F059500	3920	822.698	3	2465.07	2465.07	0.82878	1	78.51	46	66	K	AYNDYEEYSLGPEGLKDAMER	T	Oxidation (M) [19]	RN2.3816.3816.3.dta	30019952	NP_831583.1	non-hemolytic enterotoxin lytic component L1
Rex18	Mutant Rex	anaerobiosis	1	F059500	4758	933.832	3	2798.47	2798.47	0.736116	2	61.9	61	85	K	LLDGYKVNVLHTENGWSKVQLNSGK	E		RN2.3817.3817.3.dta	30018972	NP_830603.1	enterotoxin / cell-wall binding protein
Rex18	Mutant Rex	anaerobiosis	1	F059500	723	668.818	2	1335.62	1335.62	0.443988	0	48.52	64	74	K	SMNAYSYMLIK	N	Oxidation (M) [2]	RN2.3819.3819.2.dta	30021214	NP_832845.1	hemolysin BL binding component precursor
Rex18	Mutant Rex	anaerobiosis	1	F059500	3076	711.672	3	2132	2132	-0.453096	1	41.2	228	245	K	WYHLDTTFDDPVPDKAGR	V		RN2.3822.3822.3.dta	30020129	NP_831760.1	putative murein endopeptidase
Rex18	Mutant Rex	anaerobiosis	1	F059500	4755	933.831	3	2798.47	2798.47	0.307311	2	59.56	61	85	K	LLDGYKVNVLHTENGWSKVQLNSGK	E		RN2.3823.3823.3.dta	30018972	NP_830603.1	enterotoxin / cell-wall binding protein
Rex18	Mutant Rex	anaerobiosis	1	F059500	3905	614.805	4	2455.19	2455.19	0.165771	1	58.75	320	340	K	FHSNPNKGLEVVTQAMHMYPR	L		RN2.3824.3824.4.dta	30018742	NP_830373.1	collagenase
Rex18	Mutant Rex	anaerobiosis	1	F059500	724	668.818	2	1335.62	1335.62	0.443988	0	55.39	64	74	K	SMNAYSYMLIK	N	Oxidation (M) [2]	RN2.3826.3826.2.dta	30021214	NP_832845.1	hemolysin BL binding component precursor
Rex18	Mutant Rex	anaerobiosis	1	F059500	3079	534.007	4	2132	2132	0.824579	1	25.48	228	245	K	WYHLDTTFDDPVPDKAGR	V		RN2.3829.3829.4.dta	30020129	NP_831760.1	putative murein endopeptidase
Rex18	Mutant Rex	anaerobiosis	1	F059500	3078	711.673	3	2132	2132	0.672609	1	47.76	228	245	K	WYHLDTTFDDPVPDKAGR	V		RN2.3830.3830.3.dta	30020129	NP_831760.1	putative murein endopeptidase
Rex18	Mutant Rex	anaerobiosis	1	F059500	3907	614.805	4	2455.19	2455.19	0.654532	1	38.97	320	340	K	FHSNPNKGLEVVTQAMHMYPR	L		RN2.3831.3831.4.dta	30018742	NP_830373.1	collagenase
Rex18	Mutant Rex	anaerobiosis	1	F059500	3238	730.035	3	2187.08	2187.08	1.10055	1	22.71	754	774	K	DDGENKAPTVNINGPYSGLVK	E		RN2.3834.3834.3.dta	30018742	NP_830373.1	collagenase
Rex18	Mutant Rex	anaerobiosis	1	F059500	3080	1067.01	2	2132	2132	1.45873	1	74.57	228	245	K	WYHLDTTFDDPVPDKAGR	V		RN2.3838.3838.2.dta	30020129	NP_831760.1	putative murein endopeptidase
Rex18	Mutant Rex	anaerobiosis	1	F059500	3975	829.434	3	2485.28	2485.28	-0.30057	1	34.66	240	263	R	LSPASEPGTGKNALQENISFNIAK	G		RN2.3839.3839.3.dta	30023381	NP_835012.1	bacillolysin
Rex18	Mutant Rex	anaerobiosis	1	F059500	3906	819.404	3	2455.19	2455.19	0.400377	1	52.39	320	340	K	FHSNPNKGLEVVTQAMHMYPR	L		RN2.3841.3841.3.dta	30018742	NP_830373.1	collagenase
Rex18	Mutant Rex	anaerobiosis	1	F059500	1566	555.618	3	1663.83	1663.83	0.212762	0	32.96	207	222	K	GTNPEDWIHGAAVVAK	Q		RN2.3843.3843.3.dta	30018852	NP_830483.1	phospholipase C
Rex18	Mutant Rex	anaerobiosis	1	F059500	3976	829.435	3	2485.28	2485.28	0.544405	1	27.54	240	263	R	LSPASEPGTGKNALQENISFNIAK	G		RN2.3846.3846.3.dta	30023381	NP_835012.1	bacillolysin
Rex18	Mutant Rex	anaerobiosis	1	F059500	1567	555.618	3	1663.83	1663.83	0.212762	0	43.21	207	222	K	GTNPEDWIHGAAVVAK	Q		RN2.3847.3847.3.dta	30018852	NP_830483.1	phospholipase C
Rex18	Mutant Rex	anaerobiosis	1	F059500	3081	1067.01	2	2132	2132	1.45873	1	81.27	228	245	K	WYHLDTTFDDPVPDKAGR	V		RN2.3849.3849.2.dta	30020129	NP_831760.1	putative murein endopeptidase
Rex18	Mutant Rex	anaerobiosis	1	F059500	3908	819.404	3	2455.19	2455.19	0.766947	1	62.48	320	340	K	FHSNPNKGLEVVTQAMHMYPR	L		RN2.3850.3850.3.dta	30018742	NP_830373.1	collagenase
Rex18	Mutant Rex	anaerobiosis	1	F059500	1568	832.924	2	1663.83	1663.83	0.498848	0	91.23	207	222	K	GTNPEDWIHGAAVVAK	Q		RN2.3851.3853.2.dta	30018852	NP_830483.1	phospholipase C
Rex18	Mutant Rex	anaerobiosis	1	F059500	572	631.815	2	1261.62	1261.62	0.0023779	0	59.54	104	113	K	LIDLNQEMMR	Y		RN2.3854.3854.2.dta	30019951	NP_831582.1	non-hemolytic enterotoxin lytic component L2
Rex18	Mutant Rex	anaerobiosis	1	F059500	3496	766.341	3	2296	2296	0.906795	0	46.87	315	333	K	YTYNDYSDHYPVEATISMK	-		RN2.3855.3855.3.dta	30018853	NP_830484.1	sphingomyelin phosphodiesterase
Rex18	Mutant Rex	anaerobiosis	1	F059500	3312	744.05	3	2229.13	2229.13	-0.213088	2	40.99	141	160	R	GSTFTKDDSKGIQTFTEVLR	S		RN2.3856.3856.3.dta	30018742	NP_830373.1	collagenase
Rex18	Mutant Rex	anaerobiosis	1	F059500	3114	715.38	3	2143.12	2143.12	-1.3611	1	50.68	275	293	K	VTLNRVVGVAYSNINEMHK	A		RN2.3859.3859.3.dta	30021214	NP_832845.1	hemolysin BL binding component precursor
Rex18	Mutant Rex	anaerobiosis	1	F059500	573	631.815	2	1261.62	1261.62	0.319432	0	71.51	104	113	K	LIDLNQEMMR	Y		RN2.3861.3861.2.dta	30019951	NP_831582.1	non-hemolytic enterotoxin lytic component L2
Rex18	Mutant Rex	anaerobiosis	1	F059500	3315	744.05	3	2229.13	2229.13	0.190658	2	43.55	141	160	R	GSTFTKDDSKGIQTFTEVLR	S		RN2.3862.3862.3.dta	30018742	NP_830373.1	collagenase
Rex18	Mutant Rex	anaerobiosis	1	F059500	3495	766.341	3	2296	2296	0.776133	0	47.67	315	333	K	YTYNDYSDHYPVEATISMK	-		RN2.3863.3863.3.dta	30018853	NP_830484.1	sphingomyelin phosphodiesterase
Rex18	Mutant Rex	anaerobiosis	1	F059500	196	500.782	2	999.55	999.55	-0.292131	0	55.37	75	82	R	VALLNEWR	T		RN2.3864.3864.2.dta	30018852	NP_830483.1	phospholipase C
Rex18	Mutant Rex	anaerobiosis	1	F059500	197	500.783	2	999.55	999.55	0.308139	0	53.69	75	82	R	VALLNEWR	T		RN2.3870.3870.2.dta	30018852	NP_830483.1	phospholipase C
Rex18	Mutant Rex	anaerobiosis	1	F059500	3032	1050.44	2	2098.87	2098.87	0.829971	1	94.73	148	165	K	EYEDMKGAEDSFSSTFEK	N		RN2.3872.3872.2.dta	30021854	NP_833485.1	1-phosphatidylinositol phosphodiesterase precursor
Rex18	Mutant Rex	anaerobiosis	1	F059500	3115	715.381	3	2143.12	2143.12	0.178711	1	49.12	275	293	K	VTLNRVVGVAYSNINEMHK	A		RN2.3873.3873.3.dta	30021214	NP_832845.1	hemolysin BL binding component precursor
Rex18	Mutant Rex	anaerobiosis	1	F059500	3313	1115.57	2	2229.13	2229.13	-0.134133	2	86.45	141	160	R	GSTFTKDDSKGIQTFTEVLR	S		RN2.3874.3874.2.dta	30018742	NP_830373.1	collagenase
Rex18	Mutant Rex	anaerobiosis	1	F059500	3031	1050.44	2	2098.87	2098.87	0.829971	1	78.99	148	165	K	EYEDMKGAEDSFSSTFEK	N		RN2.3877.3877.2.dta	30021854	NP_833485.1	1-phosphatidylinositol phosphodiesterase precursor
Rex18	Mutant Rex	anaerobiosis	1	F059500	3497	1149.01	2	2296	2296	1.76742	0	77.47	315	333	K	YTYNDYSDHYPVEATISMK	-		RN2.3879.3879.2.dta	30018853	NP_830484.1	sphingomyelin phosphodiesterase
Rex18	Mutant Rex	anaerobiosis	1	F059500	1748	863.473	2	1724.93	1724.93	0.241169	0	76.05	482	496	R	TIINEQNVPLTNEIK	V		RN2.3882.3882.2.dta	30023138	NP_834769.1	perfringolysin O precursor
Rex18	Mutant Rex	anaerobiosis	1	F059500	3316	1115.57	2	2229.13	2229.13	1.66029	2	120.19	141	160	R	GSTFTKDDSKGIQTFTEVLR	S		RN2.3883.3883.2.dta	30018742	NP_830373.1	collagenase
Rex18	Mutant Rex	anaerobiosis	1	F059500	2156	924.48	2	1846.95	1846.94	1.71852	0	55.53	93	110	K	AQADAAAIPGTYTITVER	V		RN2.3885.3885.2.dta	30019785	NP_831416.1	flagellar capping protein
Rex18	Mutant Rex	anaerobiosis	1	F059500	1749	863.474	2	1724.93	1724.93	1.0528	0	94.71	482	496	R	TIINEQNVPLTNEIK	V		RN2.3886.3886.2.dta	30023138	NP_834769.1	perfringolysin O precursor
Rex18	Mutant Rex	anaerobiosis	1	F059500	3498	1149.01	2	2296	2296	1.76742	0	77.52	315	333	K	YTYNDYSDHYPVEATISMK	-		RN2.3888.3888.2.dta	30018853	NP_830484.1	sphingomyelin phosphodiesterase
Rex18	Mutant Rex	anaerobiosis	1	F059500	2155	924.48	2	1846.95	1846.94	1.50194	0	62.25	93	110	K	AQADAAAIPGTYTITVER	V		RN2.3893.3893.2.dta	30019785	NP_831416.1	flagellar capping protein
Rex18	Mutant Rex	anaerobiosis	1	F059500	796	454.963	3	1361.87	1361.86	1.22112	1	28.74	370	382	K	LIAVDPKVIPLGK	T		RN2.3899.3899.3.dta	30018861	NP_830492.1	cell wall-binding protein
Rex18	Mutant Rex	anaerobiosis	1	F059500	1176	765.42	2	1528.83	1528.82	0.334898	0	58.31	760	774	K	APTVNINGPYSGLVK	E		RN2.3909.3909.2.dta	30018742	NP_830373.1	collagenase
Rex18	Mutant Rex	anaerobiosis	1	F059500	2158	616.657	3	1846.95	1846.95	-0.0476461	0	29.81	53	69	K	ALAETGSHILVMDLYAK	T	Oxidation (M) [12]	RN2.3910.3910.3.dta	30021215	NP_832846.1	hemolysin BL lytic component L1
Rex18	Mutant Rex	anaerobiosis	1	F059500	3419	1136.54	2	2271.07	2271.07	1.72914	0	115.12	398	419	R	ELTVVATAYTADPSENGTYGGR	V		RN2.3911.3911.2.dta	30021068	NP_832699.1	enterotoxin / cell-wall binding protein
Rex18	Mutant Rex	anaerobiosis	1	F059500	1951	893.947	2	1785.88	1785.88	0.4306	0	105.06	137	153	K	TAYANVSFLSSTAPTEK	K		RN2.3913.3913.2.dta	30021068	NP_832699.1	enterotoxin / cell-wall binding protein
Rex18	Mutant Rex	anaerobiosis	1	F059500	2408	966.5	2	1930.99	1930.99	0.204559	0	87.03	102	118	K	LQSNDQYIVNANALNVR	S		RN2.3914.3914.2.dta	30018899	NP_830530.1	cell wall endopeptidase
Rex18	Mutant Rex	anaerobiosis	1	F059500	1177	765.42	2	1528.83	1528.82	0.465717	0	75.59	760	774	K	APTVNINGPYSGLVK	E		RN2.3917.3917.2.dta	30018742	NP_830373.1	collagenase
Rex18	Mutant Rex	anaerobiosis	1	F059500	2157	616.657	3	1846.95	1846.95	-0.534936	0	35.16	53	69	K	ALAETGSHILVMDLYAK	T	Oxidation (M) [12]	RN2.3918.3918.3.dta	30021215	NP_832846.1	hemolysin BL lytic component L1
Rex18	Mutant Rex	anaerobiosis	1	F059500	1590	558.3	3	1671.88	1671.88	-1.27581	2	55.43	182	197	R	EAAKAQEVAETQAKAK	A		RN2.392.394.3.dta	30018972	NP_830603.1	enterotoxin / cell-wall binding protein
Rex18	Mutant Rex	anaerobiosis	1	F059500	3418	1136.54	2	2271.07	2271.07	0.8485	0	115.39	398	419	R	ELTVVATAYTADPSENGTYGGR	V		RN2.3920.3920.2.dta	30021068	NP_832699.1	enterotoxin / cell-wall binding protein
Rex18	Mutant Rex	anaerobiosis	1	F059500	3184	722.371	3	2164.09	2164.09	-0.443604	2	61.85	708	725	K	RVNESLEQLAQKEWSGYK	T		RN2.3921.3921.3.dta	30018742	NP_830373.1	collagenase
Rex18	Mutant Rex	anaerobiosis	1	F059500	1950	893.946	2	1785.88	1785.88	-0.913276	0	99.64	137	153	K	TAYANVSFLSSTAPTEK	K		RN2.3922.3922.2.dta	30021068	NP_832699.1	enterotoxin / cell-wall binding protein
Rex18	Mutant Rex	anaerobiosis	1	F059500	2407	966.5	2	1930.99	1930.99	0.100985	0	76.91	102	118	K	LQSNDQYIVNANALNVR	S		RN2.3923.3923.2.dta	30018899	NP_830530.1	cell wall endopeptidase
Rex18	Mutant Rex	anaerobiosis	1	F059500	3185	722.371	3	2164.09	2164.09	0.249527	2	59.1	708	725	K	RVNESLEQLAQKEWSGYK	T		RN2.3925.3925.3.dta	30018742	NP_830373.1	collagenase
Rex18	Mutant Rex	anaerobiosis	1	F059500	917	707.846	2	1413.68	1413.68	-0.105399	0	80.55	551	563	K	DLYGTAVSNEFAK	A		RN2.3927.3927.2.dta	30023381	NP_835012.1	bacillolysin
Rex18	Mutant Rex	anaerobiosis	1	F059500	960	714.843	2	1427.67	1427.67	-0.071445	0	46.81	622	633	R	FYTPEGFTPVDR	S		RN2.3928.3928.2.dta	30021049	NP_832680.1	phosphoglycerol transferase
Rex18	Mutant Rex	anaerobiosis	1	F059500	918	707.846	2	1413.68	1413.68	0.319026	0	88.62	551	563	K	DLYGTAVSNEFAK	A		RN2.3932.3932.2.dta	30023381	NP_835012.1	bacillolysin
Rex18	Mutant Rex	anaerobiosis	1	F059500	1550	553.323	3	1656.95	1656.95	-0.36694	2	69.02	26	39	K	KLVDLELQALEMKK	S		RN2.3933.3933.3.dta	30019785	NP_831416.1	flagellar capping protein
Rex18	Mutant Rex	anaerobiosis	1	F059500	959	714.843	2	1427.67	1427.67	-0.071445	0	44	622	633	R	FYTPEGFTPVDR	S		RN2.3934.3934.2.dta	30021049	NP_832680.1	phosphoglycerol transferase
Rex18	Mutant Rex	anaerobiosis	1	F059500	1390	808.916	2	1615.82	1615.82	0.0742659	0	78.43	35	51	K	SINSAADDAAGLAIATR	M		RN2.3935.3935.2.dta	30019803	NP_831434.1	flagellin
Rex18	Mutant Rex	anaerobiosis	1	F059500	1549	553.323	3	1656.95	1656.95	-0.547995	2	68.01	26	39	K	KLVDLELQALEMKK	S		RN2.3941.3941.3.dta	30019785	NP_831416.1	flagellar capping protein
Rex18	Mutant Rex	anaerobiosis	1	F059500	1389	808.915	2	1615.82	1615.82	-0.297063	0	69.19	35	51	K	SINSAADDAAGLAIATR	M		RN2.3943.3943.2.dta	30019803	NP_831434.1	flagellin
Rex18	Mutant Rex	anaerobiosis	1	F059500	625	428.274	3	1281.8	1281.8	-0.947884	1	48.13	256	266	R	QQLVIEAILKK	L		RN2.3952.3952.3.dta	30018960	NP_830591.1	LytR family transcriptional regulator
Rex18	Mutant Rex	anaerobiosis	1	F059500	3129	717.684	3	2150.03	2150.03	1.56138	0	33.3	869	888	K	GNLIGEDHTDVYTFNVASAK	D		RN2.3956.3956.3.dta	30018742	NP_830373.1	collagenase
Rex18	Mutant Rex	anaerobiosis	1	F059500	1061	736.858	2	1471.7	1471.7	0.211999	0	55.55	109	121	K	GMPGDYTFTLQVK	Y	Oxidation (M) [2]	RN2.3957.3957.2.dta	30020129	NP_831760.1	putative murein endopeptidase
Rex18	Mutant Rex	anaerobiosis	1	F059500	3725	1188.6	2	2375.19	2375.18	1.26264	0	105.73	248	269	K	ILNEAGISMLSQANQTPQMVSK	L	Oxidation (M) [9]	RN2.3958.3958.2.dta	30019803	NP_831434.1	flagellin
Rex18	Mutant Rex	anaerobiosis	1	F059500	626	428.275	3	1281.8	1281.8	0.92448	1	41.68	256	266	R	QQLVIEAILKK	L		RN2.3960.3960.3.dta	30018960	NP_830591.1	LytR family transcriptional regulator
Rex18	Mutant Rex	anaerobiosis	1	F059500	378	575.311	2	1148.61	1148.61	-0.0557196	0	37.23	61	71	R	ADLIGAADYIK	N		RN2.3961.3961.2.dta	30018853	NP_830484.1	sphingomyelin phosphodiesterase
Rex18	Mutant Rex	anaerobiosis	1	F059500	695	660.364	2	1318.71	1318.71	-0.441339	1	20.97	305	315	R	RVGWFDSVVVR	H		RN2.3962.3962.2.dta	30023492	NP_835123.1	adenylosuccinate synthetase
Rex18	Mutant Rex	anaerobiosis	1	F059500	3127	717.683	3	2150.03	2150.03	0.305577	0	53.4	869	888	K	GNLIGEDHTDVYTFNVASAK	D		RN2.3964.3964.3.dta	30018742	NP_830373.1	collagenase
Rex18	Mutant Rex	anaerobiosis	1	F059500	3722	792.735	3	2375.18	2375.18	0.0517855	0	70.41	248	269	K	ILNEAGISMLSQANQTPQMVSK	L	Oxidation (M) [9]	RN2.3966.3966.3.dta	30019803	NP_831434.1	flagellin
Rex18	Mutant Rex	anaerobiosis	1	F059500	1060	736.858	2	1471.7	1471.7	0.211999	0	53.39	109	121	K	GMPGDYTFTLQVK	Y	Oxidation (M) [2]	RN2.3967.3967.2.dta	30020129	NP_831760.1	putative murein endopeptidase
Rex18	Mutant Rex	anaerobiosis	1	F059500	1572	555.63	3	1663.87	1663.86	3.59405	1	33.43	107	120	K	GFVTKFNSYYPTLK	S		RN2.3969.3969.3.dta	30021216	NP_832847.1	hemolysin BL lytic component L2
Rex18	Mutant Rex	anaerobiosis	1	F059500	3726	1188.6	2	2375.19	2375.18	1.26264	0	115.84	248	269	K	ILNEAGISMLSQANQTPQMVSK	L	Oxidation (M) [9]	RN2.3970.3970.2.dta	30019803	NP_831434.1	flagellin
Rex18	Mutant Rex	anaerobiosis	1	F059500	1570	555.628	3	1663.86	1663.86	1.0698	1	56.77	107	120	K	GFVTKFNSYYPTLK	S		RN2.3972.3972.3.dta	30021216	NP_832847.1	hemolysin BL lytic component L2
Rex18	Mutant Rex	anaerobiosis	1	F059500	4652	920.085	3	2757.23	2757.23	-0.076526	1	60.74	130	152	R	EGFSDRLEVLQEMAMTNQENTQR	Q	Oxidation (M) [13], Oxidation (M) [15]	RN2.3973.3973.3.dta	30021216	NP_832847.1	hemolysin BL lytic component L2
Rex18	Mutant Rex	anaerobiosis	1	F059500	3723	792.735	3	2375.18	2375.18	0.178092	0	55.44	248	269	K	ILNEAGISMLSQANQTPQMVSK	L	Oxidation (M) [9]	RN2.3974.3974.3.dta	30019803	NP_831434.1	flagellin
Rex18	Mutant Rex	anaerobiosis	1	F059500	4340	881.394	3	2641.16	2641.16	-0.0230959	1	81.23	365	386	K	VSDEMNKQTNQFEDYVTNVEVH	-	Oxidation (M) [5]	RN2.3975.3975.3.dta	30019951	NP_831582.1	non-hemolytic enterotoxin lytic component L2
Rex18	Mutant Rex	anaerobiosis	1	F059500	379	575.311	2	1148.61	1148.61	0.118404	0	53.1	61	71	R	ADLIGAADYIK	N		RN2.3976.3976.2.dta	30018853	NP_830484.1	sphingomyelin phosphodiesterase
Rex18	Mutant Rex	anaerobiosis	1	F059500	1571	832.94	2	1663.87	1663.86	2.55791	1	59.1	107	120	K	GFVTKFNSYYPTLK	S		RN2.3977.3977.2.dta	30021216	NP_832847.1	hemolysin BL lytic component L2
Rex18	Mutant Rex	anaerobiosis	1	F059500	1732	860.436	2	1718.86	1718.86	-0.533494	0	118.67	84	100	K	QGNVNFGNVSSVDAALK	G		RN2.3978.3978.2.dta	30019952	NP_831583.1	non-hemolytic enterotoxin lytic component L1
Rex18	Mutant Rex	anaerobiosis	1	F059500	4651	920.085	3	2757.23	2757.23	-0.294135	1	71.21	130	152	R	EGFSDRLEVLQEMAMTNQENTQR	Q	Oxidation (M) [13], Oxidation (M) [15]	RN2.3980.3980.3.dta	30021216	NP_832847.1	hemolysin BL lytic component L2
Rex18	Mutant Rex	anaerobiosis	1	F059500	1731	860.436	2	1718.86	1718.86	-0.64985	0	129.04	84	100	K	QGNVNFGNVSSVDAALK	G		RN2.3981.3981.2.dta	30019952	NP_831583.1	non-hemolytic enterotoxin lytic component L1
Rex18	Mutant Rex	anaerobiosis	1	F059500	4339	881.394	3	2641.16	2641.16	-0.363855	1	63.98	365	386	K	VSDEMNKQTNQFEDYVTNVEVH	-	Oxidation (M) [5]	RN2.3982.3982.3.dta	30019951	NP_831582.1	non-hemolytic enterotoxin lytic component L2
Rex18	Mutant Rex	anaerobiosis	1	F059500	1569	832.938	2	1663.86	1663.86	0.754871	1	79.55	107	120	K	GFVTKFNSYYPTLK	S		RN2.3983.3983.2.dta	30021216	NP_832847.1	hemolysin BL lytic component L2
Rex18	Mutant Rex	anaerobiosis	1	F059500	941	711.377	2	1420.74	1420.74	-0.636288	0	111.33	167	179	K	TITTDTLTTLADR	A		RN2.3988.3988.2.dta	30019803	NP_831434.1	flagellin
Rex18	Mutant Rex	anaerobiosis	1	F059500	2712	672.045	3	2013.11	2013.11	0.0238436	1	28.72	332	350	K	EVTNGVVLGKIYPISPAEK	A		RN2.3993.3993.3.dta	30021701	NP_833332.1	protease HhoA
Rex18	Mutant Rex	anaerobiosis	1	F059500	172	492.761	2	983.507	983.508	-0.372137	0	31.94	269	276	K	FYLADLSR	G		RN2.3994.3994.2.dta	30023381	NP_835012.1	bacillolysin
Rex18	Mutant Rex	anaerobiosis	1	F059500	940	711.377	2	1420.74	1420.74	-0.636288	0	88.06	167	179	K	TITTDTLTTLADR	A		RN2.3997.3997.2.dta	30019803	NP_831434.1	flagellin
Rex18	Mutant Rex	anaerobiosis	1	F059500	3128	1076.02	2	2150.03	2150.03	0.666503	0	91.41	869	888	K	GNLIGEDHTDVYTFNVASAK	D		RN2.4002.4002.2.dta	30018742	NP_830373.1	collagenase
Rex18	Mutant Rex	anaerobiosis	1	F059500	4056	840.037	3	2517.09	2517.1	-2.11593	1	28.85	76	95	K	QVWGMTQEYDFRYQMDHGAR	I		RN2.4004.4004.3.dta	30021854	NP_833485.1	1-phosphatidylinositol phosphodiesterase precursor
Rex18	Mutant Rex	anaerobiosis	1	F059500	2546	655.332	3	1962.97	1962.98	-0.679071	1	49.78	105	121	R	YSIKGMPGDYTFTLQVK	Y	Oxidation (M) [6]	RN2.4006.4006.3.dta	30020129	NP_831760.1	putative murein endopeptidase
Rex18	Mutant Rex	anaerobiosis	1	F059500	3226	729.081	3	2184.22	2184.22	0.971514	2	57.47	31	50	K	KLNSTVVKEETPAILGMINK	V		RN2.4009.4009.3.dta	30018398	NP_830029.1	50S ribosomal protein L30
Rex18	Mutant Rex	anaerobiosis	1	F059500	4696	924.462	3	2770.36	2770.37	-1.61531	1	77.91	398	422	K	VQVISENSGWSKINYNGQTGYIGTR	Y		RN2.4012.4012.3.dta	30023266	NP_834897.1	N-acetylmuramoyl-L-alanine amidase
Rex18	Mutant Rex	anaerobiosis	1	F059500	2547	655.333	3	1962.98	1962.98	0.696392	1	46.22	105	121	R	YSIKGMPGDYTFTLQVK	Y	Oxidation (M) [6]	RN2.4013.4013.3.dta	30020129	NP_831760.1	putative murein endopeptidase
Rex18	Mutant Rex	anaerobiosis	1	F059500	4057	840.038	3	2517.09	2517.1	-1.16245	1	27.49	76	95	K	QVWGMTQEYDFRYQMDHGAR	I		RN2.4017.4017.3.dta	30021854	NP_833485.1	1-phosphatidylinositol phosphodiesterase precursor
Rex18	Mutant Rex	anaerobiosis	1	F059500	4695	924.462	3	2770.36	2770.37	-1.7236	1	67.98	398	422	K	VQVISENSGWSKINYNGQTGYIGTR	Y		RN2.4022.4022.3.dta	30023266	NP_834897.1	N-acetylmuramoyl-L-alanine amidase
Rex18	Mutant Rex	anaerobiosis	1	F059500	4366	884.055	3	2649.14	2649.14	-0.0351057	1	36.36	246	266	R	VTYSYFNMSDEQLSKDHEWDR	S		RN2.4023.4023.3.dta	30020129	NP_831760.1	putative murein endopeptidase
Rex18	Mutant Rex	anaerobiosis	1	F059500	2544	982.493	2	1962.97	1962.98	-2.57619	1	45.07	105	121	R	YSIKGMPGDYTFTLQVK	Y	Oxidation (M) [6]	RN2.4024.4024.2.dta	30020129	NP_831760.1	putative murein endopeptidase
Rex18	Mutant Rex	anaerobiosis	1	F059500	4370	884.056	3	2649.15	2649.14	0.531115	1	45.77	246	266	R	VTYSYFNMSDEQLSKDHEWDR	S		RN2.4029.4029.3.dta	30020129	NP_831760.1	putative murein endopeptidase
Rex18	Mutant Rex	anaerobiosis	1	F059500	2545	982.493	2	1962.97	1962.98	-1.96487	1	56.55	105	121	R	YSIKGMPGDYTFTLQVK	Y	Oxidation (M) [6]	RN2.4030.4030.2.dta	30020129	NP_831760.1	putative murein endopeptidase
Rex18	Mutant Rex	anaerobiosis	1	F059500	2744	674.035	3	2019.08	2019.08	1.1946	2	31.04	131	147	K	QFLRDNPSETIIMSLKK	E		RN2.4034.4034.3.dta	30021854	NP_833485.1	1-phosphatidylinositol phosphodiesterase precursor
Rex18	Mutant Rex	anaerobiosis	1	F059500	4187	860.489	3	2578.45	2578.44	0.598423	2	68.72	116	138	R	KRLVALQEQPNTNVVTEVLVNSK	N		RN2.4038.4038.3.dta	30023229	NP_834860.1	N-acetylmuramoyl-L-alanine amidase
Rex18	Mutant Rex	anaerobiosis	1	F059500	4368	1325.58	2	2649.15	2649.14	0.484307	1	53.78	246	266	R	VTYSYFNMSDEQLSKDHEWDR	S		RN2.4039.4039.2.dta	30020129	NP_831760.1	putative murein endopeptidase
Rex18	Mutant Rex	anaerobiosis	1	F059500	2743	674.035	3	2019.08	2019.08	0.45169	2	55.67	131	147	K	QFLRDNPSETIIMSLKK	E		RN2.4040.4040.3.dta	30021854	NP_833485.1	1-phosphatidylinositol phosphodiesterase precursor
Rex18	Mutant Rex	anaerobiosis	1	F059500	4186	860.489	3	2578.45	2578.44	0.598423	2	59.37	116	138	R	KRLVALQEQPNTNVVTEVLVNSK	N		RN2.4044.4044.3.dta	30023229	NP_834860.1	N-acetylmuramoyl-L-alanine amidase
Rex18	Mutant Rex	anaerobiosis	1	F059500	4369	1325.58	2	2649.15	2649.14	0.484307	1	86.5	246	266	R	VTYSYFNMSDEQLSKDHEWDR	S		RN2.4046.4046.2.dta	30020129	NP_831760.1	putative murein endopeptidase
Rex18	Mutant Rex	anaerobiosis	1	F059500	4188	645.619	4	2578.45	2578.44	1.03434	2	21.29	116	138	R	KRLVALQEQPNTNVVTEVLVNSK	N		RN2.4048.4048.4.dta	30023229	NP_834860.1	N-acetylmuramoyl-L-alanine amidase
Rex18	Mutant Rex	anaerobiosis	1	F059500	2973	695.699	3	2084.07	2084.07	-0.0307091	1	72.31	194	212	K	ELLQSILKNQGADVDADQK	R		RN2.4050.4052.3.dta	30021214	NP_832845.1	hemolysin BL binding component precursor
Rex18	Mutant Rex	anaerobiosis	1	F059500	2549	983.473	2	1964.93	1964.94	-2.25605	0	133.69	148	166	K	VQLSDASGDTMTIDSLNAK	T		RN2.4053.4053.2.dta	30019803	NP_831434.1	flagellin
Rex18	Mutant Rex	anaerobiosis	1	F059500	2974	1043.05	2	2084.08	2084.07	1.20533	1	88.73	194	212	K	ELLQSILKNQGADVDADQK	R		RN2.4054.4054.2.dta	30021214	NP_832845.1	hemolysin BL binding component precursor
Rex18	Mutant Rex	anaerobiosis	1	F059500	3040	704.031	3	2109.07	2109.07	-0.868153	1	41.99	332	350	R	ELRVVATAYTADPLENGYK	A		RN2.4055.4055.3.dta	30018972	NP_830603.1	enterotoxin / cell-wall binding protein
Rex18	Mutant Rex	anaerobiosis	1	F059500	1071	492.94	3	1475.8	1475.8	-0.337444	1	42.3	196	207	R	TNQLKEIQDFIK	N		RN2.4056.4056.3.dta	30018853	NP_830484.1	sphingomyelin phosphodiesterase
Rex18	Mutant Rex	anaerobiosis	1	F059500	3120	715.709	3	2144.11	2144.1	0.454735	1	48.23	161	180	K	SPVLTRPSYGSMPGLNEALR	N		RN2.4058.4058.3.dta	30021046	NP_832677.1	peptidoglycan N-acetylglucosamine deacetylase
Rex18	Mutant Rex	anaerobiosis	1	F059500	3597	778.441	3	2332.3	2332.3	-0.111478	2	53.03	111	132	K	VYGQDLIVKVDKNGVITTVSGK	V		RN2.4060.4060.3.dta	30023381	NP_835012.1	bacillolysin
Rex18	Mutant Rex	anaerobiosis	1	F059500	3596	584.082	4	2332.3	2332.3	-0.229816	2	22.37	111	132	K	VYGQDLIVKVDKNGVITTVSGK	V		RN2.4061.4061.4.dta	30023381	NP_835012.1	bacillolysin
Rex18	Mutant Rex	anaerobiosis	1	F059500	1072	738.906	2	1475.8	1475.8	-0.218187	1	73.39	196	207	R	TNQLKEIQDFIK	N		RN2.4062.4062.2.dta	30018853	NP_830484.1	sphingomyelin phosphodiesterase
Rex18	Mutant Rex	anaerobiosis	1	F059500	3041	704.032	3	2109.07	2109.07	-0.583668	1	55.42	332	350	R	ELRVVATAYTADPLENGYK	A		RN2.4063.4063.3.dta	30018972	NP_830603.1	enterotoxin / cell-wall binding protein
Rex18	Mutant Rex	anaerobiosis	1	F059500	3595	1167.16	2	2332.3	2332.3	-0.336149	2	88.79	111	132	K	VYGQDLIVKVDKNGVITTVSGK	V		RN2.4064.4064.2.dta	30023381	NP_835012.1	bacillolysin
Rex18	Mutant Rex	anaerobiosis	1	F059500	1070	492.94	3	1475.8	1475.8	-0.947284	1	41.6	196	207	R	TNQLKEIQDFIK	N		RN2.4065.4065.3.dta	30018853	NP_830484.1	sphingomyelin phosphodiesterase
Rex18	Mutant Rex	anaerobiosis	1	F059500	2972	1043.04	2	2084.07	2084.07	-0.713986	1	83.33	194	212	K	ELLQSILKNQGADVDADQK	R		RN2.4066.4066.2.dta	30021214	NP_832845.1	hemolysin BL binding component precursor
Rex18	Mutant Rex	anaerobiosis	1	F059500	3599	778.441	3	2332.3	2332.3	0.403036	2	46.76	111	132	K	VYGQDLIVKVDKNGVITTVSGK	V		RN2.4068.4068.3.dta	30023381	NP_835012.1	bacillolysin
Rex18	Mutant Rex	anaerobiosis	1	F059500	3598	584.082	4	2332.3	2332.3	0.113193	2	25.65	111	132	K	VYGQDLIVKVDKNGVITTVSGK	V		RN2.4069.4069.4.dta	30023381	NP_835012.1	bacillolysin
Rex18	Mutant Rex	anaerobiosis	1	F059500	1073	738.907	2	1475.8	1475.8	0.323892	1	76.46	196	207	R	TNQLKEIQDFIK	N		RN2.4070.4070.2.dta	30018853	NP_830484.1	sphingomyelin phosphodiesterase
Rex18	Mutant Rex	anaerobiosis	1	F059500	3600	1167.16	2	2332.3	2332.3	0.521374	2	78.05	111	132	K	VYGQDLIVKVDKNGVITTVSGK	V		RN2.4071.4071.2.dta	30023381	NP_835012.1	bacillolysin
Rex18	Mutant Rex	anaerobiosis	1	F059500	4638	918.761	3	2753.26	2753.26	0.00108962	2	57.86	364	386	K	KVSDEMNKQTNQFEDYVTNVEVH	-		RN2.4072.4072.3.dta	30019951	NP_831582.1	non-hemolytic enterotoxin lytic component L2
Rex18	Mutant Rex	anaerobiosis	1	F059500	4640	689.323	4	2753.26	2753.26	0.518295	2	23.14	364	386	K	KVSDEMNKQTNQFEDYVTNVEVH	-		RN2.4074.4074.4.dta	30019951	NP_831582.1	non-hemolytic enterotoxin lytic component L2
Rex18	Mutant Rex	anaerobiosis	1	F059500	4639	918.761	3	2753.26	2753.26	0.327975	2	61.25	364	386	K	KVSDEMNKQTNQFEDYVTNVEVH	-		RN2.4076.4076.3.dta	30019951	NP_831582.1	non-hemolytic enterotoxin lytic component L2
Rex18	Mutant Rex	anaerobiosis	1	F059500	4641	689.323	4	2753.26	2753.26	0.663577	2	20.35	364	386	K	KVSDEMNKQTNQFEDYVTNVEVH	-		RN2.4077.4077.4.dta	30019951	NP_831582.1	non-hemolytic enterotoxin lytic component L2
Rex18	Mutant Rex	anaerobiosis	1	F059500	156	477.305	2	952.596	952.596	-0.0419905	0	48.27	284	291	K	ELLPLIQK	L		RN2.4079.4079.2.dta	30019951	NP_831582.1	non-hemolytic enterotoxin lytic component L2
Rex18	Mutant Rex	anaerobiosis	1	F059500	3042	1055.55	2	2109.08	2109.07	0.590306	1	80.54	332	350	R	ELRVVATAYTADPLENGYK	A		RN2.4080.4080.2.dta	30018972	NP_830603.1	enterotoxin / cell-wall binding protein
Rex18	Mutant Rex	anaerobiosis	1	F059500	157	477.305	2	952.596	952.596	0.79782	0	57.24	284	291	K	ELLPLIQK	L		RN2.4084.4084.2.dta	30019951	NP_831582.1	non-hemolytic enterotoxin lytic component L2
Rex18	Mutant Rex	anaerobiosis	1	F059500	384	576.854	2	1151.69	1151.69	1.09144	0	22.83	335	345	K	IAPLVNEIVGK	S		RN2.4085.4085.2.dta	30021232	NP_832863.1	5'-nucleotidase
Rex18	Mutant Rex	anaerobiosis	1	F059500	4643	1377.64	2	2753.27	2753.26	1.88104	2	61.33	364	386	K	KVSDEMNKQTNQFEDYVTNVEVH	-		RN2.4086.4086.2.dta	30019951	NP_831582.1	non-hemolytic enterotoxin lytic component L2
Rex18	Mutant Rex	anaerobiosis	1	F059500	3043	1055.55	2	2109.08	2109.07	2.48687	1	97.37	332	350	R	ELRVVATAYTADPLENGYK	A		RN2.4087.4087.2.dta	30018972	NP_830603.1	enterotoxin / cell-wall binding protein
Rex18	Mutant Rex	anaerobiosis	1	F059500	3385	751.386	3	2251.14	2251.13	1.70936	1	36.96	168	189	K	LKDFDTNVATAQGILSTDGTGK	I		RN2.4088.4088.3.dta	30021216	NP_832847.1	hemolysin BL lytic component L2
Rex18	Mutant Rex	anaerobiosis	1	F059500	1021	731.389	2	1460.76	1460.76	0.649661	0	69.94	251	263	K	NALQENISFNIAK	G		RN2.4090.4092.2.dta	30023381	NP_835012.1	bacillolysin
Rex18	Mutant Rex	anaerobiosis	1	F059500	4642	1377.64	2	2753.27	2753.26	1.88104	2	58.14	364	386	K	KVSDEMNKQTNQFEDYVTNVEVH	-		RN2.4093.4093.2.dta	30019951	NP_831582.1	non-hemolytic enterotoxin lytic component L2
Rex18	Mutant Rex	anaerobiosis	1	F059500	2042	604.985	3	1811.93	1811.93	0.996727	2	28.23	381	395	K	NIKDYAEKIYAEDIK	V		RN2.4096.4096.3.dta	30019952	NP_831583.1	non-hemolytic enterotoxin lytic component L1
Rex18	Mutant Rex	anaerobiosis	1	F059500	1934	595.66	3	1783.96	1783.96	0.570641	1	24.59	12	26	R	QQIWNLGNNIIDTKK	L		RN2.4101.4101.3.dta	30019785	NP_831416.1	flagellar capping protein
Rex18	Mutant Rex	anaerobiosis	1	F059500	2040	604.984	3	1811.93	1811.93	0.500019	2	25.14	381	395	K	NIKDYAEKIYAEDIK	V		RN2.4102.4102.3.dta	30019952	NP_831583.1	non-hemolytic enterotoxin lytic component L1
Rex18	Mutant Rex	anaerobiosis	1	F059500	1887	590.628	3	1768.86	1768.86	0.727587	1	37.64	104	117	K	LIDLNQEMMRYSTR	F		RN2.4104.4104.3.dta	30019951	NP_831582.1	non-hemolytic enterotoxin lytic component L2
Rex18	Mutant Rex	anaerobiosis	1	F059500	3382	751.386	3	2251.14	2251.13	0.909764	1	59.14	168	189	K	LKDFDTNVATAQGILSTDGTGK	I		RN2.4105.4105.3.dta	30021216	NP_832847.1	hemolysin BL lytic component L2
Rex18	Mutant Rex	anaerobiosis	1	F059500	2043	906.974	2	1811.93	1811.93	1.31462	2	95.48	381	395	K	NIKDYAEKIYAEDIK	V		RN2.4106.4106.2.dta	30019952	NP_831583.1	non-hemolytic enterotoxin lytic component L1
Rex18	Mutant Rex	anaerobiosis	1	F059500	4026	836.409	3	2506.2	2506.2	0.41098	2	55.08	414	435	K	GIAYGDINSSYNQKHFLGYGRF	-		RN2.4108.4108.3.dta	30023229	NP_834860.1	N-acetylmuramoyl-L-alanine amidase
Rex18	Mutant Rex	anaerobiosis	1	F059500	4865	953.45	3	2857.33	2857.33	0.872844	1	38.66	108	135	R	SSGSEWDKTLGNYSSSTPEDGGVAIVSK	W		RN2.4110.4110.3.dta	30018853	NP_830484.1	sphingomyelin phosphodiesterase
Rex18	Mutant Rex	anaerobiosis	1	F059500	1886	590.627	3	1768.86	1768.86	0.0491842	1	41.68	104	117	K	LIDLNQEMMRYSTR	F		RN2.4111.4111.3.dta	30019951	NP_831582.1	non-hemolytic enterotoxin lytic component L2
Rex18	Mutant Rex	anaerobiosis	1	F059500	2947	693.67	3	2077.99	2077.99	-0.60828	0	65.08	534	554	K	SGPSHMGIYLGGGSFIQAGDK	G		RN2.4112.4112.3.dta	30023266	NP_834897.1	N-acetylmuramoyl-L-alanine amidase
Rex18	Mutant Rex	anaerobiosis	1	F059500	2535	981.027	2	1960.04	1960.04	0.55203	0	86.33	35	52	K	TVYAQNVIAPNTLSNSIR	M		RN2.4113.4113.2.dta	30019951	NP_831582.1	non-hemolytic enterotoxin lytic component L2
Rex18	Mutant Rex	anaerobiosis	1	F059500	2041	906.973	2	1811.93	1811.93	0.873102	2	114.65	381	395	K	NIKDYAEKIYAEDIK	V		RN2.4114.4114.2.dta	30019952	NP_831583.1	non-hemolytic enterotoxin lytic component L1
Rex18	Mutant Rex	anaerobiosis	1	F059500	2536	981.027	2	1960.04	1960.04	0.960186	0	77.55	35	52	K	TVYAQNVIAPNTLSNSIR	M		RN2.4116.4116.2.dta	30019951	NP_831582.1	non-hemolytic enterotoxin lytic component L2
Rex18	Mutant Rex	anaerobiosis	1	F059500	3165	721.38	3	2161.12	2161.12	0.645962	1	41.55	385	406	K	VWVEGYGVAIAGDTGGAIKGNK	I		RN2.4117.4117.3.dta	30018972	NP_830603.1	enterotoxin / cell-wall binding protein
Rex18	Mutant Rex	anaerobiosis	1	F059500	4864	953.449	3	2857.33	2857.33	0.242884	1	43.61	108	135	R	SSGSEWDKTLGNYSSSTPEDGGVAIVSK	W		RN2.4118.4118.3.dta	30018853	NP_830484.1	sphingomyelin phosphodiesterase
Rex18	Mutant Rex	anaerobiosis	1	F059500	3383	1126.58	2	2251.14	2251.13	0.987947	1	124.03	168	189	K	LKDFDTNVATAQGILSTDGTGK	I		RN2.4119.4119.2.dta	30021216	NP_832847.1	hemolysin BL lytic component L2
Rex18	Mutant Rex	anaerobiosis	1	F059500	2948	693.67	3	2077.99	2077.99	-0.030799	0	60.37	534	554	K	SGPSHMGIYLGGGSFIQAGDK	G		RN2.4121.4121.3.dta	30023266	NP_834897.1	N-acetylmuramoyl-L-alanine amidase
Rex18	Mutant Rex	anaerobiosis	1	F059500	2645	666.721	3	1997.14	1997.14	0.332475	2	37.5	122	140	K	AVTAAIEELKTISKPIEGK	S		RN2.4122.4122.3.dta	30018515	NP_830146.1	chaperonin GroEL
Rex18	Mutant Rex	anaerobiosis	1	F059500	3164	721.38	3	2161.12	2161.12	0.0906938	1	45.59	385	406	K	VWVEGYGVAIAGDTGGAIKGNK	I		RN2.4124.4124.3.dta	30018972	NP_830603.1	enterotoxin / cell-wall binding protein
Rex18	Mutant Rex	anaerobiosis	1	F059500	4113	850.098	3	2547.27	2547.27	-0.0616346	1	47.73	357	379	K	QPEKPNQGTIGDYYINASALNVR	S		RN2.4125.4125.3.dta	30023266	NP_834897.1	N-acetylmuramoyl-L-alanine amidase
Rex18	Mutant Rex	anaerobiosis	1	F059500	3384	1126.58	2	2251.14	2251.13	0.987947	1	132.64	168	189	K	LKDFDTNVATAQGILSTDGTGK	I		RN2.4126.4126.2.dta	30021216	NP_832847.1	hemolysin BL lytic component L2
Rex18	Mutant Rex	anaerobiosis	1	F059500	2533	654.353	3	1960.04	1960.04	0.156119	0	55.43	35	52	K	TVYAQNVIAPNTLSNSIR	M		RN2.4128.4128.3.dta	30019951	NP_831582.1	non-hemolytic enterotoxin lytic component L2
Rex18	Mutant Rex	anaerobiosis	1	F059500	1354	802.42	2	1602.83	1602.83	-0.0623898	0	78.24	497	512	K	VSIGGTTLYPTASISH	-		RN2.4130.4132.2.dta	30023138	NP_834769.1	perfringolysin O precursor
Rex18	Mutant Rex	anaerobiosis	1	F059500	4112	850.098	3	2547.27	2547.27	-0.179408	1	57.78	357	379	K	QPEKPNQGTIGDYYINASALNVR	S		RN2.4133.4133.3.dta	30023266	NP_834897.1	N-acetylmuramoyl-L-alanine amidase
Rex18	Mutant Rex	anaerobiosis	1	F059500	2534	654.354	3	1960.04	1960.04	0.462236	0	75.25	35	52	K	TVYAQNVIAPNTLSNSIR	M		RN2.4134.4134.3.dta	30019951	NP_831582.1	non-hemolytic enterotoxin lytic component L2
Rex18	Mutant Rex	anaerobiosis	1	F059500	1804	581.305	3	1740.89	1740.89	-0.485383	1	35.07	71	86	K	ITLDGKDAFVSAEFTK	S		RN2.4135.4135.3.dta	30023271	NP_834902.1	enterotoxin / cell-wall binding protein
Rex18	Mutant Rex	anaerobiosis	1	F059500	1805	581.305	3	1740.89	1740.89	0.548569	1	44.89	71	86	K	ITLDGKDAFVSAEFTK	S		RN2.4141.4141.3.dta	30023271	NP_834902.1	enterotoxin / cell-wall binding protein
Rex18	Mutant Rex	anaerobiosis	1	F059500	3166	1081.57	2	2161.12	2161.12	1.2364	1	104.5	385	406	K	VWVEGYGVAIAGDTGGAIKGNK	I		RN2.4144.4144.2.dta	30018972	NP_830603.1	enterotoxin / cell-wall binding protein
Rex18	Mutant Rex	anaerobiosis	1	F059500	3667	786.755	3	2357.24	2357.24	-0.128116	2	56.49	165	185	R	LSSSINENKAQVDQLVEDLKK	F		RN2.4149.4149.3.dta	30019952	NP_831583.1	non-hemolytic enterotoxin lytic component L1
Rex18	Mutant Rex	anaerobiosis	1	F059500	5033	736.367	4	2941.44	2941.42	4.57567	2	22.85	358	383	K	TAFKENPESTKQFFFGLNGLGHDTEK	K		RN2.4153.4153.4.dta	30019785	NP_831416.1	flagellar capping protein
Rex18	Mutant Rex	anaerobiosis	1	F059500	3163	1081.57	2	2161.12	2161.12	-0.614497	1	139.45	385	406	K	VWVEGYGVAIAGDTGGAIKGNK	I		RN2.4154.4154.2.dta	30018972	NP_830603.1	enterotoxin / cell-wall binding protein
Rex18	Mutant Rex	anaerobiosis	1	F059500	3668	786.755	3	2357.24	2357.24	0.126419	2	65.86	165	185	R	LSSSINENKAQVDQLVEDLKK	F		RN2.4156.4156.3.dta	30019952	NP_831583.1	non-hemolytic enterotoxin lytic component L1
Rex18	Mutant Rex	anaerobiosis	1	F059500	1557	554.302	3	1659.88	1659.88	-0.133744	1	21.57	141	155	K	LGVDDVFQINGKEVK	I		RN2.4162.4162.3.dta	30019785	NP_831416.1	flagellar capping protein
Rex18	Mutant Rex	anaerobiosis	1	F059500	1558	554.302	3	1659.88	1659.88	0.589198	1	35.95	141	155	K	LGVDDVFQINGKEVK	I		RN2.4167.4167.3.dta	30019785	NP_831416.1	flagellar capping protein
Rex18	Mutant Rex	anaerobiosis	1	F059500	5229	1023.86	3	3068.56	3068.55	1.78684	1	78.96	219	248	K	NPDGTNVVAHQVTGAINAEYTINGIKGTSK	T		RN2.4170.4170.3.dta	30019785	NP_831416.1	flagellar capping protein
Rex18	Mutant Rex	anaerobiosis	1	F059500	5032	736.365	4	2941.43	2941.42	1.71991	2	28.7	358	383	K	TAFKENPESTKQFFFGLNGLGHDTEK	K		RN2.4172.4172.4.dta	30019785	NP_831416.1	flagellar capping protein
Rex18	Mutant Rex	anaerobiosis	1	F059500	5228	768.146	4	3068.56	3068.55	0.849586	1	30.9	219	248	K	NPDGTNVVAHQVTGAINAEYTINGIKGTSK	T		RN2.4173.4173.4.dta	30019785	NP_831416.1	flagellar capping protein
Rex18	Mutant Rex	anaerobiosis	1	F059500	3670	1179.63	2	2357.25	2357.24	2.40705	2	84.31	165	185	R	LSSSINENKAQVDQLVEDLKK	F		RN2.4174.4174.2.dta	30019952	NP_831583.1	non-hemolytic enterotoxin lytic component L1
Rex18	Mutant Rex	anaerobiosis	1	F059500	4190	860.771	3	2579.29	2579.29	0.677706	2	46.46	220	242	K	YNEVASQLNLAAEEKAKIESNMK	A		RN2.4175.4175.3.dta	30018861	NP_830492.1	cell wall-binding protein
Rex18	Mutant Rex	anaerobiosis	1	F059500	402	582.325	2	1162.64	1162.63	0.877318	0	55.83	151	160	K	GIQTFTEVLR	S		RN2.4180.4180.2.dta	30018742	NP_830373.1	collagenase
Rex18	Mutant Rex	anaerobiosis	1	F059500	2498	652.012	3	1953.01	1953.01	0.524318	2	32.16	306	321	K	TQEYDLMKVIDTEKIK	K		RN2.4183.4183.3.dta	30021216	NP_832847.1	hemolysin BL lytic component L2
Rex18	Mutant Rex	anaerobiosis	1	F059500	3669	1179.63	2	2357.25	2357.24	1.5586	2	72.06	165	185	R	LSSSINENKAQVDQLVEDLKK	F		RN2.4184.4184.2.dta	30019952	NP_831583.1	non-hemolytic enterotoxin lytic component L1
Rex18	Mutant Rex	anaerobiosis	1	F059500	1561	831.905	2	1661.79	1661.79	0.578893	0	76.56	269	283	K	YPAATTSYFGELTNK	I		RN2.4185.4185.2.dta	30020129	NP_831760.1	putative murein endopeptidase
Rex18	Mutant Rex	anaerobiosis	1	F059500	2496	489.26	4	1953.01	1953.01	0.0245774	2	27.98	306	321	K	TQEYDLMKVIDTEKIK	K		RN2.4186.4186.4.dta	30021216	NP_832847.1	hemolysin BL lytic component L2
Rex18	Mutant Rex	anaerobiosis	1	F059500	401	582.325	2	1162.63	1162.63	0.189225	0	64.5	151	160	K	GIQTFTEVLR	S		RN2.4188.4188.2.dta	30018742	NP_830373.1	collagenase
Rex18	Mutant Rex	anaerobiosis	1	F059500	702	661.841	2	1321.67	1321.67	0.00529634	0	77.63	505	516	R	QSVAGYWSSLPK	T		RN2.4189.4189.2.dta	30023266	NP_834897.1	N-acetylmuramoyl-L-alanine amidase
Rex18	Mutant Rex	anaerobiosis	1	F059500	2497	652.012	3	1953.01	1953.01	0.0634916	2	48.23	306	321	K	TQEYDLMKVIDTEKIK	K		RN2.4190.4190.3.dta	30021216	NP_832847.1	hemolysin BL lytic component L2
Rex18	Mutant Rex	anaerobiosis	1	F059500	2494	489.26	4	1953.01	1953.01	-0.180234	2	23.31	306	321	K	TQEYDLMKVIDTEKIK	K		RN2.4191.4191.4.dta	30021216	NP_832847.1	hemolysin BL lytic component L2
Rex18	Mutant Rex	anaerobiosis	1	F059500	1560	831.904	2	1661.79	1661.79	-0.143219	0	108.58	269	283	K	YPAATTSYFGELTNK	I		RN2.4192.4192.2.dta	30020129	NP_831760.1	putative murein endopeptidase
Rex18	Mutant Rex	anaerobiosis	1	F059500	703	661.841	2	1321.67	1321.67	0.307945	0	84.39	505	516	R	QSVAGYWSSLPK	T		RN2.4196.4196.2.dta	30023266	NP_834897.1	N-acetylmuramoyl-L-alanine amidase
Rex18	Mutant Rex	anaerobiosis	1	F059500	2807	680.697	3	2039.07	2039.07	-0.509056	2	40.87	280	296	K	ITNYKDNLNEFVNSLKK	Q		RN2.4198.4198.3.dta	30019783	NP_831414.1	flagellar hook-associated protein FlgK
Rex18	Mutant Rex	anaerobiosis	1	F059500	2808	510.774	4	2039.07	2039.07	-0.497286	2	20.81	280	296	K	ITNYKDNLNEFVNSLKK	Q		RN2.4201.4201.4.dta	30019783	NP_831414.1	flagellar hook-associated protein FlgK
Rex18	Mutant Rex	anaerobiosis	1	F059500	2809	680.697	3	2039.07	2039.07	-0.36193	2	50.94	280	296	K	ITNYKDNLNEFVNSLKK	Q		RN2.4205.4205.3.dta	30019783	NP_831414.1	flagellar hook-associated protein FlgK
Rex18	Mutant Rex	anaerobiosis	1	F059500	2806	510.774	4	2039.07	2039.07	-0.889622	2	21.34	280	296	K	ITNYKDNLNEFVNSLKK	Q		RN2.4206.4206.4.dta	30019783	NP_831414.1	flagellar hook-associated protein FlgK
Rex18	Mutant Rex	anaerobiosis	1	F059500	4615	912.768	3	2735.28	2735.28	0.182797	1	44.68	291	315	R	DITKEESYYPGTLATSTSATFNDPK	A		RN2.4207.4207.3.dta	30020857	NP_832488.1	bacillolysin
Rex18	Mutant Rex	anaerobiosis	1	F059500	2493	977.514	2	1953.01	1953.01	-0.204812	2	97.75	306	321	K	TQEYDLMKVIDTEKIK	K		RN2.4208.4208.2.dta	30021216	NP_832847.1	hemolysin BL lytic component L2
Rex18	Mutant Rex	anaerobiosis	1	F059500	4613	912.768	3	2735.28	2735.28	-0.146237	1	45.4	291	315	R	DITKEESYYPGTLATSTSATFNDPK	A		RN2.4212.4212.3.dta	30020857	NP_832488.1	bacillolysin
Rex18	Mutant Rex	anaerobiosis	1	F059500	2495	977.514	2	1953.01	1953.01	-0.102406	2	97.91	306	321	K	TQEYDLMKVIDTEKIK	K		RN2.4213.4213.2.dta	30021216	NP_832847.1	hemolysin BL lytic component L2
Rex18	Mutant Rex	anaerobiosis	1	F059500	6087	944.472	4	3773.86	3773.87	-2.48021	2	21.22	335	370	R	VVATAYTADPLENGYKAGDQVKSALGHNLTANPNMK	L	Oxidation (M) [35]	RN2.4216.4216.4.dta	30018972	NP_830603.1	enterotoxin / cell-wall binding protein
Rex18	Mutant Rex	anaerobiosis	1	F059500	4614	1368.65	2	2735.28	2735.28	0.0277851	1	33.06	291	315	R	DITKEESYYPGTLATSTSATFNDPK	A		RN2.4218.4218.2.dta	30020857	NP_832488.1	bacillolysin
Rex18	Mutant Rex	anaerobiosis	1	F059500	4488	897.13	3	2688.37	2688.37	-1.14158	2	51.68	188	212	R	AFGSNKELLQSILKNQGADVDADQK	R		RN2.4221.4221.3.dta	30021214	NP_832845.1	hemolysin BL binding component precursor
Rex18	Mutant Rex	anaerobiosis	1	F059500	4486	673.099	4	2688.37	2688.37	-2.28577	2	43.78	188	212	R	AFGSNKELLQSILKNQGADVDADQK	R		RN2.4223.4223.4.dta	30021214	NP_832845.1	hemolysin BL binding component precursor
Rex18	Mutant Rex	anaerobiosis	1	F059500	1765	577.312	3	1728.91	1728.92	-1.67215	1	72.58	272	287	R	IDILLGSDSAAQKWGR	K		RN2.4225.4225.3.dta	30023271	NP_834902.1	enterotoxin / cell-wall binding protein
Rex18	Mutant Rex	anaerobiosis	1	F059500	4490	897.132	3	2688.37	2688.37	0.755476	2	57.93	188	212	R	AFGSNKELLQSILKNQGADVDADQK	R		RN2.4228.4228.3.dta	30021214	NP_832845.1	hemolysin BL binding component precursor
Rex18	Mutant Rex	anaerobiosis	1	F059500	1766	577.313	3	1728.92	1728.92	0.0630453	1	85.2	272	287	R	IDILLGSDSAAQKWGR	K		RN2.4234.4234.3.dta	30023271	NP_834902.1	enterotoxin / cell-wall binding protein
Rex18	Mutant Rex	anaerobiosis	1	F059500	1768	865.466	2	1728.92	1728.92	1.37948	1	74.62	272	287	R	IDILLGSDSAAQKWGR	K		RN2.4241.4241.2.dta	30023271	NP_834902.1	enterotoxin / cell-wall binding protein
Rex18	Mutant Rex	anaerobiosis	1	F059500	4685	693.126	4	2768.47	2768.47	-0.429117	1	25.79	137	162	K	TAYVHVPFLTGTAPVIEKQETTAPAK	A		RN2.4242.4242.4.dta	30023271	NP_834902.1	enterotoxin / cell-wall binding protein
Rex18	Mutant Rex	anaerobiosis	1	F059500	4491	1345.2	2	2688.38	2688.37	2.08565	2	27.56	188	212	R	AFGSNKELLQSILKNQGADVDADQK	R		RN2.4247.4247.2.dta	30021214	NP_832845.1	hemolysin BL binding component precursor
Rex18	Mutant Rex	anaerobiosis	1	F059500	4684	693.126	4	2768.47	2768.47	-0.429117	1	31.52	137	162	K	TAYVHVPFLTGTAPVIEKQETTAPAK	A		RN2.4248.4248.4.dta	30023271	NP_834902.1	enterotoxin / cell-wall binding protein
Rex18	Mutant Rex	anaerobiosis	1	F059500	1767	865.466	2	1728.92	1728.92	1.14812	1	77.98	272	287	R	IDILLGSDSAAQKWGR	K		RN2.4250.4250.2.dta	30023271	NP_834902.1	enterotoxin / cell-wall binding protein
Rex18	Mutant Rex	anaerobiosis	1	F059500	2561	983.967	2	1965.92	1965.92	0.0727395	0	158.48	148	166	K	VQLSDASGDTMTIDSLDAK	K		RN2.4253.4253.2.dta	30019805	NP_831436.1	flagellin
Rex18	Mutant Rex	anaerobiosis	1	F059500	1588	557.649	3	1669.93	1669.93	0.0922197	1	39.37	153	166	R	QINELTDLKLQLDK	K		RN2.4256.4256.3.dta	30021216	NP_832847.1	hemolysin BL lytic component L2
Rex18	Mutant Rex	anaerobiosis	1	F059500	1587	557.649	3	1669.93	1669.93	0.0922197	1	36.99	153	166	R	QINELTDLKLQLDK	K		RN2.4260.4260.3.dta	30021216	NP_832847.1	hemolysin BL lytic component L2
Rex18	Mutant Rex	anaerobiosis	1	F059500	2562	983.968	2	1965.92	1965.92	0.479674	0	152.64	148	166	K	VQLSDASGDTMTIDSLDAK	K		RN2.4261.4261.2.dta	30019805	NP_831436.1	flagellin
Rex18	Mutant Rex	anaerobiosis	1	F059500	1589	835.97	2	1669.93	1669.93	0.137731	1	104.57	153	166	R	QINELTDLKLQLDK	K		RN2.4262.4262.2.dta	30021216	NP_832847.1	hemolysin BL lytic component L2
Rex18	Mutant Rex	anaerobiosis	1	F059500	4687	923.832	3	2768.48	2768.47	0.284633	1	74.86	137	162	K	TAYVHVPFLTGTAPVIEKQETTAPAK	A		RN2.4263.4263.3.dta	30023271	NP_834902.1	enterotoxin / cell-wall binding protein
Rex18	Mutant Rex	anaerobiosis	1	F059500	151	472.295	2	942.575	942.575	-0.109275	0	45.95	194	201	K	ELLQSILK	N		RN2.4264.4264.2.dta	30021214	NP_832845.1	hemolysin BL binding component precursor
Rex18	Mutant Rex	anaerobiosis	1	F059500	1556	553.982	3	1658.92	1658.92	-0.0687192	2	62.51	314	327	K	KLELNPDFIKDISK	M		RN2.4265.4265.3.dta	30019783	NP_831414.1	flagellar hook-associated protein FlgK
Rex18	Mutant Rex	anaerobiosis	1	F059500	1586	835.97	2	1669.92	1669.93	-0.221567	1	91.01	153	166	R	QINELTDLKLQLDK	K		RN2.4268.4268.2.dta	30021216	NP_832847.1	hemolysin BL lytic component L2
Rex18	Mutant Rex	anaerobiosis	1	F059500	150	472.294	2	942.574	942.575	-0.745829	0	49.32	194	201	K	ELLQSILK	N		RN2.4269.4269.2.dta	30021214	NP_832845.1	hemolysin BL binding component precursor
Rex18	Mutant Rex	anaerobiosis	1	F059500	4686	923.832	3	2768.48	2768.47	0.0679074	1	69.47	137	162	K	TAYVHVPFLTGTAPVIEKQETTAPAK	A		RN2.4270.4270.3.dta	30023271	NP_834902.1	enterotoxin / cell-wall binding protein
Rex18	Mutant Rex	anaerobiosis	1	F059500	1555	553.982	3	1658.92	1658.92	-0.249559	2	48.4	314	327	K	KLELNPDFIKDISK	M		RN2.4271.4271.3.dta	30019783	NP_831414.1	flagellar hook-associated protein FlgK
Rex18	Mutant Rex	anaerobiosis	1	F059500	3724	1188.6	2	2375.18	2375.18	0.420599	0	107.97	248	269	K	ILNEAGISMLSQANQTPQMVSK	L	Oxidation (M) [19]	RN2.4272.4272.2.dta	30019803	NP_831434.1	flagellin
Rex18	Mutant Rex	anaerobiosis	1	F059500	5544	838.654	4	3350.59	3350.59	-0.356952	2	45.49	37	66	K	QAPVHAVAKAYNDYEEYSLGPEGLKDAMER	T		RN2.4273.4273.4.dta	30019952	NP_831583.1	non-hemolytic enterotoxin lytic component L1
Rex18	Mutant Rex	anaerobiosis	1	F059500	3721	792.734	3	2375.18	2375.18	-0.453439	0	87.65	248	269	K	ILNEAGISMLSQANQTPQMVSK	L	Oxidation (M) [19]	RN2.4274.4276.3.dta	30019803	NP_831434.1	flagellin
Rex18	Mutant Rex	anaerobiosis	1	F059500	3727	1188.6	2	2375.19	2375.18	1.26264	0	115.63	248	269	K	ILNEAGISMLSQANQTPQMVSK	L	Oxidation (M) [19]	RN2.4277.4277.2.dta	30019803	NP_831434.1	flagellin
Rex18	Mutant Rex	anaerobiosis	1	F059500	2625	994.461	2	1986.91	1986.91	0.250641	0	116.7	115	131	R	YPSQYDVAFNLQDNSAR	F		RN2.4278.4278.2.dta	30019265	NP_830896.1	cytotoxin K
Rex18	Mutant Rex	anaerobiosis	1	F059500	1085	744.346	2	1486.68	1486.68	0.295962	0	81.06	77	88	R	NIMDQLYGEFNK	I	Oxidation (M) [3]	RN2.4279.4279.2.dta	30020129	NP_831760.1	putative murein endopeptidase
Rex18	Mutant Rex	anaerobiosis	1	F059500	2624	994.461	2	1986.91	1986.91	0.0493229	0	109.39	115	131	R	YPSQYDVAFNLQDNSAR	F		RN2.4285.4285.2.dta	30019265	NP_830896.1	cytotoxin K
Rex18	Mutant Rex	anaerobiosis	1	F059500	1084	744.346	2	1486.68	1486.68	0.161434	0	74.99	77	88	R	NIMDQLYGEFNK	I	Oxidation (M) [3]	RN2.4287.4287.2.dta	30020129	NP_831760.1	putative murein endopeptidase
Rex18	Mutant Rex	anaerobiosis	1	F059500	5545	838.655	4	3350.59	3350.59	0.478722	2	47.07	37	66	K	QAPVHAVAKAYNDYEEYSLGPEGLKDAMER	T		RN2.4288.4288.4.dta	30019952	NP_831583.1	non-hemolytic enterotoxin lytic component L1
Rex18	Mutant Rex	anaerobiosis	1	F059500	2626	663.31	3	1986.91	1986.91	0.363379	0	24.91	115	131	R	YPSQYDVAFNLQDNSAR	F		RN2.4297.4297.3.dta	30019265	NP_830896.1	cytotoxin K
Rex18	Mutant Rex	anaerobiosis	1	F059500	2036	906.412	2	1810.81	1810.81	1.04815	0	85.57	246	260	R	VTYSYFNMSDEQLSK	D		RN2.4312.4312.2.dta	30020129	NP_831760.1	putative murein endopeptidase
Rex18	Mutant Rex	anaerobiosis	1	F059500	2035	906.412	2	1810.81	1810.81	0.495911	0	104.49	246	260	R	VTYSYFNMSDEQLSK	D		RN2.4317.4317.2.dta	30020129	NP_831760.1	putative murein endopeptidase
Rex18	Mutant Rex	anaerobiosis	1	F059500	2584	986.476	2	1970.94	1970.94	0.0202949	0	65.58	368	384	K	TSNPQPGDLVYFQNTYK	S		RN2.4319.4319.2.dta	30020092	NP_831723.1	enterotoxin
Rex18	Mutant Rex	anaerobiosis	1	F059500	1202	515.262	3	1542.77	1542.76	0.867923	1	39.72	254	269	R	EAAKAQADAEAQAAAK	A		RN2.432.432.3.dta	30018972	NP_830603.1	enterotoxin / cell-wall binding protein
Rex18	Mutant Rex	anaerobiosis	1	F059500	4382	884.424	3	2650.25	2650.24	2.33526	0	56.3	385	410	K	SGPSHMGVYLGNGQFISAETDATGVR	I		RN2.4320.4320.3.dta	30020092	NP_831723.1	enterotoxin
Rex18	Mutant Rex	anaerobiosis	1	F059500	1698	571.619	3	1711.83	1711.83	-0.093467	1	35.46	306	319	K	TQEYDLMKVIDTEK	I		RN2.4322.4322.3.dta	30021216	NP_832847.1	hemolysin BL lytic component L2
Rex18	Mutant Rex	anaerobiosis	1	F059500	2585	986.476	2	1970.94	1970.94	0.324719	0	82.02	368	384	K	TSNPQPGDLVYFQNTYK	S		RN2.4324.4324.2.dta	30020092	NP_831723.1	enterotoxin
Rex18	Mutant Rex	anaerobiosis	1	F059500	850	694.859	2	1387.7	1387.7	0.989406	0	73.06	36	48	K	NLLMSEDPLAASK	S		RN2.4325.4325.2.dta	30019784	NP_831415.1	flagellar hook-associated protein FlgL
Rex18	Mutant Rex	anaerobiosis	1	F059500	4381	884.424	3	2650.25	2650.24	1.99566	0	58.99	385	410	K	SGPSHMGVYLGNGQFISAETDATGVR	I		RN2.4326.4326.3.dta	30020092	NP_831723.1	enterotoxin
Rex18	Mutant Rex	anaerobiosis	1	F059500	218	519.274	2	1036.53	1036.53	0.0656032	0	47.52	502	510	R	YEVPGLFGR	G		RN2.4329.4329.2.dta	30018742	NP_830373.1	collagenase
Rex18	Mutant Rex	anaerobiosis	1	F059500	1701	856.925	2	1711.84	1711.83	0.710349	1	56.88	306	319	K	TQEYDLMKVIDTEK	I		RN2.4330.4330.2.dta	30021216	NP_832847.1	hemolysin BL lytic component L2
Rex18	Mutant Rex	anaerobiosis	1	F059500	849	694.859	2	1387.7	1387.7	0.845283	0	77.11	36	48	K	NLLMSEDPLAASK	S		RN2.4332.4332.2.dta	30019784	NP_831415.1	flagellar hook-associated protein FlgL
Rex18	Mutant Rex	anaerobiosis	1	F059500	1700	571.619	3	1711.83	1711.83	0.607536	1	29.2	306	319	K	TQEYDLMKVIDTEK	I		RN2.4335.4335.3.dta	30021216	NP_832847.1	hemolysin BL lytic component L2
Rex18	Mutant Rex	anaerobiosis	1	F059500	1699	856.925	2	1711.83	1711.83	0.476682	1	69.53	306	319	K	TQEYDLMKVIDTEK	I		RN2.4336.4336.2.dta	30021216	NP_832847.1	hemolysin BL lytic component L2
Rex18	Mutant Rex	anaerobiosis	1	F059500	219	519.274	2	1036.53	1036.53	0.0656032	0	44.27	502	510	R	YEVPGLFGR	G		RN2.4337.4337.2.dta	30018742	NP_830373.1	collagenase
Rex18	Mutant Rex	anaerobiosis	1	F059500	3843	810.423	3	2428.25	2428.24	0.863175	2	44.12	253	274	K	EINNSILEAEKKAVQEATEQGK	T		RN2.4350.4350.3.dta	30021216	NP_832847.1	hemolysin BL lytic component L2
Rex18	Mutant Rex	anaerobiosis	1	F059500	3844	810.423	3	2428.25	2428.24	1.11027	2	45.99	253	274	K	EINNSILEAEKKAVQEATEQGK	T		RN2.4359.4359.3.dta	30021216	NP_832847.1	hemolysin BL lytic component L2
Rex18	Mutant Rex	anaerobiosis	1	F059500	1232	516.631	3	1546.87	1546.87	0.52687	1	47.16	188	201	R	AFGSNKELLQSILK	N		RN2.4362.4364.3.dta	30021214	NP_832845.1	hemolysin BL binding component precursor
Rex18	Mutant Rex	anaerobiosis	1	F059500	1229	774.444	2	1546.87	1546.87	0.511355	1	92.21	188	201	R	AFGSNKELLQSILK	N		RN2.4365.4365.2.dta	30021214	NP_832845.1	hemolysin BL binding component precursor
Rex18	Mutant Rex	anaerobiosis	1	F059500	2623	994.46	2	1986.91	1986.91	-0.554631	0	137.11	115	131	R	YPSQYDVAFNLQDNSAR	F		RN2.4368.4368.2.dta	30019265	NP_830896.1	cytotoxin K
Rex18	Mutant Rex	anaerobiosis	1	F059500	1233	774.444	2	1546.87	1546.87	0.899234	1	86.02	188	201	R	AFGSNKELLQSILK	N		RN2.4371.4371.2.dta	30021214	NP_832845.1	hemolysin BL binding component precursor
Rex18	Mutant Rex	anaerobiosis	1	F059500	1371	804.916	2	1607.82	1607.82	1.08346	1	55.29	147	160	K	DDSKGIQTFTEVLR	S		RN2.4376.4376.2.dta	30018742	NP_830373.1	collagenase
Rex18	Mutant Rex	anaerobiosis	1	F059500	1369	804.914	2	1607.81	1607.82	-1.15561	1	48.29	147	160	K	DDSKGIQTFTEVLR	S		RN2.4383.4383.2.dta	30018742	NP_830373.1	collagenase
Rex18	Mutant Rex	anaerobiosis	1	F059500	1368	536.945	3	1607.81	1607.82	-1.45166	1	44.48	147	160	K	DDSKGIQTFTEVLR	S		RN2.4384.4384.3.dta	30018742	NP_830373.1	collagenase
Rex18	Mutant Rex	anaerobiosis	1	F059500	1370	536.946	3	1607.82	1607.82	-0.145539	1	42.3	147	160	K	DDSKGIQTFTEVLR	S		RN2.4389.4389.3.dta	30018742	NP_830373.1	collagenase
Rex18	Mutant Rex	anaerobiosis	1	F059500	5484	823.9	4	3291.57	3291.57	-0.020355	2	25.21	289	317	K	HADDYQLRPGFTFGTANWVGNNVKDVDQK	T		RN2.4392.4392.4.dta	30019265	NP_830896.1	cytotoxin K
Rex18	Mutant Rex	anaerobiosis	1	F059500	1891	885.504	2	1768.99	1768.99	-0.560206	1	42.04	249	264	K	TNKIDTIPGLTINLEK	E		RN2.4393.4393.2.dta	30019785	NP_831416.1	flagellar capping protein
Rex18	Mutant Rex	anaerobiosis	1	F059500	1889	590.671	3	1768.99	1768.99	-1.45111	1	22.56	249	264	K	TNKIDTIPGLTINLEK	E		RN2.4396.4396.3.dta	30019785	NP_831416.1	flagellar capping protein
Rex18	Mutant Rex	anaerobiosis	1	F059500	1888	885.502	2	1768.99	1768.99	-1.80385	1	58	249	264	K	TNKIDTIPGLTINLEK	E		RN2.4398.4398.2.dta	30019785	NP_831416.1	flagellar capping protein
Rex18	Mutant Rex	anaerobiosis	1	F059500	5485	823.9	4	3291.57	3291.57	0.465735	2	34.05	289	317	K	HADDYQLRPGFTFGTANWVGNNVKDVDQK	T		RN2.4403.4403.4.dta	30019265	NP_830896.1	cytotoxin K
Rex18	Mutant Rex	anaerobiosis	1	F059500	5486	1098.2	3	3291.57	3291.57	0.73187	2	77.97	289	317	K	HADDYQLRPGFTFGTANWVGNNVKDVDQK	T		RN2.4405.4405.3.dta	30019265	NP_830896.1	cytotoxin K
Rex18	Mutant Rex	anaerobiosis	1	F059500	2353	635.331	3	1902.97	1902.97	-0.173413	1	32.38	269	285	K	YPAATTSYFGELTNKIK	A		RN2.4412.4412.3.dta	30020129	NP_831760.1	putative murein endopeptidase
Rex18	Mutant Rex	anaerobiosis	1	F059500	5487	1098.2	3	3291.58	3291.57	1.64329	2	72.04	289	317	K	HADDYQLRPGFTFGTANWVGNNVKDVDQK	T		RN2.4415.4415.3.dta	30019265	NP_830896.1	cytotoxin K
Rex18	Mutant Rex	anaerobiosis	1	F059500	3571	1162.04	2	2322.06	2322.06	0.945714	0	138.82	164	183	K	HVSYDTSYQAYTAYEALANR	S		RN2.4416.4416.2.dta	30020129	NP_831760.1	putative murein endopeptidase
Rex18	Mutant Rex	anaerobiosis	1	F059500	5097	748.649	4	2990.57	2990.56	0.709565	0	73.91	214	240	K	IVENVLHGATNPTEVILMHDIHPQSVK	A		RN2.4417.4417.4.dta	30021046	NP_832677.1	peptidoglycan N-acetylglucosamine deacetylase
Rex18	Mutant Rex	anaerobiosis	1	F059500	3568	1162.04	2	2322.06	2322.06	0.084408	0	125.5	164	183	K	HVSYDTSYQAYTAYEALANR	S		RN2.4421.4421.2.dta	30020129	NP_831760.1	putative murein endopeptidase
Rex18	Mutant Rex	anaerobiosis	1	F059500	2354	635.331	3	1902.97	1902.97	-0.173413	1	25.92	269	285	K	YPAATTSYFGELTNKIK	A		RN2.4423.4423.3.dta	30020129	NP_831760.1	putative murein endopeptidase
Rex18	Mutant Rex	anaerobiosis	1	F059500	1185	510.625	3	1528.85	1528.85	0.227622	1	23.63	27	39	K	LVDLELQALEMKK	S		RN2.4425.4425.3.dta	30019785	NP_831416.1	flagellar capping protein
Rex18	Mutant Rex	anaerobiosis	1	F059500	3570	775.026	3	2322.06	2322.06	0.783788	0	38.36	164	183	K	HVSYDTSYQAYTAYEALANR	S		RN2.4427.4427.3.dta	30020129	NP_831760.1	putative murein endopeptidase
Rex18	Mutant Rex	anaerobiosis	1	F059500	1230	516.631	3	1546.87	1546.87	0.52687	1	60.06	188	201	R	AFGSNKELLQSILK	N		RN2.4429.4429.3.dta	30021214	NP_832845.1	hemolysin BL binding component precursor
Rex18	Mutant Rex	anaerobiosis	1	F059500	4128	852.407	3	2554.2	2554.2	0.138987	1	51.18	743	765	R	GQFNYSGLQGVTTFDDSKVYSNK	Q		RN2.4432.4432.3.dta	30018848	NP_830479.1	immune inhibitor A precursor
Rex18	Mutant Rex	anaerobiosis	1	F059500	6060	1253.64	3	3757.89	3757.87	3.4155	2	79.18	335	370	R	VVATAYTADPLENGYKAGDQVKSALGHNLTANPNMK	L		RN2.4433.4433.3.dta	30018972	NP_830603.1	enterotoxin / cell-wall binding protein
Rex18	Mutant Rex	anaerobiosis	1	F059500	3569	775.026	3	2322.06	2322.06	0.525397	0	46.04	164	183	K	HVSYDTSYQAYTAYEALANR	S		RN2.4435.4435.3.dta	30020129	NP_831760.1	putative murein endopeptidase
Rex18	Mutant Rex	anaerobiosis	1	F059500	1228	516.631	3	1546.87	1546.87	0.13899	1	61.16	188	201	R	AFGSNKELLQSILK	N		RN2.4437.4437.3.dta	30021214	NP_832845.1	hemolysin BL binding component precursor
Rex18	Mutant Rex	anaerobiosis	1	F059500	6055	1253.63	3	3757.87	3757.87	-0.576124	2	82.7	335	370	R	VVATAYTADPLENGYKAGDQVKSALGHNLTANPNMK	L		RN2.4441.4441.3.dta	30018972	NP_830603.1	enterotoxin / cell-wall binding protein
Rex18	Mutant Rex	anaerobiosis	1	F059500	4300	876.063	3	2625.17	2625.17	0.364929	1	50.95	365	386	K	VSDEMNKQTNQFEDYVTNVEVH	-		RN2.4444.4444.3.dta	30019951	NP_831582.1	non-hemolytic enterotoxin lytic component L2
Rex18	Mutant Rex	anaerobiosis	1	F059500	199	505.756	2	1009.5	1009.5	-0.0742943	0	45.83	142	149	K	NFADFLQR	M		RN2.4448.4448.2.dta	30018861	NP_830492.1	cell wall-binding protein
Rex18	Mutant Rex	anaerobiosis	1	F059500	4301	876.063	3	2625.17	2625.17	1.0506	1	60.9	365	386	K	VSDEMNKQTNQFEDYVTNVEVH	-		RN2.4451.4451.3.dta	30019951	NP_831582.1	non-hemolytic enterotoxin lytic component L2
Rex18	Mutant Rex	anaerobiosis	1	F059500	4330	880.414	3	2638.22	2638.22	0.460159	1	58.02	300	321	K	ETNLQYLSAEYGAENYNEFKQK	L		RN2.4453.4453.3.dta	30020129	NP_831760.1	putative murein endopeptidase
Rex18	Mutant Rex	anaerobiosis	1	F059500	4303	1313.59	2	2625.17	2625.17	1.57476	1	54.02	365	386	K	VSDEMNKQTNQFEDYVTNVEVH	-		RN2.4454.4454.2.dta	30019951	NP_831582.1	non-hemolytic enterotoxin lytic component L2
Rex18	Mutant Rex	anaerobiosis	1	F059500	2159	616.953	3	1847.84	1847.84	0.442139	0	51.83	228	242	K	WYHLDTTFDDPVPDK	A		RN2.4455.4455.3.dta	30020129	NP_831760.1	putative murein endopeptidase
Rex18	Mutant Rex	anaerobiosis	1	F059500	200	505.756	2	1009.5	1009.5	-0.0742943	0	45.7	142	149	K	NFADFLQR	M		RN2.4456.4456.2.dta	30018861	NP_830492.1	cell wall-binding protein
Rex18	Mutant Rex	anaerobiosis	1	F059500	2161	924.926	2	1847.84	1847.84	0.537385	0	45.5	228	242	K	WYHLDTTFDDPVPDK	A		RN2.4457.4457.2.dta	30020129	NP_831760.1	putative murein endopeptidase
Rex18	Mutant Rex	anaerobiosis	1	F059500	4331	880.414	3	2638.22	2638.22	0.801298	1	55.92	300	321	K	ETNLQYLSAEYGAENYNEFKQK	L		RN2.4460.4460.3.dta	30020129	NP_831760.1	putative murein endopeptidase
Rex18	Mutant Rex	anaerobiosis	1	F059500	2162	616.953	3	1847.84	1847.84	0.604491	0	43.74	228	242	K	WYHLDTTFDDPVPDK	A		RN2.4463.4463.3.dta	30020129	NP_831760.1	putative murein endopeptidase
Rex18	Mutant Rex	anaerobiosis	1	F059500	2059	911.917	2	1821.82	1821.82	0.92051	0	128.63	372	386	K	QTNQFEDYVTNVEVH	-		RN2.4464.4464.2.dta	30019951	NP_831582.1	non-hemolytic enterotoxin lytic component L2
Rex18	Mutant Rex	anaerobiosis	1	F059500	2058	911.917	2	1821.82	1821.82	0.810729	0	100.05	372	386	K	QTNQFEDYVTNVEVH	-		RN2.4468.4468.2.dta	30019951	NP_831582.1	non-hemolytic enterotoxin lytic component L2
Rex18	Mutant Rex	anaerobiosis	1	F059500	4302	1313.59	2	2625.17	2625.17	1.57476	1	78.08	365	386	K	VSDEMNKQTNQFEDYVTNVEVH	-		RN2.4469.4469.2.dta	30019951	NP_831582.1	non-hemolytic enterotoxin lytic component L2
Rex18	Mutant Rex	anaerobiosis	1	F059500	3508	767.066	3	2298.17	2298.17	0.291971	2	47.06	339	357	R	AYLDDLEKQNQKIYDLTTK	L		RN2.4470.4470.3.dta	30021216	NP_832847.1	hemolysin BL lytic component L2
Rex18	Mutant Rex	anaerobiosis	1	F059500	2160	924.926	2	1847.84	1847.84	0.537385	0	52.86	228	242	K	WYHLDTTFDDPVPDK	A		RN2.4472.4472.2.dta	30020129	NP_831760.1	putative murein endopeptidase
Rex18	Mutant Rex	anaerobiosis	1	F059500	3507	767.066	3	2298.17	2298.17	0.161432	2	34.91	339	357	R	AYLDDLEKQNQKIYDLTTK	L		RN2.4475.4475.3.dta	30021216	NP_832847.1	hemolysin BL lytic component L2
Rex18	Mutant Rex	anaerobiosis	1	F059500	4329	1320.12	2	2638.22	2638.22	0.299444	1	27.48	300	321	K	ETNLQYLSAEYGAENYNEFKQK	L		RN2.4478.4478.2.dta	30020129	NP_831760.1	putative murein endopeptidase
Rex18	Mutant Rex	anaerobiosis	1	F059500	867	698.367	2	1394.72	1394.72	-0.10253	0	66.08	555	567	K	GVAIASLSNSYWK	S		RN2.4479.4479.2.dta	30023266	NP_834897.1	N-acetylmuramoyl-L-alanine amidase
Rex18	Mutant Rex	anaerobiosis	1	F059500	868	698.368	2	1394.72	1394.72	0.901257	0	61.04	555	567	K	GVAIASLSNSYWK	S		RN2.4485.4485.2.dta	30023266	NP_834897.1	N-acetylmuramoyl-L-alanine amidase
Rex18	Mutant Rex	anaerobiosis	1	F059500	3511	1150.1	2	2298.18	2298.17	1.36935	2	104.65	339	357	R	AYLDDLEKQNQKIYDLTTK	L		RN2.4486.4486.2.dta	30021216	NP_832847.1	hemolysin BL lytic component L2
Rex18	Mutant Rex	anaerobiosis	1	F059500	2060	608.28	3	1821.82	1821.82	0.988574	0	41.36	372	386	K	QTNQFEDYVTNVEVH	-		RN2.4489.4489.3.dta	30019951	NP_831582.1	non-hemolytic enterotoxin lytic component L2
Rex18	Mutant Rex	anaerobiosis	1	F059500	3510	1150.1	2	2298.18	2298.17	1.36935	2	79.95	339	357	R	AYLDDLEKQNQKIYDLTTK	L		RN2.4491.4491.2.dta	30021216	NP_832847.1	hemolysin BL lytic component L2
Rex18	Mutant Rex	anaerobiosis	1	F059500	4332	1320.12	2	2638.22	2638.22	1.81562	1	31.74	300	321	K	ETNLQYLSAEYGAENYNEFKQK	L		RN2.4492.4492.2.dta	30020129	NP_831760.1	putative murein endopeptidase
Rex18	Mutant Rex	anaerobiosis	1	F059500	697	660.821	2	1319.63	1319.63	0.994222	0	73.29	64	74	K	SMNAYSYMLIK	N		RN2.4493.4493.2.dta	30021214	NP_832845.1	hemolysin BL binding component precursor
Rex18	Mutant Rex	anaerobiosis	1	F059500	258	536.332	2	1070.65	1070.65	1.3347	0	84.08	20	29	K	QGVILVAFPK	Q		RN2.4495.4495.2.dta	30018391	NP_830022.1	50S ribosomal protein L24
Rex18	Mutant Rex	anaerobiosis	1	F059500	1010	485.278	3	1452.81	1452.81	0.159002	1	37.1	140	152	R	KPLNISIDLPGMR	K		RN2.4496.4496.3.dta	30023138	NP_834769.1	perfringolysin O precursor
Rex18	Mutant Rex	anaerobiosis	1	F059500	3756	798.073	3	2391.2	2391.2	0.328706	1	58.9	168	188	K	FISEPEVKEVIFVDENNGQAK	N		RN2.4499.4499.3.dta	30020857	NP_832488.1	bacillolysin
Rex18	Mutant Rex	anaerobiosis	1	F059500	696	660.821	2	1319.63	1319.63	0.994222	0	65.34	64	74	K	SMNAYSYMLIK	N		RN2.4500.4500.2.dta	30021214	NP_832845.1	hemolysin BL binding component precursor
Rex18	Mutant Rex	anaerobiosis	1	F059500	3757	798.073	3	2391.2	2391.2	1.08147	1	64.72	168	188	K	FISEPEVKEVIFVDENNGQAK	N		RN2.4507.4507.3.dta	30020857	NP_832488.1	bacillolysin
Rex18	Mutant Rex	anaerobiosis	1	F059500	1967	600.348	3	1798.02	1798.02	1.04726	1	43.9	269	285	R	ISGAQAEVLILTDVKNK	T		RN2.4509.4509.3.dta	30019953	NP_831584.1	enterotoxin C
Rex18	Mutant Rex	anaerobiosis	1	F059500	3206	1089.05	2	2176.08	2176.08	1.57577	0	106.14	150	169	K	VAVQADGTLYDEVTQNNIAR	L		RN2.4512.4512.2.dta	30019815	NP_831446.1	flagellar basal body rod protein FlgG
Rex18	Mutant Rex	anaerobiosis	1	F059500	1009	485.278	3	1452.81	1452.81	0.159002	1	34.87	140	152	R	KPLNISIDLPGMR	K		RN2.4513.4513.3.dta	30023138	NP_834769.1	perfringolysin O precursor
Rex18	Mutant Rex	anaerobiosis	1	F059500	1966	600.347	3	1798.02	1798.02	0.379862	1	38.07	269	285	R	ISGAQAEVLILTDVKNK	T		RN2.4520.4520.3.dta	30019953	NP_831584.1	enterotoxin C
Rex18	Mutant Rex	anaerobiosis	1	F059500	2100	915.472	2	1828.93	1828.93	0.962859	0	110.57	354	371	K	LNTAGESTLGNLVADAQR	A		RN2.4532.4532.2.dta	30021232	NP_832863.1	5'-nucleotidase
Rex18	Mutant Rex	anaerobiosis	1	F059500	4732	932.124	3	2793.35	2793.35	1.83472	1	78.78	370	397	R	SGETEDATIADIAVATNAGQIKTGSMSR	T		RN2.4534.4534.3.dta	30023172	NP_834803.1	phosphopyruvate hydratase
Rex18	Mutant Rex	anaerobiosis	1	F059500	1231	516.631	3	1546.87	1546.87	0.52687	1	41.93	188	201	R	AFGSNKELLQSILK	N		RN2.4537.4537.3.dta	30021214	NP_832845.1	hemolysin BL binding component precursor
Rex18	Mutant Rex	anaerobiosis	1	F059500	1257	780.351	2	1558.69	1558.69	0.499779	0	86.63	76	87	K	QVWGMTQEYDFR	Y		RN2.4539.4539.2.dta	30021854	NP_833485.1	1-phosphatidylinositol phosphodiesterase precursor
Rex18	Mutant Rex	anaerobiosis	1	F059500	2099	915.471	2	1828.93	1828.93	-0.130678	0	108.38	354	371	K	LNTAGESTLGNLVADAQR	A		RN2.4543.4543.2.dta	30021232	NP_832863.1	5'-nucleotidase
Rex18	Mutant Rex	anaerobiosis	1	F059500	1258	780.352	2	1558.69	1558.69	0.756406	0	84.36	76	87	K	QVWGMTQEYDFR	Y		RN2.4547.4547.2.dta	30021854	NP_833485.1	1-phosphatidylinositol phosphodiesterase precursor
Rex18	Mutant Rex	anaerobiosis	1	F059500	3064	709.024	3	2124.05	2124.05	1.11391	1	39.91	215	233	K	YLDNSLNIDFNAVANGEKK	V		RN2.4552.4552.3.dta	30023138	NP_834769.1	perfringolysin O precursor
Rex18	Mutant Rex	anaerobiosis	1	F059500	1432	544.606	3	1630.8	1630.8	0.866448	0	73.16	327	340	K	GLEVVTQAMHMYPR	L		RN2.4571.4571.3.dta	30018742	NP_830373.1	collagenase
Rex18	Mutant Rex	anaerobiosis	1	F059500	1430	816.406	2	1630.8	1630.8	0.790412	0	75.49	327	340	K	GLEVVTQAMHMYPR	L		RN2.4572.4572.2.dta	30018742	NP_830373.1	collagenase
Rex18	Mutant Rex	anaerobiosis	1	F059500	1431	544.606	3	1630.8	1630.8	0.866448	0	60.46	327	340	K	GLEVVTQAMHMYPR	L		RN2.4576.4576.3.dta	30018742	NP_830373.1	collagenase
Rex18	Mutant Rex	anaerobiosis	1	F059500	1433	816.406	2	1630.8	1630.8	0.913051	0	84.84	327	340	K	GLEVVTQAMHMYPR	L		RN2.4577.4577.2.dta	30018742	NP_830373.1	collagenase
Rex18	Mutant Rex	anaerobiosis	1	F059500	4625	914.754	3	2741.24	2741.24	0.951395	1	77.46	130	152	R	EGFSDRLEVLQEMAMTNQENTQR	Q	Oxidation (M) [13]	RN2.4578.4578.3.dta	30021216	NP_832847.1	hemolysin BL lytic component L2
Rex18	Mutant Rex	anaerobiosis	1	F059500	4623	914.754	3	2741.24	2741.24	0.732516	1	74.27	130	152	R	EGFSDRLEVLQEMAMTNQENTQR	Q	Oxidation (M) [13]	RN2.4583.4583.3.dta	30021216	NP_832847.1	hemolysin BL lytic component L2
Rex18	Mutant Rex	anaerobiosis	1	F059500	2688	1002.5	2	2002.98	2002.98	0.625568	0	69.94	210	227	K	NIPNNEYVLIGGDMNVNK	I		RN2.4589.4589.2.dta	30018853	NP_830484.1	sphingomyelin phosphodiesterase
Rex18	Mutant Rex	anaerobiosis	1	F059500	5172	762.882	4	3047.5	3047.5	0.538146	2	21.36	121	145	K	LKKDDVIETTHQVQNDWIQFEYNGK	T		RN2.4591.4591.4.dta	30018972	NP_830603.1	enterotoxin / cell-wall binding protein
Rex18	Mutant Rex	anaerobiosis	1	F059500	2687	1002.5	2	2002.98	2002.98	-1.37146	0	78.52	210	227	K	NIPNNEYVLIGGDMNVNK	I		RN2.4595.4595.2.dta	30018853	NP_830484.1	sphingomyelin phosphodiesterase
Rex18	Mutant Rex	anaerobiosis	1	F059500	5175	762.883	4	3047.5	3047.5	1.06317	2	21.64	121	145	K	LKKDDVIETTHQVQNDWIQFEYNGK	T		RN2.4599.4599.4.dta	30018972	NP_830603.1	enterotoxin / cell-wall binding protein
Rex18	Mutant Rex	anaerobiosis	1	F059500	5435	1083.53	3	3247.56	3247.56	1.46818	1	132.85	156	183	K	AIHDYVVKHVSYDTSYQAYTAYEALANR	S		RN2.4600.4600.3.dta	30020129	NP_831760.1	putative murein endopeptidase
Rex18	Mutant Rex	anaerobiosis	1	F059500	5433	812.897	4	3247.56	3247.56	0.582592	1	36.37	156	183	K	AIHDYVVKHVSYDTSYQAYTAYEALANR	S		RN2.4601.4601.4.dta	30020129	NP_831760.1	putative murein endopeptidase
Rex18	Mutant Rex	anaerobiosis	1	F059500	5174	1016.84	3	3047.5	3047.5	0.759967	2	83.15	121	145	K	LKKDDVIETTHQVQNDWIQFEYNGK	T		RN2.4602.4602.3.dta	30018972	NP_830603.1	enterotoxin / cell-wall binding protein
Rex18	Mutant Rex	anaerobiosis	1	F059500	4849	713.129	4	2848.49	2848.48	1.35827	2	60.95	168	194	K	LKDFDTNVATAQGILSTDGTGKIDQLK	N		RN2.4605.4605.4.dta	30021216	NP_832847.1	hemolysin BL lytic component L2
Rex18	Mutant Rex	anaerobiosis	1	F059500	5432	1083.53	3	3247.56	3247.56	0.544409	1	131.23	156	183	K	AIHDYVVKHVSYDTSYQAYTAYEALANR	S		RN2.4607.4607.3.dta	30020129	NP_831760.1	putative murein endopeptidase
Rex18	Mutant Rex	anaerobiosis	1	F059500	5173	1016.84	3	3047.5	3047.5	0.759967	2	77.47	121	145	K	LKKDDVIETTHQVQNDWIQFEYNGK	T		RN2.4608.4608.3.dta	30018972	NP_830603.1	enterotoxin / cell-wall binding protein
Rex18	Mutant Rex	anaerobiosis	1	F059500	5431	812.897	4	3247.56	3247.56	0.459422	1	20.5	156	183	K	AIHDYVVKHVSYDTSYQAYTAYEALANR	S		RN2.4609.4609.4.dta	30020129	NP_831760.1	putative murein endopeptidase
Rex18	Mutant Rex	anaerobiosis	1	F059500	2113	611.326	3	1830.95	1830.95	0.0169311	0	29.51	53	69	K	ALAETGSHILVMDLYAK	T		RN2.4611.4611.3.dta	30021215	NP_832846.1	hemolysin BL lytic component L1
Rex18	Mutant Rex	anaerobiosis	1	F059500	2695	670.337	3	2007.99	2007.99	0.121515	1	44.01	709	725	R	VNESLEQLAQKEWSGYK	T		RN2.4612.4612.3.dta	30018742	NP_830373.1	collagenase
Rex18	Mutant Rex	anaerobiosis	1	F059500	2115	611.326	3	1830.96	1830.95	1.32772	0	41.63	53	69	K	ALAETGSHILVMDLYAK	T		RN2.4615.4615.3.dta	30021215	NP_832846.1	hemolysin BL lytic component L1
Rex18	Mutant Rex	anaerobiosis	1	F059500	2116	916.486	2	1830.96	1830.95	1.47846	0	100.63	53	69	K	ALAETGSHILVMDLYAK	T		RN2.4616.4616.2.dta	30021215	NP_832846.1	hemolysin BL lytic component L1
Rex18	Mutant Rex	anaerobiosis	1	F059500	4535	903.107	3	2706.3	2706.29	2.05336	1	72.37	289	312	K	HADDYQLRPGFTFGTANWVGNNVK	D		RN2.4617.4617.3.dta	30019265	NP_830896.1	cytotoxin K
Rex18	Mutant Rex	anaerobiosis	1	F059500	2696	670.338	3	2007.99	2007.99	1.31674	1	45.07	709	725	R	VNESLEQLAQKEWSGYK	T		RN2.4619.4619.3.dta	30018742	NP_830373.1	collagenase
Rex18	Mutant Rex	anaerobiosis	1	F059500	4850	713.129	4	2848.49	2848.48	1.77954	2	50.57	168	194	K	LKDFDTNVATAQGILSTDGTGKIDQLK	N		RN2.4621.4621.4.dta	30021216	NP_832847.1	hemolysin BL lytic component L2
Rex18	Mutant Rex	anaerobiosis	1	F059500	2114	916.485	2	1830.96	1830.95	0.713835	0	106.09	53	69	K	ALAETGSHILVMDLYAK	T		RN2.4623.4623.2.dta	30021215	NP_832846.1	hemolysin BL lytic component L1
Rex18	Mutant Rex	anaerobiosis	1	F059500	4534	903.106	3	2706.3	2706.29	1.27739	1	66.56	289	312	K	HADDYQLRPGFTFGTANWVGNNVK	D		RN2.4624.4624.3.dta	30019265	NP_830896.1	cytotoxin K
Rex18	Mutant Rex	anaerobiosis	1	F059500	4533	677.581	4	2706.3	2706.29	0.510292	1	24.46	289	312	K	HADDYQLRPGFTFGTANWVGNNVK	D		RN2.4625.4625.4.dta	30019265	NP_830896.1	cytotoxin K
Rex18	Mutant Rex	anaerobiosis	1	F059500	4848	950.502	3	2848.48	2848.48	0.928565	2	89.22	168	194	K	LKDFDTNVATAQGILSTDGTGKIDQLK	N		RN2.4628.4628.3.dta	30021216	NP_832847.1	hemolysin BL lytic component L2
Rex18	Mutant Rex	anaerobiosis	1	F059500	2598	659.02	3	1974.04	1974.04	0.809003	2	69.41	441	458	K	KDKGNWIMGDTLGGLTIR	D		RN2.4633.4633.3.dta	30023381	NP_835012.1	bacillolysin
Rex18	Mutant Rex	anaerobiosis	1	F059500	5434	650.519	5	3247.56	3247.56	1.14424	1	24.29	156	183	K	AIHDYVVKHVSYDTSYQAYTAYEALANR	S		RN2.4634.4634.5.dta	30020129	NP_831760.1	putative murein endopeptidase
Rex18	Mutant Rex	anaerobiosis	1	F059500	2597	494.517	4	1974.04	1974.04	0.61853	2	32.76	441	458	K	KDKGNWIMGDTLGGLTIR	D		RN2.4636.4636.4.dta	30023381	NP_835012.1	bacillolysin
Rex18	Mutant Rex	anaerobiosis	1	F059500	1012	728.861	2	1455.71	1455.71	0.432779	0	86.4	109	121	K	GMPGDYTFTLQVK	Y		RN2.4639.4639.2.dta	30020129	NP_831760.1	putative murein endopeptidase
Rex18	Mutant Rex	anaerobiosis	1	F059500	2596	659.019	3	1974.04	1974.04	0.505057	2	87.97	441	458	K	KDKGNWIMGDTLGGLTIR	D		RN2.4640.4640.3.dta	30023381	NP_835012.1	bacillolysin
Rex18	Mutant Rex	anaerobiosis	1	F059500	2595	494.516	4	1974.04	1974.04	0.213269	2	38.45	441	458	K	KDKGNWIMGDTLGGLTIR	D		RN2.4641.4641.4.dta	30023381	NP_835012.1	bacillolysin
Rex18	Mutant Rex	anaerobiosis	1	F059500	4384	884.457	3	2650.35	2650.35	0.923276	1	64.65	246	269	K	FKILNEAGISMLSQANQTPQMVSK	L	Oxidation (M) [21]	RN2.4643.4643.3.dta	30019803	NP_831434.1	flagellin
Rex18	Mutant Rex	anaerobiosis	1	F059500	2594	988.025	2	1974.04	1974.04	0.188953	2	99.13	441	458	K	KDKGNWIMGDTLGGLTIR	D		RN2.4644.4644.2.dta	30023381	NP_835012.1	bacillolysin
Rex18	Mutant Rex	anaerobiosis	1	F059500	1011	728.861	2	1455.71	1455.71	0.0206085	0	89.08	109	121	K	GMPGDYTFTLQVK	Y		RN2.4647.4647.2.dta	30020129	NP_831760.1	putative murein endopeptidase
Rex18	Mutant Rex	anaerobiosis	1	F059500	5550	841.677	4	3362.68	3362.68	-0.408008	1	46.45	39	68	K	FYSLQTGGSSEQEPIFLQKGQELTIHPNSK	T		RN2.4648.4648.4.dta	30023390	NP_835021.1	hypothetical protein BC5360
Rex18	Mutant Rex	anaerobiosis	1	F059500	4383	884.456	3	2650.34	2650.35	-0.435038	1	59.92	246	269	K	FKILNEAGISMLSQANQTPQMVSK	L	Oxidation (M) [21]	RN2.4649.4649.3.dta	30019803	NP_831434.1	flagellin
Rex18	Mutant Rex	anaerobiosis	1	F059500	3897	817.764	3	2450.27	2450.27	-0.232219	1	27.17	228	250	K	EVYSLSKEIIEPAAQAGVAAYNK	G		RN2.4650.4650.3.dta	30021216	NP_832847.1	hemolysin BL lytic component L2
Rex18	Mutant Rex	anaerobiosis	1	F059500	5079	745.138	4	2976.52	2976.52	1.35695	1	36.42	861	888	R	IGLNSTIKGNLIGEDHTDVYTFNVASAK	D		RN2.4651.4651.4.dta	30018742	NP_830373.1	collagenase
Rex18	Mutant Rex	anaerobiosis	1	F059500	3898	817.764	3	2450.27	2450.27	0.502394	1	36.88	228	250	K	EVYSLSKEIIEPAAQAGVAAYNK	G		RN2.4656.4656.3.dta	30021216	NP_832847.1	hemolysin BL lytic component L2
Rex18	Mutant Rex	anaerobiosis	1	F059500	5552	1121.9	3	3362.68	3362.68	1.75574	1	85.61	39	68	K	FYSLQTGGSSEQEPIFLQKGQELTIHPNSK	T		RN2.4658.4658.3.dta	30023390	NP_835021.1	hypothetical protein BC5360
Rex18	Mutant Rex	anaerobiosis	1	F059500	986	721.87	2	1441.73	1441.73	-1.30122	0	67.21	349	361	R	LSGAYFVAVEQMK	T		RN2.4659.4659.2.dta	30021271	NP_832902.1	collagenase
Rex18	Mutant Rex	anaerobiosis	1	F059500	1737	574.661	3	1720.96	1720.96	0.579327	1	56.42	351	365	K	IYDLTTKLSIADLQK	S		RN2.4661.4661.3.dta	30021216	NP_832847.1	hemolysin BL lytic component L2
Rex18	Mutant Rex	anaerobiosis	1	F059500	5551	841.678	4	3362.68	3362.68	1.25733	1	53.47	39	68	K	FYSLQTGGSSEQEPIFLQKGQELTIHPNSK	T		RN2.4663.4663.4.dta	30023390	NP_835021.1	hypothetical protein BC5360
Rex18	Mutant Rex	anaerobiosis	1	F059500	1739	574.662	3	1720.96	1720.96	1.27661	1	47.5	351	365	K	IYDLTTKLSIADLQK	S		RN2.4665.4665.3.dta	30021216	NP_832847.1	hemolysin BL lytic component L2
Rex18	Mutant Rex	anaerobiosis	1	F059500	5553	1121.9	3	3362.69	3362.68	2.64789	1	102.32	39	68	K	FYSLQTGGSSEQEPIFLQKGQELTIHPNSK	T		RN2.4666.4666.3.dta	30023390	NP_835021.1	hypothetical protein BC5360
Rex18	Mutant Rex	anaerobiosis	1	F059500	1738	861.489	2	1720.96	1720.96	1.14645	1	91.2	351	365	K	IYDLTTKLSIADLQK	S		RN2.4669.4671.2.dta	30021216	NP_832847.1	hemolysin BL lytic component L2
Rex18	Mutant Rex	anaerobiosis	1	F059500	2606	660.969	3	1979.89	1979.88	0.806613	0	45.77	222	237	R	DSYHSLYGNQLFMYSR	T		RN2.4672.4672.3.dta	30019265	NP_830896.1	cytotoxin K
Rex18	Mutant Rex	anaerobiosis	1	F059500	2605	990.95	2	1979.88	1979.88	0.642967	0	62.56	222	237	R	DSYHSLYGNQLFMYSR	T		RN2.4673.4673.2.dta	30019265	NP_830896.1	cytotoxin K
Rex18	Mutant Rex	anaerobiosis	1	F059500	2607	660.969	3	1979.89	1979.88	1.41271	0	44.12	222	237	R	DSYHSLYGNQLFMYSR	T		RN2.4681.4681.3.dta	30019265	NP_830896.1	cytotoxin K
Rex18	Mutant Rex	anaerobiosis	1	F059500	2608	990.951	2	1979.89	1979.88	1.85516	0	65.93	222	237	R	DSYHSLYGNQLFMYSR	T		RN2.4683.4683.2.dta	30019265	NP_830896.1	cytotoxin K
Rex18	Mutant Rex	anaerobiosis	1	F059500	5328	789.905	4	3155.59	3155.58	1.57308	0	21.55	225	255	R	NIDQHVGHGTSVLGIVSSEDNEVGNIGIAPK	A		RN2.4689.4689.4.dta	30021855	NP_833486.1	collagenase
Rex18	Mutant Rex	anaerobiosis	1	F059500	4273	872.755	3	2615.24	2615.24	1.14445	1	61.34	61	84	K	VFLDDFEARNPYTPGGGYAQGSVR	M		RN2.4693.4693.3.dta	30021629	NP_833260.1	hypothetical protein BC3527
Rex18	Mutant Rex	anaerobiosis	1	F059500	2543	982.457	2	1962.9	1962.9	1.97769	0	69.17	743	760	R	GQFNYSGLQGVTTFDDSK	V		RN2.4700.4700.2.dta	30018848	NP_830479.1	immune inhibitor A precursor
Rex18	Mutant Rex	anaerobiosis	1	F059500	2563	984.431	2	1966.85	1966.85	-0.281669	0	58.91	271	286	K	ESYYFDNFFHQTGQGK	T		RN2.4704.4704.2.dta	30023264	NP_834895.1	phosphoglycerol transferase
Rex18	Mutant Rex	anaerobiosis	1	F059500	2852	685.665	3	2053.97	2053.97	-0.363198	0	27.21	736	753	R	VNSSNEFEYDVVFHGIAK	D		RN2.4706.4706.3.dta	30018742	NP_830373.1	collagenase
Rex18	Mutant Rex	anaerobiosis	1	F059500	2510	979.98	2	1957.94	1957.94	1.37593	0	79.34	517	533	K	TSSPQPGDLIYFQNTYK	S		RN2.4712.4712.2.dta	30023266	NP_834897.1	N-acetylmuramoyl-L-alanine amidase
Rex18	Mutant Rex	anaerobiosis	1	F059500	2565	656.624	3	1966.85	1966.85	1.25582	0	32.04	271	286	K	ESYYFDNFFHQTGQGK	T		RN2.4713.4713.3.dta	30023264	NP_834895.1	phosphoglycerol transferase
Rex18	Mutant Rex	anaerobiosis	1	F059500	2564	984.432	2	1966.85	1966.85	0.633501	0	76.08	271	286	K	ESYYFDNFFHQTGQGK	T		RN2.4715.4715.2.dta	30023264	NP_834895.1	phosphoglycerol transferase
Rex18	Mutant Rex	anaerobiosis	1	F059500	2511	979.98	2	1957.95	1957.94	1.58023	0	88.72	517	533	K	TSSPQPGDLIYFQNTYK	S		RN2.4719.4719.2.dta	30023266	NP_834897.1	N-acetylmuramoyl-L-alanine amidase
Rex18	Mutant Rex	anaerobiosis	1	F059500	2566	656.625	3	1966.85	1966.85	1.56087	0	20.14	271	286	K	ESYYFDNFFHQTGQGK	T		RN2.4722.4722.3.dta	30023264	NP_834895.1	phosphoglycerol transferase
Rex18	Mutant Rex	anaerobiosis	1	F059500	5983	922.175	4	3684.67	3684.67	0.38918	2	67.95	676	707	K	HNSQFFNTFTLEGTYTGSVTKGESEDWKEMSK	R		RN2.4723.4723.4.dta	30018742	NP_830373.1	collagenase
Rex18	Mutant Rex	anaerobiosis	1	F059500	5469	1090.55	3	3268.62	3268.61	2.71522	2	119.01	135	166	K	FLSTDKGGAADIKVQLSDASGDTMTIDSLNAK	T		RN2.4724.4724.3.dta	30019803	NP_831434.1	flagellin
Rex18	Mutant Rex	anaerobiosis	1	F059500	5984	922.175	4	3684.67	3684.67	0.497738	2	53.2	676	707	K	HNSQFFNTFTLEGTYTGSVTKGESEDWKEMSK	R		RN2.4727.4727.4.dta	30018742	NP_830373.1	collagenase
Rex18	Mutant Rex	anaerobiosis	1	F059500	5470	1090.55	3	3268.62	3268.61	2.71522	2	93.5	135	166	K	FLSTDKGGAADIKVQLSDASGDTMTIDSLNAK	T		RN2.4728.4728.3.dta	30019803	NP_831434.1	flagellin
Rex18	Mutant Rex	anaerobiosis	1	F059500	391	578.324	2	1154.63	1154.63	0.448627	0	48.59	257	266	K	LGWLEPELAK	L		RN2.4730.4730.2.dta	30021213	NP_832844.1	hemolysin BL binding component precursor
Rex18	Mutant Rex	anaerobiosis	1	F059500	1172	764.395	2	1526.78	1526.77	1.66691	0	27.54	96	108	K	DTYYVTANVLNVR	A		RN2.4734.4734.2.dta	30018972	NP_830603.1	enterotoxin / cell-wall binding protein
Rex18	Mutant Rex	anaerobiosis	1	F059500	3566	774.368	3	2320.08	2320.08	0.681442	1	43.48	413	432	K	LIDEYNSGDGVFDRYMVTAR	Y		RN2.4736.4736.3.dta	30023264	NP_834895.1	phosphoglycerol transferase
Rex18	Mutant Rex	anaerobiosis	1	F059500	3891	1225.55	2	2449.08	2449.07	2.91457	1	104.88	46	66	K	AYNDYEEYSLGPEGLKDAMER	T		RN2.4740.4740.2.dta	30019952	NP_831583.1	non-hemolytic enterotoxin lytic component L1
Rex18	Mutant Rex	anaerobiosis	1	F059500	3888	817.367	3	2449.08	2449.07	1.49526	1	92.71	46	66	K	AYNDYEEYSLGPEGLKDAMER	T		RN2.4742.4742.3.dta	30019952	NP_831583.1	non-hemolytic enterotoxin lytic component L1
Rex18	Mutant Rex	anaerobiosis	1	F059500	1173	764.395	2	1526.78	1526.77	1.79791	0	34.1	96	108	K	DTYYVTANVLNVR	A		RN2.4743.4743.2.dta	30018972	NP_830603.1	enterotoxin / cell-wall binding protein
Rex18	Mutant Rex	anaerobiosis	1	F059500	857	696.839	2	1391.66	1391.66	1.38611	0	62.6	383	394	K	TYTFDDGSIVFK	T		RN2.4746.4746.2.dta	30018742	NP_830373.1	collagenase
Rex18	Mutant Rex	anaerobiosis	1	F059500	3890	1225.55	2	2449.08	2449.07	2.09794	1	97.87	46	66	K	AYNDYEEYSLGPEGLKDAMER	T		RN2.4747.4747.2.dta	30019952	NP_831583.1	non-hemolytic enterotoxin lytic component L1
Rex18	Mutant Rex	anaerobiosis	1	F059500	3567	774.368	3	2320.08	2320.08	1.06936	1	37.33	413	432	K	LIDEYNSGDGVFDRYMVTAR	Y		RN2.4748.4748.3.dta	30023264	NP_834895.1	phosphoglycerol transferase
Rex18	Mutant Rex	anaerobiosis	1	F059500	3889	817.367	3	2449.08	2449.07	1.74025	1	71.67	46	66	K	AYNDYEEYSLGPEGLKDAMER	T		RN2.4750.4750.3.dta	30019952	NP_831583.1	non-hemolytic enterotoxin lytic component L1
Rex18	Mutant Rex	anaerobiosis	1	F059500	856	696.839	2	1391.66	1391.66	1.38611	0	62.81	383	394	K	TYTFDDGSIVFK	T		RN2.4751.4751.2.dta	30018742	NP_830373.1	collagenase
Rex18	Mutant Rex	anaerobiosis	1	F059500	2321	946.976	2	1891.94	1891.93	2.5651	0	130.15	250	268	K	VWVEGYGEAIAGDTGGAIK	G		RN2.4761.4761.2.dta	30023271	NP_834902.1	enterotoxin / cell-wall binding protein
Rex18	Mutant Rex	anaerobiosis	1	F059500	722	668.363	2	1334.71	1334.71	2.4747	0	74.85	167	177	K	YAQQLIEELTK	L		RN2.4764.4764.2.dta	30021214	NP_832845.1	hemolysin BL binding component precursor
Rex18	Mutant Rex	anaerobiosis	1	F059500	721	668.362	2	1334.71	1334.71	1.72547	0	71.69	167	177	K	YAQQLIEELTK	L		RN2.4768.4768.2.dta	30021214	NP_832845.1	hemolysin BL binding component precursor
Rex18	Mutant Rex	anaerobiosis	1	F059500	4200	861.08	3	2580.22	2580.21	1.92852	1	45.83	118	139	R	FNSYYSKLYELAGNVNEDQQAK	A		RN2.4771.4771.3.dta	30019951	NP_831582.1	non-hemolytic enterotoxin lytic component L2
Rex18	Mutant Rex	anaerobiosis	1	F059500	4199	861.08	3	2580.22	2580.21	1.69598	1	53.72	118	139	R	FNSYYSKLYELAGNVNEDQQAK	A		RN2.4774.4774.3.dta	30019951	NP_831582.1	non-hemolytic enterotoxin lytic component L2
Rex18	Mutant Rex	anaerobiosis	1	F059500	249	527.319	2	1052.62	1052.62	0.848357	0	46.53	260	268	K	LEPLLAELR	Q		RN2.4778.4778.2.dta	30021214	NP_832845.1	hemolysin BL binding component precursor
Rex18	Mutant Rex	anaerobiosis	1	F059500	2320	946.975	2	1891.93	1891.93	1.50798	0	105.25	250	268	K	VWVEGYGEAIAGDTGGAIK	G		RN2.4779.4779.2.dta	30023271	NP_834902.1	enterotoxin / cell-wall binding protein
Rex18	Mutant Rex	anaerobiosis	1	F059500	3231	729.38	3	2185.12	2185.11	4.67528	2	35.97	240	257	R	VMTSFDKIYEKEANEILR	-		RN2.4783.4783.3.dta	30019815	NP_831446.1	flagellar basal body rod protein FlgG
Rex18	Mutant Rex	anaerobiosis	1	F059500	248	527.319	2	1052.62	1052.62	0.468354	0	60.08	260	268	K	LEPLLAELR	Q		RN2.4784.4784.2.dta	30021214	NP_832845.1	hemolysin BL binding component precursor
Rex18	Mutant Rex	anaerobiosis	1	F059500	4197	1291.12	2	2580.22	2580.21	0.872796	1	99.31	118	139	R	FNSYYSKLYELAGNVNEDQQAK	A		RN2.4785.4785.2.dta	30019951	NP_831582.1	non-hemolytic enterotoxin lytic component L2
Rex18	Mutant Rex	anaerobiosis	1	F059500	3230	547.285	4	2185.11	2185.11	0.567477	2	21.08	240	257	R	VMTSFDKIYEKEANEILR	-		RN2.4786.4786.4.dta	30019815	NP_831446.1	flagellar basal body rod protein FlgG
Rex18	Mutant Rex	anaerobiosis	1	F059500	2016	603.988	3	1808.94	1808.94	0.5412	1	53.8	323	338	K	TFGVFAEVNKLTAEQR	A		RN2.4787.4787.3.dta	30021216	NP_832847.1	hemolysin BL lytic component L2
Rex18	Mutant Rex	anaerobiosis	1	F059500	2026	905.48	2	1808.94	1808.94	1.52299	1	98.36	323	338	K	TFGVFAEVNKLTAEQR	A		RN2.4788.4788.2.dta	30021216	NP_832847.1	hemolysin BL lytic component L2
Rex18	Mutant Rex	anaerobiosis	1	F059500	2022	603.989	3	1808.94	1808.94	1.03873	1	52.12	323	338	K	TFGVFAEVNKLTAEQR	A		RN2.4790.4790.3.dta	30021216	NP_832847.1	hemolysin BL lytic component L2
Rex18	Mutant Rex	anaerobiosis	1	F059500	2027	905.48	2	1808.95	1808.94	1.63355	1	88.19	323	338	K	TFGVFAEVNKLTAEQR	A		RN2.4791.4791.2.dta	30021216	NP_832847.1	hemolysin BL lytic component L2
Rex18	Mutant Rex	anaerobiosis	1	F059500	2814	680.998	3	2039.97	2039.97	0.864719	1	69.95	223	239	K	QDYAGIVNDNTKDWFVR	A		RN2.4794.4794.3.dta	30018852	NP_830483.1	phospholipase C
Rex18	Mutant Rex	anaerobiosis	1	F059500	4198	1291.12	2	2580.22	2580.21	0.872796	1	126.32	118	139	R	FNSYYSKLYELAGNVNEDQQAK	A		RN2.4795.4795.2.dta	30019951	NP_831582.1	non-hemolytic enterotoxin lytic component L2
Rex18	Mutant Rex	anaerobiosis	1	F059500	2472	650.002	3	1946.98	1946.98	1.53366	1	45.23	105	121	R	YSIKGMPGDYTFTLQVK	Y		RN2.4796.4796.3.dta	30020129	NP_831760.1	putative murein endopeptidase
Rex18	Mutant Rex	anaerobiosis	1	F059500	2815	680.998	3	2039.97	2039.97	1.3059	1	76.82	223	239	K	QDYAGIVNDNTKDWFVR	A		RN2.4798.4798.3.dta	30018852	NP_830483.1	phospholipase C
Rex18	Mutant Rex	anaerobiosis	1	F059500	3675	1180.6	2	2359.19	2359.19	1.66032	0	114.93	248	269	K	ILNEAGISMLSQANQTPQMVSK	L		RN2.4799.4799.2.dta	30019803	NP_831434.1	flagellin
Rex18	Mutant Rex	anaerobiosis	1	F059500	2817	1020.99	2	2039.97	2039.97	1.63728	1	51.66	223	239	K	QDYAGIVNDNTKDWFVR	A		RN2.4800.4800.2.dta	30018852	NP_830483.1	phospholipase C
Rex18	Mutant Rex	anaerobiosis	1	F059500	2471	650.002	3	1946.98	1946.98	1.37957	1	45.32	105	121	R	YSIKGMPGDYTFTLQVK	Y		RN2.4804.4804.3.dta	30020129	NP_831760.1	putative murein endopeptidase
Rex18	Mutant Rex	anaerobiosis	1	F059500	2816	1020.99	2	2039.97	2039.97	1.63728	1	74.58	223	239	K	QDYAGIVNDNTKDWFVR	A		RN2.4806.4806.2.dta	30018852	NP_830483.1	phospholipase C
Rex18	Mutant Rex	anaerobiosis	1	F059500	3674	1180.6	2	2359.19	2359.19	1.66032	0	141.56	248	269	K	ILNEAGISMLSQANQTPQMVSK	L		RN2.4807.4807.2.dta	30019803	NP_831434.1	flagellin
Rex18	Mutant Rex	anaerobiosis	1	F059500	3676	787.405	3	2359.19	2359.19	2.00959	0	78.06	248	269	K	ILNEAGISMLSQANQTPQMVSK	L		RN2.4808.4808.3.dta	30019803	NP_831434.1	flagellin
Rex18	Mutant Rex	anaerobiosis	1	F059500	2473	974.5	2	1946.99	1946.98	2.70265	1	66.08	105	121	R	YSIKGMPGDYTFTLQVK	Y		RN2.4811.4811.2.dta	30020129	NP_831760.1	putative murein endopeptidase
Rex18	Mutant Rex	anaerobiosis	1	F059500	3673	787.404	3	2359.19	2359.19	1.11945	0	68.79	248	269	K	ILNEAGISMLSQANQTPQMVSK	L		RN2.4814.4814.3.dta	30019803	NP_831434.1	flagellin
Rex18	Mutant Rex	anaerobiosis	1	F059500	2470	974.499	2	1946.98	1946.98	1.1618	1	64.07	105	121	R	YSIKGMPGDYTFTLQVK	Y		RN2.4815.4815.2.dta	30020129	NP_831760.1	putative murein endopeptidase
Rex18	Mutant Rex	anaerobiosis	1	F059500	1684	570.614	3	1708.82	1708.82	0.253976	0	26.13	369	383	K	QFFFGLNGLGHDTEK	K		RN2.4819.4819.3.dta	30019785	NP_831416.1	flagellar capping protein
Rex18	Mutant Rex	anaerobiosis	1	F059500	1685	570.615	3	1708.82	1708.82	1.48289	0	33.45	369	383	K	QFFFGLNGLGHDTEK	K		RN2.4824.4824.3.dta	30019785	NP_831416.1	flagellar capping protein
Rex18	Mutant Rex	anaerobiosis	1	F059500	1686	855.42	2	1708.83	1708.82	2.52221	0	58.89	369	383	K	QFFFGLNGLGHDTEK	K		RN2.4826.4826.2.dta	30019785	NP_831416.1	flagellar capping protein
Rex18	Mutant Rex	anaerobiosis	1	F059500	1687	855.42	2	1708.83	1708.82	2.63925	0	60.94	369	383	K	QFFFGLNGLGHDTEK	K		RN2.4832.4832.2.dta	30019785	NP_831416.1	flagellar capping protein
Rex18	Mutant Rex	anaerobiosis	1	F059500	4773	936.448	3	2806.32	2806.32	1.25894	1	95.32	123	145	K	KDDVIETTHQVQNDWIQFEYNGK	T		RN2.4836.4836.3.dta	30018972	NP_830603.1	enterotoxin / cell-wall binding protein
Rex18	Mutant Rex	anaerobiosis	1	F059500	4772	702.588	4	2806.32	2806.32	1.23186	1	22.79	123	145	K	KDDVIETTHQVQNDWIQFEYNGK	T		RN2.4838.4838.4.dta	30018972	NP_830603.1	enterotoxin / cell-wall binding protein
Rex18	Mutant Rex	anaerobiosis	1	F059500	4774	936.449	3	2806.32	2806.32	1.57965	1	85.24	123	145	K	KDDVIETTHQVQNDWIQFEYNGK	T		RN2.4843.4843.3.dta	30018972	NP_830603.1	enterotoxin / cell-wall binding protein
Rex18	Mutant Rex	anaerobiosis	1	F059500	4771	702.588	4	2806.32	2806.32	1.08933	1	28.21	123	145	K	KDDVIETTHQVQNDWIQFEYNGK	T		RN2.4844.4844.4.dta	30018972	NP_830603.1	enterotoxin / cell-wall binding protein
Rex18	Mutant Rex	anaerobiosis	1	F059500	1017	729.416	2	1456.82	1456.81	2.04076	0	77.69	434	446	K	LESQLALLDSQLK	T		RN2.4859.4859.2.dta	30019785	NP_831416.1	flagellar capping protein
Rex18	Mutant Rex	anaerobiosis	1	F059500	5471	1090.88	3	3269.61	3269.6	3.62461	2	85.63	135	166	K	FLSTDKGGAADIKVQLSDASGDTMTIDSLDAK	K		RN2.4860.4860.3.dta	30019805	NP_831436.1	flagellin
Rex18	Mutant Rex	anaerobiosis	1	F059500	1018	729.416	2	1456.82	1456.81	2.31533	0	87.44	434	446	K	LESQLALLDSQLK	T		RN2.4864.4864.2.dta	30019785	NP_831416.1	flagellar capping protein
Rex18	Mutant Rex	anaerobiosis	1	F059500	2601	988.518	2	1975.02	1975.02	2.69415	0	122.22	143	160	R	VYAGQTLNVIGQENGWVK	I		RN2.4873.4873.2.dta	30023266	NP_834897.1	N-acetylmuramoyl-L-alanine amidase
Rex18	Mutant Rex	anaerobiosis	1	F059500	4210	862.789	3	2585.35	2585.34	3.37906	1	72	70	93	K	TMIKQPNVNLSNIDLGSEGGELLK	N	Oxidation (M) [2]	RN2.4874.4874.3.dta	30021215	NP_832846.1	hemolysin BL lytic component L1
Rex18	Mutant Rex	anaerobiosis	1	F059500	2599	988.517	2	1975.02	1975.02	1.58024	0	123.89	143	160	R	VYAGQTLNVIGQENGWVK	I		RN2.4879.4879.2.dta	30023266	NP_834897.1	N-acetylmuramoyl-L-alanine amidase
Rex18	Mutant Rex	anaerobiosis	1	F059500	4209	862.788	3	2585.34	2585.34	2.45074	1	72.41	70	93	K	TMIKQPNVNLSNIDLGSEGGELLK	N	Oxidation (M) [2]	RN2.4880.4880.3.dta	30021215	NP_832846.1	hemolysin BL lytic component L1
Rex18	Mutant Rex	anaerobiosis	1	F059500	2317	631.337	3	1890.99	1890.99	1.46326	1	60.2	131	146	K	QFLRDNPSETIIMSLK	K		RN2.4882.4882.3.dta	30021854	NP_833485.1	1-phosphatidylinositol phosphodiesterase precursor
Rex18	Mutant Rex	anaerobiosis	1	F059500	2602	659.348	3	1975.02	1975.02	3.11137	0	80.03	143	160	R	VYAGQTLNVIGQENGWVK	I		RN2.4883.4883.3.dta	30023266	NP_834897.1	N-acetylmuramoyl-L-alanine amidase
Rex18	Mutant Rex	anaerobiosis	1	F059500	449	598.838	2	1195.66	1195.66	1.62086	0	75.63	99	109	K	ATFFLIGSNVK	A		RN2.4884.4884.2.dta	30021046	NP_832677.1	peptidoglycan N-acetylglucosamine deacetylase
Rex18	Mutant Rex	anaerobiosis	1	F059500	2318	631.338	3	1890.99	1890.99	1.9392	1	39.39	131	146	K	QFLRDNPSETIIMSLK	K		RN2.4886.4886.3.dta	30021854	NP_833485.1	1-phosphatidylinositol phosphodiesterase precursor
Rex18	Mutant Rex	anaerobiosis	1	F059500	450	598.839	2	1195.66	1195.66	2.45722	0	72.28	99	109	K	ATFFLIGSNVK	A		RN2.4887.4887.2.dta	30021046	NP_832677.1	peptidoglycan N-acetylglucosamine deacetylase
Rex18	Mutant Rex	anaerobiosis	1	F059500	664	652.847	2	1303.68	1303.68	2.46764	0	101.76	141	152	K	LGVDDVFQINGK	E		RN2.4888.4888.2.dta	30019785	NP_831416.1	flagellar capping protein
Rex18	Mutant Rex	anaerobiosis	1	F059500	2600	659.348	3	1975.02	1975.02	2.65567	0	67.88	143	160	R	VYAGQTLNVIGQENGWVK	I		RN2.4889.4889.3.dta	30023266	NP_834897.1	N-acetylmuramoyl-L-alanine amidase
Rex18	Mutant Rex	anaerobiosis	1	F059500	663	652.847	2	1303.68	1303.68	1.70057	0	82.04	141	152	K	LGVDDVFQINGK	E		RN2.4893.4893.2.dta	30019785	NP_831416.1	flagellar capping protein
Rex18	Mutant Rex	anaerobiosis	1	F059500	5061	593.492	5	2962.42	2962.41	2.41728	1	27.29	328	355	R	TAGTTPAGFDCSGFIHYVLNQTGHKGAR	Q		RN2.4894.4894.5.dta	30020092	NP_831723.1	enterotoxin
Rex18	Mutant Rex	anaerobiosis	1	F059500	2319	946.503	2	1890.99	1890.99	2.50821	1	52.39	131	146	K	QFLRDNPSETIIMSLK	K		RN2.4896.4896.2.dta	30021854	NP_833485.1	1-phosphatidylinositol phosphodiesterase precursor
Rex18	Mutant Rex	anaerobiosis	1	F059500	6039	937.453	4	3745.78	3745.78	-0.211705	2	36.75	291	321	K	TVVYEQMLKETNLQYLSAEYGAENYNEFKQK	L	Oxidation (M) [7]	RN2.4899.4899.4.dta	30020129	NP_831760.1	putative murein endopeptidase
Rex18	Mutant Rex	anaerobiosis	1	F059500	5059	593.49	5	2962.42	2962.41	0.560691	1	22.15	328	355	R	TAGTTPAGFDCSGFIHYVLNQTGHKGAR	Q		RN2.4901.4901.5.dta	30020092	NP_831723.1	enterotoxin
Rex18	Mutant Rex	anaerobiosis	1	F059500	3363	749.073	3	2244.2	2244.2	0.207647	2	67.74	146	166	K	DKAGLKEGINDLITTINTNSK	E		RN2.4904.4904.3.dta	30021215	NP_832846.1	hemolysin BL lytic component L1
Rex18	Mutant Rex	anaerobiosis	1	F059500	2874	687.021	3	2058.04	2058.04	-0.307088	1	21	590	607	R	AQNELNMSDKIIEGDLLR	F		RN2.4905.4905.3.dta	30023264	NP_834895.1	phosphoglycerol transferase
Rex18	Mutant Rex	anaerobiosis	1	F059500	3362	749.073	3	2244.2	2244.2	0.0739686	2	72.2	146	166	K	DKAGLKEGINDLITTINTNSK	E		RN2.4907.4907.3.dta	30021215	NP_832846.1	hemolysin BL lytic component L1
Rex18	Mutant Rex	anaerobiosis	1	F059500	6040	937.453	4	3745.78	3745.78	0.108656	2	35.4	291	321	K	TVVYEQMLKETNLQYLSAEYGAENYNEFKQK	L	Oxidation (M) [7]	RN2.4908.4908.4.dta	30020129	NP_831760.1	putative murein endopeptidase
Rex18	Mutant Rex	anaerobiosis	1	F059500	3900	817.791	3	2450.35	2450.35	0.407289	1	68.68	117	138	K	RLVALQEQPNTNVVTEVLVNSK	N		RN2.4909.4909.3.dta	30023229	NP_834860.1	N-acetylmuramoyl-L-alanine amidase
Rex18	Mutant Rex	anaerobiosis	1	F059500	3364	1123.11	2	2244.2	2244.2	0.597987	2	97.13	146	166	K	DKAGLKEGINDLITTINTNSK	E		RN2.4912.4912.2.dta	30021215	NP_832846.1	hemolysin BL lytic component L1
Rex18	Mutant Rex	anaerobiosis	1	F059500	3899	817.791	3	2450.35	2450.35	0.407289	1	66.97	117	138	K	RLVALQEQPNTNVVTEVLVNSK	N		RN2.4915.4915.3.dta	30023229	NP_834860.1	N-acetylmuramoyl-L-alanine amidase
Rex18	Mutant Rex	anaerobiosis	1	F059500	3365	1123.11	2	2244.2	2244.2	1.48917	2	98.82	146	166	K	DKAGLKEGINDLITTINTNSK	E		RN2.4917.4917.2.dta	30021215	NP_832846.1	hemolysin BL lytic component L1
Rex18	Mutant Rex	anaerobiosis	1	F059500	3360	562.056	4	2244.2	2244.2	-0.00445594	2	28.13	146	166	K	DKAGLKEGINDLITTINTNSK	E		RN2.4918.4918.4.dta	30021215	NP_832846.1	hemolysin BL lytic component L1
Rex18	Mutant Rex	anaerobiosis	1	F059500	1188	765.436	2	1528.86	1528.85	2.23959	1	53.65	26	38	K	KLVDLELQALEMK	K		RN2.4919.4919.2.dta	30019785	NP_831416.1	flagellar capping protein
Rex18	Mutant Rex	anaerobiosis	1	F059500	1184	510.625	3	1528.85	1528.85	0.0313961	1	63.16	26	38	K	KLVDLELQALEMK	K		RN2.4921.4921.3.dta	30019785	NP_831416.1	flagellar capping protein
Rex18	Mutant Rex	anaerobiosis	1	F059500	1187	765.435	2	1528.86	1528.85	1.32387	1	59.48	26	38	K	KLVDLELQALEMK	K		RN2.4926.4926.2.dta	30019785	NP_831416.1	flagellar capping protein
Rex18	Mutant Rex	anaerobiosis	1	F059500	1183	510.625	3	1528.85	1528.85	-0.164829	1	60.47	26	38	K	KLVDLELQALEMK	K		RN2.4927.4927.3.dta	30019785	NP_831416.1	flagellar capping protein
Rex18	Mutant Rex	anaerobiosis	1	F059500	835	693.865	2	1385.72	1385.72	0.736804	0	97.7	188	200	K	ALDTAIQELADAR	A		RN2.4931.4931.2.dta	30019805	NP_831436.1	flagellin
Rex18	Mutant Rex	anaerobiosis	1	F059500	3361	562.056	4	2244.2	2244.2	-0.00445594	2	30.62	146	166	K	DKAGLKEGINDLITTINTNSK	E		RN2.4936.4936.4.dta	30021215	NP_832846.1	hemolysin BL lytic component L1
Rex18	Mutant Rex	anaerobiosis	1	F059500	836	693.866	2	1385.72	1385.72	1.45845	0	94.18	188	200	K	ALDTAIQELADAR	A		RN2.4939.4939.2.dta	30019805	NP_831436.1	flagellin
Rex18	Mutant Rex	anaerobiosis	1	F059500	1954	894.99	2	1787.97	1787.96	2.59793	0	62.54	344	361	K	VVGQLAVATFPNSGGLMK	T		RN2.4944.4944.2.dta	30019797	NP_831428.1	flagellar hook protein FlgE
Rex18	Mutant Rex	anaerobiosis	1	F059500	763	674.345	2	1346.68	1346.68	0.674253	0	42.59	135	146	R	DNPSETIIMSLK	K		RN2.4945.4945.2.dta	30021854	NP_833485.1	1-phosphatidylinositol phosphodiesterase precursor
Rex18	Mutant Rex	anaerobiosis	1	F059500	898	704.925	2	1407.84	1407.83	1.09246	0	68.33	371	384	K	LIAVDPSVIPLGSK	V		RN2.4950.4950.2.dta	30018972	NP_830603.1	enterotoxin / cell-wall binding protein
Rex18	Mutant Rex	anaerobiosis	1	F059500	1953	894.989	2	1787.96	1787.96	1.92678	0	62.65	344	361	K	VVGQLAVATFPNSGGLMK	T		RN2.4952.4952.2.dta	30019797	NP_831428.1	flagellar hook protein FlgE
Rex18	Mutant Rex	anaerobiosis	1	F059500	228	524.29	2	1046.57	1046.56	0.997549	0	49.38	373	381	K	FSLIPDDLK	A		RN2.4953.4953.2.dta	30021215	NP_832846.1	hemolysin BL lytic component L1
Rex18	Mutant Rex	anaerobiosis	1	F059500	897	704.925	2	1407.84	1407.83	1.09246	0	61.71	371	384	K	LIAVDPSVIPLGSK	V		RN2.4955.4955.2.dta	30018972	NP_830603.1	enterotoxin / cell-wall binding protein
Rex18	Mutant Rex	anaerobiosis	1	F059500	227	524.29	2	1046.57	1046.56	0.233144	0	50.45	373	381	K	FSLIPDDLK	A		RN2.4957.4957.2.dta	30021215	NP_832846.1	hemolysin BL lytic component L1
Rex18	Mutant Rex	anaerobiosis	1	F059500	4070	844.135	3	2529.38	2529.38	0.817987	2	39.06	388	410	K	STVGNISNDINKLNIKGPYIEIK	Q		RN2.4958.4958.3.dta	30021625	NP_833256.1	hemolysin II
Rex18	Mutant Rex	anaerobiosis	1	F059500	2458	648.36	3	1942.06	1942.06	1.21521	0	38.79	137	154	K	TAYVHVPFLTGTAPVIEK	Q		RN2.4968.4968.3.dta	30023271	NP_834902.1	enterotoxin / cell-wall binding protein
Rex18	Mutant Rex	anaerobiosis	1	F059500	4333	881.148	3	2640.42	2640.42	-0.0454473	1	32.38	133	155	K	VVQNLNQQPNLTITNFLSKNEVK	S		RN2.4971.4971.3.dta	30023381	NP_835012.1	bacillolysin
Rex18	Mutant Rex	anaerobiosis	1	F059500	2013	603.988	3	1808.94	1808.94	0.375358	1	49.13	323	338	K	TFGVFAEVNKLTAEQR	A		RN2.4972.4972.3.dta	30021216	NP_832847.1	hemolysin BL lytic component L2
Rex18	Mutant Rex	anaerobiosis	1	F059500	2011	905.479	2	1808.94	1808.94	0.306809	1	79.86	323	338	K	TFGVFAEVNKLTAEQR	A		RN2.4975.4975.2.dta	30021216	NP_832847.1	hemolysin BL lytic component L2
Rex18	Mutant Rex	anaerobiosis	1	F059500	4334	881.149	3	2640.42	2640.42	0.522643	1	32.71	133	155	K	VVQNLNQQPNLTITNFLSKNEVK	S		RN2.4978.4978.3.dta	30023381	NP_835012.1	bacillolysin
Rex18	Mutant Rex	anaerobiosis	1	F059500	2002	603.988	3	1808.94	1808.94	-0.453856	1	46.74	323	338	K	TFGVFAEVNKLTAEQR	A		RN2.4981.4981.3.dta	30021216	NP_832847.1	hemolysin BL lytic component L2
Rex18	Mutant Rex	anaerobiosis	1	F059500	4583	909.144	3	2724.41	2724.41	0.71722	1	44.42	87	111	K	SIYYVTANVLNVRAEANTNSEVLGK	L		RN2.4983.4983.3.dta	30023271	NP_834902.1	enterotoxin / cell-wall binding protein
Rex18	Mutant Rex	anaerobiosis	1	F059500	2456	648.36	3	1942.06	1942.06	0.597305	0	42.21	137	154	K	TAYVHVPFLTGTAPVIEK	Q		RN2.4984.4984.3.dta	30023271	NP_834902.1	enterotoxin / cell-wall binding protein
Rex18	Mutant Rex	anaerobiosis	1	F059500	4582	909.144	3	2724.41	2724.41	0.607104	1	54.75	87	111	K	SIYYVTANVLNVRAEANTNSEVLGK	L		RN2.4988.4988.3.dta	30023271	NP_834902.1	enterotoxin / cell-wall binding protein
Rex18	Mutant Rex	anaerobiosis	1	F059500	4335	1321.22	2	2640.43	2640.42	0.74079	1	25.01	133	155	K	VVQNLNQQPNLTITNFLSKNEVK	S		RN2.4990.4990.2.dta	30023381	NP_835012.1	bacillolysin
Rex18	Mutant Rex	anaerobiosis	1	F059500	2504	979.053	2	1956.09	1956.09	0.86448	0	120.39	301	319	K	ITGQVTTAQLEVAGLTNIK	T		RN2.4994.4994.2.dta	30019952	NP_831583.1	non-hemolytic enterotoxin lytic component L1
Rex18	Mutant Rex	anaerobiosis	1	F059500	2457	972.036	2	1942.06	1942.06	0.842406	0	31.25	137	154	K	TAYVHVPFLTGTAPVIEK	Q		RN2.4997.4997.2.dta	30023271	NP_834902.1	enterotoxin / cell-wall binding protein
Rex18	Mutant Rex	anaerobiosis	1	F059500	892	704.924	2	1407.83	1407.83	0.382147	0	67.54	371	384	K	LIAVDPSVIPLGSK	V		RN2.5001.5001.2.dta	30018972	NP_830603.1	enterotoxin / cell-wall binding protein
Rex18	Mutant Rex	anaerobiosis	1	F059500	2503	979.052	2	1956.09	1956.09	0.0465214	0	102.55	301	319	K	ITGQVTTAQLEVAGLTNIK	T		RN2.5003.5003.2.dta	30019952	NP_831583.1	non-hemolytic enterotoxin lytic component L1
Rex18	Mutant Rex	anaerobiosis	1	F059500	1150	756.414	2	1510.81	1510.81	0.0569229	0	48.76	87	99	K	SIYYVTANVLNVR	A		RN2.5005.5005.2.dta	30023271	NP_834902.1	enterotoxin / cell-wall binding protein
Rex18	Mutant Rex	anaerobiosis	1	F059500	4338	1321.22	2	2640.43	2640.42	2.2557	1	29.95	133	155	K	VVQNLNQQPNLTITNFLSKNEVK	S		RN2.5006.5006.2.dta	30023381	NP_835012.1	bacillolysin
Rex18	Mutant Rex	anaerobiosis	1	F059500	894	704.925	2	1407.83	1407.83	0.666272	0	63.85	371	384	K	LIAVDPSVIPLGSK	V		RN2.5009.5009.2.dta	30018972	NP_830603.1	enterotoxin / cell-wall binding protein
Rex18	Mutant Rex	anaerobiosis	1	F059500	226	524.29	2	1046.56	1046.56	-0.149059	0	53.81	373	381	K	FSLIPDDLK	A		RN2.5011.5011.2.dta	30021215	NP_832846.1	hemolysin BL lytic component L1
Rex18	Mutant Rex	anaerobiosis	1	F059500	225	524.289	2	1046.56	1046.56	-0.531262	0	33.17	373	381	K	FSLIPDDLK	A		RN2.5019.5019.2.dta	30021215	NP_832846.1	hemolysin BL lytic component L1
Rex18	Mutant Rex	anaerobiosis	1	F059500	1149	756.414	2	1510.81	1510.81	-0.075456	0	75.89	87	99	K	SIYYVTANVLNVR	A		RN2.5021.5021.2.dta	30023271	NP_834902.1	enterotoxin / cell-wall binding protein
Rex18	Mutant Rex	anaerobiosis	1	F059500	2233	931.987	2	1861.96	1861.96	0.977466	0	142.04	385	403	K	VWVEGYGVAIAGDTGGAIK	G		RN2.5029.5029.2.dta	30018972	NP_830603.1	enterotoxin / cell-wall binding protein
Rex18	Mutant Rex	anaerobiosis	1	F059500	3825	808.068	3	2421.18	2421.18	-0.198663	1	49	472	492	R	AMAQFLGKEEITAFDHMNLQK	T		RN2.5030.5030.3.dta	30023264	NP_834895.1	phosphoglycerol transferase
Rex18	Mutant Rex	anaerobiosis	1	F059500	139	461.755	2	921.496	921.496	-0.16712	0	51.62	322	328	K	LFTLDWK	N		RN2.5031.5031.2.dta	30019265	NP_830896.1	cytotoxin K
Rex18	Mutant Rex	anaerobiosis	1	F059500	2231	931.986	2	1861.96	1861.96	0.332983	0	167.46	385	403	K	VWVEGYGVAIAGDTGGAIK	G		RN2.5035.5035.2.dta	30018972	NP_830603.1	enterotoxin / cell-wall binding protein
Rex18	Mutant Rex	anaerobiosis	1	F059500	138	461.755	2	921.495	921.496	-0.818235	0	51.71	322	328	K	LFTLDWK	N		RN2.5036.5036.2.dta	30019265	NP_830896.1	cytotoxin K
Rex18	Mutant Rex	anaerobiosis	1	F059500	3151	1080.04	2	2158.06	2158.06	0.558372	0	105.26	39	57	K	FYSLQTGGSSEQEPIFLQK	G		RN2.5037.5037.2.dta	30023390	NP_835021.1	hypothetical protein BC5360
Rex18	Mutant Rex	anaerobiosis	1	F059500	3150	1080.04	2	2158.06	2158.06	0.558372	0	84.04	39	57	K	FYSLQTGGSSEQEPIFLQK	G		RN2.5043.5043.2.dta	30023390	NP_835021.1	hypothetical protein BC5360
Rex18	Mutant Rex	anaerobiosis	1	F059500	2230	621.66	3	1861.96	1861.96	-0.0837828	0	54.03	385	403	K	VWVEGYGVAIAGDTGGAIK	G		RN2.5054.5054.3.dta	30018972	NP_830603.1	enterotoxin / cell-wall binding protein
Rex18	Mutant Rex	anaerobiosis	1	F059500	4714	928.845	3	2783.51	2783.51	1.92563	1	41.57	394	420	K	GATVLTGYQTGAIQPGSVQLDEPIKLK	G		RN2.5055.5055.3.dta	30022353	NP_833984.1	penicillin-binding protein
Rex18	Mutant Rex	anaerobiosis	1	F059500	1349	801.414	2	1600.81	1600.81	0.348573	0	43.14	368	381	K	NPAYPISYTSTFLK	D		RN2.5058.5058.2.dta	30023138	NP_834769.1	perfringolysin O precursor
Rex18	Mutant Rex	anaerobiosis	1	F059500	3152	720.361	3	2158.06	2158.06	1.21822	0	35.08	39	57	K	FYSLQTGGSSEQEPIFLQK	G		RN2.5059.5059.3.dta	30023390	NP_835021.1	hypothetical protein BC5360
Rex18	Mutant Rex	anaerobiosis	1	F059500	4318	879.125	3	2634.35	2634.35	0.746294	1	57.56	246	269	K	FKILNEAGISMLSQANQTPQMVSK	L		RN2.5061.5061.3.dta	30019803	NP_831434.1	flagellin
Rex18	Mutant Rex	anaerobiosis	1	F059500	4320	1318.19	2	2634.36	2634.35	2.48334	1	61.39	246	269	K	FKILNEAGISMLSQANQTPQMVSK	L		RN2.5062.5062.2.dta	30019803	NP_831434.1	flagellin
Rex18	Mutant Rex	anaerobiosis	1	F059500	229	524.29	2	1046.57	1046.56	0.997549	0	36.96	373	381	K	FSLIPDDLK	A		RN2.5066.5066.2.dta	30021215	NP_832846.1	hemolysin BL lytic component L1
Rex18	Mutant Rex	anaerobiosis	1	F059500	4319	879.125	3	2634.35	2634.35	1.20181	1	54.21	246	269	K	FKILNEAGISMLSQANQTPQMVSK	L		RN2.5068.5068.3.dta	30019803	NP_831434.1	flagellin
Rex18	Mutant Rex	anaerobiosis	1	F059500	3934	619.574	4	2474.27	2474.27	-0.643018	2	41.93	139	160	K	FQNYYDTLVAAVDAKDKATLTK	G		RN2.5074.5074.4.dta	30019952	NP_831583.1	non-hemolytic enterotoxin lytic component L1
Rex18	Mutant Rex	anaerobiosis	1	F059500	890	704.924	2	1407.83	1407.83	-0.470226	0	56.88	371	384	K	LIAVDPSVIPLGSK	V		RN2.5075.5075.2.dta	30018972	NP_830603.1	enterotoxin / cell-wall binding protein
Rex18	Mutant Rex	anaerobiosis	1	F059500	2325	633.34	3	1897	1897	-0.665789	1	26.25	166	181	K	NYFVDPIFLKTEGNIK	L		RN2.5076.5076.3.dta	30021854	NP_833485.1	1-phosphatidylinositol phosphodiesterase precursor
Rex18	Mutant Rex	anaerobiosis	1	F059500	4054	839.454	3	2515.34	2515.34	-1.06268	1	35.63	115	138	R	TYPGAVQLANKAFADNQPSLLVAK	R		RN2.5077.5077.3.dta	30023138	NP_834769.1	perfringolysin O precursor
Rex18	Mutant Rex	anaerobiosis	1	F059500	2000	603.987	3	1808.94	1808.94	-0.785542	1	38.34	323	338	K	TFGVFAEVNKLTAEQR	A		RN2.5078.5078.3.dta	30021216	NP_832847.1	hemolysin BL lytic component L2
Rex18	Mutant Rex	anaerobiosis	1	F059500	224	524.289	2	1046.56	1046.56	-0.913465	0	34.55	373	381	K	FSLIPDDLK	A		RN2.5079.5079.2.dta	30021215	NP_832846.1	hemolysin BL lytic component L1
Rex18	Mutant Rex	anaerobiosis	1	F059500	3937	619.575	4	2474.27	2474.27	0.488629	2	51.48	139	160	K	FQNYYDTLVAAVDAKDKATLTK	G		RN2.5081.5081.4.dta	30019952	NP_831583.1	non-hemolytic enterotoxin lytic component L1
Rex18	Mutant Rex	anaerobiosis	1	F059500	4337	881.15	3	2640.43	2640.42	1.43159	1	20.74	133	155	K	VVQNLNQQPNLTITNFLSKNEVK	S		RN2.5082.5082.3.dta	30023381	NP_835012.1	bacillolysin
Rex18	Mutant Rex	anaerobiosis	1	F059500	896	704.925	2	1407.84	1407.83	0.950396	0	49.89	371	384	K	LIAVDPSVIPLGSK	V		RN2.5085.5085.2.dta	30018972	NP_830603.1	enterotoxin / cell-wall binding protein
Rex18	Mutant Rex	anaerobiosis	1	F059500	2234	931.987	2	1861.96	1861.96	1.29971	0	138.63	385	403	K	VWVEGYGVAIAGDTGGAIK	G		RN2.5086.5086.2.dta	30018972	NP_830603.1	enterotoxin / cell-wall binding protein
Rex18	Mutant Rex	anaerobiosis	1	F059500	1539	828.939	2	1655.86	1655.86	0.573719	0	74.25	12	25	R	QQIWNLGNNIIDTK	K		RN2.5087.5087.2.dta	30019785	NP_831416.1	flagellar capping protein
Rex18	Mutant Rex	anaerobiosis	1	F059500	3935	825.764	3	2474.27	2474.27	0.357681	2	35.5	139	160	K	FQNYYDTLVAAVDAKDKATLTK	G		RN2.5089.5089.3.dta	30019952	NP_831583.1	non-hemolytic enterotoxin lytic component L1
Rex18	Mutant Rex	anaerobiosis	1	F059500	4605	910.444	3	2728.31	2728.31	0.662315	1	69	39	64	K	AIFDDLLYNNTVGSRGDGAYAGTNPK	S		RN2.5090.5090.3.dta	30019797	NP_831428.1	flagellar hook protein FlgE
Rex18	Mutant Rex	anaerobiosis	1	F059500	2326	949.507	2	1897	1897	0.903005	1	68.13	166	181	K	NYFVDPIFLKTEGNIK	L		RN2.5091.5091.2.dta	30021854	NP_833485.1	1-phosphatidylinositol phosphodiesterase precursor
Rex18	Mutant Rex	anaerobiosis	1	F059500	1538	828.939	2	1655.86	1655.86	0.0905872	0	72.76	12	25	R	QQIWNLGNNIIDTK	K		RN2.5092.5092.2.dta	30019785	NP_831416.1	flagellar capping protein
Rex18	Mutant Rex	anaerobiosis	1	F059500	4164	857.456	3	2569.34	2569.34	0.994418	1	70.09	70	93	K	TMIKQPNVNLSNIDLGSEGGELLK	N		RN2.5093.5093.3.dta	30021215	NP_832846.1	hemolysin BL lytic component L1
Rex18	Mutant Rex	anaerobiosis	1	F059500	2232	931.987	2	1861.96	1861.96	0.870052	0	124.73	385	403	K	VWVEGYGVAIAGDTGGAIK	G		RN2.5095.5095.2.dta	30018972	NP_830603.1	enterotoxin / cell-wall binding protein
Rex18	Mutant Rex	anaerobiosis	1	F059500	3936	825.764	3	2474.27	2474.27	0.478929	2	39.95	139	160	K	FQNYYDTLVAAVDAKDKATLTK	G		RN2.5097.5097.3.dta	30019952	NP_831583.1	non-hemolytic enterotoxin lytic component L1
Rex18	Mutant Rex	anaerobiosis	1	F059500	4163	857.455	3	2569.34	2569.34	0.877657	1	79.68	70	93	K	TMIKQPNVNLSNIDLGSEGGELLK	N		RN2.5098.5098.3.dta	30021215	NP_832846.1	hemolysin BL lytic component L1
Rex18	Mutant Rex	anaerobiosis	1	F059500	2328	949.508	2	1897	1897	1.32472	1	92.73	166	181	K	NYFVDPIFLKTEGNIK	L		RN2.5100.5100.2.dta	30021854	NP_833485.1	1-phosphatidylinositol phosphodiesterase precursor
Rex18	Mutant Rex	anaerobiosis	1	F059500	4165	1285.68	2	2569.35	2569.34	2.07485	1	88.19	70	93	K	TMIKQPNVNLSNIDLGSEGGELLK	N		RN2.5102.5102.2.dta	30021215	NP_832846.1	hemolysin BL lytic component L1
Rex18	Mutant Rex	anaerobiosis	1	F059500	2014	603.988	3	1808.94	1808.94	0.375358	1	47.39	323	338	K	TFGVFAEVNKLTAEQR	A		RN2.5103.5103.3.dta	30021216	NP_832847.1	hemolysin BL lytic component L2
Rex18	Mutant Rex	anaerobiosis	1	F059500	4166	1285.68	2	2569.35	2569.34	2.85326	1	72.7	70	93	K	TMIKQPNVNLSNIDLGSEGGELLK	N		RN2.5105.5105.2.dta	30021215	NP_832846.1	hemolysin BL lytic component L1
Rex18	Mutant Rex	anaerobiosis	1	F059500	4606	910.445	3	2728.31	2728.31	1.10215	1	60.74	39	64	K	AIFDDLLYNNTVGSRGDGAYAGTNPK	S		RN2.5106.5106.3.dta	30019797	NP_831428.1	flagellar hook protein FlgE
Rex18	Mutant Rex	anaerobiosis	1	F059500	906	706.883	2	1411.75	1411.75	1.17797	1	38.91	318	328	K	TFNKLFTLDWK	N		RN2.5108.5108.2.dta	30019265	NP_830896.1	cytotoxin K
Rex18	Mutant Rex	anaerobiosis	1	F059500	905	471.591	3	1411.75	1411.75	0.628298	1	30.31	318	328	K	TFNKLFTLDWK	N		RN2.5109.5109.3.dta	30019265	NP_830896.1	cytotoxin K
Rex18	Mutant Rex	anaerobiosis	1	F059500	1156	758.921	2	1515.83	1515.83	1.43816	1	70.14	139	152	K	NVADLVDRLTSVSK	I		RN2.5111.5111.2.dta	30023229	NP_834860.1	N-acetylmuramoyl-L-alanine amidase
Rex18	Mutant Rex	anaerobiosis	1	F059500	1155	758.921	2	1515.83	1515.83	0.778454	1	93.16	139	152	K	NVADLVDRLTSVSK	I		RN2.5118.5118.2.dta	30023229	NP_834860.1	N-acetylmuramoyl-L-alanine amidase
Rex18	Mutant Rex	anaerobiosis	1	F059500	4389	885.422	3	2653.24	2653.24	0.813345	0	34.39	39	60	K	VMTHNVYMLSTNLYPNWGQTER	A		RN2.5121.5121.3.dta	30018853	NP_830484.1	sphingomyelin phosphodiesterase
Rex18	Mutant Rex	anaerobiosis	1	F059500	1154	506.283	3	1515.83	1515.83	0.398463	1	38.69	139	152	K	NVADLVDRLTSVSK	I		RN2.5123.5123.3.dta	30023229	NP_834860.1	N-acetylmuramoyl-L-alanine amidase
Rex18	Mutant Rex	anaerobiosis	1	F059500	907	706.883	2	1411.75	1411.75	1.17797	1	37.61	318	328	K	TFNKLFTLDWK	N		RN2.5126.5126.2.dta	30019265	NP_830896.1	cytotoxin K
Rex18	Mutant Rex	anaerobiosis	1	F059500	1153	506.282	3	1515.83	1515.83	-0.195273	1	37.34	139	152	K	NVADLVDRLTSVSK	I		RN2.5130.5130.3.dta	30023229	NP_834860.1	N-acetylmuramoyl-L-alanine amidase
Rex18	Mutant Rex	anaerobiosis	1	F059500	1593	837.426	2	1672.84	1672.83	1.0814	0	64.58	588	601	K	LQFDYITDPAVTYK	G		RN2.5133.5133.2.dta	30018848	NP_830479.1	immune inhibitor A precursor
Rex18	Mutant Rex	anaerobiosis	1	F059500	974	720.376	2	1438.74	1438.74	1.8975	0	67.67	305	316	K	WLVNNGIYFASR	L		RN2.5137.5137.2.dta	30018742	NP_830373.1	collagenase
Rex18	Mutant Rex	anaerobiosis	1	F059500	1458	816.927	2	1631.84	1631.84	1.6172	0	94.45	152	166	K	EGINDLITTINTNSK	E		RN2.5140.5140.2.dta	30021215	NP_832846.1	hemolysin BL lytic component L1
Rex18	Mutant Rex	anaerobiosis	1	F059500	1594	837.426	2	1672.84	1672.83	1.79874	0	94.9	588	601	K	LQFDYITDPAVTYK	G		RN2.5141.5141.2.dta	30018848	NP_830479.1	immune inhibitor A precursor
Rex18	Mutant Rex	anaerobiosis	1	F059500	4316	878.781	3	2633.32	2633.32	0.762915	1	59.95	2	25	M	AGTISDYGGRQQIWNLGNNIIDTK	K		RN2.5142.5142.3.dta	30019785	NP_831416.1	flagellar capping protein
Rex18	Mutant Rex	anaerobiosis	1	F059500	1457	816.927	2	1631.84	1631.84	1.24951	0	83.9	152	166	K	EGINDLITTINTNSK	E		RN2.5145.5145.2.dta	30021215	NP_832846.1	hemolysin BL lytic component L1
Rex18	Mutant Rex	anaerobiosis	1	F059500	4317	878.782	3	2633.32	2633.32	1.21861	1	60.85	2	25	M	AGTISDYGGRQQIWNLGNNIIDTK	K		RN2.5146.5146.3.dta	30019785	NP_831416.1	flagellar capping protein
Rex18	Mutant Rex	anaerobiosis	1	F059500	4040	629.308	4	2513.2	2513.2	1.12566	2	32.16	272	292	R	KEANETMWYGKVDGFINEINR	I		RN2.5148.5148.4.dta	30018742	NP_830373.1	collagenase
Rex18	Mutant Rex	anaerobiosis	1	F059500	4039	838.741	3	2513.2	2513.2	0.240729	2	55.94	272	292	R	KEANETMWYGKVDGFINEINR	I		RN2.5154.5154.3.dta	30018742	NP_830373.1	collagenase
Rex18	Mutant Rex	anaerobiosis	1	F059500	4038	629.307	4	2513.2	2513.2	-0.147621	2	41.28	272	292	R	KEANETMWYGKVDGFINEINR	I		RN2.5155.5155.4.dta	30018742	NP_830373.1	collagenase
Rex18	Mutant Rex	anaerobiosis	1	F059500	895	704.925	2	1407.83	1407.83	0.666272	0	53.7	371	384	K	LIAVDPSVIPLGSK	V		RN2.5159.5159.2.dta	30018972	NP_830603.1	enterotoxin / cell-wall binding protein
Rex18	Mutant Rex	anaerobiosis	1	F059500	4041	838.742	3	2513.2	2513.2	1.19569	2	44.34	272	292	R	KEANETMWYGKVDGFINEINR	I		RN2.5163.5163.3.dta	30018742	NP_830373.1	collagenase
Rex18	Mutant Rex	anaerobiosis	1	F059500	4626	914.755	3	2741.24	2741.24	1.93635	1	53.31	130	152	R	EGFSDRLEVLQEMAMTNQENTQR	Q	Oxidation (M) [15]	RN2.5164.5164.3.dta	30021216	NP_832847.1	hemolysin BL lytic component L2
Rex18	Mutant Rex	anaerobiosis	1	F059500	3799	804.098	3	2409.27	2409.27	0.973739	2	28.18	166	186	K	NYFVDPIFLKTEGNIKLGDAR	G		RN2.5166.5166.3.dta	30021854	NP_833485.1	1-phosphatidylinositol phosphodiesterase precursor
Rex18	Mutant Rex	anaerobiosis	1	F059500	893	704.924	2	1407.83	1407.83	0.382147	0	37.85	371	384	K	LIAVDPSVIPLGSK	V		RN2.5167.5167.2.dta	30018972	NP_830603.1	enterotoxin / cell-wall binding protein
Rex18	Mutant Rex	anaerobiosis	1	F059500	4624	914.754	3	2741.24	2741.24	0.732516	1	66.88	130	152	R	EGFSDRLEVLQEMAMTNQENTQR	Q	Oxidation (M) [15]	RN2.5169.5169.3.dta	30021216	NP_832847.1	hemolysin BL lytic component L2
Rex18	Mutant Rex	anaerobiosis	1	F059500	3796	804.097	3	2409.27	2409.27	-0.146933	2	24.72	166	186	K	NYFVDPIFLKTEGNIKLGDAR	G		RN2.5173.5173.3.dta	30021854	NP_833485.1	1-phosphatidylinositol phosphodiesterase precursor
Rex18	Mutant Rex	anaerobiosis	1	F059500	6233	1283.26	3	3846.75	3846.75	1.48879	1	83.6	210	243	K	NIPNNEYVLIGGDMNVNKINAENNNDSEYASMFK	T	Oxidation (M) [32]	RN2.5175.5175.3.dta	30018853	NP_830484.1	sphingomyelin phosphodiesterase
Rex18	Mutant Rex	anaerobiosis	1	F059500	4811	945.473	3	2833.4	2833.4	0.761277	2	63.36	213	236	K	RLEEVLGSVNYYKQLESDGFNVMK	G	Oxidation (M) [23]	RN2.5179.5179.3.dta	30021214	NP_832845.1	hemolysin BL binding component precursor
Rex18	Mutant Rex	anaerobiosis	1	F059500	6232	1283.26	3	3846.75	3846.75	0.708911	1	89.43	210	243	K	NIPNNEYVLIGGDMNVNKINAENNNDSEYASMFK	T	Oxidation (M) [32]	RN2.5180.5180.3.dta	30018853	NP_830484.1	sphingomyelin phosphodiesterase
Rex18	Mutant Rex	anaerobiosis	1	F059500	2709	1005.99	2	2009.96	2009.95	1.61198	0	118.55	170	189	K	DFDTNVATAQGILSTDGTGK	I		RN2.5183.5183.2.dta	30021216	NP_832847.1	hemolysin BL lytic component L2
Rex18	Mutant Rex	anaerobiosis	1	F059500	2708	1005.99	2	2009.96	2009.95	0.616929	0	124.82	170	189	K	DFDTNVATAQGILSTDGTGK	I		RN2.5188.5188.2.dta	30021216	NP_832847.1	hemolysin BL lytic component L2
Rex18	Mutant Rex	anaerobiosis	1	F059500	4812	945.474	3	2833.4	2833.4	1.29068	2	58	213	236	K	RLEEVLGSVNYYKQLESDGFNVMK	G	Oxidation (M) [23]	RN2.5189.5189.3.dta	30021214	NP_832845.1	hemolysin BL binding component precursor
Rex18	Mutant Rex	anaerobiosis	1	F059500	4551	904.447	3	2710.32	2710.32	-0.788468	2	46.94	202	225	K	NQGADVDADQKRLEEVLGSVNYYK	Q		RN2.5193.5193.3.dta	30021214	NP_832845.1	hemolysin BL binding component precursor
Rex18	Mutant Rex	anaerobiosis	1	F059500	4552	904.447	3	2710.32	2710.32	0.207725	2	64.41	202	225	K	NQGADVDADQKRLEEVLGSVNYYK	Q		RN2.5199.5199.3.dta	30021214	NP_832845.1	hemolysin BL binding component precursor
Rex18	Mutant Rex	anaerobiosis	1	F059500	973	720.376	2	1438.74	1438.74	0.785412	0	47.03	305	316	K	WLVNNGIYFASR	L		RN2.5204.5204.2.dta	30018742	NP_830373.1	collagenase
Rex18	Mutant Rex	anaerobiosis	1	F059500	3141	1076.56	2	2151.11	2151.11	2.581	0	154.62	214	233	K	LISNASSDVETVQYASNILK	Q		RN2.5209.5209.2.dta	30018742	NP_830373.1	collagenase
Rex18	Mutant Rex	anaerobiosis	1	F059500	3138	718.043	3	2151.11	2151.11	0.87211	0	57.18	214	233	K	LISNASSDVETVQYASNILK	Q		RN2.5211.5211.3.dta	30018742	NP_830373.1	collagenase
Rex18	Mutant Rex	anaerobiosis	1	F059500	3140	1076.56	2	2151.11	2151.11	1.65124	0	154.31	214	233	K	LISNASSDVETVQYASNILK	Q		RN2.5214.5214.2.dta	30018742	NP_830373.1	collagenase
Rex18	Mutant Rex	anaerobiosis	1	F059500	3139	718.043	3	2151.11	2151.11	0.87211	0	65.92	214	233	K	LISNASSDVETVQYASNILK	Q		RN2.5217.5217.3.dta	30018742	NP_830373.1	collagenase
Rex18	Mutant Rex	anaerobiosis	1	F059500	2427	645.672	3	1933.99	1933.99	1.23424	1	32.22	104	119	K	INAAYWLNNMKPQIMK	T		RN2.5220.5220.3.dta	30019953	NP_831584.1	enterotoxin C
Rex18	Mutant Rex	anaerobiosis	1	F059500	2426	645.671	3	1933.99	1933.99	0.458637	1	35.72	104	119	K	INAAYWLNNMKPQIMK	T		RN2.5223.5223.3.dta	30019953	NP_831584.1	enterotoxin C
Rex18	Mutant Rex	anaerobiosis	1	F059500	2235	931.987	2	1861.96	1861.96	1.51454	0	45.67	385	403	K	VWVEGYGVAIAGDTGGAIK	G		RN2.5228.5228.2.dta	30018972	NP_830603.1	enterotoxin / cell-wall binding protein
Rex18	Mutant Rex	anaerobiosis	1	F059500	511	615.802	2	1229.59	1229.59	0.0715686	0	53.85	234	245	K	AQADAEAQAEVK	A		RN2.523.523.2.dta	30018972	NP_830603.1	enterotoxin / cell-wall binding protein
Rex18	Mutant Rex	anaerobiosis	1	F059500	2668	668.032	3	2001.07	2001.07	0.284347	1	25.88	148	166	K	AGLKEGINDLITTINTNSK	E		RN2.5230.5230.3.dta	30021215	NP_832846.1	hemolysin BL lytic component L1
Rex18	Mutant Rex	anaerobiosis	1	F059500	1239	775.911	2	1549.81	1549.81	0.356819	0	40.7	44	56	K	WMQPIPDNIPLAR	I		RN2.5233.5233.2.dta	30021854	NP_833485.1	1-phosphatidylinositol phosphodiesterase precursor
Rex18	Mutant Rex	anaerobiosis	1	F059500	2424	968.003	2	1933.99	1933.99	0.135988	1	95.7	104	119	K	INAAYWLNNMKPQIMK	T		RN2.5235.5235.2.dta	30019953	NP_831584.1	enterotoxin C
Rex18	Mutant Rex	anaerobiosis	1	F059500	2666	1001.54	2	2001.07	2001.07	-0.377297	1	107.77	148	166	K	AGLKEGINDLITTINTNSK	E		RN2.5236.5236.2.dta	30021215	NP_832846.1	hemolysin BL lytic component L1
Rex18	Mutant Rex	anaerobiosis	1	F059500	1238	775.911	2	1549.81	1549.81	0.356819	0	40.12	44	56	K	WMQPIPDNIPLAR	I		RN2.5238.5238.2.dta	30021854	NP_833485.1	1-phosphatidylinositol phosphodiesterase precursor
Rex18	Mutant Rex	anaerobiosis	1	F059500	2667	668.032	3	2001.07	2001.07	0.284347	1	41.89	148	166	K	AGLKEGINDLITTINTNSK	E		RN2.5239.5239.3.dta	30021215	NP_832846.1	hemolysin BL lytic component L1
Rex18	Mutant Rex	anaerobiosis	1	F059500	2669	1001.54	2	2001.08	2001.07	0.622166	1	119.71	148	166	K	AGLKEGINDLITTINTNSK	E		RN2.5241.5241.2.dta	30021215	NP_832846.1	hemolysin BL lytic component L1
Rex18	Mutant Rex	anaerobiosis	1	F059500	2425	968.003	2	1933.99	1933.99	0.239401	1	76.5	104	119	K	INAAYWLNNMKPQIMK	T		RN2.5242.5242.2.dta	30019953	NP_831584.1	enterotoxin C
Rex18	Mutant Rex	anaerobiosis	1	F059500	2005	603.988	3	1808.94	1808.94	-0.122171	1	37.01	323	338	K	TFGVFAEVNKLTAEQR	A		RN2.5244.5244.3.dta	30021216	NP_832847.1	hemolysin BL lytic component L2
Rex18	Mutant Rex	anaerobiosis	1	F059500	5504	1102.88	3	3305.61	3305.6	1.97422	1	68.49	189	218	K	NAYQVKFEAATPNYVSGTYLVNAQNGDMLK	N		RN2.5248.5248.3.dta	30020857	NP_832488.1	bacillolysin
Rex18	Mutant Rex	anaerobiosis	1	F059500	2018	603.988	3	1808.94	1808.94	0.707043	1	33.94	323	338	K	TFGVFAEVNKLTAEQR	A		RN2.5249.5249.3.dta	30021216	NP_832847.1	hemolysin BL lytic component L2
Rex18	Mutant Rex	anaerobiosis	1	F059500	891	704.924	2	1407.83	1407.83	0.0980229	0	27.45	371	384	K	LIAVDPSVIPLGSK	V		RN2.5250.5250.2.dta	30018972	NP_830603.1	enterotoxin / cell-wall binding protein
Rex18	Mutant Rex	anaerobiosis	1	F059500	5503	1102.87	3	3305.6	3305.6	-0.748426	1	77.12	189	218	K	NAYQVKFEAATPNYVSGTYLVNAQNGDMLK	N		RN2.5255.5255.3.dta	30020857	NP_832488.1	bacillolysin
Rex18	Mutant Rex	anaerobiosis	1	F059500	2128	920.467	2	1838.92	1838.92	0.0619929	0	103.34	376	392	K	VGSPQPGDLVFFQGTYK	A		RN2.5256.5256.2.dta	30023229	NP_834860.1	N-acetylmuramoyl-L-alanine amidase
Rex18	Mutant Rex	anaerobiosis	1	F059500	510	615.802	2	1229.59	1229.59	-0.253743	0	70.99	234	245	K	AQADAEAQAEVK	A		RN2.526.526.2.dta	30018972	NP_830603.1	enterotoxin / cell-wall binding protein
Rex18	Mutant Rex	anaerobiosis	1	F059500	2127	920.467	2	1838.92	1838.92	-0.155526	0	83.19	376	392	K	VGSPQPGDLVFFQGTYK	A		RN2.5262.5262.2.dta	30023229	NP_834860.1	N-acetylmuramoyl-L-alanine amidase
Rex18	Mutant Rex	anaerobiosis	1	F059500	5217	1020.83	3	3059.47	3059.47	0.637039	1	89.76	308	336	K	TISTTEVTGRPAAIANDYSISDGGFVMMR	Y		RN2.5264.5264.3.dta	30019797	NP_831428.1	flagellar hook protein FlgE
Rex18	Mutant Rex	anaerobiosis	1	F059500	2055	606.992	3	1817.96	1817.96	0.00770096	1	44.42	150	165	R	MNAVSTILEADKEILR	L	Oxidation (M) [1]	RN2.5268.5268.3.dta	30018861	NP_830492.1	cell wall-binding protein
Rex18	Mutant Rex	anaerobiosis	1	F059500	5216	1020.83	3	3059.47	3059.47	-0.343524	1	78.53	308	336	K	TISTTEVTGRPAAIANDYSISDGGFVMMR	Y		RN2.5270.5270.3.dta	30019797	NP_831428.1	flagellar hook protein FlgE
Rex18	Mutant Rex	anaerobiosis	1	F059500	2129	613.981	3	1838.92	1838.92	0.455702	0	41.73	376	392	K	VGSPQPGDLVFFQGTYK	A		RN2.5274.5274.3.dta	30023229	NP_834860.1	N-acetylmuramoyl-L-alanine amidase
Rex18	Mutant Rex	anaerobiosis	1	F059500	2130	613.981	3	1838.92	1838.92	0.94512	0	39.66	376	392	K	VGSPQPGDLVFFQGTYK	A		RN2.5278.5278.3.dta	30023229	NP_834860.1	N-acetylmuramoyl-L-alanine amidase
Rex18	Mutant Rex	anaerobiosis	1	F059500	2467	649.33	3	1944.97	1944.97	0.587157	1	26.05	201	217	K	MLFGNEPYTLFDGSKVK	T		RN2.5279.5279.3.dta	30018848	NP_830479.1	immune inhibitor A precursor
Rex18	Mutant Rex	anaerobiosis	1	F059500	5883	1194.91	3	3581.72	3581.72	1.95465	2	82.77	108	141	R	SSGSEWDKTLGNYSSSTPEDGGVAIVSKWPIAEK	I		RN2.5280.5280.3.dta	30018853	NP_830484.1	sphingomyelin phosphodiesterase
Rex18	Mutant Rex	anaerobiosis	1	F059500	3733	1192.04	2	2382.07	2382.07	0.135597	0	135.53	300	319	K	ETNLQYLSAEYGAENYNEFK	Q		RN2.5281.5281.2.dta	30020129	NP_831760.1	putative murein endopeptidase
Rex18	Mutant Rex	anaerobiosis	1	F059500	5143	1013.84	3	3038.5	3038.5	1.86507	2	95.55	112	136	K	LKKDDVIETTNQVQNEWLQFEYNGK	T		RN2.5282.5282.3.dta	30023271	NP_834902.1	enterotoxin / cell-wall binding protein
Rex18	Mutant Rex	anaerobiosis	1	F059500	3734	1192.04	2	2382.07	2382.07	1.81481	0	145.57	300	319	K	ETNLQYLSAEYGAENYNEFK	Q		RN2.5286.5286.2.dta	30020129	NP_831760.1	putative murein endopeptidase
Rex18	Mutant Rex	anaerobiosis	1	F059500	2530	654.327	3	1959.96	1959.96	0.703076	1	56.29	139	155	K	FQNYYDTLVAAVDAKDK	A		RN2.5290.5290.3.dta	30019952	NP_831583.1	non-hemolytic enterotoxin lytic component L1
Rex18	Mutant Rex	anaerobiosis	1	F059500	5882	896.437	4	3581.72	3581.72	1.20752	2	21.16	108	141	R	SSGSEWDKTLGNYSSSTPEDGGVAIVSKWPIAEK	I		RN2.5291.5291.4.dta	30018853	NP_830484.1	sphingomyelin phosphodiesterase
Rex18	Mutant Rex	anaerobiosis	1	F059500	5884	1194.91	3	3581.72	3581.72	1.95465	2	79.05	108	141	R	SSGSEWDKTLGNYSSSTPEDGGVAIVSKWPIAEK	I		RN2.5292.5292.3.dta	30018853	NP_830484.1	sphingomyelin phosphodiesterase
Rex18	Mutant Rex	anaerobiosis	1	F059500	2532	980.987	2	1959.96	1959.96	1.04798	1	103.44	139	155	K	FQNYYDTLVAAVDAKDK	A		RN2.5293.5293.2.dta	30019952	NP_831583.1	non-hemolytic enterotoxin lytic component L1
Rex18	Mutant Rex	anaerobiosis	1	F059500	6234	1283.26	3	3846.76	3846.75	3.04855	1	66.25	210	243	K	NIPNNEYVLIGGDMNVNKINAENNNDSEYASMFK	T	Oxidation (M) [14]	RN2.5294.5294.3.dta	30018853	NP_830484.1	sphingomyelin phosphodiesterase
Rex18	Mutant Rex	anaerobiosis	1	F059500	2529	654.327	3	1959.96	1959.96	0.550012	1	60.82	139	155	K	FQNYYDTLVAAVDAKDK	A		RN2.5297.5297.3.dta	30019952	NP_831583.1	non-hemolytic enterotoxin lytic component L1
Rex18	Mutant Rex	anaerobiosis	1	F059500	5881	896.437	4	3581.72	3581.72	0.872487	2	48.78	108	141	R	SSGSEWDKTLGNYSSSTPEDGGVAIVSKWPIAEK	I		RN2.5298.5298.4.dta	30018853	NP_830484.1	sphingomyelin phosphodiesterase
Rex18	Mutant Rex	anaerobiosis	1	F059500	5140	1013.84	3	3038.5	3038.5	0.877736	2	51.87	112	136	K	LKKDDVIETTNQVQNEWLQFEYNGK	T		RN2.5299.5299.3.dta	30023271	NP_834902.1	enterotoxin / cell-wall binding protein
Rex18	Mutant Rex	anaerobiosis	1	F059500	5142	760.633	4	3038.5	3038.5	1.18183	2	25.59	112	136	K	LKKDDVIETTNQVQNEWLQFEYNGK	T		RN2.5300.5300.4.dta	30023271	NP_834902.1	enterotoxin / cell-wall binding protein
Rex18	Mutant Rex	anaerobiosis	1	F059500	2531	980.987	2	1959.96	1959.96	0.945939	1	108.32	139	155	K	FQNYYDTLVAAVDAKDK	A		RN2.5301.5301.2.dta	30019952	NP_831583.1	non-hemolytic enterotoxin lytic component L1
Rex18	Mutant Rex	anaerobiosis	1	F059500	5141	760.633	4	3038.5	3038.5	0.918546	2	21.68	112	136	K	LKKDDVIETTNQVQNEWLQFEYNGK	T		RN2.5305.5305.4.dta	30023271	NP_834902.1	enterotoxin / cell-wall binding protein
Rex18	Mutant Rex	anaerobiosis	1	F059500	1028	732.381	2	1462.75	1462.75	0.702104	0	59.5	299	310	R	VGWVIQDYINEK	W		RN2.5306.5306.2.dta	30021854	NP_833485.1	1-phosphatidylinositol phosphodiesterase precursor
Rex18	Mutant Rex	anaerobiosis	1	F059500	2229	931.985	2	1861.96	1861.96	-1.0634	0	88.91	385	403	K	VWVEGYGVAIAGDTGGAIK	G		RN2.5309.5309.2.dta	30018972	NP_830603.1	enterotoxin / cell-wall binding protein
Rex18	Mutant Rex	anaerobiosis	1	F059500	1029	732.381	2	1462.75	1462.75	1.11229	0	79.51	299	310	R	VGWVIQDYINEK	W		RN2.5312.5312.2.dta	30021854	NP_833485.1	1-phosphatidylinositol phosphodiesterase precursor
Rex18	Mutant Rex	anaerobiosis	1	F059500	899	704.925	2	1407.84	1407.83	1.37658	0	40.15	371	384	K	LIAVDPSVIPLGSK	V		RN2.5315.5315.2.dta	30018972	NP_830603.1	enterotoxin / cell-wall binding protein
Rex18	Mutant Rex	anaerobiosis	1	F059500	6550	1056.77	4	4223.05	4223.04	2.40869	2	25.28	736	774	R	VNSSNEFEYDVVFHGIAKDDGENKAPTVNINGPYSGLVK	E		RN2.5328.5328.4.dta	30018742	NP_830373.1	collagenase
Rex18	Mutant Rex	anaerobiosis	1	F059500	2723	1008.54	2	2015.07	2015.07	1.34338	0	82.31	190	209	K	SFTLAEGNIANLPNGTGIVK	N		RN2.5339.5339.2.dta	30019815	NP_831446.1	flagellar basal body rod protein FlgG
Rex18	Mutant Rex	anaerobiosis	1	F059500	4241	1302.13	2	2602.24	2602.24	1.58056	0	104.78	195	218	K	FEAATPNYVSGTYLVNAQNGDMLK	N		RN2.5345.5345.2.dta	30020857	NP_832488.1	bacillolysin
Rex18	Mutant Rex	anaerobiosis	1	F059500	3564	1161.03	2	2320.04	2320.03	1.00042	0	116.88	428	447	K	YVNNGNFNWTMGEQTGSVFR	D		RN2.5346.5346.2.dta	30020857	NP_832488.1	bacillolysin
Rex18	Mutant Rex	anaerobiosis	1	F059500	2724	1008.54	2	2015.07	2015.07	1.34338	0	26.5	190	209	K	SFTLAEGNIANLPNGTGIVK	N		RN2.5348.5348.2.dta	30019815	NP_831446.1	flagellar basal body rod protein FlgG
Rex18	Mutant Rex	anaerobiosis	1	F059500	3565	1161.03	2	2320.04	2320.03	1.86247	0	128.35	428	447	K	YVNNGNFNWTMGEQTGSVFR	D		RN2.5350.5350.2.dta	30020857	NP_832488.1	bacillolysin
Rex18	Mutant Rex	anaerobiosis	1	F059500	4243	1302.13	2	2602.24	2602.24	2.34913	0	140.33	195	218	K	FEAATPNYVSGTYLVNAQNGDMLK	N		RN2.5351.5351.2.dta	30020857	NP_832488.1	bacillolysin
Rex18	Mutant Rex	anaerobiosis	1	F059500	4240	868.421	3	2602.24	2602.24	1.01336	0	71.57	195	218	K	FEAATPNYVSGTYLVNAQNGDMLK	N		RN2.5352.5352.3.dta	30020857	NP_832488.1	bacillolysin
Rex18	Mutant Rex	anaerobiosis	1	F059500	4242	868.421	3	2602.24	2602.24	1.82036	0	47.36	195	218	K	FEAATPNYVSGTYLVNAQNGDMLK	N		RN2.5356.5356.3.dta	30020857	NP_832488.1	bacillolysin
Rex18	Mutant Rex	anaerobiosis	1	F059500	5405	803.636	4	3210.51	3210.51	0.29746	2	26.87	70	95	K	LQNPIKQVWGMTQEYDFRYQMDHGAR	I		RN2.5366.5366.4.dta	30021854	NP_833485.1	1-phosphatidylinositol phosphodiesterase precursor
Rex18	Mutant Rex	anaerobiosis	1	F059500	3018	1049.05	2	2096.08	2096.07	2.15259	0	123.39	74	93	K	QPNVNLSNIDLGSEGGELLK	N		RN2.5367.5367.2.dta	30021215	NP_832846.1	hemolysin BL lytic component L1
Rex18	Mutant Rex	anaerobiosis	1	F059500	3017	1049.05	2	2096.08	2096.07	0.244266	0	93.97	74	93	K	QPNVNLSNIDLGSEGGELLK	N		RN2.5375.5375.2.dta	30021215	NP_832846.1	hemolysin BL lytic component L1
Rex18	Mutant Rex	anaerobiosis	1	F059500	5027	735.899	4	2939.57	2939.56	1.13418	2	21.59	356	381	R	NIIKDNAELSLKNPAYPISYTSTFLK	D		RN2.5385.5385.4.dta	30023138	NP_834769.1	perfringolysin O precursor
Rex18	Mutant Rex	anaerobiosis	1	F059500	5028	980.863	3	2939.57	2939.56	1.16004	2	65.75	356	381	R	NIIKDNAELSLKNPAYPISYTSTFLK	D		RN2.5386.5388.3.dta	30023138	NP_834769.1	perfringolysin O precursor
Rex18	Mutant Rex	anaerobiosis	1	F059500	5026	735.899	4	2939.57	2939.56	0.453809	2	20.02	356	381	R	NIIKDNAELSLKNPAYPISYTSTFLK	D		RN2.5389.5389.4.dta	30023138	NP_834769.1	perfringolysin O precursor
Rex18	Mutant Rex	anaerobiosis	1	F059500	5414	1074.83	3	3221.47	3221.46	3.22152	1	84.07	133	161	R	YIFGGDSAENLPFTEDGTYQGGKNDVNWK	L		RN2.5390.5390.3.dta	30019784	NP_831415.1	flagellar hook-associated protein FlgL
Rex18	Mutant Rex	anaerobiosis	1	F059500	5415	1074.83	3	3221.47	3221.46	3.22152	1	71.52	133	161	R	YIFGGDSAENLPFTEDGTYQGGKNDVNWK	L		RN2.5394.5394.3.dta	30019784	NP_831415.1	flagellar hook-associated protein FlgL
Rex18	Mutant Rex	anaerobiosis	1	F059500	4292	874.434	3	2620.28	2620.28	1.71776	0	54.5	527	550	R	ALQNYATSAEDFESLQSHIVQAAK	D		RN2.5401.5401.3.dta	30023381	NP_835012.1	bacillolysin
Rex18	Mutant Rex	anaerobiosis	1	F059500	4293	874.435	3	2620.28	2620.28	2.29022	0	55.3	527	550	R	ALQNYATSAEDFESLQSHIVQAAK	D		RN2.5404.5404.3.dta	30023381	NP_835012.1	bacillolysin
Rex18	Mutant Rex	anaerobiosis	1	F059500	2641	998.986	2	1995.96	1995.95	1.55164	0	93.98	215	232	K	YLDNSLNIDFNAVANGEK	K		RN2.5407.5407.2.dta	30023138	NP_834769.1	perfringolysin O precursor
Rex18	Mutant Rex	anaerobiosis	1	F059500	5250	1031.86	3	3092.57	3092.56	3.26526	2	69.95	450	479	K	VWVEGYGEAIAGDTGSAIKGNRIDVLMGSK	S		RN2.5416.5416.3.dta	30021068	NP_832699.1	enterotoxin / cell-wall binding protein
Rex18	Mutant Rex	anaerobiosis	1	F059500	5249	1031.86	3	3092.57	3092.56	2.29519	2	75.33	450	479	K	VWVEGYGEAIAGDTGSAIKGNRIDVLMGSK	S		RN2.5422.5422.3.dta	30021068	NP_832699.1	enterotoxin / cell-wall binding protein
Rex18	Mutant Rex	anaerobiosis	1	F059500	2028	603.989	3	1808.95	1808.94	1.7021	1	49.95	323	338	K	TFGVFAEVNKLTAEQR	A		RN2.5426.5426.3.dta	30021216	NP_832847.1	hemolysin BL lytic component L2
Rex18	Mutant Rex	anaerobiosis	1	F059500	2023	603.989	3	1808.94	1808.94	1.03873	1	38.93	323	338	K	TFGVFAEVNKLTAEQR	A		RN2.5437.5437.3.dta	30021216	NP_832847.1	hemolysin BL lytic component L2
Rex18	Mutant Rex	anaerobiosis	1	F059500	1091	745.897	2	1489.78	1489.78	1.33174	0	90.47	354	367	K	QALDQFLVGVASDK	S		RN2.5439.5439.2.dta	30019783	NP_831414.1	flagellar hook-associated protein FlgK
Rex18	Mutant Rex	anaerobiosis	1	F059500	1090	745.896	2	1489.78	1489.78	-0.413485	0	61.22	354	367	K	QALDQFLVGVASDK	S		RN2.5444.5444.2.dta	30019783	NP_831414.1	flagellar hook-associated protein FlgK
Rex18	Mutant Rex	anaerobiosis	1	F059500	1250	778.949	2	1555.88	1555.88	0.85932	0	115.86	269	283	R	ISGAQAEVLILTDVK	N		RN2.5452.5452.2.dta	30019953	NP_831584.1	enterotoxin C
Rex18	Mutant Rex	anaerobiosis	1	F059500	2410	966.954	2	1931.89	1931.89	0.295047	0	119.26	90	106	R	NFTEYMVATAVENTTNK	L		RN2.5453.5453.2.dta	30021340	NP_832971.1	F0F1 ATP synthase subunit alpha
Rex18	Mutant Rex	anaerobiosis	1	F059500	1249	778.949	2	1555.88	1555.88	0.730775	0	115.71	269	283	R	ISGAQAEVLILTDVK	N		RN2.5456.5456.2.dta	30019953	NP_831584.1	enterotoxin C
Rex18	Mutant Rex	anaerobiosis	1	F059500	5710	1164.22	3	3489.64	3489.63	1.89619	1	56.91	291	319	K	TVVYEQMLKETNLQYLSAEYGAENYNEFK	Q	Oxidation (M) [7]	RN2.5457.5457.3.dta	30020129	NP_831760.1	putative murein endopeptidase
Rex18	Mutant Rex	anaerobiosis	1	F059500	2412	966.955	2	1931.9	1931.89	0.812674	0	119.9	90	106	R	NFTEYMVATAVENTTNK	L		RN2.5458.5458.2.dta	30021340	NP_832971.1	F0F1 ATP synthase subunit alpha
Rex18	Mutant Rex	anaerobiosis	1	F059500	2409	644.972	3	1931.89	1931.89	-0.106631	0	47.77	90	106	R	NFTEYMVATAVENTTNK	L		RN2.5459.5459.3.dta	30021340	NP_832971.1	F0F1 ATP synthase subunit alpha
Rex18	Mutant Rex	anaerobiosis	1	F059500	2411	644.972	3	1931.89	1931.89	0.359233	0	27.89	90	106	R	NFTEYMVATAVENTTNK	L		RN2.5464.5464.3.dta	30021340	NP_832971.1	F0F1 ATP synthase subunit alpha
Rex18	Mutant Rex	anaerobiosis	1	F059500	5709	1164.22	3	3489.64	3489.63	1.89619	1	75.29	291	319	K	TVVYEQMLKETNLQYLSAEYGAENYNEFK	Q	Oxidation (M) [7]	RN2.5469.5469.3.dta	30020129	NP_831760.1	putative murein endopeptidase
Rex18	Mutant Rex	anaerobiosis	1	F059500	1292	788.898	2	1575.78	1575.78	0.2824	0	132.52	93	106	K	MNDQELVETLGSIK	W		RN2.5470.5470.2.dta	30018742	NP_830373.1	collagenase
Rex18	Mutant Rex	anaerobiosis	1	F059500	1293	788.899	2	1575.78	1575.78	1.67853	0	115.33	93	106	K	MNDQELVETLGSIK	W		RN2.5477.5477.2.dta	30018742	NP_830373.1	collagenase
Rex18	Mutant Rex	anaerobiosis	1	F059500	2146	616	3	1844.98	1844.98	0.463962	1	53.27	228	243	K	KGQVVQVVGEVQDWFK	I		RN2.5490.5490.3.dta	30023266	NP_834897.1	N-acetylmuramoyl-L-alanine amidase
Rex18	Mutant Rex	anaerobiosis	1	F059500	1358	535.638	3	1603.89	1603.89	-0.523102	1	57.67	167	179	K	YAQQLIEELTKLR	D		RN2.5491.5491.3.dta	30021214	NP_832845.1	hemolysin BL binding component precursor
Rex18	Mutant Rex	anaerobiosis	1	F059500	2145	616	3	1844.98	1844.98	0.463962	1	49.39	228	243	K	KGQVVQVVGEVQDWFK	I		RN2.5495.5495.3.dta	30023266	NP_834897.1	N-acetylmuramoyl-L-alanine amidase
Rex18	Mutant Rex	anaerobiosis	1	F059500	3554	773.08	3	2316.22	2316.22	0.409288	2	41.34	180	200	R	ATAETEITKLDTAIQKIADER	A		RN2.5496.5496.3.dta	30019803	NP_831434.1	flagellin
Rex18	Mutant Rex	anaerobiosis	1	F059500	2827	682.048	3	2043.12	2043.12	0.483084	1	33.37	96	114	K	KSLTTSPVDISIIDSVVNR	T		RN2.5497.5497.3.dta	30023138	NP_834769.1	perfringolysin O precursor
Rex18	Mutant Rex	anaerobiosis	1	F059500	1362	535.639	3	1603.89	1603.89	0.412122	1	45.17	167	179	K	YAQQLIEELTKLR	D		RN2.5498.5498.3.dta	30021214	NP_832845.1	hemolysin BL binding component precursor
Rex18	Mutant Rex	anaerobiosis	1	F059500	2144	923.497	2	1844.98	1844.98	0.28835	1	99.19	228	243	K	KGQVVQVVGEVQDWFK	I		RN2.5499.5501.2.dta	30023266	NP_834897.1	N-acetylmuramoyl-L-alanine amidase
Rex18	Mutant Rex	anaerobiosis	1	F059500	2826	682.048	3	2043.12	2043.12	-0.251086	1	37.47	96	114	K	KSLTTSPVDISIIDSVVNR	T		RN2.5502.5502.3.dta	30023138	NP_834769.1	perfringolysin O precursor
Rex18	Mutant Rex	anaerobiosis	1	F059500	3552	773.079	3	2316.22	2316.22	-0.367841	2	41.51	180	200	R	ATAETEITKLDTAIQKIADER	A		RN2.5503.5503.3.dta	30019803	NP_831434.1	flagellin
Rex18	Mutant Rex	anaerobiosis	1	F059500	4784	940.141	3	2817.4	2817.4	0.701356	2	36.68	213	236	K	RLEEVLGSVNYYKQLESDGFNVMK	G		RN2.5504.5504.3.dta	30021214	NP_832845.1	hemolysin BL binding component precursor
Rex18	Mutant Rex	anaerobiosis	1	F059500	3553	580.062	4	2316.22	2316.22	0.376476	2	22.35	180	200	R	ATAETEITKLDTAIQKIADER	A		RN2.5505.5505.4.dta	30019803	NP_831434.1	flagellin
Rex18	Mutant Rex	anaerobiosis	1	F059500	2825	1022.57	2	2043.12	2043.12	-0.85017	1	120.44	96	114	K	KSLTTSPVDISIIDSVVNR	T		RN2.5506.5506.2.dta	30023138	NP_834769.1	perfringolysin O precursor
Rex18	Mutant Rex	anaerobiosis	1	F059500	1363	802.954	2	1603.89	1603.89	0.459507	1	75.22	167	179	K	YAQQLIEELTKLR	D		RN2.5510.5510.2.dta	30021214	NP_832845.1	hemolysin BL binding component precursor
Rex18	Mutant Rex	anaerobiosis	1	F059500	4212	863.131	3	2586.37	2586.37	0.354938	1	45.62	243	268	K	VIPLGSKVWVEGYGEAIAGDTGGAIK	G		RN2.5511.5511.3.dta	30023271	NP_834902.1	enterotoxin / cell-wall binding protein
Rex18	Mutant Rex	anaerobiosis	1	F059500	3555	580.062	4	2316.22	2316.22	0.894562	2	22.23	180	200	R	ATAETEITKLDTAIQKIADER	A		RN2.5513.5513.4.dta	30019803	NP_831434.1	flagellin
Rex18	Mutant Rex	anaerobiosis	1	F059500	4072	844.45	3	2530.33	2530.33	0.120933	1	46.6	198	223	R	AGEKAIAIGNPLGFDGSVTEGIISSK	E		RN2.5515.5515.3.dta	30021701	NP_833332.1	protease HhoA
Rex18	Mutant Rex	anaerobiosis	1	F059500	4211	863.131	3	2586.37	2586.37	0.238945	1	53.93	243	268	K	VIPLGSKVWVEGYGEAIAGDTGGAIK	G		RN2.5519.5519.3.dta	30023271	NP_834902.1	enterotoxin / cell-wall binding protein
Rex18	Mutant Rex	anaerobiosis	1	F059500	1360	802.954	2	1603.89	1603.89	-0.0392794	1	88.02	167	179	K	YAQQLIEELTKLR	D		RN2.5521.5521.2.dta	30021214	NP_832845.1	hemolysin BL binding component precursor
Rex18	Mutant Rex	anaerobiosis	1	F059500	4071	844.448	3	2530.32	2530.33	-1.77605	1	25.66	198	223	R	AGEKAIAIGNPLGFDGSVTEGIISSK	E		RN2.5522.5522.3.dta	30021701	NP_833332.1	protease HhoA
Rex18	Mutant Rex	anaerobiosis	1	F059500	5278	1038.56	3	3112.67	3112.67	0.0922039	2	81.75	112	138	R	GNAKQWLDVLKPQLISTNQNIINYNTK	F		RN2.5528.5528.3.dta	30019952	NP_831583.1	non-hemolytic enterotoxin lytic component L1
Rex18	Mutant Rex	anaerobiosis	1	F059500	4460	893.759	3	2678.26	2678.25	0.259871	0	32.68	328	352	R	TAGTTPAGFDCSGFIHYVLNQTGHK	G		RN2.5533.5533.3.dta	30020092	NP_831723.1	enterotoxin
Rex18	Mutant Rex	anaerobiosis	1	F059500	4461	670.571	4	2678.26	2678.25	0.492858	0	23.89	328	352	R	TAGTTPAGFDCSGFIHYVLNQTGHK	G		RN2.5535.5535.4.dta	30020092	NP_831723.1	enterotoxin
Rex18	Mutant Rex	anaerobiosis	1	F059500	4462	893.76	3	2678.26	2678.25	0.707924	0	45.51	328	352	R	TAGTTPAGFDCSGFIHYVLNQTGHK	G		RN2.5536.5536.3.dta	30020092	NP_831723.1	enterotoxin
Rex18	Mutant Rex	anaerobiosis	1	F059500	1853	438.491	4	1749.94	1749.93	1.25376	2	20.46	167	181	K	EVTDVIKMLQDFKGK	L		RN2.5540.5540.4.dta	30021215	NP_832846.1	hemolysin BL lytic component L1
Rex18	Mutant Rex	anaerobiosis	1	F059500	1852	584.319	3	1749.94	1749.93	0.954322	2	38.54	167	181	K	EVTDVIKMLQDFKGK	L		RN2.5542.5542.3.dta	30021215	NP_832846.1	hemolysin BL lytic component L1
Rex18	Mutant Rex	anaerobiosis	1	F059500	1849	584.319	3	1749.93	1749.93	0.268582	2	67.14	167	181	K	EVTDVIKMLQDFKGK	L		RN2.5547.5547.3.dta	30021215	NP_832846.1	hemolysin BL lytic component L1
Rex18	Mutant Rex	anaerobiosis	1	F059500	1847	438.491	4	1749.93	1749.93	0.110861	2	22.16	167	181	K	EVTDVIKMLQDFKGK	L		RN2.5551.5551.4.dta	30021215	NP_832846.1	hemolysin BL lytic component L1
Rex18	Mutant Rex	anaerobiosis	1	F059500	4588	909.423	3	2725.25	2725.24	1.00028	1	60.95	130	152	R	EGFSDRLEVLQEMAMTNQENTQR	Q		RN2.5554.5554.3.dta	30021216	NP_832847.1	hemolysin BL lytic component L2
Rex18	Mutant Rex	anaerobiosis	1	F059500	4463	1340.14	2	2678.26	2678.25	1.74442	0	28.29	328	352	R	TAGTTPAGFDCSGFIHYVLNQTGHK	G		RN2.5557.5557.2.dta	30020092	NP_831723.1	enterotoxin
Rex18	Mutant Rex	anaerobiosis	1	F059500	4587	909.423	3	2725.25	2725.24	0.780114	1	74.76	130	152	R	EGFSDRLEVLQEMAMTNQENTQR	Q		RN2.5560.5560.3.dta	30021216	NP_832847.1	hemolysin BL lytic component L2
Rex18	Mutant Rex	anaerobiosis	1	F059500	1851	875.975	2	1749.93	1749.93	0.540592	2	66.36	167	181	K	EVTDVIKMLQDFKGK	L		RN2.5562.5562.2.dta	30021215	NP_832846.1	hemolysin BL lytic component L1
Rex18	Mutant Rex	anaerobiosis	1	F059500	2850	1027.5	2	2052.99	2052.99	1.43888	0	107.43	72	89	R	VYNGQSLNVIGEENGWFK	I		RN2.5563.5563.2.dta	30023266	NP_834897.1	N-acetylmuramoyl-L-alanine amidase
Rex18	Mutant Rex	anaerobiosis	1	F059500	5081	995.814	3	2984.42	2984.42	-0.131014	1	81.71	196	222	K	VTDGNGYWNWKGTNPEDWIHGAAVVAK	Q		RN2.5566.5566.3.dta	30018852	NP_830483.1	phospholipase C
Rex18	Mutant Rex	anaerobiosis	1	F059500	1848	875.974	2	1749.93	1749.93	0.197722	2	60.03	167	181	K	EVTDVIKMLQDFKGK	L		RN2.5567.5567.2.dta	30021215	NP_832846.1	hemolysin BL lytic component L1
Rex18	Mutant Rex	anaerobiosis	1	F059500	1361	535.639	3	1603.89	1603.89	0.225077	1	48.3	167	179	K	YAQQLIEELTKLR	D		RN2.5568.5568.3.dta	30021214	NP_832845.1	hemolysin BL binding component precursor
Rex18	Mutant Rex	anaerobiosis	1	F059500	795	681.842	2	1361.67	1361.67	1.1339	0	23.63	2	13	M	VMTDPIADMLTR	I		RN2.5569.5569.2.dta	30018394	NP_830025.1	30S ribosomal protein S8
Rex18	Mutant Rex	anaerobiosis	1	F059500	4590	1363.63	2	2725.25	2725.24	2.16568	1	46.99	130	152	R	EGFSDRLEVLQEMAMTNQENTQR	Q		RN2.5572.5572.2.dta	30021216	NP_832847.1	hemolysin BL lytic component L2
Rex18	Mutant Rex	anaerobiosis	1	F059500	2849	1027.5	2	2052.99	2052.99	0.464688	0	102.14	72	89	R	VYNGQSLNVIGEENGWFK	I		RN2.5574.5574.2.dta	30023266	NP_834897.1	N-acetylmuramoyl-L-alanine amidase
Rex18	Mutant Rex	anaerobiosis	1	F059500	4591	1363.63	2	2725.25	2725.24	2.16568	1	58.61	130	152	R	EGFSDRLEVLQEMAMTNQENTQR	Q		RN2.5576.5576.2.dta	30021216	NP_832847.1	hemolysin BL lytic component L2
Rex18	Mutant Rex	anaerobiosis	1	F059500	5082	995.815	3	2984.42	2984.42	0.974729	1	68.53	196	222	K	VTDGNGYWNWKGTNPEDWIHGAAVVAK	Q		RN2.5578.5578.3.dta	30018852	NP_830483.1	phospholipase C
Rex18	Mutant Rex	anaerobiosis	1	F059500	877	702.389	2	1402.76	1402.76	1.84208	0	36.95	311	321	K	WSPLLYQEVIR	A		RN2.5580.5580.2.dta	30021854	NP_833485.1	1-phosphatidylinositol phosphodiesterase precursor
Rex18	Mutant Rex	anaerobiosis	1	F059500	876	702.389	2	1402.76	1402.76	1.69951	0	55.78	311	321	K	WSPLLYQEVIR	A		RN2.5585.5585.2.dta	30021854	NP_833485.1	1-phosphatidylinositol phosphodiesterase precursor
Rex18	Mutant Rex	anaerobiosis	1	F059500	3854	811.1	3	2430.28	2430.28	0.75547	1	22.39	202	225	K	AIAIGNPLGFDGSVTEGIISSKER	E		RN2.5586.5586.3.dta	30021701	NP_833332.1	protease HhoA
Rex18	Mutant Rex	anaerobiosis	1	F059500	1359	535.638	3	1603.89	1603.89	-0.523102	1	41.19	167	179	K	YAQQLIEELTKLR	D		RN2.5591.5591.3.dta	30021214	NP_832845.1	hemolysin BL binding component precursor
Rex18	Mutant Rex	anaerobiosis	1	F059500	6631	1461	3	4379.97	4379.95	3.92858	1	144.56	195	232	R	YSGSNESGGYNNFYWPDNETFTTTVNQNVNVTVQDKYK	V		RN2.5601.5601.3.dta	30021854	NP_833485.1	1-phosphatidylinositol phosphodiesterase precursor
Rex18	Mutant Rex	anaerobiosis	1	F059500	660	652.396	2	1302.78	1302.78	1.5229	0	100.22	26	38	K	TTLTAAITTVLAK	A		RN2.5602.5602.2.dta	30018378	NP_830009.1	elongation factor Tu
Rex18	Mutant Rex	anaerobiosis	1	F059500	6630	1460.99	3	4379.96	4379.95	2.5587	1	115.25	195	232	R	YSGSNESGGYNNFYWPDNETFTTTVNQNVNVTVQDKYK	V		RN2.5608.5608.3.dta	30021854	NP_833485.1	1-phosphatidylinositol phosphodiesterase precursor
Rex18	Mutant Rex	anaerobiosis	1	F059500	659	652.396	2	1302.78	1302.78	1.5229	0	103.89	26	38	K	TTLTAAITTVLAK	A		RN2.5609.5609.2.dta	30018378	NP_830009.1	elongation factor Tu
Rex18	Mutant Rex	anaerobiosis	1	F059500	4328	879.793	3	2636.36	2636.35	2.33011	2	48.38	85	106	K	QDMKEWSSELYPQLILLNSKSK	G		RN2.5610.5610.3.dta	30021216	NP_832847.1	hemolysin BL lytic component L2
Rex18	Mutant Rex	anaerobiosis	1	F059500	3101	1070.08	2	2138.14	2138.13	2.95351	0	110.17	140	158	R	LAENNDVQLIVDNQVVSLR	F		RN2.5611.5611.2.dta	30019796	NP_831427.1	flagellar basal body rod modification protein
Rex18	Mutant Rex	anaerobiosis	1	F059500	4325	660.096	4	2636.36	2636.35	1.88404	2	20.5	85	106	K	QDMKEWSSELYPQLILLNSKSK	G		RN2.5616.5616.4.dta	30021216	NP_832847.1	hemolysin BL lytic component L2
Rex18	Mutant Rex	anaerobiosis	1	F059500	4327	879.793	3	2636.36	2636.35	2.10253	2	39.16	85	106	K	QDMKEWSSELYPQLILLNSKSK	G		RN2.5617.5617.3.dta	30021216	NP_832847.1	hemolysin BL lytic component L2
Rex18	Mutant Rex	anaerobiosis	1	F059500	3193	1086.1	2	2170.18	2170.17	3.15274	0	109.6	133	151	K	VVQNLNQQPNLTITNFLSK	N		RN2.5618.5618.2.dta	30023381	NP_835012.1	bacillolysin
Rex18	Mutant Rex	anaerobiosis	1	F059500	4326	660.097	4	2636.36	2636.35	2.03577	2	32.54	85	106	K	QDMKEWSSELYPQLILLNSKSK	G		RN2.5622.5622.4.dta	30021216	NP_832847.1	hemolysin BL lytic component L2
Rex18	Mutant Rex	anaerobiosis	1	F059500	874	701.388	2	1400.76	1400.76	2.26948	0	73.85	27	38	K	LVDLELQALEMK	K		RN2.5623.5623.2.dta	30019785	NP_831416.1	flagellar capping protein
Rex18	Mutant Rex	anaerobiosis	1	F059500	3192	1086.1	2	2170.18	2170.17	3.15274	0	141.03	133	151	K	VVQNLNQQPNLTITNFLSK	N		RN2.5624.5624.2.dta	30023381	NP_835012.1	bacillolysin
Rex18	Mutant Rex	anaerobiosis	1	F059500	5569	845.686	4	3378.71	3378.71	1.34134	2	21.21	79	108	K	VQLNSGKEAFISADYTKDTYYVTANVLNVR	A		RN2.5625.5625.4.dta	30018972	NP_830603.1	enterotoxin / cell-wall binding protein
Rex18	Mutant Rex	anaerobiosis	1	F059500	5610	1138.92	3	3413.73	3413.72	2.13931	1	88.28	4	36	K	ALYTSITGMNAAQNALSVTSNNIANAQTVGYKK	Q		RN2.5626.5626.3.dta	30019797	NP_831428.1	flagellar hook protein FlgE
Rex18	Mutant Rex	anaerobiosis	1	F059500	3191	724.4	3	2170.18	2170.17	1.64319	0	70.6	133	151	K	VVQNLNQQPNLTITNFLSK	N		RN2.5627.5627.3.dta	30023381	NP_835012.1	bacillolysin
Rex18	Mutant Rex	anaerobiosis	1	F059500	5570	845.686	4	3378.72	3378.71	1.93328	2	22.5	79	108	K	VQLNSGKEAFISADYTKDTYYVTANVLNVR	A		RN2.5630.5630.4.dta	30018972	NP_830603.1	enterotoxin / cell-wall binding protein
Rex18	Mutant Rex	anaerobiosis	1	F059500	5572	1127.25	3	3378.72	3378.71	2.84369	2	86.57	79	108	K	VQLNSGKEAFISADYTKDTYYVTANVLNVR	A		RN2.5631.5631.3.dta	30018972	NP_830603.1	enterotoxin / cell-wall binding protein
Rex18	Mutant Rex	anaerobiosis	1	F059500	3190	724.4	3	2170.18	2170.17	1.36671	0	57.31	133	151	K	VVQNLNQQPNLTITNFLSK	N		RN2.5632.5632.3.dta	30023381	NP_835012.1	bacillolysin
Rex18	Mutant Rex	anaerobiosis	1	F059500	873	701.388	2	1400.76	1400.76	1.41281	0	75.98	27	38	K	LVDLELQALEMK	K		RN2.5633.5633.2.dta	30019785	NP_831416.1	flagellar capping protein
Rex18	Mutant Rex	anaerobiosis	1	F059500	2642	666.683	3	1997.03	1997.03	0.520274	2	24.16	313	328	K	DVDQKTFNKLFTLDWK	N		RN2.5634.5634.3.dta	30019265	NP_830896.1	cytotoxin K
Rex18	Mutant Rex	anaerobiosis	1	F059500	6748	1151.8	4	4603.17	4603.17	0.752525	1	43.09	368	410	K	TSNPQPGDLVYFQNTYKSGPSHMGVYLGNGQFISAETDATGVR	I		RN2.5635.5635.4.dta	30020092	NP_831723.1	enterotoxin
Rex18	Mutant Rex	anaerobiosis	1	F059500	5571	1127.25	3	3378.72	3378.71	2.84369	2	99.1	79	108	K	VQLNSGKEAFISADYTKDTYYVTANVLNVR	A		RN2.5638.5638.3.dta	30018972	NP_830603.1	enterotoxin / cell-wall binding protein
Rex18	Mutant Rex	anaerobiosis	1	F059500	6749	1151.8	4	4603.18	4603.17	1.62149	1	31.51	368	410	K	TSNPQPGDLVYFQNTYKSGPSHMGVYLGNGQFISAETDATGVR	I		RN2.5639.5639.4.dta	30020092	NP_831723.1	enterotoxin
Rex18	Mutant Rex	anaerobiosis	1	F059500	2643	666.683	3	1997.03	1997.03	0.670497	2	29.98	313	328	K	DVDQKTFNKLFTLDWK	N		RN2.5640.5640.3.dta	30019265	NP_830896.1	cytotoxin K
Rex18	Mutant Rex	anaerobiosis	1	F059500	5429	811.421	4	3241.65	3241.65	1.63991	2	30.97	75	103	K	NPDVNFEGITINGYVDLPGRIVQDQKNAR	A		RN2.5663.5663.4.dta	30021214	NP_832845.1	hemolysin BL binding component precursor
Rex18	Mutant Rex	anaerobiosis	1	F059500	4749	933.449	3	2797.33	2797.32	2.35332	1	47.84	114	136	K	KDDVIETTNQVQNEWLQFEYNGK	T		RN2.5666.5666.3.dta	30023271	NP_834902.1	enterotoxin / cell-wall binding protein
Rex18	Mutant Rex	anaerobiosis	1	F059500	1263	781.429	2	1560.84	1560.84	1.99444	0	31.87	121	134	R	VLTPDFTLEQITGK	T		RN2.5671.5671.2.dta	30021185	NP_832816.1	Signal peptidase I
Rex18	Mutant Rex	anaerobiosis	1	F059500	3579	776.745	3	2327.21	2327.21	2.61043	2	47.48	442	462	K	DKGNWIMGDTLGGLTIRDIPR	E		RN2.5679.5679.3.dta	30023381	NP_835012.1	bacillolysin
Rex18	Mutant Rex	anaerobiosis	1	F059500	5430	811.421	4	3241.65	3241.65	1.7633	2	32.66	75	103	K	NPDVNFEGITINGYVDLPGRIVQDQKNAR	A		RN2.5681.5681.4.dta	30021214	NP_832845.1	hemolysin BL binding component precursor
Rex18	Mutant Rex	anaerobiosis	1	F059500	3578	776.744	3	2327.21	2327.21	1.96588	2	51.64	442	462	K	DKGNWIMGDTLGGLTIRDIPR	E		RN2.5685.5685.3.dta	30023381	NP_835012.1	bacillolysin
Rex18	Mutant Rex	anaerobiosis	1	F059500	2567	656.641	3	1966.9	1966.9	1.47542	0	24.69	501	517	R	GDDMHTTLETPFFDLTK	G		RN2.5686.5686.3.dta	30018848	NP_830479.1	immune inhibitor A precursor
Rex18	Mutant Rex	anaerobiosis	1	F059500	2568	656.642	3	1966.9	1966.9	2.69561	0	23.29	501	517	R	GDDMHTTLETPFFDLTK	G		RN2.5692.5692.3.dta	30018848	NP_830479.1	immune inhibitor A precursor
Rex18	Mutant Rex	anaerobiosis	1	F059500	3494	1148.13	2	2294.26	2294.25	3.17272	0	92.62	118	138	R	LVALQEQPNTNVVTEVLVNSK	N		RN2.5697.5697.2.dta	30023229	NP_834860.1	N-acetylmuramoyl-L-alanine amidase
Rex18	Mutant Rex	anaerobiosis	1	F059500	3493	1148.13	2	2294.25	2294.25	2.30097	0	102.49	118	138	R	LVALQEQPNTNVVTEVLVNSK	N		RN2.5701.5701.2.dta	30023229	NP_834860.1	N-acetylmuramoyl-L-alanine amidase
Rex18	Mutant Rex	anaerobiosis	1	F059500	3491	765.758	3	2294.25	2294.25	1.48327	0	68.52	118	138	R	LVALQEQPNTNVVTEVLVNSK	N		RN2.5702.5702.3.dta	30023229	NP_834860.1	N-acetylmuramoyl-L-alanine amidase
Rex18	Mutant Rex	anaerobiosis	1	F059500	3492	765.758	3	2294.25	2294.25	2.00632	0	64.29	118	138	R	LVALQEQPNTNVVTEVLVNSK	N		RN2.5707.5707.3.dta	30023229	NP_834860.1	N-acetylmuramoyl-L-alanine amidase
Rex18	Mutant Rex	anaerobiosis	1	F059500	4904	959.807	3	2876.4	2876.39	0.975179	2	63.57	91	113	K	ANVREWIDEYNPKLIDLNQEMMR	Y		RN2.5712.5712.3.dta	30019951	NP_831582.1	non-hemolytic enterotoxin lytic component L2
Rex18	Mutant Rex	anaerobiosis	1	F059500	1983	601.662	3	1801.96	1801.96	1.07272	1	45.29	150	165	R	MNAVSTILEADKEILR	L		RN2.5713.5713.3.dta	30018861	NP_830492.1	cell wall-binding protein
Rex18	Mutant Rex	anaerobiosis	1	F059500	4906	959.808	3	2876.4	2876.39	2.22675	2	54.21	91	113	K	ANVREWIDEYNPKLIDLNQEMMR	Y		RN2.5717.5717.3.dta	30019951	NP_831582.1	non-hemolytic enterotoxin lytic component L2
Rex18	Mutant Rex	anaerobiosis	1	F059500	1985	601.662	3	1801.96	1801.96	2.07163	1	45.08	150	165	R	MNAVSTILEADKEILR	L		RN2.5718.5718.3.dta	30018861	NP_830492.1	cell wall-binding protein
Rex18	Mutant Rex	anaerobiosis	1	F059500	3087	1068.08	2	2134.14	2134.13	3.0373	1	93.26	89	106	K	EWSSELYPQLILLNSKSK	G		RN2.5719.5719.2.dta	30021216	NP_832847.1	hemolysin BL lytic component L2
Rex18	Mutant Rex	anaerobiosis	1	F059500	4907	720.108	4	2876.4	2876.39	2.37415	2	65.07	91	113	K	ANVREWIDEYNPKLIDLNQEMMR	Y		RN2.5723.5723.4.dta	30019951	NP_831582.1	non-hemolytic enterotoxin lytic component L2
Rex18	Mutant Rex	anaerobiosis	1	F059500	2153	616.322	3	1845.94	1845.94	2.19509	1	39.5	442	458	K	DKGNWIMGDTLGGLTIR	D		RN2.5725.5725.3.dta	30023381	NP_835012.1	bacillolysin
Rex18	Mutant Rex	anaerobiosis	1	F059500	1986	901.99	2	1801.97	1801.96	2.72425	1	125.91	150	165	R	MNAVSTILEADKEILR	L		RN2.5727.5727.2.dta	30018861	NP_830492.1	cell wall-binding protein
Rex18	Mutant Rex	anaerobiosis	1	F059500	4871	716.136	4	2860.52	2860.51	2.59604	2	24.68	351	375	K	AGLEQYDIVVALDNQKVENALQFRK	Y		RN2.5728.5728.4.dta	30021701	NP_833332.1	protease HhoA
Rex18	Mutant Rex	anaerobiosis	1	F059500	3086	1068.08	2	2134.14	2134.13	3.0373	1	66.67	89	106	K	EWSSELYPQLILLNSKSK	G		RN2.5729.5729.2.dta	30021216	NP_832847.1	hemolysin BL lytic component L2
Rex18	Mutant Rex	anaerobiosis	1	F059500	4905	720.107	4	2876.4	2876.39	1.95696	2	49.73	91	113	K	ANVREWIDEYNPKLIDLNQEMMR	Y		RN2.5731.5731.4.dta	30019951	NP_831582.1	non-hemolytic enterotoxin lytic component L2
Rex18	Mutant Rex	anaerobiosis	1	F059500	4196	860.792	3	2579.35	2579.35	2.04509	1	67.61	68	91	K	VTFIDDPSADKQIAVINTTGSFLK	A		RN2.5732.5732.3.dta	30019265	NP_830896.1	cytotoxin K
Rex18	Mutant Rex	anaerobiosis	1	F059500	2152	616.322	3	1845.94	1845.94	1.54501	1	57.85	442	458	K	DKGNWIMGDTLGGLTIR	D		RN2.5734.5734.3.dta	30023381	NP_835012.1	bacillolysin
Rex18	Mutant Rex	anaerobiosis	1	F059500	1984	901.989	2	1801.96	1801.96	1.83633	1	112.25	150	165	R	MNAVSTILEADKEILR	L		RN2.5735.5735.2.dta	30018861	NP_830492.1	cell wall-binding protein
Rex18	Mutant Rex	anaerobiosis	1	F059500	4195	860.792	3	2579.35	2579.35	1.81247	1	54.56	68	91	K	VTFIDDPSADKQIAVINTTGSFLK	A		RN2.5739.5739.3.dta	30019265	NP_830896.1	cytotoxin K
Rex18	Mutant Rex	anaerobiosis	1	F059500	2154	923.98	2	1845.95	1845.94	2.5613	1	84.82	442	458	K	DKGNWIMGDTLGGLTIR	D		RN2.5740.5740.2.dta	30023381	NP_835012.1	bacillolysin
Rex18	Mutant Rex	anaerobiosis	1	F059500	4785	705.359	4	2817.4	2817.4	1.49074	2	40.05	213	236	K	RLEEVLGSVNYYKQLESDGFNVMK	G		RN2.5747.5747.4.dta	30021214	NP_832845.1	hemolysin BL binding component precursor
Rex18	Mutant Rex	anaerobiosis	1	F059500	2151	923.979	2	1845.94	1845.94	1.36949	1	88.82	442	458	K	DKGNWIMGDTLGGLTIR	D		RN2.5748.5748.2.dta	30023381	NP_835012.1	bacillolysin
Rex18	Mutant Rex	anaerobiosis	1	F059500	1108	747.875	2	1493.73	1493.73	2.89008	0	62.3	303	314	K	SPQWTVTSWFQK	Y		RN2.5749.5749.2.dta	30018853	NP_830484.1	sphingomyelin phosphodiesterase
Rex18	Mutant Rex	anaerobiosis	1	F059500	4787	940.143	3	2817.41	2817.4	2.29857	2	79.92	213	236	K	RLEEVLGSVNYYKQLESDGFNVMK	G		RN2.5755.5755.3.dta	30021214	NP_832845.1	hemolysin BL binding component precursor
Rex18	Mutant Rex	anaerobiosis	1	F059500	4788	705.359	4	2817.41	2817.4	2.48456	2	38.77	213	236	K	RLEEVLGSVNYYKQLESDGFNVMK	G		RN2.5756.5756.4.dta	30021214	NP_832845.1	hemolysin BL binding component precursor
Rex18	Mutant Rex	anaerobiosis	1	F059500	1107	747.874	2	1493.73	1493.73	2.62229	0	80.91	303	314	K	SPQWTVTSWFQK	Y		RN2.5757.5757.2.dta	30018853	NP_830484.1	sphingomyelin phosphodiesterase
Rex18	Mutant Rex	anaerobiosis	1	F059500	4155	855.159	3	2562.46	2562.45	2.41644	2	34.14	208	229	K	RIQGEIQAELTTILNRPQEIIK	G		RN2.5760.5760.3.dta	30019951	NP_831582.1	non-hemolytic enterotoxin lytic component L2
Rex18	Mutant Rex	anaerobiosis	1	F059500	4786	940.143	3	2817.41	2817.4	2.08561	2	77.15	213	236	K	RLEEVLGSVNYYKQLESDGFNVMK	G		RN2.5763.5763.3.dta	30021214	NP_832845.1	hemolysin BL binding component precursor
Rex18	Mutant Rex	anaerobiosis	1	F059500	1532	825.443	2	1648.87	1648.87	2.93838	0	24.11	292	307	K	GLTLDLSGLTNYPTGK	T		RN2.5764.5764.2.dta	30019797	NP_831428.1	flagellar hook protein FlgE
Rex18	Mutant Rex	anaerobiosis	1	F059500	6198	1277.93	3	3830.76	3830.75	1.99595	1	82.58	210	243	K	NIPNNEYVLIGGDMNVNKINAENNNDSEYASMFK	T		RN2.5765.5765.3.dta	30018853	NP_830484.1	sphingomyelin phosphodiesterase
Rex18	Mutant Rex	anaerobiosis	1	F059500	6199	1277.93	3	3830.76	3830.75	2.77909	1	89.88	210	243	K	NIPNNEYVLIGGDMNVNKINAENNNDSEYASMFK	T		RN2.5770.5770.3.dta	30018853	NP_830484.1	sphingomyelin phosphodiesterase
Rex18	Mutant Rex	anaerobiosis	1	F059500	4892	958.184	3	2871.53	2871.53	1.44557	2	48.06	250	277	K	DKKPMSVQISGTDIPLSGGTILSAIDTK	A		RN2.5771.5771.3.dta	30019783	NP_831414.1	flagellar hook-associated protein FlgK
Rex18	Mutant Rex	anaerobiosis	1	F059500	2799	1017.99	2	2033.97	2033.97	1.98627	0	117.27	72	89	K	NQDVVILNEVFDNSASDR	L		RN2.5774.5774.2.dta	30018853	NP_830484.1	sphingomyelin phosphodiesterase
Rex18	Mutant Rex	anaerobiosis	1	F059500	2030	603.989	3	1808.95	1808.94	2.03379	1	34.54	323	338	K	TFGVFAEVNKLTAEQR	A		RN2.5776.5776.3.dta	30021216	NP_832847.1	hemolysin BL lytic component L2
Rex18	Mutant Rex	anaerobiosis	1	F059500	4153	855.159	3	2562.45	2562.45	1.83106	2	66.53	208	229	K	RIQGEIQAELTTILNRPQEIIK	G		RN2.5778.5778.3.dta	30019951	NP_831582.1	non-hemolytic enterotoxin lytic component L2
Rex18	Mutant Rex	anaerobiosis	1	F059500	4154	641.621	4	2562.45	2562.45	1.87945	2	41.05	208	229	K	RIQGEIQAELTTILNRPQEIIK	G		RN2.5781.5781.4.dta	30019951	NP_831582.1	non-hemolytic enterotoxin lytic component L2
Rex18	Mutant Rex	anaerobiosis	1	F059500	2800	1017.99	2	2033.97	2033.97	2.96957	0	120.2	72	89	K	NQDVVILNEVFDNSASDR	L		RN2.5785.5785.2.dta	30018853	NP_830484.1	sphingomyelin phosphodiesterase
Rex18	Mutant Rex	anaerobiosis	1	F059500	6093	755.804	5	3773.98	3773.97	2.98412	2	38.44	70	103	K	TMIKQPNVNLSNIDLGSEGGELLKNIHLNQELSR	I		RN2.5787.5787.5.dta	30021215	NP_832846.1	hemolysin BL lytic component L1
Rex18	Mutant Rex	anaerobiosis	1	F059500	6094	944.504	4	3773.98	3773.97	3.05726	2	87.43	70	103	K	TMIKQPNVNLSNIDLGSEGGELLKNIHLNQELSR	I		RN2.5791.5791.4.dta	30021215	NP_832846.1	hemolysin BL lytic component L1
Rex18	Mutant Rex	anaerobiosis	1	F059500	6092	755.804	5	3773.98	3773.97	2.32169	2	20.16	70	103	K	TMIKQPNVNLSNIDLGSEGGELLKNIHLNQELSR	I		RN2.5798.5798.5.dta	30021215	NP_832846.1	hemolysin BL lytic component L1
Rex18	Mutant Rex	anaerobiosis	1	F059500	6091	944.502	4	3773.98	3773.97	1.89138	2	99.04	70	103	K	TMIKQPNVNLSNIDLGSEGGELLKNIHLNQELSR	I		RN2.5799.5799.4.dta	30021215	NP_832846.1	hemolysin BL lytic component L1
Rex18	Mutant Rex	anaerobiosis	1	F059500	6020	933.457	4	3729.8	3729.79	2.60766	2	50.32	291	321	K	TVVYEQMLKETNLQYLSAEYGAENYNEFKQK	L		RN2.5800.5800.4.dta	30020129	NP_831760.1	putative murein endopeptidase
Rex18	Mutant Rex	anaerobiosis	1	F059500	6095	1259	3	3773.99	3773.97	3.66033	2	97.88	70	103	K	TMIKQPNVNLSNIDLGSEGGELLKNIHLNQELSR	I		RN2.5803.5803.3.dta	30021215	NP_832846.1	hemolysin BL lytic component L1
Rex18	Mutant Rex	anaerobiosis	1	F059500	6022	1244.27	3	3729.8	3729.79	3.48599	2	96.67	291	321	K	TVVYEQMLKETNLQYLSAEYGAENYNEFKQK	L		RN2.5804.5804.3.dta	30020129	NP_831760.1	putative murein endopeptidase
Rex18	Mutant Rex	anaerobiosis	1	F059500	6021	933.457	4	3729.8	3729.79	2.92939	2	43.17	291	321	K	TVVYEQMLKETNLQYLSAEYGAENYNEFKQK	L		RN2.5806.5806.4.dta	30020129	NP_831760.1	putative murein endopeptidase
Rex18	Mutant Rex	anaerobiosis	1	F059500	6023	1244.27	3	3729.8	3729.79	3.48599	2	87.47	291	321	K	TVVYEQMLKETNLQYLSAEYGAENYNEFKQK	L		RN2.5807.5807.3.dta	30020129	NP_831760.1	putative murein endopeptidase
Rex18	Mutant Rex	anaerobiosis	1	F059500	3863	813.058	3	2436.15	2436.15	2.20143	1	36.45	95	113	R	EWIDEYNPKLIDLNQEMMR	Y		RN2.5808.5808.3.dta	30019951	NP_831582.1	non-hemolytic enterotoxin lytic component L2
Rex18	Mutant Rex	anaerobiosis	1	F059500	3865	813.059	3	2436.15	2436.15	3.80232	1	55.5	95	113	R	EWIDEYNPKLIDLNQEMMR	Y		RN2.5814.5814.3.dta	30019951	NP_831582.1	non-hemolytic enterotoxin lytic component L2
Rex18	Mutant Rex	anaerobiosis	1	F059500	3864	1219.08	2	2436.15	2436.15	3.34093	1	98.98	95	113	R	EWIDEYNPKLIDLNQEMMR	Y		RN2.5819.5819.2.dta	30019951	NP_831582.1	non-hemolytic enterotoxin lytic component L2
Rex18	Mutant Rex	anaerobiosis	1	F059500	566	628.341	2	1254.67	1254.66	2.3847	0	43.4	166	175	K	NYFVDPIFLK	T		RN2.5820.5820.2.dta	30021854	NP_833485.1	1-phosphatidylinositol phosphodiesterase precursor
Rex18	Mutant Rex	anaerobiosis	1	F059500	4456	893.752	3	2678.24	2678.22	3.91603	0	62.02	124	145	K	DDVIETTHQVQNDWIQFEYNGK	T		RN2.5823.5823.3.dta	30018972	NP_830603.1	enterotoxin / cell-wall binding protein
Rex18	Mutant Rex	anaerobiosis	1	F059500	567	628.342	2	1254.67	1254.66	3.97875	0	40.89	166	175	K	NYFVDPIFLK	T		RN2.5825.5825.2.dta	30021854	NP_833485.1	1-phosphatidylinositol phosphodiesterase precursor
Rex18	Mutant Rex	anaerobiosis	1	F059500	4455	893.752	3	2678.24	2678.22	3.91603	0	85.32	124	145	K	DDVIETTHQVQNDWIQFEYNGK	T		RN2.5829.5829.3.dta	30018972	NP_830603.1	enterotoxin / cell-wall binding protein
Rex18	Mutant Rex	anaerobiosis	1	F059500	1309	527.64	3	1579.9	1579.89	2.69702	1	44.81	255	268	R	DNLGKLEPLLAELR	Q		RN2.5830.5830.3.dta	30021214	NP_832845.1	hemolysin BL binding component precursor
Rex18	Mutant Rex	anaerobiosis	1	F059500	1312	527.64	3	1579.9	1579.89	3.83633	1	52.37	255	268	R	DNLGKLEPLLAELR	Q		RN2.5833.5833.3.dta	30021214	NP_832845.1	hemolysin BL binding component precursor
Rex18	Mutant Rex	anaerobiosis	1	F059500	1313	790.958	2	1579.9	1579.89	4.64398	1	59.22	255	268	R	DNLGKLEPLLAELR	Q		RN2.5834.5834.2.dta	30021214	NP_832845.1	hemolysin BL binding component precursor
Rex18	Mutant Rex	anaerobiosis	1	F059500	1311	790.957	2	1579.9	1579.89	3.50467	1	57.79	255	268	R	DNLGKLEPLLAELR	Q		RN2.5837.5837.2.dta	30021214	NP_832845.1	hemolysin BL binding component precursor
Rex18	Mutant Rex	anaerobiosis	1	F059500	4457	1340.12	2	2678.24	2678.22	3.9444	0	39.2	124	145	K	DDVIETTHQVQNDWIQFEYNGK	T		RN2.5839.5839.2.dta	30018972	NP_830603.1	enterotoxin / cell-wall binding protein
Rex18	Mutant Rex	anaerobiosis	1	F059500	1194	767.901	2	1533.79	1533.78	3.17646	0	47.95	164	176	K	TVQVVGEVQDWFK	I		RN2.5844.5844.2.dta	30020092	NP_831723.1	enterotoxin
Rex18	Mutant Rex	anaerobiosis	1	F059500	1195	767.901	2	1533.79	1533.78	3.30686	0	50.78	164	176	K	TVQVVGEVQDWFK	I		RN2.5850.5850.2.dta	30020092	NP_831723.1	enterotoxin
Rex18	Mutant Rex	anaerobiosis	1	F059500	3388	751.712	3	2252.11	2252.1	4.15567	1	46.76	70	87	K	LQNPIKQVWGMTQEYDFR	Y		RN2.5852.5852.3.dta	30021854	NP_833485.1	1-phosphatidylinositol phosphodiesterase precursor
Rex18	Mutant Rex	anaerobiosis	1	F059500	3387	751.712	3	2252.11	2252.1	3.62283	1	44.23	70	87	K	LQNPIKQVWGMTQEYDFR	Y		RN2.5856.5856.3.dta	30021854	NP_833485.1	1-phosphatidylinositol phosphodiesterase precursor
Rex18	Mutant Rex	anaerobiosis	1	F059500	4766	935.82	3	2804.44	2804.44	0.451784	1	27.84	149	171	K	LQLQVQSIQESMEQDLLELNRFK	T	Oxidation (M) [12]	RN2.5864.5864.3.dta	30019951	NP_831582.1	non-hemolytic enterotoxin lytic component L2
Rex18	Mutant Rex	anaerobiosis	1	F059500	6194	1274.22	3	3819.63	3819.61	4.37191	0	81.71	83	115	R	TELENGIYAADYENPYYDNSTFASHFYDPDNGK	T		RN2.5868.5868.3.dta	30018852	NP_830483.1	phospholipase C
Rex18	Mutant Rex	anaerobiosis	1	F059500	6195	1274.22	3	3819.63	3819.61	4.37191	0	117.63	83	115	R	TELENGIYAADYENPYYDNSTFASHFYDPDNGK	T		RN2.5871.5871.3.dta	30018852	NP_830483.1	phospholipase C
Rex18	Mutant Rex	anaerobiosis	1	F059500	1689	856.396	2	1710.78	1710.77	4.24019	0	34.83	213	226	R	DSFNTFYGNQLFMK	S		RN2.5890.5890.2.dta	30021625	NP_833256.1	hemolysin II
Rex18	Mutant Rex	anaerobiosis	1	F059500	1688	856.396	2	1710.78	1710.77	3.30494	0	28.54	213	226	R	DSFNTFYGNQLFMK	S		RN2.5893.5893.2.dta	30021625	NP_833256.1	hemolysin II
Rex18	Mutant Rex	anaerobiosis	1	F059500	2194	618.674	3	1853	1852.99	3.80411	1	40.85	424	438	R	QLKNVISYLEEQVYK	F		RN2.5901.5901.3.dta	30021216	NP_832847.1	hemolysin BL lytic component L2
Rex18	Mutant Rex	anaerobiosis	1	F059500	3386	1127.06	2	2252.11	2252.1	2.94613	1	67.71	70	87	K	LQNPIKQVWGMTQEYDFR	Y		RN2.5904.5904.2.dta	30021854	NP_833485.1	1-phosphatidylinositol phosphodiesterase precursor
Rex18	Mutant Rex	anaerobiosis	1	F059500	3389	1127.07	2	2252.12	2252.1	4.72225	1	86.46	70	87	K	LQNPIKQVWGMTQEYDFR	Y		RN2.5906.5906.2.dta	30021854	NP_833485.1	1-phosphatidylinositol phosphodiesterase precursor
Rex18	Mutant Rex	anaerobiosis	1	F059500	3874	813.414	3	2437.22	2437.22	0.372556	1	47.66	85	104	K	QDMKEWSSELYPQLILLNSK	S	Oxidation (M) [3]	RN2.5928.5928.3.dta	30021216	NP_832847.1	hemolysin BL lytic component L2
Rex18	Mutant Rex	anaerobiosis	1	F059500	3875	813.414	3	2437.22	2437.22	0.741829	1	47.2	85	104	K	QDMKEWSSELYPQLILLNSK	S	Oxidation (M) [3]	RN2.5931.5931.3.dta	30021216	NP_832847.1	hemolysin BL lytic component L2
Rex18	Mutant Rex	anaerobiosis	1	F059500	5991	1231.29	3	3690.84	3690.83	2.0009	1	72.53	245	280	K	GLVYLPENPSKWNNAVDSGVYNGGGIAEGPYAAIAK	V		RN2.5933.5933.3.dta	30018869	NP_830500.1	hypothetical protein BC0687
Rex18	Mutant Rex	anaerobiosis	1	F059500	2006	603.988	3	1808.94	1808.94	-0.122171	1	23.76	323	338	K	TFGVFAEVNKLTAEQR	A		RN2.5937.5937.3.dta	30021216	NP_832847.1	hemolysin BL lytic component L2
Rex18	Mutant Rex	anaerobiosis	1	F059500	6756	1165.02	4	4656.06	4656.06	0.687492	1	29.47	83	122	R	TELENGIYAADYENPYYDNSTFASHFYDPDNGKTYIPYAK	Q		RN2.5939.5939.4.dta	30018852	NP_830483.1	phospholipase C
Rex18	Mutant Rex	anaerobiosis	1	F059500	1933	891.958	2	1781.9	1781.89	3.51143	0	50.86	39	53	K	SQTILYNAFDIVNER	T		RN2.5941.5941.2.dta	30018376	NP_830007.1	30S ribosomal protein S7
Rex18	Mutant Rex	anaerobiosis	1	F059500	3873	1219.62	2	2437.22	2437.22	-0.170686	1	77.94	85	104	K	QDMKEWSSELYPQLILLNSK	S	Oxidation (M) [3]	RN2.5944.5944.2.dta	30021216	NP_832847.1	hemolysin BL lytic component L2
Rex18	Mutant Rex	anaerobiosis	1	F059500	1125	750.923	2	1499.83	1499.83	0.74275	0	89.95	75	89	R	TGDAALGSISNILLR	M		RN2.5952.5952.2.dta	30019803	NP_831434.1	flagellin
Rex18	Mutant Rex	anaerobiosis	1	F059500	1122	750.923	2	1499.83	1499.83	0.0760086	0	107.8	75	89	R	TGDAALGSISNILLR	M		RN2.5956.5956.2.dta	30019803	NP_831434.1	flagellin
Rex18	Mutant Rex	anaerobiosis	1	F059500	1124	500.951	3	1499.83	1499.83	0.492056	0	83.79	75	89	R	TGDAALGSISNILLR	M		RN2.5968.5968.3.dta	30019803	NP_831434.1	flagellin
Rex18	Mutant Rex	anaerobiosis	1	F059500	1119	500.951	3	1499.83	1499.83	-0.508057	0	77.15	75	89	R	TGDAALGSISNILLR	M		RN2.5976.5976.3.dta	30019803	NP_831434.1	flagellin
Rex18	Mutant Rex	anaerobiosis	1	F059500	3739	796.042	3	2385.1	2385.11	-0.603328	1	46.74	273	292	K	EANETMWYGKVDGFINEINR	I		RN2.5978.5978.3.dta	30018742	NP_830373.1	collagenase
Rex18	Mutant Rex	anaerobiosis	1	F059500	3132	717.708	3	2150.1	2150.1	-0.490209	1	32.62	341	359	K	VNQIGTLTETFEAIEMAKR	A		RN2.5985.5985.3.dta	30023172	NP_834803.1	phosphopyruvate hydratase
Rex18	Mutant Rex	anaerobiosis	1	F059500	5237	1027.14	3	3078.4	3078.4	1.20842	0	52.11	469	496	K	SMQGVPYVWGGTSANGVDCSGYIYHVFK	K		RN2.5986.5986.3.dta	30023266	NP_834897.1	N-acetylmuramoyl-L-alanine amidase
Rex18	Mutant Rex	anaerobiosis	1	F059500	1717	859.426	2	1716.84	1716.84	0.673332	0	103.43	139	153	K	FQNYYDTLVAAVDAK	D		RN2.5991.5991.2.dta	30019952	NP_831583.1	non-hemolytic enterotoxin lytic component L1
Rex18	Mutant Rex	anaerobiosis	1	F059500	3740	796.043	3	2385.11	2385.11	0.0255754	1	71.29	273	292	K	EANETMWYGKVDGFINEINR	I		RN2.5992.5992.3.dta	30018742	NP_830373.1	collagenase
Rex18	Mutant Rex	anaerobiosis	1	F059500	3133	717.709	3	2150.1	2150.1	0.34696	1	29.59	341	359	K	VNQIGTLTETFEAIEMAKR	A		RN2.5994.5994.3.dta	30023172	NP_834803.1	phosphopyruvate hydratase
Rex18	Mutant Rex	anaerobiosis	1	F059500	1714	859.425	2	1716.84	1716.84	-0.0256285	0	127.84	139	153	K	FQNYYDTLVAAVDAK	D		RN2.5998.5998.2.dta	30019952	NP_831583.1	non-hemolytic enterotoxin lytic component L1
Rex18	Mutant Rex	anaerobiosis	1	F059500	2391	960.014	2	1918.01	1918.02	-0.804477	0	88.26	200	218	K	LTDGANGFLQNIGLVTSAK	N		RN2.6000.6000.2.dta	30019785	NP_831416.1	flagellar capping protein
Rex18	Mutant Rex	anaerobiosis	1	F059500	1121	750.923	2	1499.83	1499.83	0.0760086	0	106.83	75	89	R	TGDAALGSISNILLR	M		RN2.6003.6003.2.dta	30019803	NP_831434.1	flagellin
Rex18	Mutant Rex	anaerobiosis	1	F059500	2392	960.016	2	1918.02	1918.02	0.446816	0	106.52	200	218	K	LTDGANGFLQNIGLVTSAK	N		RN2.6004.6004.2.dta	30019785	NP_831416.1	flagellar capping protein
Rex18	Mutant Rex	anaerobiosis	1	F059500	5885	899.202	4	3592.78	3592.78	0.222112	2	29.51	57	87	R	ISIPGTHDSGTFKLQNPIKQVWGMTQEYDFR	Y		RN2.6005.6005.4.dta	30021854	NP_833485.1	1-phosphatidylinositol phosphodiesterase precursor
Rex18	Mutant Rex	anaerobiosis	1	F059500	1120	750.923	2	1499.83	1499.83	-0.190688	0	101.85	75	89	R	TGDAALGSISNILLR	M		RN2.6010.6010.2.dta	30019803	NP_831434.1	flagellin
Rex18	Mutant Rex	anaerobiosis	1	F059500	5887	1198.6	3	3592.78	3592.78	0.243266	2	45.95	57	87	R	ISIPGTHDSGTFKLQNPIKQVWGMTQEYDFR	Y		RN2.6016.6016.3.dta	30021854	NP_833485.1	1-phosphatidylinositol phosphodiesterase precursor
Rex18	Mutant Rex	anaerobiosis	1	F059500	3961	828.779	3	2483.31	2483.31	0.430876	2	24.61	167	187	K	YAQQLIEELTKLRDSIGHDVR	A		RN2.6022.6022.3.dta	30021214	NP_832845.1	hemolysin BL binding component precursor
Rex18	Mutant Rex	anaerobiosis	1	F059500	5890	1198.6	3	3592.78	3592.78	1.07827	2	43.9	57	87	R	ISIPGTHDSGTFKLQNPIKQVWGMTQEYDFR	Y		RN2.6023.6023.3.dta	30021854	NP_833485.1	1-phosphatidylinositol phosphodiesterase precursor
Rex18	Mutant Rex	anaerobiosis	1	F059500	3962	828.779	3	2483.31	2483.31	0.672489	2	31.33	167	187	K	YAQQLIEELTKLRDSIGHDVR	A		RN2.6026.6026.3.dta	30021214	NP_832845.1	hemolysin BL binding component precursor
Rex18	Mutant Rex	anaerobiosis	1	F059500	6596	1071.77	4	4283.07	4283.06	1.76743	1	21.76	346	384	K	VVSVVHAWDSEETNDPKNWQNALSANNGSMLVYGDPIVK	A		RN2.6028.6028.4.dta	30020857	NP_832488.1	bacillolysin
Rex18	Mutant Rex	anaerobiosis	1	F059500	1843	875.445	2	1748.88	1748.88	-0.255021	0	101.19	144	159	R	AEMAQVLTNAFDLQAK	G		RN2.6029.6029.2.dta	30019281	NP_830912.1	S-layer-like domain-containing protein
Rex18	Mutant Rex	anaerobiosis	1	F059500	1057	736.349	2	1470.68	1470.68	1.19536	0	74.89	77	88	R	NIMDQLYGEFNK	I		RN2.6032.6032.2.dta	30020129	NP_831760.1	putative murein endopeptidase
Rex18	Mutant Rex	anaerobiosis	1	F059500	1842	875.445	2	1748.88	1748.88	-0.36938	0	40.28	144	159	R	AEMAQVLTNAFDLQAK	G		RN2.6033.6033.2.dta	30019281	NP_830912.1	S-layer-like domain-containing protein
Rex18	Mutant Rex	anaerobiosis	1	F059500	1718	573.286	3	1716.84	1716.84	0.687311	0	44.18	139	153	K	FQNYYDTLVAAVDAK	D		RN2.6034.6034.3.dta	30019952	NP_831583.1	non-hemolytic enterotoxin lytic component L1
Rex18	Mutant Rex	anaerobiosis	1	F059500	2977	695.703	3	2084.09	2084.08	2.24463	1	39.27	444	462	K	GNWIMGDTLGGLTIRDIPR	E		RN2.6037.6037.3.dta	30023381	NP_835012.1	bacillolysin
Rex18	Mutant Rex	anaerobiosis	1	F059500	1056	736.348	2	1470.68	1470.68	0.107433	0	81.9	77	88	R	NIMDQLYGEFNK	I		RN2.6039.6039.2.dta	30020129	NP_831760.1	putative murein endopeptidase
Rex18	Mutant Rex	anaerobiosis	1	F059500	2521	980.964	2	1959.91	1959.91	0.672479	0	86.27	519	535	R	LTWFQEGNAEFFAGSTR	T		RN2.6045.6047.2.dta	30018742	NP_830373.1	collagenase
Rex18	Mutant Rex	anaerobiosis	1	F059500	2976	695.702	3	2084.09	2084.08	0.661202	1	45.73	444	462	K	GNWIMGDTLGGLTIRDIPR	E		RN2.6048.6048.3.dta	30023381	NP_835012.1	bacillolysin
Rex18	Mutant Rex	anaerobiosis	1	F059500	1118	500.95	3	1499.83	1499.83	-1.50817	0	62.44	75	89	R	TGDAALGSISNILLR	M		RN2.6053.6053.3.dta	30019803	NP_831434.1	flagellin
Rex18	Mutant Rex	anaerobiosis	1	F059500	1716	859.426	2	1716.84	1716.84	0.323852	0	110.52	139	153	K	FQNYYDTLVAAVDAK	D		RN2.6055.6055.2.dta	30019952	NP_831583.1	non-hemolytic enterotoxin lytic component L1
Rex18	Mutant Rex	anaerobiosis	1	F059500	5594	1132.22	3	3393.63	3393.63	0.277874	1	101.89	341	370	R	LSEPYFVAVEQITTNYNGKDYSGNTVDLEK	I		RN2.6056.6056.3.dta	30018742	NP_830373.1	collagenase
Rex18	Mutant Rex	anaerobiosis	1	F059500	2975	1043.05	2	2084.08	2084.08	-0.118037	1	28.37	444	462	K	GNWIMGDTLGGLTIRDIPR	E		RN2.6058.6058.2.dta	30023381	NP_835012.1	bacillolysin
Rex18	Mutant Rex	anaerobiosis	1	F059500	5496	826.183	4	3300.7	3300.71	-0.630471	1	30.52	74	103	K	QPNVNLSNIDLGSEGGELLKNIHLNQELSR	I		RN2.6062.6062.4.dta	30021215	NP_832846.1	hemolysin BL lytic component L1
Rex18	Mutant Rex	anaerobiosis	1	F059500	5593	1132.21	3	3393.62	3393.63	-0.606136	1	103.66	341	370	R	LSEPYFVAVEQITTNYNGKDYSGNTVDLEK	I		RN2.6063.6063.3.dta	30018742	NP_830373.1	collagenase
Rex18	Mutant Rex	anaerobiosis	1	F059500	1715	859.425	2	1716.84	1716.84	0.207358	0	105.3	139	153	K	FQNYYDTLVAAVDAK	D		RN2.6064.6064.2.dta	30019952	NP_831583.1	non-hemolytic enterotoxin lytic component L1
Rex18	Mutant Rex	anaerobiosis	1	F059500	1126	750.923	2	1499.83	1499.83	1.1428	0	93.03	75	89	R	TGDAALGSISNILLR	M		RN2.6067.6067.2.dta	30019803	NP_831434.1	flagellin
[truncated: 31,366 more rows]
