# Supplementary material for: Proteomic Evidences for Rex Regulation of Metabolism in Toxin-Producing Bacillus cereus ATCC 14579
Source: PLoS One. 2014 Sep 12;9(9):e107354. doi: 10.1371/journal.pone.0107354 (PMC4162614; doi:10.1371/journal.pone.0107354)
Supplement: Table S4 — List of proteins identified in cellular proteomes and their normalized spectral count. (XLSX) [file pone.0107354.s008.xlsx]

## Sheet: Table S4
Table S4. Proteins identified in cellular proteome and their normalized spectral count (a)
				Condition	Wild-type grown under aerobiosis			Wild-type grown under anaerobiosis			Drex grown under aerobiosis			Drex grown under anaerobiosis
				Sample	Rex01	Rex02	Rex13	Rex05	Rex06	Rex15	Rex07	Rex08	Rex09	Rex10	Rex11	Rex16
Accession NP n°	Gene number	Description	Gi	.DAT	F055470	F055476	F058291	F055474	F055475	F058290	F055532	F055545	F055533	F055536	F055622	F058289
		Central metabolism
		Glucose transport
NP_834828.1	BC5164	HPr kinase/phosphorylase [Bacillus cereus ATCC 14579],	30023197		11.1471	10.3875	6.42674	4.1385	10.9798	5.36366	5.997	9.34143	8.90472	7.48029	7.15116	4.73759
NP_833767.1	BC4049	phosphocarrier protein HPr [Bacillus cereus ATCC 14579],	30022136		17.2274	8.78945	48.4926	37.5914	41.3357	61.1457	19.4903	15.8804	37.1903	18.1664	18.7718	42.6383
NP_834982.1	BC5320	PTS system, glucose-specific IIA component [Bacillus cereus ATCC 14579],	30023351		27.3612	28.7655	19.2802	14.4848	20.022	24.1365	17.2414	21.4853	14.1428	14.4263	14.7493	19.4768
NP_833768.1	BC4050	PTS system, glucose-specific IIABC component [Bacillus cereus ATCC 14579],	30022137		14.1873	8.78945	8.17948	22.7618	16.1467	18.2364	17.2414	12.1439	6.80949	13.3577	16.5371	14.2128
		Other carbohydrate transport
NP_833766.1	BC4048	phosphoenolpyruvate-protein phosphotransferase [Bacillus cereus ATCC 14579],	30022135		33.4414	24.7703	73.6153	55.5249	30.3559	42.3729	40.4798	44.8389	58.6664	66.254	49.6112	41.0591
NP_834817.1	BC5153	phosphocarrier protein Chr [Bacillus cereus ATCC 14579],	30023186		2.02675	1.59808	2.33699	0.68975	0	1.6091	1.49925	1.86829	2.09523	1.06861	0.893895	2.1056
NP_834277.1	BC4571	deblocking aminopeptidase [Bacillus cereus ATCC 14579],	30022646		2.02675	1.59808	12.2692	7.93213	12.9174	10.7273	1.49925	0	13.619	10.1518	12.5145	8.42238
NP_834399.1	BC4693	deblocking aminopeptidase [Bacillus cereus ATCC 14579],	30022768		0	3.99521	7.59523	8.62188	10.3339	9.11821	0	2.80243	12.0476	8.01459	8.04505	11.0544
		Glycolysis/gluconeogenesis
NP_834591.1	BC4919	phosphoglucomutase [Bacillus cereus ATCC 14579],	30022960		6.08026	7.19137	22.7857	14.1399	8.39631	12.8728	9.74513	14.9463	8.90472	17.0978	12.0676	16.3184
NP_833974.1	BC4260	glucokinase [Bacillus cereus ATCC 14579],	30022343		4.05351	3.99521	1.1685	4.1385	7.75044	2.14546	3.74813	3.73657	3.66665	6.94598	5.81032	2.1056
NP_834571.1	BC4898	glucose-6-phosphate isomerase [Bacillus cereus ATCC 14579],	30022940		15.2006	25.5693	68.3571	47.5928	28.4183	50.9547	28.4858	42.0364	42.4284	55.5679	45.5886	40.5327
NP_834306.1	BC4600	6-phosphofructokinase [Bacillus cereus ATCC 14579],	30022675		22.2943	18.3779	25.1227	22.072	43.9191	27.891	24.7376	27.0901	23.5713	30.4555	24.5821	17.8976
NP_834633.1	BC4962	fructose 1,6-bisphosphatase II [Bacillus cereus ATCC 14579],	30023002		2.02675	1.59808	2.33699	3.10388	1.29174	0.536366	5.24738	4.67071	2.61904	3.20584	4.02253	1.0528
NP_834995.1	BC5333	fructose 1,6-bisphosphatase II [Bacillus cereus ATCC 14579],	30023364		4.05351	6.39233	5.25824	4.82825	3.22935	3.75456	8.24588	14.0121	7.85711	7.48029	9.38589	5.26399
NP_834997.1	BC5335	fructose-bisphosphate aldolase [Bacillus cereus ATCC 14579],	30023366		27.3612	26.3684	54.3351	97.2548	32.9394	58.4638	35.2324	28.9584	43.9998	48.0876	42.9069	54.2191
NP_830654.1	BC0868	NADP-dependent glyceraldehyde-3-phosphate dehydrogenase [Bacillus cereus ATCC 14579],	30019023		28.3745	25.5693	25.1227	14.1399	20.6678	22.5274	14.2429	21.4853	37.1903	22.4409	11.6206	30.5311
NP_834289.1	BC4583	glyceraldehyde-3-phosphate dehydrogenase [Bacillus cereus ATCC 14579],	30022658		2.02675	6.39233	6.42674	3.44875	6.4587	4.82729	7.49625	7.47314	5.23807	2.13723	3.57558	4.73759
NP_834805.1	BC5140	glyceraldehyde-3-phosphate dehydrogenase [Bacillus cereus ATCC 14579],	30023174		109.445	145.425	190.465	293.834	162.113	135.164	178.411	133.582	136.19	200.365	159.113	94.7518
NP_832197.1	BC2435	phosphoglyceromutase [Bacillus cereus ATCC 14579],	30020566		0	6.39233	6.42674	6.20775	4.52109	4.82729	9.74513	0	8.90472	14.4263	16.5371	5.26399
NP_833212.1	BC3478	phosphoglycerate mutase [Bacillus cereus ATCC 14579],	30021581		4.05351	3.99521	1.1685	0	1.93761	0	5.24738	0	1.57142	1.06861	1.78779	1.0528
NP_833653.1	BC3934	phosphoglycerate mutase [Bacillus cereus ATCC 14579],	30022022		0	1.59808	0.584249	2.06925	1.29174	0	2.9985	1.86829	4.19046	2.13723	1.78779	1.0528
NP_834804.1	BC5136	phosphoglyceromutase [Bacillus cereus ATCC 14579],	30023173		20.2675	13.5837	29.7967	23.1066	21.9596	24.6728	14.9925	27.0901	25.1427	19.7693	14.7493	21.5824
NP_834803.1	BC5135	phosphopyruvate hydratase [Bacillus cereus ATCC 14579],	30023172		71.9497	97.483	155.994	270.382	94.297	133.019	123.688	144.792	114.714	101.518	92.965	146.339
NP_834305.1	BC4599	pyruvate kinase [Bacillus cereus ATCC 14579],	30022674		70.9364	70.3156	74.1996	130.708	69.7539	83.1367	47.2264	65.39	64.9521	61.4452	71.5116	68.4319
NP_833666.1	BC3947	pyruvate carboxylase [Bacillus cereus ATCC 14579],	30022035		34.4548	35.9569	71.2783	47.5928	41.9815	69.1912	42.7286	28.9584	57.6188	43.2788	41.5661	57.3775
		Lipoic acid metabolism
NP_833923.1	BC4209	lipoate-protein ligase A [Bacillus cereus ATCC 14579],	30022292		4.05351	3.99521	0	2.759	3.87522	2.14546	3.74813	7.47314	2.09523	2.67153	2.68168	1.5792
NP_830872.1	BC1086	lipoate-protein ligase A [Bacillus cereus ATCC 14579],	30019241		5.06688	3.19616	2.92124	4.1385	1.93761	0.536366	2.24888	2.80243	2.09523	3.20584	1.34084	2.63199
NP_834644.1	BC4973	lipoyl synthase [Bacillus cereus ATCC 14579],	30023013		8.10701	6.39233	5.84249	4.82825	9.68804	4.82729	6.74663	9.34143	6.28568	10.6861	14.3023	5.26399
		pyruvate deshydrogenase
NP_833692.1	BC3973	pyruvate dehydrogenase E1 component alpha subunit [Bacillus cereus ATCC 14579],	30022061		19.2542	24.7703	9.93223	7.93213	10.3339	11.8	30.7346	37.3657	31.4284	10.1518	10.7267	20.5296
NP_833691.1	BC3972	pyruvate dehydrogenase E1 component beta subunit [Bacillus cereus ATCC 14579],	30022060		26.3478	28.7655	14.6062	12.0706	15.5009	27.3546	18.7406	19.617	51.8569	21.3723	9.38589	44.7439
NP_833690.1	BC3971	branched-chain alpha-keto acid dehydrogenase subunit E2 [Bacillus cereus ATCC 14579],	30022059		39.5217	31.9616	15.7747	11.036	16.1467	23.6001	17.2414	28.9584	39.8093	12.289	8.93895	46.3231
NP_833689.1	BC3970	dihydrolipoamide dehydrogenase [Bacillus cereus ATCC 14579],	30022058		64.8561	51.9377	22.7857	16.554	20.022	25.7455	35.982	55.1144	61.8092	19.235	14.7493	47.3759
		Fermentation
NP_831694.1	BC1924	L-lactate dehydrogenase [Bacillus cereus ATCC 14579],	30020063		2.02675	3.19616	1.1685	1.03463	3.87522	2.68183	3.74813	2.80243	1.04761	2.67153	5.36337	3.68479
NP_834568.1	BC4870	L-lactate dehydrogenase [Bacillus cereus ATCC 14579],	30022937		58.7758	62.3252	49.0769	38.626	60.7117	85.8185	33.7331	28.0243	24.6189	63.0481	49.1642	75.275
NP_834667.1	BC4996	L-lactate dehydrogenase [Bacillus cereus ATCC 14579],	30023036		0	1.59808	3.50549	4.1385	7.10457	2.14546	2.9985	1.86829	1.04761	2.67153	3.57558	0.526399
NP_830328.1	BC0491	formate acetyltransferase [Bacillus cereus ATCC 14579],	30018697		92.2173	103.875	116.265	106.566	111.09	143.746	110.195	111.163	97.9519	91.9007	101.01	115.808
NP_830329.1	BC0492	pyruvate formate-lyase activating enzyme [Bacillus cereus ATCC 14579],	30018698		0	0	2.33699	4.1385	8.39631	5.90002	0	0	1.04761	1.60292	6.25726	1.5792
NP_834077.1	BC4365	bifunctional acetaldehyde-CoA/alcohol dehydrogenase [Bacillus cereus ATCC 14579],	30022446		156.06	156.612	141.388	195.544	126.59	309.483	63.7181	57.9169	76.9996	191.282	203.361	237.932
NP_830592.1	BC0802	alcohol dehydrogenase [Bacillus cereus ATCC 14579],	30018961		0	0	2.33699	2.41413	5.81283	1.6091	0	0	0	1.60292	4.91642	0
NP_831985.1	BC2220	alcohol dehydrogenase [Bacillus cereus ATCC 14579],	30020354		50.6688	64.7223	94.6483	58.2839	84.6089	63.2911	53.2234	70.9949	62.333	76.9401	96.9876	66.8527
NP_833288.1	BC3555	aldehyde dehydrogenase [Bacillus cereus ATCC 14579],	30021657		0	0	0.584249	0.68975	0	0	5.997	5.60486	0	0	0	0
NP_835048.1	BC5387	phosphotransacetylase [Bacillus cereus ATCC 14579],	30023417		8.10701	6.39233	16.359	6.8975	13.5633	16.091	12.7436	15.8804	26.7142	19.235	12.0676	23.688
NP_834343.1	BC4637	acetate kinase [Bacillus cereus ATCC 14579],	30022712		20.2675	24.7703	10.5165	12.0706	18.7302	17.1637	37.4813	34.5633	38.7617	17.6321	15.6432	26.8463
		Formation du (R,R)-Butane-2,3-diol
NP_830669.1	BC0883	acetolactate synthase [Bacillus cereus ATCC 14579],	30019038		0	0.799041	0	0.68975	1.93761	0	6.74663	1.86829	1.04761	0	0.893895	0
NP_830670.1	BC0884	Alpha-acetolactate decarboxylase [Bacillus cereus ATCC 14579],	30019039		0	0	0	0	0	0	2.24888	0	0	0	0	0
NP_830481.1	BC0668	(R,R)-butanediol dehydrogenase [Bacillus cereus ATCC 14579],	30018850		5.06688	6.39233	16.9432	7.58725	6.4587	16.091	11.2444	11.2097	13.0952	1.60292	4.46947	10.0016
NP_834367.1	BC4661	acetoin utilization protein AcuB [Bacillus cereus ATCC 14579],	30022736		1.01338	0	1.1685	1.72438	2.58348	0.536366	2.24888	0	1.04761	2.13723	3.57558	0
		Tricarboxylic acid cycle
NP_834298.1	BC4592	malate dehydrogenase [Bacillus cereus ATCC 14579],	30022667		2.02675	4.79425	1.75275	1.03463	0	2.14546	1.49925	1.86829	2.61904	3.20584	3.12863	5.26399
NP_831516.1	BC1741	malate dehydrogenase [Bacillus cereus ATCC 14579],	30019885		5.06688	1.59808	0	0	1.29174	0	5.997	2.80243	5.23807	0	1.34084	0
NP_830305.1	BC0466	fumarate hydratase [Bacillus cereus ATCC 14579],	30018674		4.05351	3.99521	3.50549	5.86288	6.4587	2.68183	5.997	3.73657	2.61904	2.13723	3.57558	4.21119
NP_831487.1	BC1712	fumarate hydratase [Bacillus cereus ATCC 14579],	30019856		3.04013	2.39712	2.92124	1.3795	0.64587	0	2.9985	7.47314	4.19046	1.06861	0	2.63199
NP_834225.1	BC4516	succinate dehydrogenase iron-sulfur subunit [Bacillus cereus ATCC 14579],	30022594		9.12039	10.3875	0.584249	5.86288	5.81283	4.29092	5.24738	0	5.23807	4.80876	5.81032	4.21119
NP_834226.1	BC4517	succinate dehydrogenase flavoprotein subunit [Bacillus cereus ATCC 14579],	30022595		9.12039	10.3875	11.685	11.036	5.16696	10.1909	8.24588	11.2097	11.5238	6.41168	8.492	11.0544
NP_833554.1	BC3833	succinyl-CoA synthetase subunit alpha [Bacillus cereus ATCC 14579],	30021923		13.1739	16.7799	7.59523	10.3463	21.3137	14.4819	18.7406	18.6829	14.1428	13.3577	19.2187	14.7392
NP_833555.1	BC3834	succinyl-CoA synthetase subunit beta [Bacillus cereus ATCC 14579],	30021924		13.1739	13.5837	16.9432	12.4155	20.6678	12.8728	26.2369	24.2877	23.5713	11.7547	16.5371	16.3184
NP_831035.1	BC1251	dihydrolipoamide acetyltransferase [Bacillus cereus ATCC 14579],	30019404		14.1873	13.5837	8.76373	3.79363	5.16696	6.97275	7.49625	14.9463	19.9047	4.27445	3.12863	18.424
NP_831036.1	BC1252	alpha-ketoglutarate decarboxylase [Bacillus cereus ATCC 14579],	30019405		21.2809	17.5789	2.92124	5.86288	5.81283	9.11821	16.4918	9.34143	22.5237	3.20584	4.02253	20.5296
NP_833875.1	BC4160	dihydrolipoamide dehydrogenase [Bacillus cereus ATCC 14579],	30022244		17.2274	15.1818	22.2014	13.4501	17.4385	24.1365	10.4948	15.8804	13.619	12.8234	16.0901	14.7392
NP_833496.1	BC3773	2-oxoglutarate ferredoxin oxidoreductase subunit beta [Bacillus cereus ATCC 14579],	30021865		5.06688	7.19137	15.7747	11.036	7.10457	13.9455	5.24738	4.67071	17.2856	10.6861	15.6432	16.3184
NP_833497.1	BC3774	pyruvate synthase alpha chain [Bacillus cereus ATCC 14579],	30021866		14.1873	15.9808	28.0439	20.6925	17.4385	20.3819	14.2429	19.617	27.7618	17.6321	17.8779	19.4768
NP_834299.1	BC4593	isocitrate dehydrogenase [Bacillus cereus ATCC 14579],	30022668		14.1873	13.5837	0.584249	2.41413	1.29174	4.29092	14.2429	12.1439	6.28568	1.06861	1.34084	9.47518
NP_833346.1	BC3616	aconitate hydratase [Bacillus cereus ATCC 14579],	30021715		42.5618	34.3588	31.5494	20.0028	22.6054	26.2819	32.9835	21.4853	29.857	28.3182	20.1126	27.8991
		Tricarboxylic acid cycle related enzymes
NP_833331.1	BC3599	succinyl-CoA synthetase, alpha subunit-related enzyme [Bacillus cereus ATCC 14579],	30021700		5.06688	5.59329	1.75275	3.10388	1.93761	5.90002	6.74663	9.34143	4.71426	7.48029	6.70421	4.73759
NP_832706.1	BC2959	malate:quinone oxidoreductase [Bacillus cereus ATCC 14579],	30021075		3.04013	1.59808	2.92124	1.72438	2.58348	0.536366	2.24888	6.539	3.14284	2.67153	2.68168	1.5792
		Central intermediary metabolism
NP_834466.1	BC4762	phosphoenolpyruvate carboxykinase [Bacillus cereus ATCC 14579],	30022835		2.02675	3.19616	2.33699	1.03463	0	1.07273	2.9985	1.86829	4.19046	1.06861	0.893895	3.15839
NP_830406.1	BC0589	formate dehydrogenase alpha chain [Bacillus cereus ATCC 14579],	30018775		0	0	2.92124	3.79363	1.93761	0.536366	0	0	0	2.13723	1.78779	0
NP_830085.1	BC0217	2,5-diketo-D-gluconic acid reductase [Bacillus cereus ATCC 14579],	30018454		13.1739	8.78945	1.75275	1.72438	3.87522	2.68183	6.74663	5.60486	3.66665	2.67153	4.02253	6.31679
NP_833446.1	BC3721	NADH-dependent butanol dehydrogenase A [Bacillus cereus ATCC 14579],	30021815		2.02675	1.59808	0	0.344875	0	0	1.49925	0	0	1.06861	1.78779	0
NP_831902.1	BC2136	nitrite reductase [NAD(P)H] large subunit [Bacillus cereus ATCC 14579],	30020271		0	0	1.1685	4.1385	1.93761	0	0	0	0	0	0.893895	0
NP_834590.1	BC4918	UTP--glucose-1-phosphate uridylyltransferase [Bacillus cereus ATCC 14579],	30022959		4.05351	8.78945	15.1905	9.6565	16.7926	18.2364	14.9925	12.1439	8.90472	13.3577	11.1737	10.528
NP_834938.1	BC5275	UTP--glucose-1-phosphate uridylyltransferase [Bacillus cereus ATCC 14579],	30023307		0	0	0.584249	0.68975	0	0	0	0	0	0	0	0
		Pentose phosphate
NP_834576.1	BC4903	gluconate 2-dehydrogenase [Bacillus cereus ATCC 14579],	30022945		0	0	0	0	0	0	0	0	1.04761	1.60292	0.446947	0
NP_831593.1	BC1820	deoxyribose-phosphate aldolase [Bacillus cereus ATCC 14579],	30019962		0	2.39712	1.1685	2.06925	0	1.07273	0	0	1.04761	1.06861	1.78779	1.0528
NP_833110.1	BC3371	putative translaldolase [Bacillus cereus ATCC 14579],	30021479		0	3.19616	0	0.344875	0	0.536366	0.749625	0	0	0	0.893895	0
NP_833107.1	BC3368	6-phosphogluconolactonase [Bacillus cereus ATCC 14579],	30021476		7.09364	3.99521	2.33699	1.3795	1.29174	0.536366	8.9955	11.2097	1.57142	2.67153	1.34084	0
NP_830478.1	BC0665	putative translaldolase [Bacillus cereus ATCC 14579],	30018847		2.02675	0	1.75275	4.1385	5.16696	1.6091	5.997	2.80243	1.57142	3.74014	5.36337	1.0528
NP_833410.1	BC3682	transketolase [Bacillus cereus ATCC 14579],	30021779		40.5351	43.9473	39.7289	65.8712	25.1889	34.3274	32.2339	39.234	48.7141	35.2642	28.6046	36.3215
NP_833579.1	BC3858	ribulose-phosphate 3-epimerase [Bacillus cereus ATCC 14579],	30021948		3.04013	3.99521	8.17948	4.1385	4.52109	4.29092	8.9955	8.40729	7.3333	5.34306	7.5981	5.26399
NP_834980.1	BC5318	ribose-5-phosphate isomerase B [Bacillus cereus ATCC 14579],	30023349		1.01338	2.39712	4.67399	1.3795	3.22935	3.75456	6.74663	3.73657	7.3333	2.13723	7.5981	3.15839
NP_829952.1	BC0055	ribose-phosphate pyrophosphokinase [Bacillus cereus ATCC 14579],	30018321		19.2542	20.7751	23.9542	15.1745	31.0017	23.6001	23.2384	18.6829	22.5237	24.5781	22.3474	23.1616
NP_833805.1	BC4087	phosphopentomutase [Bacillus cereus ATCC 14579],	30022174		2.02675	0.799041	0.584249	0.68975	3.22935	0	2.24888	2.80243	0	1.06861	2.23474	0.526399
NP_833194.1	BC3460	Short chain dehydrogenase [Bacillus cereus ATCC 14579],	30021563		2.02675	0.799041	3.50549	1.72438	0	2.68183	1.49925	0	2.09523	1.06861	3.57558	2.63199
		Respiration
NP_831967.1	BC2202	cytochrome c oxidase Cu(A) center assembly protein [Bacillus cereus ATCC 14579],	30020336		0	0	1.75275	0	0	0	0	0	0	1.06861	0.893895	0
NP_831301.1	BC1522	menaquinol-cytochrome c reductase iron-sulfur subunit [Bacillus cereus ATCC 14579],	30019670		1.01338	0.799041	0	0	0	0	0	0	0	0	0	0
NP_830509.1	BC0693	cytochrome aa3 quinol oxidase polypeptide III [Bacillus cereus ATCC 14579],	30018878		1.01338	0	0	0	0	0	2.9985	1.86829	0	0	0	0
NP_834494.1	BC4792	cytochrome d ubiquinol oxidase subunit I [Bacillus cereus ATCC 14579],	30022863		0	0	1.1685	2.41413	3.22935	1.07273	0.749625	0	0.523807	0	1.78779	1.0528
NP_834826.1	BC5162	pyrophosphatase PpaX [Bacillus cereus ATCC 14579],	30023195		0	0	0	0.344875	0	0	0	0	0	4.27445	2.23474	0
NP_833712.1	BC3993	polyphosphate kinase [Bacillus cereus ATCC 14579],	30022081		8.10701	3.19616	2.33699	3.10388	1.93761	4.29092	6.74663	4.67071	4.71426	3.74014	4.46947	2.1056
NP_830511.1	BC0698	cytochrome aa3 quinol oxidase polypeptide II [Bacillus cereus ATCC 14579],	30018880		10.1338	6.39233	2.33699	3.10388	1.29174	2.14546	11.994	8.40729	10.9999	1.60292	2.23474	5.26399
NP_834597.1	BC4925	NADH dehydrogenase [Bacillus cereus ATCC 14579],	30022966		3.04013	3.19616	0	0	0	0.536366	1.49925	1.86829	1.57142	0	0	2.63199
NP_834610.1	BC4938	NADH dehydrogenase [Bacillus cereus ATCC 14579],	30022979		0	0	0.584249	0	0	0	2.24888	1.86829	0.523807	0	0	0
NP_834729.1	BC5061	NADH dehydrogenase [Bacillus cereus ATCC 14579],	30023098		23.3077	23.9712	22.2014	17.5886	25.8348	16.091	26.2369	21.4853	32.476	20.8379	18.7718	27.3727
NP_831791.1	BC2023	NADPH dehydrogenase NamA [Bacillus cereus ATCC 14579],	30020160		0	0.799041	0	0	0	0	0	0	0	1.60292	0	0
NP_832576.1	BC2826	putative manganese-dependent inorganic pyrophosphatase [Bacillus cereus ATCC 14579],	30020945		20.2675	15.1818	14.6062	10.3463	24.543	22.5274	17.2414	16.8146	24.0951	19.7693	17.4309	26.3199
NP_831884.1	BC2118	respiratory nitrate reductase alpha chain [Bacillus cereus ATCC 14579],	30020253		0	0	5.25824	5.86288	4.52109	0	1.49925	1.86829	0	2.13723	2.68168	0
NP_831901.1	BC2135	nitrite reductase [NAD(P)H] small subunit [Bacillus cereus ATCC 14579],	30020270		0	0	1.75275	2.41413	0.64587	0	0	0	0	2.13723	1.34084	0
NP_834231.1	BC4523	electron transfer flavoprotein subunit beta [Bacillus cereus ATCC 14579],	30022600		1.01338	0	0	1.03463	0	1.07273	0	0	1.57142	3.20584	0	2.1056
NP_834851.1	BC5187	cytochrome c-551 [Bacillus cereus ATCC 14579],	30023220		2.02675	3.19616	0.584249	0.68975	0.64587	0	2.24888	2.80243	1.04761	1.06861	1.78779	0.526399
		NAD(P)H related proteins
NP_831975.1	BC2210	NAD(P)H nitroreductase [Bacillus cereus ATCC 14579],	30020344		0	0.799041	1.1685	0	0	1.6091	0	0	0.523807	1.06861	1.78779	0.526399
NP_833763.1	BC4045	NAD(P)H nitroreductase [Bacillus cereus ATCC 14579],	30022132		6.08026	11.1866	16.359	3.44875	2.58348	8.58185	9.74513	5.60486	13.619	13.3577	11.1737	12.6336
NP_832770.1	BC3024	NAD(P)H nitroreductase [Bacillus cereus ATCC 14579],	30021139		0	0	0	0	0	0	2.9985	1.86829	0	0.534306	1.78779	0
NP_833060.1	BC3321	NAD(P)H-dependent flavin reductase [Bacillus cereus ATCC 14579],	30021429		0	1.59808	0	1.3795	0	0	4.49775	0	0	2.67153	4.02253	0
		ATP synthesis
NP_834967.1	BC5305	F0F1 ATP synthase subunit epsilon [Bacillus cereus ATCC 14579],	30023336		1.01338	4.79425	8.76373	8.96675	5.16696	12.3364	2.24888	6.539	3.14284	10.1518	9.83284	3.15839
NP_834968.1	BC5306	F0F1 ATP synthase subunit beta [Bacillus cereus ATCC 14579],	30023337		80.0567	65.5214	75.3681	58.2839	77.5044	54.1729	65.2174	93.4143	49.2379	66.7883	58.5501	45.2703
NP_834969.1	BC5307	F0F1 ATP synthase subunit gamma [Bacillus cereus ATCC 14579],	30023338		8.10701	7.19137	20.4487	13.4501	17.4385	30.0365	7.49625	5.60486	13.0952	20.8379	8.492	12.6336
NP_834970.2	BC5308	F0F1 ATP synthase subunit alpha [Bacillus cereus ATCC 14579],	161511197		38.5083	31.9616	45.5714	24.831	40.0439	41.8365	32.9835	43.9047	31.9522	31.5241	29.4985	35.7951
NP_834971.1	BC5309	F0F1 ATP synthase subunit delta [Bacillus cereus ATCC 14579],	30023340		1.01338	3.99521	21.033	20.6925	12.9174	18.2364	8.9955	6.539	11.5238	14.4263	16.5371	9.47518
NP_834972.1	BC5310	F0F1 ATP synthase subunit B [Bacillus cereus ATCC 14579],	30023341		3.04013	3.19616	14.6062	20.3476	13.5633	11.8	16.4918	19.617	14.1428	8.5489	17.4309	5.26399
		Other
NP_834562.1	BC4863	glycogen phosphorylase [Bacillus cereus ATCC 14579],	30022931		0	0	0	1.3795	0.64587	1.07273	0	0	0	0	0.893895	0
NP_831312.1	BC1533	methylglyoxal synthase [Bacillus cereus ATCC 14579],	30019681		1.01338	2.39712	0.584249	0.68975	0	0.536366	1.49925	3.73657	0.523807	2.13723	1.78779	1.0528
NP_833484.1	BC3760	6-phospho-beta-glucosidase [Bacillus cereus ATCC 14579],	30021853		0	0	0	0	0	0	0	0	0	1.60292	2.23474	0
NP_831800.1	BC2032	phosphohydrolase (MutT/nudix family protein) [Bacillus cereus ATCC 14579],	30020169		0	0	0	0	0	0	0	0	0	0	0.446947	0
NP_831030.1	BC1246	NADH dehydrogenase [Bacillus cereus ATCC 14579],	30019399		0	0	0	0	0	0	0	2.80243	0	1.06861	1.34084	0
		Virulence factors
		Enterotoxins
NP_831723.1	BC1953	enterotoxin [Bacillus cereus ATCC 14579],	30020092		83.0969	60.7271	37.3919	29.6593	36.8146	30.0365	25.4873	50.4437	31.4284	27.2496	30.3924	36.3215
NP_830603.1	BC0813	enterotoxin / cell-wall binding protein [Bacillus cereus ATCC 14579],	30018972		84.1103	78.306	15.1905	7.58725	19.3761	12.3364	32.9835	55.1144	16.7618	24.0438	25.9229	19.4768
NP_831582.1	BC1809	non-hemolytic enterotoxin lytic component L2 [Bacillus cereus ATCC 14579],	30019951		10.1338	5.59329	7.01098	7.93213	6.4587	6.43639	5.24738	9.34143	1.04761	6.94598	5.36337	5.79039
NP_831583.1	BC1810	non-hemolytic enterotoxin lytic component L1 [Bacillus cereus ATCC 14579],	30019952		1.01338	0	0	9.31163	2.58348	0	2.24888	4.67071	0	5.87737	5.36337	0.526399
NP_832699.1	BC2952	enterotoxin / cell-wall binding protein [Bacillus cereus ATCC 14579],	30021068		8.10701	7.19137	0.584249	0.68975	0	3.21819	0	0.934143	3.14284	3.74014	2.23474	4.21119
NP_830896.1	BC1110	cytotoxin K [Bacillus cereus ATCC 14579],	30019265		2.02675	1.59808	0	1.3795	0	0	0	1.86829	0	1.06861	0.446947	0
NP_832845.1	BC3102	hemolysin BL binding component precursor [Bacillus cereus ATCC 14579],	30021214		8.10701	8.78945	18.696	18.2784	25.1889	12.3364	17.991	11.2097	4.71426	20.8379	21.9004	10.0016
NP_832847.1	BC3104	hemolysin BL lytic component L2 [Bacillus cereus ATCC 14579],	30021216		8.10701	7.19137	10.5165	17.9335	8.39631	8.58185	11.2444	16.8146	1.04761	12.289	21.0065	4.73759
NP_832846.1	BC3103	hemolysin BL lytic component L1 [Bacillus cereus ATCC 14579],	30021215		12.1605	10.3875	21.033	26.5554	18.0844	15.0182	24.7376	20.5511	9.95233	17.6321	27.7107	11.5808
NP_834769.1	BC5101	perfringolysin O precursor [Bacillus cereus ATCC 14579],	30023138		2.02675	0	0	1.3795	1.29174	0	5.997	6.539	0	1.06861	2.68168	0
NP_834902.1	BC5239	enterotoxin / cell-wall binding protein [Bacillus cereus ATCC 14579],	30023271		4.05351	3.19616	1.75275	0	0	0	2.9985	0.934143	0	0	0	0.526399
NP_832844.1	BC3101	hemolysin BL binding component precursor [Bacillus cereus ATCC 14579],	30021213		2.02675	1.59808	0	1.03463	0	0	0.749625	0.934143	0	1.06861	0.446947	0
					222.943	182.98	112.176	120.706	118.194	87.964	128.936	178.421	68.0949	120.753	143.023	93.1726
		Degradative enzymes
NP_831760.1	BC1991	putative murein endopeptidase [Bacillus cereus ATCC 14579],	30020129		4.05351	3.19616	8.76373	8.62188	7.10457	8.04548	6.74663	3.73657	1.04761	10.6861	14.7493	2.63199
NP_834249.1	BC4542	heme-degrading monooxygenase IsdG [Bacillus cereus ATCC 14579],	30022618		0	0	0	0	0	0	1.49925	4.67071	0	0	0	0
NP_833501.1	BC3778	phosphodiesterase [Bacillus cereus ATCC 14579],	30021870		8.10701	8.78945	4.08974	5.518	9.04218	2.68183	8.24588	13.078	11.5238	3.74014	6.70421	7.36958
NP_830912.1	BC1126	S-layer-like domain-containing protein [Bacillus cereus ATCC 14579],	30019281		4.05351	2.39712	25.1227	16.8989	14.855	12.3364	3.74813	3.73657	3.14284	9.61751	12.9615	7.36958
NP_830777.1	BC0991	S-layer-like domain-containing protein [Bacillus cereus ATCC 14579],	30019146		133.766	71.1147	53.7509	32.7631	52.3154	49.3456	38.9805	77.5339	58.1426	37.9357	21.4535	44.7439
NP_830682.1	BC0896	S-layer protein / peptidoglycan endo-beta-N-acetylglucosaminidase [Bacillus cereus ATCC 14579],	30019051		105.391	64.7223	59.0091	34.4875	63.2952	39.1547	44.9775	53.2461	37.7141	46.4846	46.0356	35.7951
NP_830688.1	BC0902	S-layer protein / N-acetylmuramoyl-L-alanine amidase [Bacillus cereus ATCC 14579],	30019057		20.2675	8.78945	4.67399	6.8975	7.75044	3.75456	5.997	8.40729	4.71426	5.34306	4.91642	6.31679
NP_830308.1	BC0470	S-layer protein / N-acetylmuramoyl-L-alanine amidase [Bacillus cereus ATCC 14579],	30018677		12.1605	7.99041	2.33699	3.44875	6.4587	0.536366	5.997	7.47314	4.19046	3.20584	4.02253	2.1056
NP_832225.1	BC2464	S-layer protein / peptidoglycan endo-beta-N-acetylglucosaminidase [Bacillus cereus ATCC 14579],	30020594		7.09364	3.19616	0.584249	0.344875	1.93761	0	0.749625	1.86829	0	0.534306	0.446947	0
NP_830674.1	BC0888	N-acetylmuramoyl-L-alanine amidase [Bacillus cereus ATCC 14579],	30019043		41.5484	19.976	38.5604	18.2784	25.8348	17.1637	26.2369	22.4194	20.9523	18.1664	16.5371	23.688
NP_834897.1	BC5234	N-acetylmuramoyl-L-alanine amidase [Bacillus cereus ATCC 14579],	30023266		63.8427	55.1338	39.1447	33.4529	30.3559	26.2819	32.9835	35.4974	46.6188	18.1664	25.476	30.5311
NP_832997.1	BC3257	N-acetylmuramoyl-L-alanine amidase [Bacillus cereus ATCC 14579],	30021366		2.02675	0	0	0	0	0	0	0	0	0	0	0
NP_830373.1	BC0556	collagenase [Bacillus cereus ATCC 14579],	30018742		13.1739	9.58849	15.7747	18.2784	9.68804	15.5546	14.2429	14.0121	3.66665	28.8525	16.5371	3.15839
NP_834089.1	BC4377	collagenase [Bacillus cereus ATCC 14579],	30022458		4.05351	3.99521	1.1685	0.68975	1.29174	0	2.9985	3.73657	2.09523	0	0	1.0528
NP_834012.1	BC4300	putative metalloprotease [Bacillus cereus ATCC 14579],	30022381		1.01338	4.79425	4.08974	3.79363	2.58348	2.14546	1.49925	2.80243	4.19046	6.41168	4.91642	3.15839
NP_833548.1	BC3827	ATP-dependent protease ATP-binding subunit [Bacillus cereus ATCC 14579],	30021917		15.2006	11.9856	18.1117	15.8643	23.2513	16.091	16.4918	24.2877	7.3333	18.7007	16.0901	11.5808
NP_834191.1	BC4479	ATP-dependent protease ATP-binding subunit [Bacillus cereus ATCC 14579],	30022560		17.2274	21.5741	9.93223	13.1053	14.2091	10.7273	14.9925	22.4194	6.80949	13.3577	12.9615	11.5808
NP_834816.1	BC5152	ATP-dependent Clp protease proteolytic subunit [Bacillus cereus ATCC 14579],	30023185		3.04013	15.1818	16.359	14.1399	14.855	20.9183	12.7436	15.8804	13.619	16.5635	20.1126	13.6864
NP_834189.1	BC4477	ATP-dependent protease La [Bacillus cereus ATCC 14579],	30022558		0	3.99521	11.685	14.4848	10.3339	8.58185	6.74663	9.34143	9.95233	7.48029	16.0901	5.79039
NP_830032.1	BC0153	methionine aminopeptidase [Bacillus cereus ATCC 14579],	30018401		0	0	0	1.72438	1.93761	0	3.74813	0	1.57142	1.60292	2.68168	0
NP_829918.1	BC0014	D-alanyl-D-alanine carboxypeptidase [Bacillus cereus ATCC 14579],	30018287		15.2006	14.3827	4.08974	3.44875	7.10457	6.43639	16.4918	16.8146	8.38091	6.41168	10.7267	9.47518
NP_830140.2	BC0289	O-sialoglycoprotein endopeptidase [Bacillus cereus ATCC 14579],	161511214		2.02675	1.59808	0	1.72438	0.64587	1.07273	4.49775	5.60486	0	1.60292	0.893895	0
NP_830199.1	BC0360	aminopeptidase [Bacillus cereus ATCC 14579],	30018568		3.04013	2.39712	0.584249	3.79363	1.93761	1.07273	2.24888	1.86829	2.09523	7.48029	6.70421	2.63199
NP_830479.1	BC0666	immune inhibitor A precursor [Bacillus cereus ATCC 14579],	30018848		6.08026	3.99521	0	0.68975	0	0.536366	1.49925	0	0	0	0	0.526399
NP_830492.1	BC0679	cell wall-binding protein [Bacillus cereus ATCC 14579],	30018861		5.06688	2.39712	0	1.3795	2.58348	0.536366	3.74813	13.078	1.04761	5.87737	4.46947	2.1056
NP_830978.1	BC1193	oligoendopeptidase F [Bacillus cereus ATCC 14579],	30019347		7.09364	9.58849	15.7747	12.4155	7.10457	10.1909	11.2444	9.34143	13.0952	11.7547	9.38589	11.5808
NP_831113.1	BC1331	internalin [Bacillus cereus ATCC 14579],	30019482		1.01338	0.799041	0	0	0	0	6.74663	26.156	3.66665	0	0	0
NP_831119.1	BC1338	oligoendopeptidase F [Bacillus cereus ATCC 14579],	30019488		5.06688	6.39233	5.25824	8.277	7.10457	2.14546	11.994	9.34143	1.57142	10.6861	13.8554	2.63199
NP_831344.1	BC1566	thermostable carboxypeptidase 1 [Bacillus cereus ATCC 14579],	30019713		0	1.59808	0	3.10388	1.93761	0	2.24888	1.86829	0	2.67153	3.12863	0
NP_831601.1	BC1828	Xaa-Pro aminopeptidase [Bacillus cereus ATCC 14579],	30019970		6.08026	5.59329	0	1.72438	1.29174	1.07273	3.74813	3.73657	0.523807	0.534306	0.893895	0
NP_832488.1	BC2735	bacillolysin [Bacillus cereus ATCC 14579],	30020857		6.08026	3.19616	7.01098	0.68975	0	6.43639	0	0.934143	6.28568	3.20584	1.78779	3.68479
NP_833332.1	BC3600	protease HhoA [Bacillus cereus ATCC 14579],	30021701		2.02675	6.39233	5.25824	3.79363	3.22935	4.29092	1.49925	0	4.71426	4.80876	5.81032	8.42238
NP_833509.1	BC3786	Zinc protease [Bacillus cereus ATCC 14579],	30021878		2.02675	4.79425	1.75275	1.72438	2.58348	0	6.74663	5.60486	1.04761	1.06861	4.02253	0
NP_833510.1	BC3787	Zinc protease [Bacillus cereus ATCC 14579],	30021879		1.01338	0	2.33699	5.86288	3.22935	1.6091	9.74513	5.60486	5.23807	3.20584	4.46947	1.5792
NP_833525.1	BC3803	Zinc protease [Bacillus cereus ATCC 14579],	30021894		2.02675	2.39712	2.33699	1.72438	0.64587	2.14546	0	0	2.09523	1.60292	1.34084	2.63199
NP_833549.1	BC3828	ATP-dependent protease peptidase subunit [Bacillus cereus ATCC 14579],	30021918		0	0	1.1685	0.68975	0.64587	0	1.49925	1.86829	0.523807	2.13723	2.23474	0
NP_833912.1	BC4198	Xaa-Pro dipeptidase [Bacillus cereus ATCC 14579],	30022281		4.05351	5.59329	14.6062	8.277	7.75044	11.2637	9.74513	5.60486	12.0476	10.1518	12.5145	12.1072
NP_834088.1	BC4376	protease [Bacillus cereus ATCC 14579],	30022457		0	0	1.1685	1.03463	1.93761	0	0.749625	0.934143	1.04761	1.06861	3.12863	1.0528
NP_834320.1	BC4614	Xaa-Pro dipeptidase [Bacillus cereus ATCC 14579],	30022689		3.04013	4.79425	7.01098	8.96675	10.9798	6.43639	8.24588	4.67071	5.76188	5.34306	8.93895	7.89598
NP_834384.1	BC4678	aminopeptidase [Bacillus cereus ATCC 14579],	30022753		6.08026	13.5837	11.1007	8.96675	16.1467	8.04548	15.7421	16.8146	7.85711	14.4263	12.0676	7.36958
NP_834406.1	BC4702	dipeptidase PepV [Bacillus cereus ATCC 14579],	30022775		19.2542	11.9856	9.93223	9.31163	10.3339	4.82729	9.74513	20.5511	10.4761	20.3036	14.3023	7.36958
NP_834848.1	BC5184	carboxyl-terminal protease [Bacillus cereus ATCC 14579],	30023217		0	0.799041	0	0	0	0	0	1.86829	0	0	2.68168	0
NP_834863.1	BC5199	Xaa-Pro dipeptidase [Bacillus cereus ATCC 14579],	30023232		2.02675	3.99521	1.1685	1.3795	1.29174	1.6091	5.997	0	3.14284	3.20584	5.81032	1.0528
NP_835017.2	BC5356	methionine aminopeptidase [Bacillus cereus ATCC 14579],	161511195		0	0.799041	1.1685	0.68975	0	0.536366	2.24888	0	0.523807	1.60292	2.68168	2.63199
NP_830483.1	BC0670	phospholipase C [Bacillus cereus ATCC 14579],	30018852		2.02675	1.59808	0	1.3795	1.29174	0.536366	1.49925	0	0	2.13723	0.446947	0
NP_833426.1	BC3698	cell wall endopeptidase [Bacillus cereus ATCC 14579],	30021795		5.06688	10.3875	0	1.3795	1.29174	9.65458	1.49925	4.67071	0	14.9606	25.9229	5.26399
NP_831211.1	BC1431	cell wall endopeptidase [Bacillus cereus ATCC 14579],	30019580		0	0.799041	0	0	0.64587	0	0.749625	3.73657	0	0	0.893895	0
NP_832902.1	BC3161	collagenase [Bacillus cereus ATCC 14579],	30021271		0	0	0	0.68975	0	0	0	0	0	0	0	0
NP_835012.1	BC5351	bacillolysin [Bacillus cereus ATCC 14579],	30023381		10.1338	10.3875	16.9432	4.48338	3.22935	17.1637	14.2429	10.2756	0	17.6321	22.3474	6.31679
NP_833218.1	BC3484	oligoendopeptidase F [Bacillus cereus ATCC 14579],	30021587		0	0.799041	0	1.03463	0.64587	0	0	2.80243	0	0	0.446947	0
		Virulence associated proteins
NP_831147.1	BC1366	SSEB protein [Bacillus cereus ATCC 14579],	30019516		0	0	1.1685	1.72438	0.64587	1.07273	0.749625	2.80243	0.523807	2.67153	2.68168	1.0528
NP_833593.1	BC3873	fibronectin-binding protein / fibrinogen-binding protein [Bacillus cereus ATCC 14579],	30021962		1.01338	2.39712	1.1685	1.72438	2.58348	0.536366	2.9985	2.80243	2.61904	3.20584	2.68168	0.526399
		Lipid and Fatty acid metabolism
		Fatty acid Biosynthesis and metabolism
NP_834307.1	BC4601	acetyl-CoA carboxylase carboxyltransferase subunit alpha [Bacillus cereus ATCC 14579],	30022676		14.1873	11.1866	9.34798	6.20775	9.04218	6.43639	14.2429	11.2097	9.95233	11.2204	10.7267	8.42238
NP_834308.1	BC4602	acetyl-CoA carboxylase subunit beta [Bacillus cereus ATCC 14579],	30022677		3.04013	5.59329	7.01098	4.48338	10.9798	6.43639	9.74513	10.2756	12.0476	6.41168	6.25726	6.84319
NP_833289.1	BC3556	3-ketoacyl-(acyl-carrier-protein) reductase [Bacillus cereus ATCC 14579],	30021658		2.02675	1.59808	1.1685	0.344875	1.29174	1.07273	3.74813	0	1.04761	2.13723	0.893895	1.0528
NP_833570.1	BC3849	3-ketoacyl-(acyl-carrier-protein) reductase [Bacillus cereus ATCC 14579],	30021939		14.1873	19.976	22.2014	16.8989	20.6678	21.4546	29.985	0.934143	20.9523	28.3182	25.476	20.0032
NP_833571.1	BC3850	acyl-carrier-protein S-malonyltransferase [Bacillus cereus ATCC 14579],	30021940		0	3.19616	7.59523	4.48338	5.16696	9.11821	4.49775	0.934143	7.85711	9.61751	4.91642	8.94878
NP_833897.1	BC4183	acetyl-CoA carboxylase biotin carboxylase subunit [Bacillus cereus ATCC 14579],	30022266		6.08026	7.99041	9.93223	9.31163	7.10457	8.04548	2.24888	3.73657	5.76188	9.61751	7.5981	6.84319
NP_833898.1	BC4184	acetyl-CoA carboxylase biotin carboxyl carrier protein subunit [Bacillus cereus ATCC 14579],	30022267		28.3745	23.1722	21.6172	12.0706	12.9174	12.8728	29.985	22.4194	21.4761	25.1124	22.7943	15.2656
NP_834943.1	BC5280	(3R)-hydroxymyristoyl-ACP dehydratase [Bacillus cereus ATCC 14579],	30023312		7.09364	3.19616	3.50549	3.79363	4.52109	4.82729	0.749625	0.934143	2.61904	3.20584	4.91642	4.73759
NP_831728.1	BC1958	3-ketoacyl-(acyl-carrier-protein) reductase [Bacillus cereus ATCC 14579],	30020097		2.02675	4.79425	5.84249	4.82825	1.29174	4.29092	2.24888	0	3.66665	6.41168	6.70421	4.73759
NP_830959.1	BC1173	3-oxoacyl-(acyl carrier protein) synthase III [Bacillus cereus ATCC 14579],	30019328		8.10701	7.99041	7.59523	7.24238	10.9798	7.50912	7.49625	8.40729	12.5714	7.48029	8.04505	6.31679
NP_830960.1	BC1174	3-oxoacyl-(acyl carrier protein) synthase II [Bacillus cereus ATCC 14579],	30019329		9.12039	5.59329	22.2014	18.2784	12.2715	31.6456	8.9955	11.2097	31.4284	10.1518	14.3023	28.4255
NP_832055.1	BC2292	enoyl-CoA hydratase [Bacillus cereus ATCC 14579],	30020424		0	0	1.75275	1.3795	1.29174	0.536366	4.49775	0.934143	0	2.67153	3.12863	1.0528
NP_834675.1	BC5004	enoyl-CoA hydratase [Bacillus cereus ATCC 14579],	30023044		0	0	1.75275	2.759	0.64587	1.6091	0	0	2.09523	4.80876	1.78779	2.63199
NP_831000.1	BC1216	enoyl-(acyl carrier protein) reductase [Bacillus cereus ATCC 14579],	30019369		19.2542	16.7799	35.6392	35.5221	38.7522	46.6638	23.988	1.86829	31.9522	32.0584	26.8168	33.6895
NP_834626.1	BC4955	low temperature requirement C protein [Bacillus cereus ATCC 14579],	30022995		2.02675	3.19616	0	1.3795	1.29174	2.68183	1.49925	1.86829	0.523807	2.13723	2.23474	1.0528
NP_833569.1	BC3848	acyl carrier protein [Bacillus cereus ATCC 14579],	30021938		15.2006	7.99041	8.76373	11.036	6.4587	9.65458	6.74663	6.539	4.71426	6.94598	4.02253	7.89598
NP_834673.1	BC5002	Acyl-CoA dehydrogenase [Bacillus cereus ATCC 14579],	30023042		10.1338	7.99041	7.59523	7.93213	5.16696	5.36366	16.4918	12.1439	5.23807	11.7547	10.7267	5.79039
NP_835087.1	BC5426	Acyl-CoA hydrolase [Bacillus cereus ATCC 14579],	30023456		0	0	0	0.344875	0.64587	0	0	0	0.523807	1.60292	0.893895	0
NP_830239.1	BC0400	Fatty acid desaturase [Bacillus cereus ATCC 14579],	30018608		0	0	0.584249	0	1.29174	0	1.49925	0	1.04761	1.60292	1.34084	0.526399
		Glycerophospholipid metabolism
NP_833504.1	BC3781	CDP-diacylglycerol--glycerol-3-phosphate 3-phosphatidyltransferase [Bacillus cereus ATCC 14579],	30021873		0	0	0	0.344875	0	0	0	0	0	0	0	0
NP_831970.1	BC2205	acetyltransferase [Bacillus cereus ATCC 14579],	30020339		0	0	0	1.3795	0	0	0	0	1.04761	0	0	1.5792
NP_834047.1	BC4335	phosphatidylserine decarboxylase [Bacillus cereus ATCC 14579],	30022416		3.04013	3.19616	0	0	1.29174	0	2.9985	0	1.57142	0	0	0
NP_835035.1	BC5374	glycerophosphoryl diester phosphodiesterase [Bacillus cereus ATCC 14579],	30023404		1.01338	2.39712	1.1685	1.3795	3.22935	1.07273	2.24888	0	1.04761	1.60292	2.23474	1.0528
NP_830401.1	BC0584	acetyltransferase [Bacillus cereus ATCC 14579],	30018770		5.06688	12.7847	5.25824	5.86288	4.52109	2.68183	8.24588	9.34143	6.28568	10.6861	8.492	8.94878
NP_831130.1	BC1349	acetyltransferase [Bacillus cereus ATCC 14579],	30019499		0	0	0	1.03463	1.29174	0	0.749625	0	0	2.13723	0	0
NP_831284.1	BC1505	NAD(P)H-dependent glycerol-3-phosphate dehydrogenase [Bacillus cereus ATCC 14579],	30019653		0	1.59808	9.34798	4.1385	4.52109	2.14546	2.24888	2.80243	2.09523	5.87737	4.02253	1.0528
NP_830096.1	BC0228	1-acyl-sn-glycerol-3-phosphate acyltransferase [Bacillus cereus ATCC 14579],	30018465		1.01338	0	1.75275	0	1.29174	1.07273	1.49925	1.86829	0.523807	2.13723	1.34084	1.0528
NP_830192.1	BC0353	putative lipid kinase [Bacillus cereus ATCC 14579],	30018561		4.05351	5.59329	6.42674	6.20775	10.3339	9.65458	4.49775	4.67071	4.19046	5.87737	8.04505	5.26399
NP_833572.1	BC3851	putative glycerol-3-phosphate acyltransferase PlsX [Bacillus cereus ATCC 14579],	30021941		4.05351	3.19616	1.1685	2.06925	2.58348	1.6091	4.49775	6.539	1.57142	1.60292	2.68168	0.526399
		Cell enveloppe related proteins
NP_831165.1	BC1384	undecaprenyl pyrophosphate phosphatase [Bacillus cereus ATCC 14579],	30019534		0	0	0	0	1.29174	0	1.49925	2.80243	0.523807	0	0	0
NP_830126.1	BC0258	UDP-N-acetylmuramoylalanyl-D-glutamyl-2,6-diaminopimelate--D-alanyl-D- alanyl ligase [Bacillus cereus ATCC 14579],	30018495		0	0.799041	0.584249	2.41413	1.93761	0	2.24888	4.67071	0.523807	2.67153	1.34084	0
NP_832044.1	BC2281	multimodular transpeptidase-transglycosylase PBP 1A [Bacillus cereus ATCC 14579],	30020413		10.1338	12.7847	11.1007	7.93213	5.16696	9.11821	11.2444	6.539	15.7142	4.27445	5.81032	11.5808
NP_833630.1	BC3910	N-acetylglucosaminyl transferase [Bacillus cereus ATCC 14579],	30021999		0	0	0	0	0	0	0	0	0.523807	1.60292	1.78779	0.526399
NP_830125.1	BC0257	D-alanyl-alanine synthetase A [Bacillus cereus ATCC 14579],	30018494		8.10701	8.78945	7.01098	6.20775	10.9798	8.04548	11.994	12.1439	5.23807	11.2204	12.5145	9.47518
NP_832308.1	BC2550	D-alanine--D-alanine ligase [Bacillus cereus ATCC 14579],	30020677		0	1.59808	0	0.344875	1.29174	0	2.24888	3.73657	1.04761	1.06861	0	0.526399
NP_833632.1	BC3912	UDP-N-acetylmuramoyl-L-alanyl-D-glutamate synthetase [Bacillus cereus ATCC 14579],	30022001		7.09364	7.19137	4.67399	3.44875	9.04218	4.82729	10.4948	9.34143	7.85711	6.94598	8.492	6.84319
NP_834390.1	BC4684	UDP-N-acetylmuramate--L-alanine ligase [Bacillus cereus ATCC 14579],	30022759		5.06688	8.78945	9.93223	7.24238	10.3339	7.50912	4.49775	9.34143	8.90472	8.5489	13.4084	4.21119
NP_833618.1	BC3898	integral membrane protein [Bacillus cereus ATCC 14579],	30021987		2.02675	0.799041	2.33699	1.3795	1.93761	1.07273	1.49925	1.86829	2.09523	0.534306	1.78779	0.526399
NP_833814.1	BC4096	D-threo-aldose 1-dehydrogenase [Bacillus cereus ATCC 14579],	30022183		0	1.59808	1.1685	0	0.64587	0.536366	0.749625	0	0	1.06861	3.12863	1.0528
NP_835080.1	BC5419	N-acetylglucosaminyldiphosphoundecaprenol N-acetyl-beta-D-mannosaminyltransferase [Bacillus cereus ATCC 14579],	30023449		0	0	6.42674	3.10388	0.64587	4.82729	2.24888	0	2.61904	4.80876	5.81032	5.26399
NP_834939.1	BC5276	phosphotyrosine-protein phosphatase (capsular polysaccharide biosynthesis) [Bacillus cereus ATCC 14579],	30023308		1.01338	3.19616	1.75275	2.06925	1.29174	0	4.49775	0	3.14284	3.20584	3.12863	1.5792
NP_829909.1	BCp0021	N-acetylmuramoyl-L-alanine amidase [Bacillus cereus ATCC 14579 plasmide pBClin15],	29899132		0	0	1.1685	2.759	3.22935	0	4.49775	0	6.28568	1.06861	0.893895	0
NP_832677.1	BC2929	peptidoglycan N-acetylglucosamine deacetylase [Bacillus cereus ATCC 14579],	30021046		1.01338	0	1.1685	1.3795	1.93761	0.536366	1.49925	0	1.57142	3.20584	2.68168	2.63199
NP_835088.1	BC5427	cell wall biosynthesis glycosyltransferase [Bacillus cereus ATCC 14579],	30023457		0	1.59808	1.1685	1.3795	1.93761	1.07273	1.49925	0	1.57142	0	1.34084	0
NP_835090.1	BC5429	Beta-1,3-N-acetylglucosaminyltransferase [Bacillus cereus ATCC 14579],	30023459		1.01338	0.799041	0	0	0	0	1.49925	1.86829	0	0	0	0
		DNA related proteins
		Purine metabolism
NP_834053.1	BC4341	GTP pyrophosphokinase [Bacillus cereus ATCC 14579],	30022422		0	1.59808	0	3.10388	0	0	1.49925	0	0	0.534306	1.34084	1.0528
NP_834113.1	BC4401	GTP pyrophosphokinase [Bacillus cereus ATCC 14579],	30022482		3.04013	6.39233	1.1685	4.48338	1.29174	0.536366	5.24738	5.60486	1.57142	2.13723	5.36337	3.68479
NP_834203.1	BC4493	nucleoside-triphosphatase [Bacillus cereus ATCC 14579],	30022572		0	0	1.75275	2.41413	1.93761	4.29092	2.9985	0	1.04761	2.13723	3.12863	3.15839
NP_835112.1	BC5452	guanosine 5'-monophosphate oxidoreductase [Bacillus cereus ATCC 14579],	30023481		18.2408	19.976	21.033	18.6233	26.4807	12.3364	26.9865	26.156	41.9046	20.3036	24.1352	34.2159
NP_829917.1	BC0013	inositol-5-monophosphate dehydrogenase [Bacillus cereus ATCC 14579],	30018286		31.4147	36.7559	77.7051	55.18	42.6274	55.782	41.979	44.8389	46.095	40.073	34.8619	46.8495
NP_833677.1	BC3958	myo-inositol-1(or 4)-monophosphatase [Bacillus cereus ATCC 14579],	30022046		0	0	1.1685	2.06925	1.29174	1.07273	1.49925	0	1.04761	0	0.446947	1.0528
NP_829923.1	BC0021	deoxyguanosine kinase [Bacillus cereus ATCC 14579],	30018292		0	0	0	0	0	0	0	0	0	2.13723	0.893895	0
NP_829966.1	BC0071	hypoxanthine-guanine phosphoribosyltransferase [Bacillus cereus ATCC 14579],	30018335		10.1338	13.5837	13.4377	12.0706	21.9596	25.2092	7.49625	11.2097	12.5714	19.7693	16.5371	12.1072
NP_830031.1	BC0152	adenylate kinase [Bacillus cereus ATCC 14579],	30018400		13.1739	17.5789	16.359	16.554	21.3137	18.7728	21.7391	0	23.0475	30.4555	25.476	24.2143
NP_830147.1	BC0296	bifunctional GMP synthase/glutamine amidotransferase protein [Bacillus cereus ATCC 14579],	30018516		26.3478	24.7703	31.5494	24.831	28.4183	16.6273	20.2399	24.2877	34.0475	25.6467	15.6432	23.688
NP_830162.1	BC0323	phosphoribosylaminoimidazole carboxylase catalytic subunit [Bacillus cereus ATCC 14579],	30018531		9.12039	14.3827	11.1007	7.58725	10.3339	12.8728	8.24588	11.2097	8.38091	17.0978	10.2798	14.7392
NP_830163.1	BC0324	phosphoribosylaminoimidazole carboxylase ATPase subunit [Bacillus cereus ATCC 14579],	30018532		5.06688	5.59329	9.34798	10.3463	10.3339	9.65458	9.74513	7.47314	12.0476	5.87737	13.4084	12.1072
NP_830164.1	BC0325	adenylosuccinate lyase [Bacillus cereus ATCC 14579],	30018533		37.4949	29.5645	33.8864	35.1773	34.877	25.2092	36.7316	47.6413	38.2379	36.3328	32.1802	21.5824
NP_830165.2	BC0326	phosphoribosylaminoimidazole-succinocarboxamide synthase [Bacillus cereus ATCC 14579],	161511212		8.10701	7.19137	22.7857	19.6579	25.1889	24.6728	16.4918	0	20.9523	17.0978	17.4309	16.3184
NP_830166.1	BC0327	phosphoribosylformylglycinamidine synthase subunit PurS [Bacillus cereus ATCC 14579],	30018535		44.5886	27.1674	32.1337	52.7659	73.6291	46.6638	42.7286	45.773	40.8569	28.8525	25.476	30.5311
NP_830167.1	BC0328	phosphoribosylformylglycinamidine synthase subunit I [Bacillus cereus ATCC 14579],	30018536		6.08026	6.39233	10.5165	7.58725	8.39631	9.65458	8.9955	0	6.80949	10.1518	14.3023	11.0544
NP_830168.1	BC0329	phosphoribosylformylglycinamidine synthase II [Bacillus cereus ATCC 14579],	30018537		55.7357	55.9329	64.2674	68.6302	69.7539	51.4911	61.4693	74.7314	68.6187	60.9109	61.2318	48.9551
NP_830169.1	BC0330	amidophosphoribosyltransferase [Bacillus cereus ATCC 14579],	30018538		13.1739	12.7847	21.033	15.8643	12.9174	11.2637	11.2444	19.617	21.9999	14.9606	12.0676	14.7392
NP_830170.1	BC0331	phosphoribosylaminoimidazole synthetase [Bacillus cereus ATCC 14579],	30018539		12.1605	13.5837	21.6172	16.8989	22.6054	17.1637	16.4918	16.8146	22.5237	20.3036	14.3023	12.6336
NP_830171.1	BC0332	phosphoribosylglycinamide formyltransferase [Bacillus cereus ATCC 14579],	30018540		3.04013	3.19616	4.08974	5.518	3.87522	6.97275	2.24888	3.73657	1.57142	5.87737	8.492	6.31679
NP_830172.1	BC0333	bifunctional phosphoribosylaminoimidazolecarboxamide formyltransferase/IMP cyclohydrolase [Bacillus cereus ATCC 14579],	30018541		35.4682	29.5645	50.8296	54.1454	38.1063	47.2002	17.2414	26.156	63.3807	39.0044	22.3474	53.6927
NP_830173.1	BC0334	phosphoribosylamine--glycine ligase [Bacillus cereus ATCC 14579],	30018542		17.2274	16.7799	21.6172	20.6925	21.9596	18.7728	22.4888	28.9584	25.6665	19.235	16.984	24.2143
NP_831347.1	BC1569	xanthine phosphoribosyltransferase [Bacillus cereus ATCC 14579],	30019716		0	0.799041	4.67399	9.6565	1.29174	9.65458	1.49925	1.86829	2.61904	1.06861	1.78779	6.84319
NP_833590.1	BC3869	guanylate kinase [Bacillus cereus ATCC 14579],	30021959		4.05351	4.79425	2.33699	2.759	3.87522	1.6091	5.997	0.934143	5.23807	3.20584	3.12863	1.0528
NP_833812.1	BC4094	ADP-ribose pyrophosphatase [Bacillus cereus ATCC 14579],	30022181		0	0.799041	2.92124	3.79363	4.52109	3.75456	1.49925	2.80243	3.14284	2.67153	4.46947	1.5792
NP_834114.1	BC4402	adenine phosphoribosyltransferase [Bacillus cereus ATCC 14579],	30022483		4.05351	3.99521	5.84249	4.82825	6.4587	2.14546	5.997	6.539	5.23807	5.87737	4.91642	6.31679
NP_834515.1	BC4815	hypoxanthine-guanine phosphoribosyltransferase [Bacillus cereus ATCC 14579],	30022884		1.01338	0.799041	4.08974	1.3795	0	1.07273	0.749625	3.73657	4.19046	3.74014	1.78779	3.68479
NP_835123.1	BC5468	adenylosuccinate synthetase [Bacillus cereus ATCC 14579],	30023492		16.214	23.1722	42.0659	24.831	29.0641	26.2819	29.985	32.695	52.9045	37.4014	41.5661	36.8479
NP_831637.1	BC1864	DNA polymerase I [Bacillus cereus ATCC 14579],	30020006		0	0.799041	0	0	0	0	0	0	0	0	0.893895	0
NP_829911.1	BC0002	DNA polymerase III subunit beta [Bacillus cereus ATCC 14579],	30018280		3.04013	3.19616	5.84249	9.31163	4.52109	7.50912	5.997	5.60486	8.90472	4.80876	7.15116	5.79039
NP_830003.1	BC0122	DNA-directed RNA polymerase subunit beta [Bacillus cereus ATCC 14579],	30018372		86.137	73.5118	77.7051	82.4252	90.4218	74.5548	81.7091	71.929	85.9044	74.8029	62.5726	85.2766
NP_830004.1	BC0123	DNA-directed RNA polymerase subunit beta' [Bacillus cereus ATCC 14579],	30018373		71.9497	71.9137	76.5366	72.7687	83.9631	76.7003	68.9655	56.9827	83.8091	78.543	66.5952	82.6446
NP_830037.1	BC0158	DNA-directed RNA polymerase subunit alpha [Bacillus cereus ATCC 14579],	30018406		13.1739	18.3779	14.6062	15.1745	23.8972	12.8728	16.4918	11.2097	18.8571	18.7007	19.6657	17.3712
NP_831135.1	BC1354	ribonucleotide-diphosphate reductase subunit alpha [Bacillus cereus ATCC 14579],	30019504		17.2274	19.976	22.2014	17.2438	12.9174	16.091	18.7406	15.8804	23.0475	13.3577	14.7493	12.1072
NP_831136.1	BC1355	ribonucleotide-diphosphate reductase subunit beta [Bacillus cereus ATCC 14579],	30019505		4.05351	5.59329	4.67399	7.58725	9.68804	2.68183	3.74813	6.539	8.38091	5.87737	7.5981	2.63199
NP_831242.1	BC1463	purine nucleoside phosphorylase [Bacillus cereus ATCC 14579],	30019611		1.01338	3.19616	9.93223	7.93213	3.87522	10.1909	2.9985	0	4.71426	3.20584	4.91642	7.36958
NP_831294.1	BC1515	nucleoside diphosphate kinase [Bacillus cereus ATCC 14579],	30019663		3.04013	7.19137	18.696	17.9335	18.7302	17.7001	13.4933	11.2097	7.85711	19.7693	31.7333	11.5808
NP_833335.1	BC3603	anaerobic ribonucleoside triphosphate reductase [Bacillus cereus ATCC 14579],	30021704		0	0.799041	16.9432	17.9335	15.5009	13.9455	2.9985	0.934143	2.09523	21.3723	16.5371	4.21119
NP_833527.1	BC3805	polynucleotide phosphorylase/polyadenylase [Bacillus cereus ATCC 14579],	30021896		29.3879	26.3684	25.7069	17.5886	18.7302	22.5274	19.4903	26.156	31.4284	24.5781	21.0065	22.1088
NP_833589.1	BC3868	DNA-directed RNA polymerase subunit omega [Bacillus cereus ATCC 14579],	30021958		8.10701	8.78945	12.8535	7.24238	17.4385	13.9455	9.74513	10.2756	10.4761	4.80876	8.492	8.94878
NP_834293.1	BC4587	DNA polymerase I [Bacillus cereus ATCC 14579],	30022662		4.05351	6.39233	9.34798	13.795	8.39631	10.1909	10.4948	4.67071	5.76188	7.48029	7.5981	7.36958
NP_835001.1	BC5339	DNA-directed RNA polymerase subunit delta [Bacillus cereus ATCC 14579],	30023370		3.04013	2.39712	2.33699	1.3795	1.29174	2.68183	1.49925	1.86829	3.14284	2.13723	1.34084	2.1056
NP_833538.1	BC3816	DNA polymerase III PolC [Bacillus cereus ATCC 14579],	30021907		0	3.19616	2.33699	3.10388	1.29174	1.6091	4.49775	4.67071	1.57142	2.67153	3.12863	3.15839
NP_829926.1	BC0024	DNA polymerase III subunits gamma and tau [Bacillus cereus ATCC 14579],	30018295		0	0	0.584249	1.72438	0.64587	0	0	0	0.523807	1.06861	0.893895	1.0528
		Pyrimidine metabolism
NP_829933.1	BC0036	thymidylate kinase [Bacillus cereus ATCC 14579],	30018302		2.02675	0	0	1.3795	1.29174	0	0	0	0	0.534306	1.78779	0.526399
NP_831276.1	BC1497	cytidylate kinase [Bacillus cereus ATCC 14579],	30019645		4.05351	11.9856	1.1685	1.72438	3.87522	1.07273	5.997	0	2.09523	5.87737	6.25726	2.63199
NP_833544.1	BC3823	uridylate kinase [Bacillus cereus ATCC 14579],	30021913		4.05351	7.99041	8.17948	6.55263	4.52109	10.1909	11.2444	0	6.28568	9.08321	6.70421	8.42238
NP_833602.1	BC3882	orotate phosphoribosyltransferase [Bacillus cereus ATCC 14579],	30021971		8.10701	9.58849	4.67399	5.86288	8.39631	3.75456	3.74813	1.86829	8.38091	3.74014	6.70421	4.73759
NP_833603.1	BC3883	orotidine 5'-phosphate decarboxylase [Bacillus cereus ATCC 14579],	30021972		5.06688	6.39233	5.25824	7.58725	9.04218	4.82729	10.4948	0	6.28568	13.3577	14.3023	6.31679
NP_833604.1	BC3884	dihydroorotate dehydrogenase 1B [Bacillus cereus ATCC 14579],	30021973		5.06688	7.99041	4.67399	3.79363	7.75044	5.90002	5.997	7.47314	3.66665	8.01459	5.81032	4.21119
NP_833606.1	BC3886	carbamoyl phosphate synthase large subunit [Bacillus cereus ATCC 14579],	30021975		45.6019	39.9521	49.6611	42.4196	51.6696	45.0547	45.7271	46.7071	57.095	36.3328	31.2863	50.5343
NP_833607.1	BC3887	carbamoyl phosphate synthase small subunit [Bacillus cereus ATCC 14579],	30021976		8.10701	8.78945	9.34798	9.6565	12.2715	8.58185	12.7436	13.078	14.6666	9.08321	11.1737	11.0544
NP_833608.1	BC3888	dihydroorotase [Bacillus cereus ATCC 14579],	30021977		4.05351	3.99521	7.59523	7.93213	10.3339	11.8	6.74663	8.40729	13.0952	6.94598	8.492	7.89598
NP_833609.1	BC3889	aspartate carbamoyltransferase catalytic subunit [Bacillus cereus ATCC 14579],	30021978		3.04013	4.79425	5.25824	4.48338	3.87522	3.75456	3.74813	8.40729	9.42853	8.01459	5.36337	6.84319
NP_833611.1	BC3891	pyrimidine regulatory protein PyrR [Bacillus cereus ATCC 14579],	30021980		12.1605	16.7799	7.01098	8.277	9.68804	17.1637	8.24588	0	10.9999	12.289	13.4084	15.792
NP_833803.1	BC4085	pyrimidine-nucleoside phosphorylase [Bacillus cereus ATCC 14579],	30022172		1.01338	0	0	0.68975	1.93761	0	0	1.86829	0	1.60292	3.57558	0.526399
NP_834010.1	BC4298	cytidine deaminase [Bacillus cereus ATCC 14579],	30022379		6.08026	4.79425	3.50549	1.3795	2.58348	3.75456	3.74813	3.73657	2.61904	2.13723	2.68168	3.15839
NP_834087.1	BC4375	uridine kinase [Bacillus cereus ATCC 14579],	30022456		4.05351	3.99521	1.75275	3.44875	5.16696	1.07273	4.49775	0	4.19046	2.67153	3.12863	1.0528
NP_834598.1	BC4926	thioredoxin reductase [Bacillus cereus ATCC 14579],	30022967		4.05351	5.59329	8.76373	5.86288	6.4587	6.43639	5.997	6.539	5.23807	6.41168	8.04505	3.68479
NP_834823.1	BC5159	thioredoxin reductase [Bacillus cereus ATCC 14579],	30023192		16.214	19.177	11.1007	9.6565	18.0844	12.3364	17.2414	17.7487	13.0952	11.2204	15.1962	15.2656
NP_834977.1	BC5315	uracil phosphoribosyltransferase [Bacillus cereus ATCC 14579],	30023346		8.10701	15.9808	19.2802	14.1399	9.68804	17.1637	9.74513	9.34143	9.95233	24.0438	22.7943	11.0544
NP_834992.1	BC5330	thymidine kinase [Bacillus cereus ATCC 14579],	30023361		4.05351	2.39712	1.1685	0.344875	3.22935	2.14546	2.24888	2.80243	1.04761	1.06861	0.893895	1.5792
NP_835000.1	BC5338	CTP synthetase [Bacillus cereus ATCC 14579],	30023369		17.2274	12.7847	22.2014	23.1066	14.855	14.4819	12.7436	20.5511	41.9046	19.7693	18.7718	15.2656
NP_834935.1	BC5272	carbamoylphosphate synthase small subunit [Bacillus cereus ATCC 14579],	30023304		0	3.99521	0	1.3795	2.58348	0.536366	2.9985	3.73657	1.57142	2.13723	1.34084	0.526399
		DNA replication and reparation systems
NP_834292.1	BC4586	formamidopyrimidine-DNA glycosylase [Bacillus cereus ATCC 14579],	30022661		0	0	0	1.3795	0.64587	0.536366	0	1.86829	0	0	0	0
NP_834832.1	BC5168	excinuclease ABC subunit B [Bacillus cereus ATCC 14579],	30023201		0	0	0	0.68975	0	0	0	0	0	0	0.446947	0
NP_833574.1	BC3853	ATP-dependent DNA helicase recG [Bacillus cereus ATCC 14579],	30021943		0	1.59808	0	0	0	0	1.49925	0.934143	0	0	0.446947	0
NP_829985.1	BC0104	DNA integrity scanning protein DisA [Bacillus cereus ATCC 14579],	30018354		0	0	0	0	0	0	0.749625	1.86829	0	0.534306	0	0
NP_834127.1	BC4415	Holliday junction DNA helicase motor protein [Bacillus cereus ATCC 14579],	30022496		0	0	0	0	0.64587	0	0	1.86829	0	0	0	0
NP_833502.1	BC3779	recombinase A [Bacillus cereus ATCC 14579],	30021871		15.2006	15.9808	9.34798	10.3463	11.6257	11.8	18.7406	16.8146	10.9999	14.9606	11.6206	15.792
NP_835128.1	BC5475	single-strand DNA-binding protein [Bacillus cereus ATCC 14579],	30023497		2.02675	3.19616	7.01098	8.277	5.81283	11.8	4.49775	3.73657	6.28568	8.01459	7.5981	6.84319
NP_834115.1	BC4403	single-stranded-DNA-specific exonuclease recJ [Bacillus cereus ATCC 14579],	30022484		2.02675	1.59808	0	1.3795	1.29174	0	0	1.86829	0	1.06861	0.893895	0
NP_833491.1	BC3768	DNA mismatch repair protein [Bacillus cereus ATCC 14579],	30021860		1.01338	0	1.1685	2.41413	0	0	0.749625	0	0.523807	0.534306	0.893895	0.526399
NP_833492.1	BC3769	DNA mismatch repair protein [Bacillus cereus ATCC 14579],	30021861		7.09364	2.39712	5.25824	5.86288	7.10457	4.82729	4.49775	4.67071	6.28568	3.74014	5.81032	4.21119
NP_829955.1	BC0058	transcription-repair coupling factor [Bacillus cereus ATCC 14579],	30018324		0	0	1.1685	4.1385	1.93761	0.536366	1.49925	0	2.61904	4.80876	4.02253	0.526399
NP_830179.1	BC0340	DNA helicase II [Bacillus cereus ATCC 14579],	30018548		9.12039	7.99041	8.76373	4.48338	3.87522	5.90002	11.994	10.2756	6.80949	5.34306	8.492	8.42238
NP_830180.1	BC0341	NAD-dependent DNA ligase LigA [Bacillus cereus ATCC 14579],	30018549		16.214	15.9808	10.5165	13.4501	12.2715	16.091	14.2429	17.7487	13.619	12.8234	12.5145	13.16
NP_833995.1	BC4282	endonuclease IV [Bacillus cereus ATCC 14579],	30022364		2.02675	1.59808	1.1685	1.3795	1.29174	2.68183	1.49925	1.86829	2.09523	4.80876	2.68168	2.63199
NP_835059.1	BC5398	uracil-DNA glycosylase [Bacillus cereus ATCC 14579],	30023428		0	0.799041	0	0	0	0	0.749625	0	0.523807	2.13723	2.23474	0
NP_834831.1	BC5167	excinuclease ABC subunit A [Bacillus cereus ATCC 14579],	30023200		11.1471	4.79425	9.34798	8.277	6.4587	12.3364	5.24738	5.60486	2.61904	7.48029	8.93895	6.31679
NP_829928.1	BC0026	recombination protein RecR [Bacillus cereus ATCC 14579],	30018297		0	0	0	2.06925	1.29174	1.6091	0	0	0	0	4.02253	1.0528
		Other DNA related proteins
NP_832076.1	BC2313	DNA-binding protein HU [Bacillus cereus ATCC 14579],	30020445		1.01338	0	2.33699	1.72438	2.58348	2.68183	2.9985	1.86829	2.61904	1.06861	1.34084	1.5792
NP_831289.1	BC1510	DNA-binding protein HU [Bacillus cereus ATCC 14579],	30019658		29.3879	11.1866	22.7857	34.4875	25.1889	27.891	19.4903	18.6829	19.9047	14.9606	17.4309	18.424
NP_833453.1	BC3728	DNA-binding protein HU [Bacillus cereus ATCC 14579],	30021822		32.4281	15.9808	19.8645	23.7964	26.4807	27.891	33.7331	31.7609	25.6665	20.3036	19.6657	20.0032
NP_829914.1	BC0005	DNA gyrase subunit B [Bacillus cereus ATCC 14579],	30018283		7.09364	7.19137	9.34798	7.58725	5.81283	9.11821	11.2444	13.078	8.90472	5.34306	6.70421	8.94878
NP_833552.1	BC3831	DNA topoisomerase I [Bacillus cereus ATCC 14579],	30021921		4.05351	3.19616	3.50549	1.3795	2.58348	3.21819	2.9985	2.80243	6.28568	3.74014	7.15116	3.15839
NP_830256.1	BC0417	DNA topoisomerase III [Bacillus cereus ATCC 14579],	30018625		5.06688	3.19616	1.75275	0	0	0.536366	3.74813	3.73657	1.57142	2.13723	5.36337	2.1056
NP_833328.1	BC3596	DNA topoisomerase IV subunit A [Bacillus cereus ATCC 14579],	30021697		2.02675	0.799041	1.75275	2.41413	1.29174	0.536366	1.49925	0.934143	2.09523	1.60292	2.68168	0
NP_831241.1	BC1461	DNA integration/recombination/invertion protein [Bacillus cereus ATCC 14579],	30019610		2.02675	5.59329	1.1685	2.06925	1.93761	3.75456	2.9985	4.67071	1.57142	1.60292	2.68168	1.0528
NP_833329.1	BC3597	DNA topoisomerase IV subunit B [Bacillus cereus ATCC 14579],	30021698		4.05351	1.59808	1.1685	0	0	0.536366	1.49925	2.80243	3.14284	1.06861	1.34084	0.526399
NP_833605.1	BC3885	dihydroorotate dehydrogenase electron transfer subunit [Bacillus cereus ATCC 14579],	30021974		3.04013	3.99521	2.33699	3.10388	4.52109	2.68183	6.74663	0	2.61904	3.74014	4.91642	5.26399
NP_834171.1	BC4459	Type I restriction-modification system methylation subunit [Bacillus cereus ATCC 14579],	30022540		3.04013	1.59808	1.1685	1.3795	0.64587	1.07273	2.9985	1.86829	1.57142	3.20584	2.68168	2.63199
NP_830725.1	BC0939	Type II restriction-modification system restriction subunit [Bacillus cereus ATCC 14579],	30019094		0	0	0	0	0	0	0	0	0	0.534306	2.68168	0
NP_829910.1	BC0001	chromosomal replication initiation protein [Bacillus cereus ATCC 14579],	30018279		2.02675	1.59808	1.1685	3.44875	3.87522	0.536366	6.74663	5.60486	0.523807	5.34306	5.36337	0
NP_829948.1	BC0051	purine operon repressor [Bacillus cereus ATCC 14579],	30018317		2.02675	5.59329	8.76373	7.93213	7.75044	10.7273	8.24588	4.67071	10.4761	13.3577	11.6206	8.42238
NP_834093.1	BC4381	Holliday junction resolvase-like protein [Bacillus cereus ATCC 14579],	30022462		0	0.799041	0	0.68975	1.29174	0	1.49925	1.86829	0	2.13723	3.12863	0
NP_832058.1	BC2295	exonuclease SbcD [Bacillus cereus ATCC 14579],	30020427		2.02675	1.59808	0	1.3795	0.64587	0.536366	0.749625	0.934143	1.04761	0	0.893895	0
NP_832059.1	BC2296	exonuclease SbcC [Bacillus cereus ATCC 14579],	30020428		2.02675	3.99521	7.01098	9.31163	5.81283	2.14546	4.49775	0.934143	1.57142	3.20584	4.02253	1.5792
NP_834314.1	BC4608	phosphoesterase, DHH family protein [Bacillus cereus ATCC 14579],	30022683		3.04013	2.39712	2.33699	3.79363	2.58348	2.14546	2.24888	0	3.14284	2.67153	2.68168	3.15839
NP_829915.1	BC0006	DNA gyrase subunit A [Bacillus cereus ATCC 14579],	30018284		10.1338	10.3875	15.7747	13.795	12.9174	11.8	16.4918	11.2097	12.5714	12.289	9.83284	11.5808
NP_829936.1	BC0039	DNA replication intiation control protein YabA [Bacillus cereus ATCC 14579],	30018305		2.02675	1.59808	1.1685	1.72438	2.58348	1.07273	1.49925	1.86829	1.04761	0.534306	0.893895	1.0528
		Amino acid metabolism-related protein
		Alanine, aspartate and glutamate metabolism
NP_830348.1	BC0511	glutamate synthase [NADPH] large chain [Bacillus cereus ATCC 14579],	30018717		0	0	1.75275	2.06925	0	1.6091	5.24738	2.80243	0	1.06861	0.446947	1.5792
NP_831270.1	BC1491	NAD-specific glutamate dehydrogenase [Bacillus cereus ATCC 14579],	30019639		7.09364	7.99041	2.92124	2.41413	4.52109	3.21819	10.4948	12.1439	6.28568	2.13723	5.81032	5.26399
NP_831969.1	BC2204	asparagine synthetase [glutamine-hydrolyzing] [Bacillus cereus ATCC 14579],	30020338		10.1338	10.3875	19.8645	8.277	9.04218	11.8	14.2429	10.2756	20.9523	8.01459	9.38589	18.9504
NP_831275.1	BC1496	L-asparaginase [Bacillus cereus ATCC 14579],	30019644		1.01338	0	1.1685	1.03463	3.87522	1.07273	1.49925	1.86829	2.09523	2.67153	1.34084	2.1056
NP_831515.1	BC1740	aspartate ammonia-lyase [Bacillus cereus ATCC 14579],	30019884		1.01338	2.39712	0	0.68975	1.29174	0	3.74813	3.73657	0.523807	0	0.893895	0
NP_831521.1	BC1746	asparagine synthetase AsnA [Bacillus cereus ATCC 14579],	30019890		3.04013	2.39712	2.92124	2.759	2.58348	3.75456	4.49775	4.67071	3.14284	2.67153	1.34084	3.68479
NP_834329.1	BC4623	alanine dehydrogenase [Bacillus cereus ATCC 14579],	30022698		10.1338	11.1866	10.5165	13.1053	22.6054	7.50912	21.7391	22.4194	15.1904	11.2204	16.984	10.528
NP_830409.1	BC0592	alanine dehydrogenase [Bacillus cereus ATCC 14579],	30018778		2.02675	3.19616	0.584249	1.3795	2.58348	0	2.9985	0	1.04761	0.534306	0	0
NP_830058.1	BC0190	D-fructose-6-phosphate amidotransferase [Bacillus cereus ATCC 14579],	30018427		29.3879	23.9712	46.7399	21.0374	17.4385	35.9365	26.9865	19.617	45.0474	18.1664	28.1577	36.8479
NP_830183.1	BC0344	1-pyrroline-5-carboxylate dehydrogenase [Bacillus cereus ATCC 14579],	30018552		59.7892	54.3348	25.1227	25.1759	29.71	28.9637	26.9865	44.8389	34.0475	39.0044	35.7558	41.0591
NP_831324.1	BC1546	aspartate aminotransferase [Bacillus cereus ATCC 14579],	30019693		17.2274	15.1818	18.696	11.3809	14.855	9.65458	15.7421	16.8146	15.7142	12.289	15.1962	13.6864
NP_834206.1	BC4496	glutamate racemase [Bacillus cereus ATCC 14579],	30022575		0	2.39712	0.584249	0.68975	2.58348	0.536366	2.24888	0	0	0.534306	1.78779	0.526399
		Glycine, serine and threonine metabolism
NP_832988.1	BC3248	D-3-phosphoglycerate dehydrogenase [Bacillus cereus ATCC 14579],	30021357		4.05351	3.19616	4.08974	1.3795	2.58348	0.536366	11.994	6.539	2.09523	5.34306	4.02253	2.63199
NP_834978.1	BC5316	serine hydroxymethyltransferase [Bacillus cereus ATCC 14579],	30023347		11.1471	11.1866	21.033	23.4515	26.4807	16.091	11.994	14.0121	20.4285	15.4949	17.4309	21.5824
NP_833938.1	BC4224	glycine dehydrogenase subunit 2 [Bacillus cereus ATCC 14579],	30022307		18.2408	17.5789	14.6062	16.8989	18.7302	10.7273	13.4933	21.4853	17.8094	16.0292	14.7493	17.3712
NP_833939.1	BC4225	glycine dehydrogenase subunit 1 [Bacillus cereus ATCC 14579],	30022308		6.08026	4.79425	15.1905	11.036	11.6257	11.2637	11.994	16.8146	13.0952	14.4263	9.38589	11.0544
NP_833940.1	BC4226	glycine cleavage system aminomethyltransferase T [Bacillus cereus ATCC 14579],	30022309		17.2274	12.7847	16.9432	13.4501	25.1889	11.2637	33.7331	34.5633	16.7618	25.6467	26.3699	20.5296
NP_832989.1	BC3249	phosphoserine aminotransferase [Bacillus cereus ATCC 14579],	30021358		1.01338	1.59808	2.33699	0.344875	1.29174	3.75456	1.49925	0.934143	1.57142	2.67153	2.68168	1.0528
NP_831021.1	BC1237	tryptophan synthase subunit beta [Bacillus cereus ATCC 14579],	30019390		8.10701	6.39233	15.7747	11.3809	12.9174	15.0182	17.991	12.1439	23.0475	17.6321	20.5596	16.8448
NP_831022.1	BC1238	tryptophan synthase subunit alpha [Bacillus cereus ATCC 14579],	30019391		5.06688	14.3827	15.7747	14.4848	9.04218	23.0637	12.7436	0	16.7618	17.6321	24.5821	28.9519
NP_830437.1	BC0621	2-amino-3-ketobutyrate coenzyme A ligase [Bacillus cereus ATCC 14579],	30018806		2.02675	3.19616	2.33699	3.44875	5.81283	1.6091	5.997	4.67071	2.61904	7.48029	6.25726	2.63199
NP_833850.1	BC4135	L-serine dehydratase [Bacillus cereus ATCC 14579],	30022219		2.02675	1.59808	1.1685	1.03463	4.52109	2.68183	1.49925	6.539	2.61904	4.80876	4.46947	0.526399
NP_835065.1	BC5404	homoserine dehydrogenase [Bacillus cereus ATCC 14579],	30023434		0	0	0	0.344875	0	0	2.9985	0	0	0	0	0
NP_833520.1	BC3798	aspartate kinase I [Bacillus cereus ATCC 14579],	30021889		4.05351	4.79425	12.8535	12.4155	12.9174	12.3364	11.2444	14.0121	13.619	6.94598	9.83284	12.1072
NP_833521.1	BC3799	aspartate-semialdehyde dehydrogenase [Bacillus cereus ATCC 14579],	30021890		4.05351	4.79425	26.2912	16.554	10.9798	16.091	11.994	11.2097	24.6189	8.5489	10.7267	16.3184
NP_831523.1	BC1748	aspartate kinase [Bacillus cereus ATCC 14579],	30019892		0	0	0	0	0	0	1.49925	0.934143	0	0	0	0
NP_831781.1	BC2013	Alpha/beta hydrolase [Bacillus cereus ATCC 14579],	30020150		2.02675	1.59808	0	0.344875	0.64587	0	0	0.934143	0	0	0.893895	0
		Cysteine and methionine metabolism
NP_834136.1	BC4424	cysteine desulfurase [Bacillus cereus ATCC 14579],	30022505		2.02675	0	0	1.03463	0.64587	0	0	0.934143	0	0.534306	0.446947	0
NP_835067.1	BC5406	O-acetylhomoserine aminocarboxypropyltransferase [Bacillus cereus ATCC 14579],	30023436		0	0	0.584249	2.06925	0	0	3.74813	3.73657	0	0	0	0
NP_830727.1	BC0941	Type II restriction-modification system methylation subunit [Bacillus cereus ATCC 14579],	30019096		2.02675	2.39712	0	0.68975	0	0.536366	2.24888	0.934143	0.523807	0	0	0
NP_834491.1	BC4789	S-ribosylhomocysteinase [Bacillus cereus ATCC 14579],	30022860		0	1.59808	7.01098	4.48338	0	2.68183	0	0	1.57142	3.20584	1.78779	1.0528
NP_833757.1	BC4039	2-hydroxy-3-oxo-5-methylthiopent-2-enoate oxidase [Bacillus cereus ATCC 14579],	30022126		1.01338	0.799041	2.33699	1.3795	0	2.14546	0	0	0	2.13723	1.34084	3.15839
NP_835032.1	BC5371	spermidine synthase [Bacillus cereus ATCC 14579],	30023401		6.08026	8.78945	22.2014	8.277	14.855	17.7001	11.994	16.8146	18.3332	20.3036	22.7943	11.5808
NP_834078.1	BC4366	cystathionine beta-lyase [Bacillus cereus ATCC 14579],	30022447		4.05351	3.99521	5.84249	2.41413	4.52109	3.75456	5.997	5.60486	3.66665	4.80876	4.46947	4.21119
NP_834080.1	BC4368	5'-methylthioadenosine/S-adenosylhomocysteine nucleosidase [Bacillus cereus ATCC 14579],	30022449		10.1338	15.9808	11.685	7.93213	10.9798	10.1909	9.74513	1.86829	8.90472	9.61751	12.5145	13.6864
NP_834288.1	BC4582	S-adenosylmethionine decarboxylase proenzyme [Bacillus cereus ATCC 14579],	30022657		1.01338	1.59808	1.1685	1.72438	4.52109	4.82729	4.49775	4.67071	0.523807	1.60292	3.12863	1.0528
NP_834465.1	BC4761	S-adenosylmethionine synthetase [Bacillus cereus ATCC 14579],	30022834		28.3745	28.7655	22.7857	16.8989	27.7724	19.3092	31.4843	31.7609	28.8094	17.0978	16.5371	30.5311
NP_833722.1	BC4003	5-methyltetrahydropteroyltriglutamate--homocysteine methyltransferase [Bacillus cereus ATCC 14579],	30022091		5.06688	3.19616	1.1685	1.3795	0	0.536366	3.74813	1.86829	0.523807	2.13723	1.34084	2.63199
NP_831538.1	BC1763	cysteine synthase A [Bacillus cereus ATCC 14579],	30019907		6.08026	4.79425	0	2.759	2.58348	3.21819	2.9985	6.539	1.04761	1.06861	1.78779	0
NP_829970.1	BC0075	cysteine synthase [Bacillus cereus ATCC 14579],	30018339		9.12039	14.3827	7.01098	8.96675	21.9596	11.8	21.7391	16.8146	8.90472	14.9606	15.6432	10.528
NP_834079.1	BC4367	cysteine synthase [Bacillus cereus ATCC 14579],	30022448		2.02675	4.79425	0	0.344875	3.87522	1.07273	2.9985	2.80243	0	0.534306	3.12863	2.63199
		Valine, leucine and isoleucine degradation
NP_833872.1	BC4157	branched-chain alpha-keto acid dehydrogenase subunit E2 [Bacillus cereus ATCC 14579],	30022241		22.2943	15.9808	18.1117	14.1399	18.0844	16.091	6.74663	14.0121	12.0476	18.1664	14.7493	15.2656
NP_833760.1	BC4042	3-hydroxyisobutyrate dehydrogenase [Bacillus cereus ATCC 14579],	30022129		6.08026	6.39233	4.67399	3.44875	5.16696	4.29092	2.9985	4.67071	3.14284	5.34306	3.12863	3.68479
NP_833873.1	BC4158	2-oxoisovalerate dehydrogenase beta subunit [Bacillus cereus ATCC 14579],	30022242		19.2542	22.3732	9.93223	14.4848	38.1063	7.50912	19.4903	21.4853	12.5714	15.4949	20.5596	8.42238
NP_833874.1	BC4159	2-oxoisovalerate dehydrogenase alpha subunit [Bacillus cereus ATCC 14579],	30022243		6.08026	7.99041	9.34798	8.62188	14.2091	8.04548	8.24588	1.86829	6.80949	11.7547	15.6432	10.0016
NP_833877.1	BC4162	leucine dehydrogenase [Bacillus cereus ATCC 14579],	30022246		23.3077	26.3684	29.2124	17.5886	32.2935	26.2819	32.9835	34.5633	28.2856	28.3182	24.5821	28.4255
		Valine, leucine and isoleucine biosynthesis
		Lysine biosynthesis and degradation
NP_833728.1	BC4009	aminotransferase A [Bacillus cereus ATCC 14579],	30022097		3.04013	1.59808	3.50549	1.3795	2.58348	1.6091	1.49925	1.86829	1.57142	0	0.893895	2.1056
NP_833634.1	BC3914	UDP-N-acetylmuramoylalanyl-D-glutamate--2,6-diaminopimelate ligase [Bacillus cereus ATCC 14579],	30022003		9.12039	7.19137	12.2692	7.24238	6.4587	4.29092	11.994	11.2097	12.0476	12.289	6.70421	10.528
NP_833699.1	BC3980	putative N-acetyldiaminopimelate deacetylase [Bacillus cereus ATCC 14579],	30022068		2.02675	3.19616	0	1.72438	1.93761	0	4.49775	4.67071	0	2.13723	0.893895	0.526399
NP_833700.1	BC3981	tetrahydrodipicolinate N-acetyltransferase [Bacillus cereus ATCC 14579],	30022069		14.1873	15.9808	20.4487	14.8296	13.5633	26.2819	12.7436	0	20.9523	29.9212	25.0291	27.3727
NP_833519.1	BC3797	dihydrodipicolinate synthase [Bacillus cereus ATCC 14579],	30021888		13.1739	20.7751	25.1227	17.5886	24.543	24.6728	23.2384	20.5511	15.7142	22.4409	18.3248	17.3712
NP_831311.1	BC1532	dihydrodipicolinate reductase [Bacillus cereus ATCC 14579],	30019680		3.04013	3.99521	2.33699	1.72438	3.87522	4.82729	3.74813	5.60486	4.71426	2.13723	1.78779	5.26399
NP_834608.1	BC4936	diaminopimelate epimerase [Bacillus cereus ATCC 14579],	30022977		0	0	0.584249	1.3795	1.93761	1.07273	0.749625	0	2.61904	1.60292	1.34084	0
NP_832014.1	BC2251	lysine 2,3-aminomutase [Bacillus cereus ATCC 14579],	30020383		0	0	3.50549	2.41413	3.87522	0.536366	0	0	0	1.06861	4.91642	0.526399
		Arginine and proline metabolism
NP_832852.1	BC3109	pyrroline-5-carboxylate reductase [Bacillus cereus ATCC 14579],	30021221		0	0	0	0	0	0	0	0	0	0	0	0
NP_830053.1	BC0185	arginase [Bacillus cereus ATCC 14579],	30018422		2.02675	0	0	0	0	1.07273	0	1.86829	1.04761	1.60292	1.78779	1.5792
NP_830935.1	BC1149	ornithine--oxo-acid transaminase [Bacillus cereus ATCC 14579],	30019304		9.12039	9.58849	7.59523	9.6565	10.3339	8.04548	13.4933	4.67071	15.1904	10.6861	12.5145	12.1072
NP_832721.1	BC2975	gamma-glutamyl kinase [Bacillus cereus ATCC 14579],	30021090		0	0	0.584249	1.03463	0	1.07273	0	0.934143	0	0.534306	0	0.526399
NP_832723.1	BC2977	pyrroline-5-carboxylate reductase [Bacillus cereus ATCC 14579],	30021092		6.08026	6.39233	1.1685	2.41413	1.93761	0	7.49625	0	7.3333	3.20584	2.68168	7.36958
NP_834677.1	BC5006	Prolyne dehydrogenase [Bacillus cereus ATCC 14579],	30023046		2.02675	0.799041	1.1685	1.03463	1.29174	1.07273	1.49925	0.934143	1.57142	2.13723	1.78779	2.1056
NP_835031.1	BC5370	agmatinase [Bacillus cereus ATCC 14579],	30023400		2.02675	0.799041	4.08974	6.8975	6.4587	4.82729	3.74813	3.73657	3.14284	5.87737	7.15116	3.68479
NP_833681.1	BC3962	arginine decarboxylase [Bacillus cereus ATCC 14579],	30022050		0	0	2.33699	1.3795	0	3.21819	0	0	0	1.06861	0	1.5792
NP_830086.1	BC0218	pyrroline-5-carboxylate reductase [Bacillus cereus ATCC 14579],	30018455		0	0.799041	0	0.68975	0	0	2.24888	0	0	0	0.446947	0.526399
NP_832201.1	BC2439	aminoacyl-histidine dipeptidase [Bacillus cereus ATCC 14579],	30020570		4.05351	5.59329	22.7857	15.1745	12.9174	9.11821	4.49775	7.47314	6.80949	13.892	7.5981	6.84319
		Histidine metabolism
NP_831189.1	BC1409	1-(5-phosphoribosyl)-5-[(5-phosphoribosylamino)methylideneamino] imidazole-4-carboxamide isomerase [Bacillus cereus ATCC 14579],	30019558		2.02675	2.39712	0	0.344875	0.64587	0.536366	3.74813	0	1.57142	3.20584	1.34084	1.5792
NP_834038.1	BC4326	methyltransferase [Bacillus cereus ATCC 14579],	30022407		0	0	0	2.06925	0.64587	0	0	0	0.523807	1.60292	1.34084	0
NP_831297.1	BC1518	histidinol-phosphate aminotransferase [Bacillus cereus ATCC 14579],	30019666		6.08026	8.78945	8.76373	8.96675	9.68804	6.97275	9.74513	9.34143	6.28568	6.94598	10.7267	5.26399
NP_832687.1	BC2940	histidinol-phosphate aminotransferase [Bacillus cereus ATCC 14579],	30021056		3.04013	3.19616	2.92124	0.344875	0	1.07273	0	2.80243	1.04761	0	1.78779	0.526399
		Phenylalanine, tyrosine and tryptophan metabolism
NP_834981.1	BC5319	protein tyrosine phosphatase [Bacillus cereus ATCC 14579],	30023350		0	0	0	0	0	0	0	0	0	0.534306	0.893895	0
NP_834942.1	BC5279	tyrosine-protein kinase [Bacillus cereus ATCC 14579],	30023311		0	0	0	0	0.64587	0	1.49925	0	0	0	0	0
NP_832578.1	BC2828	acetyltransferase [Bacillus cereus ATCC 14579],	30020947		0	0	0.584249	0.68975	1.29174	0	0.749625	1.86829	0.523807	2.13723	1.78779	0
NP_830289.1	BC0450	protein tyrosine phosphatase [Bacillus cereus ATCC 14579],	30018658		0	0	0.584249	0.344875	1.29174	0	1.49925	0	1.04761	3.20584	0.893895	0
NP_833946.1	BC4232	shikimate kinase [Bacillus cereus ATCC 14579],	30022315		0	0	0.584249	0.344875	0	0.536366	0	0	0	2.13723	0.893895	1.0528
NP_832685.1	BC2938	3-phosphoshikimate 1-carboxyvinyltransferase [Bacillus cereus ATCC 14579],	30021054		15.2006	13.5837	7.01098	3.44875	10.3339	6.43639	12.7436	18.6829	9.95233	9.08321	10.2798	10.528
NP_834380.1	BC4674	bifunctional 3-deoxy-7-phosphoheptulonate synthase/chorismate mutase [Bacillus cereus ATCC 14579],	30022749		0	0	1.1685	0	0	0.536366	0	0	0.523807	0	0	0.526399
NP_831296.1	BC1517	3-dehydroquinate synthase [Bacillus cereus ATCC 14579],	30019665		0	0	0	0.344875	0	0	1.49925	0.934143	0	0	0	0.526399
NP_833913.1	BC4199	3-dehydroquinate dehydratase [Bacillus cereus ATCC 14579],	30022282		1.01338	1.59808	0	1.03463	1.29174	1.07273	0.749625	1.86829	1.57142	2.13723	1.34084	0
NP_832688.1	BC2941	chorismate synthase [Bacillus cereus ATCC 14579],	30021057		0	1.59808	0	1.03463	0.64587	0	2.24888	4.67071	1.57142	0.534306	0.446947	0
NP_832689.1	BC2942	bifunctional 3-deoxy-7-phosphoheptulonate synthase/chorismate mutase [Bacillus cereus ATCC 14579],	30021058		10.1338	8.78945	8.17948	8.96675	9.04218	8.04548	11.2444	14.0121	12.0476	11.2204	12.0676	7.89598
NP_834043.1	BC4331	shikimate 5-dehydrogenase [Bacillus cereus ATCC 14579],	30022412		2.02675	2.39712	1.1685	1.3795	2.58348	2.14546	1.49925	2.80243	2.09523	2.67153	2.23474	1.5792
NP_831016.1	BC1232	anthranilate synthase component I [Bacillus cereus ATCC 14579],	30019385		16.214	16.7799	12.2692	8.62188	10.9798	13.4091	9.74513	14.0121	21.4761	7.48029	16.5371	16.3184
NP_831018.1	BC1234	anthranilate phosphoribosyltransferase [Bacillus cereus ATCC 14579],	30019387		9.12039	17.5789	5.25824	2.759	8.39631	5.90002	12.7436	14.0121	12.0476	10.6861	9.83284	4.73759
NP_831019.1	BC1235	indole-3-glycerol-phosphate synthase [Bacillus cereus ATCC 14579],	30019388		16.214	18.3779	22.2014	15.5194	11.6257	32.7183	18.7406	10.2756	42.4284	17.0978	29.0516	45.2703
NP_831020.1	BC1236	N-(5'-phosphoribosyl)anthranilate isomerase [Bacillus cereus ATCC 14579],	30019389		2.02675	4.79425	1.1685	3.44875	1.93761	3.75456	2.24888	1.86829	3.14284	8.01459	11.1737	4.21119
NP_831295.1	BC1516	chorismate synthase [Bacillus cereus ATCC 14579],	30019664		5.06688	5.59329	0.584249	1.03463	0.64587	0	7.49625	6.539	0	2.13723	2.68168	1.5792
		Other amino acid related proteins
NP_831320.1	BC1541	pantoate--beta-alanine ligase [Bacillus cereus ATCC 14579],	30019689		0	0	6.42674	7.93213	3.22935	2.14546	0.749625	0	2.09523	4.27445	1.78779	3.15839
NP_831321.1	BC1542	aspartate alpha-decarboxylase [Bacillus cereus ATCC 14579],	30019690		1.01338	0	5.84249	4.48338	3.22935	6.97275	2.9985	5.60486	3.14284	3.20584	6.25726	1.5792
NP_833074.1	BC3335	protein tyrosine phosphatase [Bacillus cereus ATCC 14579],	30021443		2.02675	3.99521	1.1685	2.759	4.52109	1.07273	2.9985	4.67071	1.57142	3.20584	3.12863	2.1056
NP_834652.1	BC4981	cysteine desulfhydrase [Bacillus cereus ATCC 14579],	30023021		10.1338	10.3875	7.01098	3.79363	6.4587	5.90002	9.74513	9.34143	12.0476	3.74014	4.46947	10.528
NP_834104.1	BC4392	cysteine desulfhydrase [Bacillus cereus ATCC 14579],	30022473		1.01338	1.59808	0	1.03463	0	0	1.49925	1.86829	1.04761	0	0.446947	0.526399
NP_831682.1	BC1911	N-acetylmuramoyl-L-alanine amidase [Bacillus cereus ATCC 14579],	30020051		0	0	0	0	0	0	0	0	0	2.67153	0	1.0528
NP_834860.1	BC5196	N-acetylmuramoyl-L-alanine amidase [Bacillus cereus ATCC 14579],	30023229		0	0	2.92124	0.344875	0	0	1.49925	0.934143	0	2.67153	0.446947	0
NP_830438.1	BC0622	L-threonine 3-dehydrogenase [Bacillus cereus ATCC 14579],	30018807		0	2.39712	0	0.344875	2.58348	0.536366	1.49925	1.86829	0	2.67153	2.23474	0.526399
NP_832644.1	BC2896	aspartate aminotransferase [Bacillus cereus ATCC 14579],	30021013		1.01338	3.99521	1.75275	1.3795	3.22935	2.14546	4.49775	4.67071	1.04761	2.67153	3.57558	1.5792
NP_833858.1	BC4143	peptidase T [Bacillus cereus ATCC 14579],	30022227		14.1873	11.9856	22.2014	14.4848	18.7302	26.8183	17.991	14.0121	17.2856	17.0978	19.2187	25.7935
NP_834593.1	BC4921	leucyl aminopeptidase [Bacillus cereus ATCC 14579],	30022962		14.1873	13.5837	7.59523	6.55263	11.6257	7.50912	17.2414	23.3536	12.0476	14.4263	11.6206	11.0544
NP_834662.1	BC4991	glycine cleavage system protein H [Bacillus cereus ATCC 14579],	30023031		28.3745	11.1866	8.17948	12.0706	9.68804	6.97275	16.4918	10.2756	10.9999	9.08321	8.04505	5.26399
NP_834344.1	BC4638	adenine-specific methyltransferase [Bacillus cereus ATCC 14579],	30022713		0	0.799041	0	0.344875	0	0	3.74813	1.86829	0	0.534306	0.446947	0
NP_831153.1	BC1372	D-alanine--D-alanyl carrier protein ligase [Bacillus cereus ATCC 14579],	30019522		8.10701	7.99041	7.01098	6.20775	8.39631	3.21819	5.997	14.0121	6.28568	4.80876	8.93895	5.79039
NP_831151.1	BC1370	D-alanine--poly(phosphoribitol) ligase subunit 2 [Bacillus cereus ATCC 14579],	30019520		2.02675	0.799041	2.92124	4.82825	0	3.21819	0	0	0	0	0	1.0528
NP_832511.1	BC2759	kynureninase [Bacillus cereus ATCC 14579],	30020880		0	0	0	0	0	0	0	0	0	1.06861	0.893895	0
		Amino acid storage
NP_831095.1	BC1313	PhaP protein [Bacillus cereus ATCC 14579],	30019464		0	0	2.33699	2.06925	0	1.6091	0.749625	0	1.04761	5.87737	4.91642	1.5792
		Amino sugar and nucleotide sugar metabolism
NP_829951.1	BC0054	glucosamine-1-phosphate acetyltransferase [Bacillus cereus ATCC 14579],	30018320		4.05351	4.79425	3.50549	6.55263	5.16696	2.14546	5.24738	7.47314	5.23807	8.01459	6.25726	3.68479
NP_834926.1	BC5263	UDP-glucose 4-epimerase [Bacillus cereus ATCC 14579],	30023295		5.06688	3.19616	1.75275	1.03463	1.93761	2.14546	3.74813	4.67071	1.04761	3.20584	3.12863	3.68479
NP_830056.1	BC0188	phosphoglucosamine mutase [Bacillus cereus ATCC 14579],	30018425		24.321	35.1578	39.7289	18.9681	18.0844	29.5001	40.4798	48.5754	47.6664	17.0978	25.9229	41.0591
NP_833772.1	BC4054	glucosamine-6-phosphate deaminase [Bacillus cereus ATCC 14579],	30022141		0	2.39712	0	0.68975	1.29174	1.07273	0	1.86829	0.523807	1.06861	0.893895	2.1056
NP_833773.1	BC4055	N-acetylglucosamine-6-phosphate deacetylase [Bacillus cereus ATCC 14579],	30022142		1.01338	1.59808	4.08974	0.68975	1.29174	2.14546	3.74813	3.73657	3.66665	2.13723	4.46947	2.1056
NP_834731.1	BC5063	UDP-N-acetylenolpyruvoylglucosamine reductase [Bacillus cereus ATCC 14579],	30023100		0	0.799041	1.1685	2.41413	1.93761	1.07273	0	3.73657	1.57142	4.27445	4.02253	1.5792
NP_834865.1	BC5201	UDP-N-acetylglucosamine 2-epimerase [Bacillus cereus ATCC 14579],	30023234		4.05351	3.99521	4.08974	6.8975	11.6257	2.68183	9.74513	6.539	5.23807	6.41168	8.93895	3.68479
NP_834951.1	BC5288	UDP-N-acetylglucosamine 1-carboxyvinyltransferase [Bacillus cereus ATCC 14579],	30023320		8.10701	11.1866	16.9432	14.4848	7.10457	16.6273	15.7421	13.078	30.3808	11.7547	8.93895	24.7407
		Transcription and translation-related proteins
		Ribosome components
NP_831277.1	BC1498	30S ribosomal protein S1 [Bacillus cereus ATCC 14579],	30019646		21.2809	35.1578	26.2912	25.8656	51.6696	25.7455	50.9745	46.7071	19.9047	36.8671	36.6497	25.2671
NP_830010.1	BC0130	30S ribosomal protein S10 [Bacillus cereus ATCC 14579],	30018379		140.859	106.272	33.8864	38.626	120.132	33.2547	74.2129	106.492	45.5712	60.3766	50.952	55.2719
NP_830036.1	BC0157	30S ribosomal protein S11 [Bacillus cereus ATCC 14579],	30018405		88.1638	82.3012	36.2234	37.5914	54.2531	56.8548	56.2219	55.1144	52.9045	44.8817	41.1192	55.2719
NP_830006.1	BC0125	30S ribosomal protein S12 [Bacillus cereus ATCC 14579],	30018375		44.5886	52.7367	7.59523	4.48338	27.7724	10.1909	14.9925	20.5511	12.5714	12.289	11.1737	9.47518
NP_830035.1	BC0156	30S ribosomal protein S13 [Bacillus cereus ATCC 14579],	30018404		58.7758	41.5501	33.3022	55.18	51.0237	50.9547	52.4738	45.773	41.3808	28.3182	33.968	35.7951
NP_830024.1	BC0144	30S ribosomal protein S14 [Bacillus cereus ATCC 14579],	30018393		24.321	15.1818	19.2802	11.036	18.7302	12.3364	37.4813	31.7609	25.1427	11.7547	21.0065	15.2656
NP_833528.1	BC3806	30S ribosomal protein S15 [Bacillus cereus ATCC 14579],	30021897		27.3612	25.5693	32.7179	25.8656	21.9596	25.7455	30.7346	30.8267	14.1428	9.61751	15.1962	33.1631
NP_833563.1	BC3842	30S ribosomal protein S16 [Bacillus cereus ATCC 14579],	30021932		65.8695	45.5453	29.2124	14.1399	69.7539	23.0637	37.4813	49.5096	26.7142	23.5095	29.9455	37.3743
NP_830020.1	BC0140	30S ribosomal protein S17 [Bacillus cereus ATCC 14579],	30018389		15.2006	3.19616	12.2692	6.20775	14.2091	11.2637	20.9895	15.8804	26.1904	9.08321	7.15116	19.4768
NP_835127.1	BC5474	30S ribosomal protein S18 [Bacillus cereus ATCC 14579],	30023496		53.709	38.354	31.5494	16.554	40.0439	24.1365	22.4888	27.0901	28.2856	13.3577	28.6046	28.9519
NP_833546.1	BC3825	30S ribosomal protein S2 [Bacillus cereus ATCC 14579],	30021915		55.7357	44.7463	59.0091	44.8338	62.0035	63.8275	63.7181	18.6829	58.1426	57.7051	57.2093	68.4319
NP_834032.1	BC4320	30S ribosomal protein S20 [Bacillus cereus ATCC 14579],	30022401		24.321	15.9808	21.033	16.2091	14.2091	15.5546	13.4933	14.0121	10.9999	6.41168	11.6206	14.7392
NP_830017.1	BC0137	30S ribosomal protein S3 [Bacillus cereus ATCC 14579],	30018386		34.4548	39.153	36.2234	32.4183	33.5852	40.2274	42.7286	3.73657	38.7617	45.416	47.3764	48.4287
NP_834361.1	BC4655	30S ribosomal protein S4 [Bacillus cereus ATCC 14579],	30022730		35.4682	29.5645	30.3809	25.5208	23.8972	31.6456	37.4813	29.8926	38.7617	47.019	39.7783	47.9023
NP_830028.1	BC0148	30S ribosomal protein S5 [Bacillus cereus ATCC 14579],	30018397		44.5886	54.3348	32.1337	14.1399	32.9394	32.7183	21.7391	37.3657	32.476	40.6073	34.4149	45.2703
NP_835129.1	BC5476	30S ribosomal protein S6 [Bacillus cereus ATCC 14579],	30023498		123.632	75.9089	42.6502	48.9723	122.069	44.5183	55.4723	99.9533	30.9046	26.7153	34.4149	36.8479
NP_830007.1	BC0126	30S ribosomal protein S7 [Bacillus cereus ATCC 14579],	30018376		57.7625	83.8993	43.2344	18.6233	60.7117	60.0729	32.2339	44.8389	39.2855	45.9503	42.0131	57.9039
NP_830025.1	BC0145	30S ribosomal protein S8 [Bacillus cereus ATCC 14579],	30018394		61.816	60.7271	32.1337	32.0734	30.3559	60.0729	56.2219	46.7071	54.9997	51.2934	43.3539	54.2191
NP_830044.1	BC0165	30S ribosomal protein S9 [Bacillus cereus ATCC 14579],	30018413		12.1605	11.1866	15.1905	12.4155	5.81283	17.7001	6.74663	9.34143	15.1904	7.48029	8.492	22.1088
NP_829999.2	BC0118	50S ribosomal protein L1 [Bacillus cereus ATCC 14579],	161511215		43.5752	47.1434	38.5604	44.4889	52.3154	69.7275	42.7286	0	46.6188	48.6219	52.2928	55.7983
NP_830000.1	BC0119	50S ribosomal protein L10 [Bacillus cereus ATCC 14579],	30018369		19.2542	23.9712	32.1337	14.4848	23.8972	51.4911	18.7406	24.2877	29.3332	17.6321	19.6657	36.8479
NP_829998.1	BC0117	50S ribosomal protein L11 [Bacillus cereus ATCC 14579],	30018367		20.2675	31.9616	29.7967	25.8656	19.3761	34.3274	26.9865	42.0364	41.3808	29.3868	39.3314	38.4271
NP_834743.1	BC5075	50S ribosomal protein L11 [Bacillus cereus ATCC 14579],	30023112		26.3478	51.1386	26.2912	18.6233	13.5633	31.1092	13.4933	16.8146	36.1427	17.0978	34.8619	37.3743
NP_830043.1	BC0164	50S ribosomal protein L13 [Bacillus cereus ATCC 14579],	30018412		10.1338	45.5453	16.9432	10.6911	23.2513	35.4001	14.9925	13.078	24.0951	29.9212	29.0516	25.7935
NP_830021.1	BC0141	50S ribosomal protein L14 [Bacillus cereus ATCC 14579],	30018390		15.2006	15.9808	26.8754	12.4155	28.4183	46.1274	15.7421	25.2219	32.9998	23.5095	27.7107	34.7423
NP_830030.1	BC0150	50S ribosomal protein L15 [Bacillus cereus ATCC 14579],	30018399		33.4414	61.5262	18.1117	23.4515	21.3137	25.2092	15.7421	27.0901	30.3808	61.4452	40.6722	40.0063
NP_830018.1	BC0138	50S ribosomal protein L16 [Bacillus cereus ATCC 14579],	30018387		5.06688	8.78945	7.59523	6.55263	5.16696	7.50912	1.49925	0.934143	8.38091	5.34306	5.81032	11.0544
NP_830038.1	BC0159	50S ribosomal protein L17 [Bacillus cereus ATCC 14579],	30018407		62.8293	50.3396	39.1447	38.2811	49.732	71.873	30.7346	62.5876	45.0474	60.9109	39.3314	61.5887
NP_830027.1	BC0147	50S ribosomal protein L18 [Bacillus cereus ATCC 14579],	30018396		15.2006	14.3827	10.5165	7.24238	10.9798	25.7455	10.4948	14.9463	17.8094	9.61751	12.0676	19.4768
NP_833559.1	BC3838	50S ribosomal protein L19 [Bacillus cereus ATCC 14579],	30021928		29.3879	41.5501	31.5494	35.1773	29.71	31.1092	38.9805	40.1681	60.2378	27.7839	46.9295	36.8479
NP_830014.1	BC0134	50S ribosomal protein L2 [Bacillus cereus ATCC 14579],	30018383		56.7491	57.531	39.1447	32.0734	66.5246	45.0547	64.4678	61.6534	51.3331	45.416	40.6722	46.3231
NP_834279.1	BC4573	50S ribosomal protein L20 [Bacillus cereus ATCC 14579],	30022648		20.2675	22.3732	15.1905	16.554	18.7302	29.5001	22.4888	23.3536	29.3332	17.6321	20.5596	28.4255
NP_834150.1	BC4438	50S ribosomal protein L21 [Bacillus cereus ATCC 14579],	30022519		94.244	46.3444	15.1905	21.0374	87.8383	30.5728	26.2369	29.8926	28.2856	18.1664	18.7718	23.1616
NP_830016.1	BC0136	50S ribosomal protein L22 [Bacillus cereus ATCC 14579],	30018385		41.5484	31.9616	27.4597	48.2825	45.8567	64.9002	33.7331	37.3657	35.0951	30.9898	28.6046	47.3759
NP_830013.1	BC0133	50S ribosomal protein L23 [Bacillus cereus ATCC 14579],	30018382		47.6287	25.5693	25.1227	31.3836	32.9394	41.8365	16.4918	20.5511	25.6665	19.7693	23.6882	38.9535
NP_830022.1	BC0142	50S ribosomal protein L24 [Bacillus cereus ATCC 14579],	30018391		137.819	65.5214	23.9542	37.5914	84.6089	52.5638	65.967	61.6534	55.5235	40.073	49.6112	35.2687
NP_834148.1	BC4436	50S ribosomal protein L27 [Bacillus cereus ATCC 14579],	30022517		87.1504	51.9377	25.7069	26.9003	54.2531	28.4274	82.4588	75.6656	36.6665	35.7985	29.0516	32.1103
NP_830019.1	BC0139	50S ribosomal protein L29P [Bacillus cereus ATCC 14579],	30018388		9.12039	9.58849	5.25824	10.3463	11.6257	9.65458	5.997	13.078	8.38091	8.01459	6.25726	6.84319
NP_830011.1	BC0131	50S ribosomal protein L3 [Bacillus cereus ATCC 14579],	30018380		22.2943	45.5453	35.0549	32.0734	26.4807	44.5183	30.7346	0.934143	18.8571	39.5387	47.3764	47.9023
NP_830029.1	BC0149	50S ribosomal protein L30 [Bacillus cereus ATCC 14579],	30018398		33.4414	20.7751	29.2124	26.2105	34.2311	32.1819	23.2384	42.9706	13.0952	26.7153	22.3474	30.0047
NP_834993.2	BC5331	50S ribosomal protein L31 type B [Bacillus cereus ATCC 14579],	161511196		29.3879	23.9712	17.5275	15.5194	18.7302	15.5546	23.988	15.8804	16.238	9.08321	14.7493	15.792
NP_833977.1	BC4263	50S ribosomal protein L33 [Bacillus cereus ATCC 14579],	30022346		9.12039	4.79425	14.022	8.277	14.855	17.1637	0	0	18.3332	0	5.36337	8.94878
NP_834051.1	BC4339	50S ribosomal protein L33 [Bacillus cereus ATCC 14579],	30022420		0	0	0	0	0	0	0	0	0	0	0	0
NP_834280.1	BC4574	50S ribosomal protein L35 [Bacillus cereus ATCC 14579],	30022649		16.214	7.19137	5.84249	17.5886	25.1889	7.50912	51.7241	36.4316	13.0952	30.4555	26.8168	7.89598
NP_830034.1	BC0155	50S ribosomal protein L36 [Bacillus cereus ATCC 14579],	30018403		6.08026	3.99521	2.33699	8.277	14.855	4.29092	0	0	5.76188	0	6.70421	3.15839
NP_830012.1	BC0132	50S ribosomal protein L4 [Bacillus cereus ATCC 14579],	30018381		15.2006	20.7751	19.2802	47.5928	14.2091	32.1819	14.9925	14.9463	21.4761	16.5635	21.4535	21.5824
NP_830023.1	BC0143	50S ribosomal protein L5 [Bacillus cereus ATCC 14579],	30018392		59.7892	73.5118	43.2344	39.6606	36.8146	64.3639	33.7331	37.3657	43.476	45.9503	51.3989	48.4287
NP_830026.1	BC0146	50S ribosomal protein L6 [Bacillus cereus ATCC 14579],	30018395		62.8293	61.5262	30.3809	23.7964	25.1889	35.4001	34.4828	42.0364	28.8094	40.6073	44.6947	65.2735
NP_830001.1	BC0120	50S ribosomal protein L7/L12 [Bacillus cereus ATCC 14579],	30018370		48.6421	38.354	42.0659	54.8351	52.9613	57.9275	46.4768	65.39	53.4283	40.6073	39.3314	42.1119
NP_835124.1	BC5471	50S ribosomal protein L9 [Bacillus cereus ATCC 14579],	30023493		30.4013	36.7559	25.1227	14.4848	26.4807	29.5001	13.4933	28.0243	19.3809	22.9752	27.2638	24.2143
NP_830015.1	BC0135	SSU ribosomal protein S19P [Bacillus cereus ATCC 14579],	30018384		60.8026	43.1482	42.0659	30.6939	60.7117	39.1547	56.2219	57.9169	54.9997	34.7299	49.6112	64.7471
NP_834019.1	BC4307	SSU ribosomal protein S21P [Bacillus cereus ATCC 14579],	30022388		0	0	0	0.68975	3.22935	0	2.9985	1.86829	0	1.06861	2.23474	0
		Other ribosome related proteins
NP_833562.1	BC3841	RNA binding protein [Bacillus cereus ATCC 14579],	30021931		0	0	0	1.03463	0	0	0.749625	0	0.523807	0	1.78779	0.526399
NP_831343.1	BC1565	ATP-dependent helicase DinG [Bacillus cereus ATCC 14579],	30019712		0	0	0.584249	0.344875	0	0.536366	0.749625	0.934143	1.57142	0	0	1.0528
NP_834991.1	BC5329	peptide chain release factor 1 [Bacillus cereus ATCC 14579],	30023360		2.02675	4.79425	3.50549	6.55263	8.39631	2.68183	2.9985	4.67071	3.14284	9.08321	10.2798	4.21119
NP_834852.1	BC5188	peptide chain release factor 2 [Bacillus cereus ATCC 14579],	30023221		3.04013	5.59329	1.75275	3.79363	2.58348	1.6091	5.997	4.67071	4.19046	1.06861	3.12863	1.5792
NP_834029.1	BC4317	GTP-binding protein LepA [Bacillus cereus ATCC 14579],	30022398		9.12039	7.99041	7.01098	10.0014	3.22935	11.8	8.9955	10.2756	14.6666	6.94598	7.5981	11.5808
NP_830135.1	BC0267	transcription accessory protein [Bacillus cereus ATCC 14579],	30018504		8.10701	8.78945	4.08974	5.86288	4.52109	3.21819	5.24738	4.67071	1.04761	4.27445	6.70421	1.0528
NP_831871.1	BC2103	ATP-dependent RNA helicase [Bacillus cereus ATCC 14579],	30020240		4.05351	3.19616	0.584249	1.3795	3.22935	1.07273	8.24588	6.539	1.04761	3.20584	3.12863	1.5792
NP_829997.1	BC0116	transcription antitermination protein NusG [Bacillus cereus ATCC 14579],	30018366		3.04013	4.79425	2.92124	2.06925	2.58348	5.90002	4.49775	2.80243	5.23807	6.94598	3.57558	4.21119
NP_833895.1	BC4181	transcription antitermination protein NusB [Bacillus cereus ATCC 14579],	30022264		0	0	2.33699	4.48338	1.29174	5.36366	0	0.934143	2.09523	1.60292	1.34084	1.0528
NP_831251.1	BC1472	ribosomal large subunit pseudouridine synthase B [Bacillus cereus ATCC 14579],	30019620		0	0	1.1685	1.3795	1.29174	1.07273	2.9985	2.80243	2.61904	5.34306	2.23474	2.1056
NP_833239.1	BC3506	ribosomal-protein-alanine acetyltransferase [Bacillus cereus ATCC 14579],	30021608		0	1.59808	0	0.344875	1.29174	0.536366	0	0	0	1.60292	0.893895	0
NP_833543.1	BC3822	ribosome recycling factor [Bacillus cereus ATCC 14579],	30021912		39.5217	29.5645	11.685	10.3463	13.5633	29.5001	13.4933	1.86829	13.619	21.9066	14.7493	30.0047
NP_833531.1	BC3809	ribosome-binding factor A [Bacillus cereus ATCC 14579],	30021900		4.05351	3.99521	1.1685	1.3795	5.81283	4.82729	2.9985	7.47314	6.80949	3.74014	5.36337	2.63199
NP_834796.1	BC5128	SsrA-binding protein [Bacillus cereus ATCC 14579],	30023165		2.02675	1.59808	1.1685	1.3795	1.93761	1.07273	2.24888	1.86829	1.57142	2.13723	1.78779	1.0528
NP_833557.1	BC3836	ribosomal biogenesis GTPase [Bacillus cereus ATCC 14579],	30021926		2.02675	3.19616	1.1685	2.759	3.22935	1.6091	2.9985	1.86829	2.09523	2.13723	1.34084	1.0528
NP_833584.1	BC3863	sun protein [Bacillus cereus ATCC 14579],	30021953		2.02675	3.19616	0	1.03463	1.93761	1.6091	1.49925	2.80243	1.04761	1.06861	0.893895	0
NP_833612.1	BC3892	ribosomal large subunit pseudouridine synthase D [Bacillus cereus ATCC 14579],	30021981		2.02675	3.19616	0	1.03463	1.29174	0.536366	0.749625	1.86829	1.57142	2.13723	2.23474	1.0528
NP_833811.1	BC4093	ribosomal-protein-serine acetyltransferase [Bacillus cereus ATCC 14579],	30022180		1.01338	0	2.92124	2.41413	0.64587	4.29092	0	0.934143	0.523807	1.06861	0.446947	1.0528
NP_833996.1	BC4283	ATP-dependent RNA helicase [Bacillus cereus ATCC 14579],	30022365		2.02675	6.39233	2.92124	1.72438	1.93761	1.6091	3.74813	4.67071	5.76188	5.87737	3.12863	2.63199
NP_834001.1	BC4289	RNA polymerase sigma factor RpoD [Bacillus cereus ATCC 14579],	30022370		2.02675	3.19616	7.59523	11.3809	6.4587	5.90002	5.997	6.539	4.71426	5.87737	10.2798	2.63199
NP_834022.1	BC4310	ribosomal protein L11 methyltransferase [Bacillus cereus ATCC 14579],	30022391		0	2.39712	0	0	0.64587	1.07273	1.49925	0	1.04761	3.20584	1.78779	2.63199
NP_834149.1	BC4437	ribosome-associated protein [Bacillus cereus ATCC 14579],	30022518		1.01338	2.39712	4.67399	1.72438	1.93761	2.14546	5.997	4.67071	2.61904	2.13723	4.02253	3.15839
NP_834854.1	BC5190	sigma (54) modulation protein / SSU ribosomal protein S30P [Bacillus cereus ATCC 14579],	30023223		9.12039	10.3875	14.6062	22.4169	16.1467	16.6273	12.7436	10.2756	4.71426	19.235	29.9455	10.528
NP_829943.1	BC0046	dimethyladenosine transferase [Bacillus cereus ATCC 14579],	30018312		4.05351	7.19137	4.08974	3.79363	4.52109	4.29092	4.49775	7.47314	3.14284	3.74014	3.57558	5.79039
NP_829995.1	BC0114	RNA polymerase factor sigma-70 [Bacillus cereus ATCC 14579],	30018364		0	3.19616	0	0.344875	0	0	2.24888	0	0	3.20584	2.23474	0
NP_834188.1	BC4476	GTPase EngB [Bacillus cereus ATCC 14579],	30022557		0	0	2.33699	2.759	0	2.14546	2.9985	0	3.14284	3.20584	2.68168	4.21119
NP_831283.1	BC1504	GTP-binding protein EngA [Bacillus cereus ATCC 14579],	30019652		5.06688	4.79425	4.08974	4.82825	6.4587	5.90002	12.7436	9.34143	8.90472	7.48029	6.25726	7.89598
NP_831785.1	BC2017	ribosomal-protein-serine acetyltransferase [Bacillus cereus ATCC 14579],	30020154		0	0.799041	0	0	1.29174	0	2.24888	0	1.04761	0	0	0
NP_831634.1	BC1861	DNA/RNA helicase [Bacillus cereus ATCC 14579],	30020003		0	0	0	0	0	0	0	0	0	0	0.893895	0
		Aminoacyl-tRNA biosynthesis and modification
NP_830203.1	BC0364	tRNA (Uracil-5-) -methyltransferase [Bacillus cereus ATCC 14579],	30018572		2.02675	0	0	0	0	0	0	0	0	0	0	0
NP_829953.1	BC0056	peptidyl-tRNA hydrolase [Bacillus cereus ATCC 14579],	30018322		0	0	0	0	0	0	0	0.934143	0	0	0	0
NP_833585.1	BC3864	methionyl-tRNA formyltransferase [Bacillus cereus ATCC 14579],	30021954		0	1.59808	1.1685	1.72438	3.22935	3.21819	0.749625	0	1.57142	2.67153	3.57558	2.1056
NP_834095.1	BC4383	alanyl-tRNA synthetase [Bacillus cereus ATCC 14579],	30022464		34.4548	32.7607	26.8754	24.831	25.8348	24.6728	36.7316	32.695	27.238	30.9898	25.0291	24.2143
NP_834109.1	BC4397	aspartyl-tRNA synthetase [Bacillus cereus ATCC 14579],	30022478		20.2675	17.5789	24.5384	18.6233	14.855	16.6273	20.9895	21.4853	19.9047	19.7693	17.8779	18.9504
NP_834110.1	BC4398	histidyl-tRNA synthetase [Bacillus cereus ATCC 14579],	30022479		4.05351	6.39233	4.67399	5.518	5.16696	2.68183	8.9955	9.34143	7.3333	7.48029	10.2798	5.26399
NP_834265.1	BC4559	asparaginyl-tRNA synthetase [Bacillus cereus ATCC 14579],	30022634		18.2408	16.7799	25.7069	22.072	16.1467	13.4091	13.4933	21.4853	17.2856	22.4409	15.1962	14.7392
NP_834266.1	BC4560	phenylalanyl-tRNA synthetase subunit beta [Bacillus cereus ATCC 14579],	30022635		16.214	18.3779	18.1117	20.0028	17.4385	22.5274	20.2399	12.1439	20.9523	24.5781	15.6432	20.0032
NP_834267.1	BC4561	phenylalanyl-tRNA synthetase subunit alpha [Bacillus cereus ATCC 14579],	30022636		1.01338	3.19616	5.25824	2.06925	6.4587	4.29092	5.24738	6.539	4.71426	6.41168	6.25726	4.73759
NP_834282.1	BC4576	threonyl-tRNA synthetase [Bacillus cereus ATCC 14579],	30022651		11.1471	11.1866	11.685	12.0706	9.04218	6.97275	11.994	13.078	20.9523	12.8234	12.9615	8.42238
NP_834363.1	BC4657	tyrosyl-tRNA synthetase [Bacillus cereus ATCC 14579],	30022732		5.06688	7.19137	3.50549	7.24238	6.4587	6.43639	8.9955	11.2097	3.66665	6.41168	4.91642	4.21119
NP_834730.1	BC5062	tyrosyl-tRNA synthetase [Bacillus cereus ATCC 14579],	30023099		7.09364	8.78945	7.01098	8.96675	12.2715	6.97275	18.7406	21.4853	8.38091	16.5635	20.1126	7.89598
NP_835025.1	BC5364	arginyl-tRNA synthetase [Bacillus cereus ATCC 14579],	30023394		14.1873	12.7847	14.022	16.554	18.7302	10.1909	14.9925	19.617	30.3808	29.3868	25.0291	14.2128
NP_834177.1	BC4465	valyl-tRNA synthetase [Bacillus cereus ATCC 14579],	30022546		27.3612	28.7655	22.7857	26.2105	29.0641	24.6728	32.2339	28.9584	26.1904	33.6613	27.7107	23.688
NP_834441.1	BC4737	leucyl-tRNA synthetase [Bacillus cereus ATCC 14579],	30022810		12.1605	11.1866	15.1905	23.7964	15.5009	16.091	23.988	13.078	19.3809	21.3723	16.5371	20.5296
NP_833615.1	BC3895	isoleucyl-tRNA synthetase [Bacillus cereus ATCC 14579],	30021984		22.2943	37.5549	18.696	24.831	33.5852	23.0637	28.4858	19.617	41.9046	25.1124	25.476	24.2143
NP_831929.1	BC2164	isoleucyl-tRNA synthetase [Bacillus cereus ATCC 14579],	30020298		1.01338	1.59808	2.33699	2.41413	0.64587	2.14546	2.24888	1.86829	2.61904	1.06861	0.446947	1.5792
NP_829921.1	BC0017	seryl-tRNA synthetase [Bacillus cereus ATCC 14579],	30018290		21.2809	15.9808	14.6062	11.3809	11.6257	8.58185	10.4948	14.9463	9.42853	13.3577	12.0676	10.528
NP_829940.1	BC0043	methionyl-tRNA synthetase [Bacillus cereus ATCC 14579],	30018309		21.2809	23.9712	41.4817	23.4515	22.6054	34.3274	29.985	28.9584	35.0951	19.235	29.9455	34.2159
NP_829979.1	BC0084	lysyl-tRNA synthetase [Bacillus cereus ATCC 14579],	30018348		23.3077	31.9616	17.5275	16.8989	34.2311	13.4091	28.4858	44.8389	32.9998	26.181	21.4535	14.2128
NP_829989.1	BC0108	glutamyl-tRNA synthetase [Bacillus cereus ATCC 14579],	30018358		16.214	17.5789	17.5275	12.7604	20.6678	14.4819	6.74663	12.1439	23.0475	16.0292	14.3023	20.0032
NP_829991.1	BC0110	cysteinyl-tRNA synthetase [Bacillus cereus ATCC 14579],	30018360		3.04013	5.59329	4.08974	7.24238	3.22935	2.14546	5.24738	5.60486	3.14284	9.61751	7.5981	1.0528
NP_830189.1	BC0350	aspartyl/glutamyl-tRNA amidotransferase subunit C [Bacillus cereus ATCC 14579],	30018558		2.02675	0	4.67399	5.17313	3.22935	3.21819	5.24738	3.73657	2.61904	1.06861	2.68168	2.63199
NP_830190.1	BC0351	aspartyl/glutamyl-tRNA amidotransferase subunit A [Bacillus cereus ATCC 14579],	30018559		13.1739	11.1866	26.2912	18.9681	17.4385	11.2637	14.9925	19.617	24.6189	22.4409	11.6206	17.8976
NP_830191.1	BC0352	aspartyl/glutamyl-tRNA amidotransferase subunit B [Bacillus cereus ATCC 14579],	30018560		31.4147	32.7607	26.8754	22.072	34.2311	26.8183	23.2384	30.8267	23.5713	29.9212	25.476	27.8991
NP_830278.1	BC0439	prolyl-tRNA synthetase [Bacillus cereus ATCC 14579],	30018647		1.01338	3.19616	3.50549	4.1385	4.52109	1.6091	5.997	6.539	1.04761	6.41168	9.83284	0.526399
NP_833539.1	BC3817	prolyl-tRNA synthetase [Bacillus cereus ATCC 14579],	30021908		10.1338	3.19616	9.34798	9.31163	10.3339	4.29092	10.4948	21.4853	16.238	8.01459	8.04505	7.89598
NP_831447.1	BC1672	metal-dependent hydrolase related to alanyl-tRNA synthetase [Bacillus cereus ATCC 14579],	30019816		5.06688	6.39233	2.33699	3.44875	2.58348	0	1.49925	0	2.09523	4.27445	5.36337	3.68479
NP_832084.1	BC2321	tRNA pseudouridine synthase A [Bacillus cereus ATCC 14579],	30020453		0	2.39712	0	0	0	0	1.49925	0	2.61904	1.60292	0	3.15839
NP_833495.1	BC3772	tRNA 2-methylthioadenosine synthase [Bacillus cereus ATCC 14579],	30021864		10.1338	8.78945	4.08974	4.82825	5.16696	2.14546	4.49775	6.539	3.14284	8.5489	5.81032	5.79039
NP_833551.1	BC3830	tRNA (uracil-5-)-methyltransferase Gid [Bacillus cereus ATCC 14579],	30021920		1.01338	0	1.1685	2.759	2.58348	3.21819	1.49925	1.86829	6.80949	3.20584	5.81032	4.73759
NP_834112.1	BC4400	D-tyrosyl-tRNA deacylase [Bacillus cereus ATCC 14579],	30022481		2.02675	3.99521	3.50549	2.06925	0	1.6091	0.749625	1.86829	3.14284	0.534306	2.68168	0
NP_834123.1	BC4411	queuine tRNA-ribosyltransferase [Bacillus cereus ATCC 14579],	30022492		5.06688	7.19137	2.92124	2.759	5.81283	2.14546	5.24738	4.67071	3.66665	4.80876	7.5981	5.26399
NP_835138.1	BC5485	tRNA uridine 5-carboxymethylaminomethyl modification enzyme GidA [Bacillus cereus ATCC 14579],	30023507		11.1471	17.5789	13.4377	15.1745	10.9798	17.7001	11.994	18.6829	17.8094	13.3577	13.8554	16.8448
NP_835139.1	BC5486	tRNA modification GTPase TrmE [Bacillus cereus ATCC 14579],	30023508		1.01338	0.799041	1.75275	7.24238	3.22935	0	3.74813	9.34143	1.57142	4.27445	3.57558	1.5792
NP_834103.1	BC4391	tRNA (5-methylaminomethyl-2-thiouridylate)-methyltransferase [Bacillus cereus ATCC 14579],	30022472		4.05351	3.19616	1.75275	1.03463	1.93761	1.6091	1.49925	0	5.23807	1.06861	0.893895	3.68479
NP_834402.1	BC4696	tRNA (guanine-N(7))-methyltransferase [Bacillus cereus ATCC 14579],	30022771		0	0	0	1.72438	0	0	0	0	0.523807	0	0	0
NP_833530.1	BC3808	tRNA pseudouridine synthase B [Bacillus cereus ATCC 14579],	30021899		0	0	0	0.68975	0.64587	0	2.24888	1.86829	0	0	0.893895	0
		Other RNA related proteins
NP_834797.1	BC5129	exoribonuclease II [Bacillus cereus ATCC 14579],	30023166		5.06688	4.79425	2.33699	5.86288	4.52109	4.29092	9.74513	3.73657	5.23807	8.01459	10.2798	4.73759
NP_830127.1	BC0259	ATP-dependent RNA helicase [Bacillus cereus ATCC 14579],	30018496		36.4816	25.5693	32.1337	19.6579	22.6054	26.2819	45.7271	50.4437	47.6664	26.181	28.6046	40.5327
NP_834994.1	BC5332	transcription termination factor Rho [Bacillus cereus ATCC 14579],	30023363		1.01338	3.19616	0	0.344875	3.87522	0	2.24888	3.73657	1.04761	4.80876	2.68168	0
NP_831125.1	BC1344	7-cyano-7-deazaguanine reductase [Bacillus cereus ATCC 14579],	30019494		0	3.19616	5.84249	2.06925	2.58348	4.82729	2.9985	2.80243	6.28568	6.41168	7.5981	4.73759
NP_834395.1	BC4689	tRNA-binding domain-containing protein [Bacillus cereus ATCC 14579],	30022764		11.1471	12.7847	8.17948	8.277	12.2715	9.11821	10.4948	0	9.95233	8.01459	11.6206	9.47518
NP_829993.1	BC0112	23S rRNA methyltransferase [Bacillus cereus ATCC 14579],	30018362		3.04013	6.39233	4.08974	4.48338	5.81283	4.82729	7.49625	0	5.23807	6.94598	7.15116	4.21119
NP_830365.1	BC0546	RNA methyltransferase, TrmH family, group 2 [Bacillus cereus ATCC 14579],	30018734		0	0.799041	1.75275	0.344875	0.64587	2.14546	0.749625	0.934143	1.57142	5.34306	7.5981	3.15839
NP_830002.1	BC0121	16S rRNA m(2)G 1207 methyltransferase [Bacillus cereus ATCC 14579],	30018371		0	0	1.75275	0.68975	2.58348	1.07273	3.74813	1.86829	1.57142	2.13723	3.57558	2.1056
NP_833561.1	BC3840	16S rRNA-processing protein [Bacillus cereus ATCC 14579],	30021930		2.02675	3.19616	0.584249	2.41413	2.58348	2.68183	2.24888	3.73657	3.66665	2.13723	2.68168	2.63199
NP_830946.1	BC1160	S1 RNA-binding domain-containing protein [Bacillus cereus ATCC 14579],	30019315		0	0	0	1.72438	0	0	0	1.86829	4.19046	1.06861	0	1.5792
NP_834042.1	BC4330	RNA-binding protein [Bacillus cereus ATCC 14579],	30022411		4.05351	3.19616	2.92124	5.17313	3.87522	4.29092	2.9985	0.934143	2.09523	1.06861	3.57558	7.89598
NP_829942.1	BC0045	ribonuclease M5 [Bacillus cereus ATCC 14579],	30018311		0	0	0	0	1.29174	1.07273	0	0	0	1.60292	1.34084	1.0528
NP_833853.1	BC4138	ribonuclease Z [Bacillus cereus ATCC 14579],	30022222		2.02675	0.799041	0	0	0.64587	0	0	1.86829	0.523807	0.534306	0.446947	0
NP_834204.1	BC4494	ribonuclease PH [Bacillus cereus ATCC 14579],	30022573		2.02675	7.19137	0.584249	5.518	3.87522	2.68183	3.74813	1.86829	4.19046	4.80876	5.81032	3.15839
NP_833568.1	BC3847	ribonuclease III [Bacillus cereus ATCC 14579],	30021937		9.12039	7.19137	4.08974	3.44875	5.16696	1.6091	6.74663	0	3.14284	2.13723	3.57558	3.15839
NP_830807.1	BC1021	3'-5' exoribonuclease YhaM [Bacillus cereus ATCC 14579],	30019176		0	0.799041	3.50549	3.10388	2.58348	1.6091	4.49775	6.539	2.09523	4.80876	5.81032	2.63199
		Translation apparatus
NP_833545.1	BC3824	elongation factor Ts [Bacillus cereus ATCC 14579],	30021914		44.5886	63.1243	53.1666	50.6966	89.13	92.2549	63.7181	59.7851	80.1425	55.0336	50.952	81.5918
NP_830009.1	BC0129	elongation factor Tu [Bacillus cereus ATCC 14579],	30018378		143.899	131.842	216.172	505.242	151.779	151.791	143.178	123.307	177.047	143.194	203.361	216.876
NP_830008.1	BC0128	elongation factor G [Bacillus cereus ATCC 14579],	30018377		137.819	155.014	141.388	178.645	102.047	131.946	90.7046	118.636	159.761	96.7094	101.01	125.809
NP_833911.1	BC4197	elongation factor P [Bacillus cereus ATCC 14579],	30022280		7.09364	3.19616	2.33699	3.44875	2.58348	1.07273	2.9985	0.934143	1.57142	3.20584	2.68168	1.0528
NP_835130.1	BC5477	translation-associated GTPase [Bacillus cereus ATCC 14579],	30023499		14.1873	19.177	14.022	16.554	16.7926	11.8	13.4933	12.1439	14.6666	12.289	13.8554	11.5808
NP_834281.1	BC4575	translation initiation factor IF-3 [Bacillus cereus ATCC 14579],	30022650		19.2542	24.7703	14.022	10.6911	18.7302	17.1637	13.4933	14.9463	17.8094	7.48029	21.9004	15.792
NP_833533.1	BC3811	translation initiation factor IF-2 [Bacillus cereus ATCC 14579],	30021902		37.4949	38.354	32.1337	35.1773	27.1265	27.891	26.2369	28.9584	36.1427	26.181	24.5821	25.7935
NP_830033.1	BC0154	translation initiation factor IF-1 [Bacillus cereus ATCC 14579],	30018402		3.04013	1.59808	7.59523	6.55263	8.39631	9.11821	5.997	5.60486	7.85711	4.27445	4.91642	6.84319
		Chemotaxis system
NP_831414.1	BC1636	flagellar hook-associated protein FlgK [Bacillus cereus ATCC 14579],	30019783		2.02675	1.59808	0	1.03463	1.93761	0	0	0	0	0.534306	0.446947	0
NP_831415.1	BC1637	flagellar hook-associated protein FlgL [Bacillus cereus ATCC 14579],	30019784		10.1338	4.79425	0	0.344875	1.29174	0	0	3.73657	0	1.06861	0	0
NP_831416.1	BC1638	flagellar capping protein [Bacillus cereus ATCC 14579],	30019785		2.02675	0.799041	0	0.344875	1.93761	0	1.49925	0.934143	0	1.06861	0.446947	0.526399
NP_831417.1	BC1639	flagellar protein fliS [Bacillus cereus ATCC 14579],	30019786		2.02675	7.19137	1.1685	0.68975	2.58348	2.68183	2.24888	0.934143	1.57142	4.27445	5.36337	4.21119
NP_831422.1	BC1644	flagellar MS-ring protein [Bacillus cereus ATCC 14579],	30019791		3.04013	3.19616	0	1.3795	0	1.6091	1.49925	1.86829	2.61904	2.13723	0.893895	2.1056
NP_831428.1	BC1651	flagellar hook protein FlgE [Bacillus cereus ATCC 14579],	30019797		15.2006	14.3827	14.022	16.554	16.1467	11.8	8.24588	8.40729	14.1428	22.9752	18.3248	20.0032
NP_831434.1	BC1657	flagellin [Bacillus cereus ATCC 14579],	30019803		128.699	108.67	81.7948	106.566	82.6713	86.8912	61.4693	41.1023	67.0473	68.3912	58.9971	119.493
NP_831435.1	BC1658	flagellin [Bacillus cereus ATCC 14579],	30019804		13.1739	10.3875	14.6062	16.8989	10.3339	16.6273	5.24738	3.73657	10.4761	4.27445	4.02253	18.9504
NP_831436.1	BC1659	flagellin [Bacillus cereus ATCC 14579],	30019805		30.4013	28.7655	14.022	17.2438	18.0844	16.6273	17.2414	10.2756	14.6666	16.0292	12.5145	24.2143
NP_831407.1	BC1629	flagellar motor switch protein [Bacillus cereus ATCC 14579],	30019776		3.04013	3.19616	1.75275	2.759	2.58348	0.536366	2.9985	2.80243	0.523807	3.20584	3.57558	1.5792
NP_831423.1	BC1645	flagellar motor switch protein G [Bacillus cereus ATCC 14579],	30019792		1.01338	1.59808	1.1685	2.41413	1.93761	0.536366	0.749625	1.86829	1.57142	3.20584	1.78779	1.0528
NP_831438.1	BC1661	flagellar motor switch protein [Bacillus cereus ATCC 14579],	30019807		5.06688	3.19616	4.08974	4.82825	9.04218	6.43639	5.997	4.67071	2.61904	5.87737	5.36337	4.21119
NP_831439.1	BC1662	flagellar motor switch protein FliM [Bacillus cereus ATCC 14579],	30019808		3.04013	1.59808	0	1.3795	1.93761	0	0.749625	0.934143	0	1.06861	1.78779	0.526399
NP_831440.1	BC1663	flagellar motor switch protein [Bacillus cereus ATCC 14579],	30019809		0	2.39712	0.584249	2.41413	1.93761	2.14546	3.74813	3.73657	0.523807	3.74014	0.893895	2.1056
NP_831405.1	BC1627	chemotaxis protein cheY [Bacillus cereus ATCC 14579],	30019774		17.2274	15.1818	25.1227	14.1399	12.2715	20.3819	12.7436	8.40729	19.9047	9.08321	19.6657	34.7423
NP_831406.1	BC1628	chemotaxis protein cheA [Bacillus cereus ATCC 14579],	30019775		1.01338	3.99521	4.67399	3.79363	1.93761	5.90002	3.74813	2.80243	5.23807	6.94598	4.46947	4.73759
NP_831431.1	BC1654	chemotaxis protein cheV [Bacillus cereus ATCC 14579],	30019800		1.01338	9.58849	0.584249	7.24238	6.4587	3.21819	7.49625	0.934143	4.71426	9.08321	7.15116	2.1056
NP_831774.1	BC2006	methyl-accepting chemotaxis protein [Bacillus cereus ATCC 14579],	30020143		0	0	0	0.68975	0	0	0	0	0	0	0.446947	1.0528
NP_830376.1	BC0559	methyl-accepting chemotaxis protein [Bacillus cereus ATCC 14579],	30018745		0	1.59808	0	1.03463	0	0	0	0	0	0	0	1.0528
NP_830393.1	BC0576	methyl-accepting chemotaxis protein [Bacillus cereus ATCC 14579],	30018762		0	0	0	0.344875	0	0	0	0	0	0	0	0
NP_830491.1	BC0678	methyl-accepting chemotaxis protein [Bacillus cereus ATCC 14579],	30018860		0	0	0	0	0	0	0	0.934143	0	2.13723	0.893895	0
NP_834704.1	BC5034	methyl-accepting chemotaxis protein [Bacillus cereus ATCC 14579],	30023073		0	0	0	0.344875	0	0	1.49925	0	0	0	0.446947	0
		Regulator
NP_831064.1	BC1282	SinR protein [Bacillus cereus ATCC 14579],	30019433		4.05351	3.19616	4.08974	3.10388	4.52109	3.21819	4.49775	3.73657	2.61904	2.67153	4.46947	2.1056
NP_829939.1	BC0042	transcription state transcriptional regulator AbrB [Bacillus cereus ATCC 14579],	30018308		13.1739	7.19137	26.8754	25.8656	17.4385	21.991	3.74813	7.47314	12.5714	1.60292	10.2798	20.5296
NP_832061.1	BC2298	transcriptional repressor [Bacillus cereus ATCC 14579],	30020430		0	1.59808	0	0	0	0	2.9985	7.47314	0	0	0	0
NP_831401.1	BC1623	Hfq protein [Bacillus cereus ATCC 14579],	30019770		3.04013	3.19616	0	1.3795	3.22935	4.29092	3.74813	1.86829	1.04761	2.67153	3.57558	1.5792
NP_833439.1	BC3713	RNA-binding protein Hfq [Bacillus cereus ATCC 14579],	30021808		1.01338	0.799041	2.92124	3.44875	2.58348	6.43639	2.24888	1.86829	3.14284	3.20584	1.78779	3.68479
NP_830901.1	BC1115	AraC family transcriptional regulator [Bacillus cereus ATCC 14579],	30019270		0	0.799041	1.1685	0.68975	1.29174	0	0	0.934143	0	2.67153	2.68168	0.526399
NP_833888.1	BC4174	arginine repressor [Bacillus cereus ATCC 14579],	30022257		0	0	1.1685	1.03463	0	3.21819	1.49925	0.934143	1.57142	4.27445	5.36337	3.15839
NP_830430.1	BC0613	ArsR family transcriptional regulator [Bacillus cereus ATCC 14579],	30018799		8.10701	9.58849	10.5165	5.17313	7.75044	13.4091	11.994	13.078	5.23807	6.41168	8.492	11.0544
NP_833970.1	BC4256	ArsR family transcriptional regulator [Bacillus cereus ATCC 14579],	30022339		0	0	3.50549	1.03463	0.64587	6.97275	4.49775	0	2.61904	3.20584	3.12863	3.15839
NP_834575.1	BC4902	AsnC family transcriptional regulator [Bacillus cereus ATCC 14579],	30022944		0	0	1.1685	1.3795	0	0	0.749625	0.934143	0	2.67153	2.68168	0
NP_833769.1	BC4051	BigG family transcription antiterminator [Bacillus cereus ATCC 14579],	30022138		0	0	0	0.344875	1.29174	0	0.749625	0	0	1.60292	0.893895	0
NP_834378.1	BC4672	catabolite control protein A [Bacillus cereus ATCC 14579],	30022747		6.08026	11.9856	6.42674	5.86288	8.39631	6.97275	11.994	17.7487	10.4761	8.01459	5.81032	6.31679
NP_834806.1	BC5141	central glycolytic genes regulator [Bacillus cereus ATCC 14579],	30023175		0	0.799041	0	2.06925	1.29174	0	3.74813	1.86829	0	3.74014	4.91642	0.526399
NP_834941.1	BC5278	chain length regulator (capsular polysaccharide biosynthesis) [Bacillus cereus ATCC 14579],	30023310		2.02675	1.59808	1.75275	1.72438	1.93761	1.07273	4.49775	0	1.57142	1.60292	1.78779	2.63199
NP_829981.1	BC0100	ClpC ATPase [Bacillus cereus ATCC 14579],	30018350		2.02675	3.19616	1.75275	0	0	2.68183	2.9985	3.73657	2.09523	2.13723	2.68168	1.0528
NP_833503.1	BC3780	competence damage-inducible protein A [Bacillus cereus ATCC 14579],	30021872		2.02675	3.99521	2.92124	3.44875	7.10457	0.536366	5.24738	2.80243	3.14284	4.27445	5.36337	1.0528
NP_832734.1	BC2988	Cro/CI family transcriptional regulator [Bacillus cereus ATCC 14579],	30021103		0	0	0	1.3795	5.16696	0	0	0	0	0	3.57558	0
NP_834407.1	BC4703	DeoR family transcriptional regulator [Bacillus cereus ATCC 14579],	30022776		1.01338	0	1.75275	1.03463	1.93761	1.07273	1.49925	0.934143	1.04761	1.60292	0.893895	1.0528
NP_833514.1	BC3792	GntR family transcriptional regulator [Bacillus cereus ATCC 14579],	30021883		0	7.99041	4.67399	4.1385	2.58348	5.36366	5.997	0	5.76188	4.27445	6.70421	6.31679
NP_833771.1	BC4053	GntR family transcriptional regulator [Bacillus cereus ATCC 14579],	30022140		1.01338	2.39712	7.59523	1.3795	3.87522	3.21819	6.74663	0	5.76188	9.08321	8.04505	5.26399
NP_834309.1	BC4603	GntR family transcriptional regulator [Bacillus cereus ATCC 14579],	30022678		0	0.799041	0.584249	0.68975	0	0.536366	0	0	2.09523	1.06861	0.446947	1.0528
NP_833418.1	BC3690	LexA repressor [Bacillus cereus ATCC 14579],	30021787		3.04013	1.59808	1.1685	3.10388	2.58348	1.6091	1.49925	2.80243	0.523807	3.20584	3.12863	1.5792
NP_830591.1	BC0801	LytR family transcriptional regulator [Bacillus cereus ATCC 14579],	30018960		5.06688	1.59808	0.584249	0.344875	1.29174	0	0.749625	1.86829	0	1.06861	0.446947	1.5792
NP_833799.1	BC4081	MarR family transcriptional regulator [Bacillus cereus ATCC 14579],	30022168		0	0	0.584249	2.06925	1.93761	3.21819	2.9985	1.86829	1.04761	2.13723	2.68168	2.1056
NP_833841.1	BC4124	MarR family transcriptional regulator [Bacillus cereus ATCC 14579],	30022210		0	2.39712	1.1685	0.68975	1.29174	0	1.49925	3.73657	0	2.67153	3.12863	0
NP_834861.1	BC5197	MarR family transcriptional regulator [Bacillus cereus ATCC 14579],	30023230		4.05351	2.39712	5.25824	2.759	3.87522	4.29092	2.9985	7.47314	4.71426	4.27445	5.36337	5.79039
NP_829958.1	BC0061	MazG protein [Bacillus cereus ATCC 14579],	30018327		0	1.59808	2.33699	4.48338	1.93761	1.6091	0.749625	1.86829	2.61904	4.27445	1.34084	2.1056
NP_831958.1	BC2193	MecA protein [Bacillus cereus ATCC 14579],	30020327		18.2408	14.3827	8.76373	7.93213	10.9798	11.8	18.7406	20.5511	13.0952	8.5489	11.6206	12.1072
NP_834928.1	BC5265	membrane-bound transcriptional regulator LytR [Bacillus cereus ATCC 14579],	30023297		0	0	0	2.41413	1.29174	1.07273	2.24888	0.934143	2.09523	0	0	1.0528
NP_829983.1	BC0102	negative regulator of genetic competence clpC/mecB [Bacillus cereus ATCC 14579],	30018352		49.6555	41.5501	81.7948	42.7645	43.9191	78.8457	98.9505	51.3779	43.9998	58.7737	42.9069	74.2222
NP_830204.1	BC0365	nitrogen regulation protein NIFR3 [Bacillus cereus ATCC 14579],	30018573		0	0	0	0	0	0	0	0	0	0.534306	1.78779	1.0528
NP_830503.1	BC0690	PbsX family transcriptional regulator [Bacillus cereus ATCC 14579],	30018872		3.04013	0.799041	0.584249	0.344875	1.29174	2.68183	0.749625	1.86829	0	1.60292	1.34084	0
NP_831686.1	BC1915	PbsX family transcriptional regulator [Bacillus cereus ATCC 14579],	30020055		2.02675	0	0.584249	0	1.93761	2.14546	1.49925	0.934143	0	1.60292	1.78779	0
NP_830355.1	BC0518	peroxide operon regulator [Bacillus cereus ATCC 14579],	30018724		1.01338	1.59808	0.584249	0	0	1.6091	1.49925	0.934143	1.57142	0.534306	0.893895	3.15839
NP_831098.1	BC1316	PhaR protein [Bacillus cereus ATCC 14579],	30019467		0	1.59808	1.1685	1.03463	0	0	0.749625	0	1.04761	3.20584	3.57558	0.526399
NP_831310.1	BC1531	putative transcriptional regulatory protein [Bacillus cereus ATCC 14579],	30019679		0	0	1.1685	0.344875	1.29174	1.07273	2.24888	1.86829	0	1.60292	1.78779	0.526399
NP_830142.1	BC0291	redox-sensing transcriptional repressor Rex [Bacillus cereus ATCC 14579],	30018511		0	0	7.01098	4.1385	4.52109	0	0	0	5.76188	0	0	0
NP_834105.1	BC4393	RRF2 family protein [Bacillus cereus ATCC 14579],	30022474		2.02675	1.59808	7.59523	3.79363	1.29174	8.58185	0.749625	3.73657	3.14284	4.80876	5.36337	6.84319
NP_834355.1	BC4649	septation ring formation regulator EzrA [Bacillus cereus ATCC 14579],	30022724		0	0	1.1685	4.48338	0.64587	0.536366	0.749625	1.86829	1.04761	0.534306	3.57558	0
NP_834086.1	BC4374	transcription elongation factor GreA [Bacillus cereus ATCC 14579],	30022455		8.10701	9.58849	15.7747	6.55263	6.4587	12.3364	4.49775	3.73657	11.5238	9.08321	7.5981	13.16
NP_833536.1	BC3814	transcription elongation factor NusA [Bacillus cereus ATCC 14579],	30021905		5.06688	4.79425	13.4377	14.4848	7.10457	11.2637	12.7436	5.60486	18.8571	8.01459	7.5981	15.2656
NP_835011.1	BC5350	transcriptional activator plcR [Bacillus cereus ATCC 14579],	30023380		1.01338	0.799041	0	1.03463	0	1.6091	0.749625	0	1.04761	2.13723	4.91642	1.5792
NP_830532.1	BC0742	transcriptional activator tenA [Bacillus cereus ATCC 14579],	30018901		0	7.99041	7.01098	6.20775	2.58348	2.14546	4.49775	0	4.71426	4.80876	5.81032	2.63199
NP_832309.1	BC2551	transcriptional activator tenA [Bacillus cereus ATCC 14579],	30020678		6.08026	5.59329	10.5165	7.58725	3.22935	12.8728	5.24738	0	7.85711	11.7547	9.38589	9.47518
NP_834639.1	BC4968	transcriptional activator tipA [Bacillus cereus ATCC 14579],	30023008		9.12039	7.99041	0	0.68975	4.52109	0	7.49625	4.67071	4.19046	7.48029	4.02253	1.5792
NP_833954.1	BC4240	transcriptional regulator [Bacillus cereus ATCC 14579],	30022323		4.05351	3.19616	2.92124	3.79363	1.29174	5.36366	2.24888	0	1.04761	4.27445	5.81032	3.15839
NP_834137.1	BC4425	transcriptional regulator [Bacillus cereus ATCC 14579],	30022506		3.04013	3.19616	1.75275	2.759	1.29174	1.6091	1.49925	0.934143	3.66665	1.60292	3.12863	3.15839
NP_830833.1	BC1047	transcriptional regulator Hpr [Bacillus cereus ATCC 14579],	30019202		0	1.59808	0	0.68975	0	0.536366	0	0.934143	0.523807	2.67153	0.893895	0.526399
NP_834287.1	BC4581	transcriptional regulator NrdR [Bacillus cereus ATCC 14579],	30022656		2.02675	1.59808	2.33699	2.06925	0	3.21819	2.24888	3.73657	1.04761	1.06861	1.78779	0.526399
NP_829977.1	BC0082	XRE family transcriptional regulator [Bacillus cereus ATCC 14579],	30018346		4.05351	1.59808	1.75275	2.759	5.81283	2.68183	2.9985	3.73657	1.04761	3.74014	2.23474	0
NP_830536.1	BC0746	transcriptional regulator TenI [Bacillus cereus ATCC 14579],	30018905		2.02675	1.59808	0.584249	2.41413	1.29174	2.14546	1.49925	1.86829	0	1.06861	1.78779	1.0528
NP_833547.1	BC3826	transcriptional repressor CodY [Bacillus cereus ATCC 14579],	30021916		5.06688	9.58849	22.7857	30.349	19.3761	27.891	20.2399	0	15.1904	28.3182	21.4535	18.424
NP_833333.1	BC3601	two-component response regulator [Bacillus cereus ATCC 14579],	30021702		0	0	2.33699	3.44875	3.87522	1.07273	1.49925	0	0.523807	3.20584	1.78779	1.5792
NP_834535.1	BC4835	two-component response regulator [Bacillus cereus ATCC 14579],	30022904		0	1.59808	4.67399	3.44875	2.58348	3.21819	2.9985	0	1.57142	6.41168	6.70421	2.63199
NP_834295.1	BC4589	alkaline phosphatase synthesis transcriptional regulatory protein PhoP [Bacillus cereus ATCC 14579],	30022664		0	1.59808	1.75275	3.10388	0	1.6091	0	0	1.57142	3.20584	2.23474	1.0528
NP_831256.1	BC1477	transcriptional regulatory protein resD [Bacillus cereus ATCC 14579],	30019625		4.05351	5.59329	9.34798	9.6565	8.39631	6.97275	5.997	1.86829	6.80949	9.08321	10.2798	9.47518
NP_835122.1	BC5463	two-component response regulator yycF [Bacillus cereus ATCC 14579],	30023491		3.04013	6.39233	3.50549	4.48338	4.52109	5.90002	5.24738	0	2.09523	7.48029	8.04505	5.26399
NP_834587.1	BC4915	ComA operon protein 2 [Bacillus cereus ATCC 14579],	30022956		13.1739	11.9856	9.34798	6.8975	12.9174	6.43639	10.4948	11.2097	7.3333	6.41168	8.492	6.84319
NP_831257.1	BC1478	sensor protein resE [Bacillus cereus ATCC 14579],	30019626		0	0	0	0	0	0	0	0.934143	0	0.534306	0	0
NP_834699.1	BC5028	two-component response regulator VanRB [Bacillus cereus ATCC 14579],	30023068		0	0	0	0.68975	0	0	0	0	0	0	0	0
NP_829980.1	BC0099	transcriptional regulator ctsR [Bacillus cereus ATCC 14579],	30018349		0	0	0	0	0	0	2.9985	0	0	0	0.446947	0
NP_831946.1	BC2181	Cro/CI family transcriptional regulator [Bacillus cereus ATCC 14579],	30020315		2.02675	1.59808	2.33699	0	0	2.68183	0	0	0.523807	1.06861	0	0.526399
NP_830819.1	BC1033	glycerol uptake operon antiterminator regulatory protein [Bacillus cereus ATCC 14579],	30019188		0	0.799041	1.1685	0	2.58348	0	0.749625	0.934143	1.04761	1.06861	1.78779	0
NP_833729.1	BC4010	LacI family transcription regulator [Bacillus cereus ATCC 14579],	30022098		0	3.19616	1.1685	0.68975	1.93761	1.07273	2.24888	0.934143	0.523807	0.534306	0.893895	1.0528
NP_831499.1	BC1724	MerR family transcriptional regulator [Bacillus cereus ATCC 14579],	30019868		0	0	0	0	0	0	0	0.934143	0	0.534306	1.34084	0
NP_830566.1	BC0776	sucrose operon repressor [Bacillus cereus ATCC 14579],	30018935		0	0	0	0	0	0	0.749625	0	0	0	0	0
NP_830794.1	BC1008	two component system histidine kinase [Bacillus cereus ATCC 14579],	30019163		0	0	0	1.03463	0	0	0	0	0	0	0	0
NP_831666.1	BC1893	scaffold protein [Bacillus cereus ATCC 14579],	30020035		0	0.799041	0	0	0	0	0	0	0	1.60292	1.34084	0
		Sporulation related proteins
NP_835136.1	BC5483	stage 0 sporulation protein J [Bacillus cereus ATCC 14579],	30023505		0	1.59808	1.1685	3.10388	1.93761	0	2.9985	1.86829	0.523807	0.534306	4.91642	1.0528
NP_833499.1	BC3776	stage V sporulation protein S [Bacillus cereus ATCC 14579],	30021868		2.02675	0	5.25824	1.72438	6.4587	3.75456	0	2.80243	0	4.27445	2.68168	1.5792
NP_832022.1	BC2259	sporulation-control protein [Bacillus cereus ATCC 14579],	30020391		0	0	4.08974	4.1385	3.87522	4.82729	0	0	0	6.41168	5.81032	1.0528
NP_835134.1	BC5481	stage 0 sporulation protein J [Bacillus cereus ATCC 14579],	30023503		0	0	0	0.344875	0.64587	0	2.24888	0.934143	0	1.06861	3.12863	0
NP_835135.1	BC5482	sporulation initiation inhibitor protein soj [Bacillus cereus ATCC 14579],	30023504		0	0	0	3.44875	1.29174	3.21819	2.9985	0	0	0.534306	2.23474	0.526399
NP_833885.1	BC4170	stage 0 sporulation protein A [Bacillus cereus ATCC 14579],	30022254		0	0	1.75275	3.10388	0.64587	1.6091	0	0	1.04761	1.06861	4.46947	2.1056
NP_834998.1	BC5336	sporulation initiation phosphotransferase F [Bacillus cereus ATCC 14579],	30023367		6.08026	8.78945	7.01098	3.44875	4.52109	4.29092	6.74663	8.40729	5.23807	7.48029	10.7267	5.79039
NP_829950.1	BC0053	regulatory protein SpoVG [Bacillus cereus ATCC 14579],	30018319		18.2408	11.9856	10.5165	6.8975	10.3339	10.1909	11.2444	14.9463	7.85711	10.6861	12.9615	8.42238
NP_835140.1	BC5487	Jag protein [Bacillus cereus ATCC 14579],	30023509		0	0.799041	0	3.10388	1.93761	0.536366	1.49925	0	0	2.67153	3.57558	0.526399
NP_829935.1	BC0038	tpl protein [Bacillus cereus ATCC 14579],	30018304		2.02675	3.19616	2.33699	0.68975	3.22935	1.07273	3.74813	3.73657	2.09523	1.06861	3.12863	1.0528
NP_831908.1	BC2142	stage V sporulation protein S [Bacillus cereus ATCC 14579],	30020277		0	0	1.1685	0	0	0	1.49925	0	1.04761	0.534306	0	0.526399
		Cell Division Related Proteins
NP_833626.1	BC3906	cell division protein FtsZ [Bacillus cereus ATCC 14579],	30021995		7.09364	12.7847	14.6062	13.795	16.1467	16.6273	17.991	18.6829	19.9047	18.7007	18.3248	18.424
NP_834850.1	BC5186	cell division ATP-binding protein ftsE [Bacillus cereus ATCC 14579],	30023219		12.1605	9.58849	12.2692	11.3809	10.3339	14.4819	10.4948	0	15.1904	12.8234	12.5145	15.792
NP_829967.1	BC0072	cell division protein ftsH [Bacillus cereus ATCC 14579],	30018336		19.2542	15.1818	29.7967	19.6579	7.75044	29.5001	16.4918	13.078	19.9047	8.5489	10.7267	24.7407
NP_833616.1	BC3896	cell division protein DivIVA [Bacillus cereus ATCC 14579],	30021985		10.1338	16.7799	24.5384	12.7604	18.0844	16.6273	7.49625	13.078	11.5238	14.9606	20.1126	14.7392
NP_834154.1	BC4442	cell division inhibitor MinD [Bacillus cereus ATCC 14579],	30022523		6.08026	11.9856	8.76373	10.0014	13.5633	10.7273	12.7436	13.078	7.85711	13.892	11.6206	10.528
NP_831340.1	BC1562	cell division protein DivIVA [Bacillus cereus ATCC 14579],	30019709		6.08026	5.59329	8.17948	4.1385	5.81283	11.8	5.997	7.47314	7.3333	7.48029	8.492	6.84319
NP_833627.1	BC3907	cell division protein ftsA [Bacillus cereus ATCC 14579],	30021996		11.1471	8.78945	8.17948	6.20775	3.22935	4.29092	7.49625	11.2097	4.19046	6.94598	4.91642	5.26399
NP_834653.1	BC4982	ABC transporter-associated protein [Bacillus cereus ATCC 14579],	30023022		36.4816	36.7559	14.6062	11.7258	15.5009	11.8	34.4828	50.4437	30.9046	15.4949	16.0901	28.4255
NP_833636.1	BC3916	division specific D,D-transpeptidase / cell division protein ftsI [Bacillus cereus ATCC 14579],	30022005		3.04013	1.59808	0.584249	1.03463	2.58348	0	1.49925	3.73657	1.04761	1.60292	1.78779	0
NP_833566.1	BC3845	cell division protein ftsY [Bacillus cereus ATCC 14579],	30021935		5.06688	7.19137	2.92124	2.06925	7.10457	2.68183	4.49775	4.67071	6.80949	3.74014	4.02253	2.63199
NP_835137.1	BC5484	glucose-inhibited division protein B [Bacillus cereus ATCC 14579],	30023506		2.02675	7.19137	5.25824	3.44875	7.75044	1.6091	11.994	0	6.80949	6.41168	6.25726	4.73759
NP_834155.1	BC4443	septum formation inhibitor [Bacillus cereus ATCC 14579],	30022524		1.01338	3.19616	0.584249	1.72438	0.64587	0	2.9985	0	1.04761	1.06861	1.34084	0.526399
NP_833567.1	BC3846	chromosome partition protein smc [Bacillus cereus ATCC 14579],	30021936		1.01338	0	1.1685	3.10388	2.58348	0.536366	4.49775	6.539	1.04761	1.06861	4.02253	0.526399
NP_834392.1	BC4686	cell division protein ftsK [Bacillus cereus ATCC 14579],	30022761		0	0	6.42674	6.55263	0.64587	0.536366	4.49775	4.67071	3.14284	0	0	2.1056
NP_834849.1	BC5185	cell division protein ftsX [Bacillus cereus ATCC 14579],	30023218		5.06688	3.19616	5.84249	2.06925	0.64587	1.07273	5.997	0	4.19046	1.06861	1.34084	2.1056
		Rod shape-determining proteins
NP_834158.1	BC4446	rod shape-determining protein mreB [Bacillus cereus ATCC 14579],	30022527		40.5351	42.3492	25.7069	21.3823	34.2311	37.0092	31.4843	29.8926	44.5236	22.4409	29.0516	27.3727
NP_834944.1	BC5281	rod shape-determining protein mreB [Bacillus cereus ATCC 14579],	30023313		8.10701	7.19137	5.84249	6.20775	12.9174	8.58185	10.4948	14.0121	9.95233	8.01459	8.93895	5.79039
NP_834157.1	BC4445	rod shape-determining protein mreC [Bacillus cereus ATCC 14579],	30022526		4.05351	5.59329	2.92124	3.10388	5.16696	3.21819	5.24738	4.67071	4.71426	1.60292	2.23474	2.63199
		Transporters
		protein export
NP_830947.1	BC1161	peptidylprolyl isomerase [Bacillus cereus ATCC 14579],	30019316		1.01338	2.39712	0	0	0	0	0	0	0	0	0	0.526399
NP_829996.1	BC0115	preprotein translocase subunit SecE [Bacillus cereus ATCC 14579],	30018365		2.02675	0.799041	0	0.68975	2.58348	2.14546	0.749625	1.86829	0	1.60292	0.893895	0
NP_832816.1	BC3070	Signal peptidase I [Bacillus cereus ATCC 14579],	30021185		0	0.799041	1.1685	0.68975	0	1.07273	0	0	1.04761	1.06861	1.78779	1.0528
NP_833558.1	BC3837	Signal peptidase I [Bacillus cereus ATCC 14579],	30021927		0	1.59808	0	0	0	0	0.749625	1.86829	0	0	1.34084	0
NP_835141.1	BC5488	OxaA-like protein precursor [Bacillus cereus ATCC 14579],	30023510		2.02675	1.59808	1.1685	0.344875	1.93761	0	6.74663	6.539	2.09523	2.67153	1.78779	0
NP_834853.1	BC5189	preprotein translocase subunit SecA [Bacillus cereus ATCC 14579],	30023222		26.3478	21.5741	35.6392	30.6939	27.7724	31.1092	29.2354	27.0901	20.9523	36.3328	33.0741	27.3727
NP_834122.1	BC4410	preprotein translocase subunit YajC [Bacillus cereus ATCC 14579],	30022491		3.04013	2.39712	4.08974	2.41413	5.16696	2.68183	1.49925	2.80243	3.14284	1.06861	1.34084	3.15839
NP_833564.1	BC3843	signal recognition particle protein [Bacillus cereus ATCC 14579],	30021933		5.06688	3.19616	7.01098	8.96675	5.16696	5.90002	5.997	14.0121	4.71426	11.7547	5.81032	3.68479
NP_834117.1	BC4405	bifunctional preprotein translocase subunit SecD/SecF [Bacillus cereus ATCC 14579],	30022486		0	0	0	1.3795	0	0	2.24888	0	0	0	0	0
		ABC transporters
NP_830433.1	BC0616	Iron(III) dicitrate-binding protein [Bacillus cereus ATCC 14579],	30018802		0	0	0.584249	0	0	0	2.9985	2.80243	1.57142	0	0	2.1056
NP_830107.1	BC0239	ABC transporter ATP-binding protein uup [Bacillus cereus ATCC 14579],	30018476		0	1.59808	0	0	0	0	0	0	0	0	0	0
NP_832681.1	BC2933	ABC transporter ATP-binding protein [Bacillus cereus ATCC 14579],	30021050		19.2542	14.3827	15.1905	9.31163	18.0844	9.65458	17.991	31.7609	22.5237	12.8234	18.7718	12.6336
NP_832963.1	BC3222	ABC transporter ATP-binding protein [Bacillus cereus ATCC 14579],	30021332		0	0	0	0	1.29174	0	0	0	0	0	0	0
NP_834447.1	BC4743	ABC transporter ATP-binding protein [Bacillus cereus ATCC 14579],	30022816		0	0	1.75275	0	0	0	0.749625	0	0	1.60292	1.78779	0.526399
NP_834531.1	BC4831	ABC transporter ATP-binding protein [Bacillus cereus ATCC 14579],	30022900		0	3.19616	0.584249	1.72438	5.81283	0	5.24738	0	1.57142	1.60292	3.12863	0.526399
NP_834539.1	BC4839	ABC transporter ATP-binding protein [Bacillus cereus ATCC 14579],	30022908		0	0	0	0	0	0	1.49925	0	1.04761	2.13723	1.34084	0.526399
NP_834654.1	BC4983	ABC transporter ATP-binding protein [Bacillus cereus ATCC 14579],	30023023		15.2006	27.1674	7.59523	9.6565	9.68804	17.7001	37.4813	28.9584	29.857	17.0978	9.38589	32.1103
NP_830141.1	BC0290	ABC transporter ATP-binding protein uup [Bacillus cereus ATCC 14579],	30018510		1.01338	1.59808	2.33699	1.3795	0	2.14546	3.74813	1.86829	0.523807	1.06861	1.78779	1.5792
NP_831917.1	BC2151	ABC transporter ATP-binding protein uup [Bacillus cereus ATCC 14579],	30020286		2.02675	5.59329	6.42674	4.1385	1.29174	3.21819	6.74663	7.47314	11.5238	4.27445	4.46947	5.26399
NP_835094.1	BC5433	ABC transporter ATP-binding protein uup [Bacillus cereus ATCC 14579],	30023463		0	1.59808	2.92124	4.1385	0	1.6091	0	2.80243	6.80949	1.60292	1.34084	1.0528
NP_834650.1	BC4979	ABC transporter-associated protein [Bacillus cereus ATCC 14579],	30023019		18.2408	15.9808	8.76373	8.96675	7.75044	3.75456	17.991	32.695	18.3332	12.289	9.38589	16.3184
NP_830187.1	BC0348	ABC transporter substrate-binding protein [Bacillus cereus ATCC 14579],	30018556		0	0	0	0.344875	0.64587	1.07273	3.74813	2.80243	0	0	0	0
NP_834655.1	BC4984	ABC transporter substrate-binding protein [Bacillus cereus ATCC 14579],	30023024		0	0	0	1.03463	0	0	0	0	0	0	0	0
NP_834656.1	BC4985	ABC transporter substrate-binding protein [Bacillus cereus ATCC 14579],	30023025		4.05351	4.79425	8.76373	6.8975	5.16696	8.58185	3.74813	2.80243	4.19046	5.87737	8.04505	5.26399
NP_830605.1	BC0815	ABC transporter ATP-binding protein [Bacillus cereus ATCC 14579],	30018974		2.02675	1.59808	0	1.03463	0	0	1.49925	0	0	1.60292	2.23474	0
NP_834658.1	BC4987	ABC transporter ATP-binding protein [Bacillus cereus ATCC 14579],	30023027		0	0	0	0	0	0	0.749625	0	0	2.67153	1.78779	0
NP_834771.1	BC5103	ferric anguibactin transport ATP-binding protein [Bacillus cereus ATCC 14579],	30023140		0	1.59808	0	0	0	0	1.49925	0	2.09523	1.60292	0.893895	1.5792
NP_834774.1	BC5106	ferric anguibactin-binding protein [Bacillus cereus ATCC 14579],	30023143		0	3.19616	0	0.344875	1.29174	0.536366	13.4933	4.67071	3.14284	0	0	1.5792
NP_835042.1	BC5381	ferrichrome ABC transporter ATP-binding protein [Bacillus cereus ATCC 14579],	30023411		2.02675	3.99521	0	0	0	0	1.49925	1.86829	2.09523	0	0	0.526399
NP_830222.1	BC0383	ferrichrome-binding protein [Bacillus cereus ATCC 14579],	30018591		2.02675	6.39233	0.584249	0	0	0	13.4933	12.1439	12.5714	0	0	3.68479
NP_831789.1	BC2021	high-affinity zinc uptake system protein znuA precursor [Bacillus cereus ATCC 14579],	30020158		4.05351	7.99041	10.5165	5.518	6.4587	4.29092	11.2444	5.60486	6.28568	6.94598	0	7.36958
NP_830266.1	BC0427	hydroxymethylpyrimidine transport ATP-binding protein [Bacillus cereus ATCC 14579],	30018635		0	0	0	0.68975	0	1.07273	0	0	0	0.534306	1.34084	0
NP_830533.1	BC0743	hydroxymethylpyrimidine transport ATP-binding protein [Bacillus cereus ATCC 14579],	30018902		4.05351	3.19616	1.1685	2.759	2.58348	1.07273	2.9985	0	1.04761	2.13723	1.34084	1.0528
NP_830265.1	BC0426	hydroxymethylpyrimidine-binding protein [Bacillus cereus ATCC 14579],	30018634		7.09364	10.3875	3.50549	5.17313	7.10457	4.29092	8.24588	11.2097	5.23807	6.41168	8.04505	3.68479
NP_830535.1	BC0745	hydroxymethylpyrimidine-binding protein [Bacillus cereus ATCC 14579],	30018904		11.1471	15.1818	23.3699	13.1053	16.7926	15.5546	17.2414	13.078	19.3809	13.892	14.3023	10.528
NP_830435.1	BC0619	Iron(III) dicitrate transport ATP-binding protein fecE [Bacillus cereus ATCC 14579],	30018804		1.01338	1.59808	0	0	0	0	0	0.934143	0.523807	0	0	1.0528
NP_830967.1	BC1182	oligopeptide transport ATP-binding protein oppD [Bacillus cereus ATCC 14579],	30019336		6.08026	7.19137	6.42674	6.55263	5.16696	4.82729	8.9955	5.60486	9.42853	7.48029	8.492	9.47518
NP_830968.1	BC1183	oligopeptide transport ATP-binding protein oppF [Bacillus cereus ATCC 14579],	30019337		8.10701	9.58849	11.685	9.31163	10.9798	11.8	9.74513	2.80243	20.9523	17.6321	12.0676	13.16
NP_830083.1	BC0215	oligopeptide-binding protein oppA [Bacillus cereus ATCC 14579],	30018452		3.04013	2.39712	0.584249	1.3795	0	0	2.9985	1.86829	0	1.06861	1.78779	0
NP_830964.1	BC1179	oligopeptide-binding protein oppA [Bacillus cereus ATCC 14579],	30019333		4.05351	6.39233	0.584249	4.1385	3.22935	0	3.74813	11.2097	3.14284	5.34306	6.70421	0
NP_833318.1	BC3586	oligopeptide-binding protein oppA [Bacillus cereus ATCC 14579],	30021687		6.08026	3.19616	0.584249	1.3795	1.29174	0.536366	1.49925	3.73657	0	2.13723	3.12863	3.15839
NP_830965.1	BC1180	oligopeptide transport system permease protein oppB [Bacillus cereus ATCC 14579],	30019334		2.02675	0	0.584249	1.3795	0	0	0.749625	0	1.04761	0	0	0.526399
NP_830966.1	BC1181	oligopeptide transport system permease protein oppC [Bacillus cereus ATCC 14579],	30019335		5.06688	3.19616	1.1685	0.68975	1.29174	1.07273	2.9985	4.67071	2.09523	0.534306	0.893895	1.5792
NP_831068.1	BC1286	spermidine/putrescine ABC transporter ATP-binding protein [Bacillus cereus ATCC 14579],	30019437		3.04013	3.19616	1.75275	2.06925	3.87522	4.29092	2.24888	3.73657	2.61904	2.67153	4.46947	3.15839
NP_831071.1	BC1289	spermidine/putrescine-binding protein [Bacillus cereus ATCC 14579],	30019440		7.09364	10.3875	4.08974	4.48338	9.04218	2.68183	10.4948	9.34143	5.23807	5.34306	5.81032	3.15839
NP_831140.1	BC1359	bacitracin transport ATP-binding protein bcrA [Bacillus cereus ATCC 14579],	30019509		2.02675	0.799041	1.1685	0	0	2.14546	0.749625	0.934143	1.57142	1.06861	0	1.5792
NP_835061.1	BC5400	bacitracin transport ATP-binding protein bcrA [Bacillus cereus ATCC 14579],	30023430		0	2.39712	0	0	2.58348	0	2.9985	1.86829	0.523807	0	1.34084	0
		Other transports
NP_830660.1	BC0874	cystine transport ATP-binding protein [Bacillus cereus ATCC 14579],	30019029		2.02675	1.59808	0.584249	0.68975	0	0	0	0	0.523807	0.534306	0.893895	0
NP_833992.1	BC4279	high-affinity zinc uptake system ATP-binding protein znuC [Bacillus cereus ATCC 14579],	30022361		0	3.99521	0	0.68975	0	0	4.49775	0	0	1.06861	0	1.5792
NP_834507.1	BC4807	ferrous iron transport protein A [Bacillus cereus ATCC 14579],	30022876		1.01338	0.799041	2.33699	1.3795	3.87522	2.14546	2.24888	2.80243	1.04761	1.06861	1.78779	2.1056
NP_833697.1	BC3978	potassium uptake protein KtrA [Bacillus cereus ATCC 14579],	30022066		0	0	0	1.3795	0	0	0	0.934143	0	0	0	0
NP_831090.1	BC1308	nitrite transporter [Bacillus cereus ATCC 14579],	30019459		0	0	0	0	0	0	0	0	0	1.06861	1.34084	0
NP_831787.1	BC2019	zinc transporter [Bacillus cereus ATCC 14579],	30020156		0	0	0	1.3795	0	0	0.749625	2.80243	0.523807	0	0	0.526399
NP_831480.1	BC1705	zinc transporter [Bacillus cereus ATCC 14579],	30019849		0	11.1866	1.75275	4.1385	0.64587	1.07273	7.49625	2.80243	0	10.6861	0	1.0528
NP_831696.1	BC1926	zinc transporter [Bacillus cereus ATCC 14579],	30020065		1.01338	3.19616	3.50549	1.3795	1.29174	0.536366	2.24888	0	2.09523	3.20584	0.893895	3.15839
NP_832817.1	BC3071	copper homeostasis protein cutC [Bacillus cereus ATCC 14579],	30021186		0	2.39712	11.685	9.31163	5.16696	7.50912	6.74663	0	2.61904	10.6861	13.4084	10.0016
NP_830287.1	BC0448	calcium-transporting ATPase [Bacillus cereus ATCC 14579],	30018656		0	0	0	2.759	0	0	0	0	0	0.534306	0	0
NP_830958.1	BC1172	ComZ protein [Bacillus cereus ATCC 14579],	30019327		8.10701	11.1866	0	5.17313	12.2715	1.07273	11.994	11.2097	1.57142	6.41168	3.57558	1.0528
NP_830658.1	BC0872	cystine-binding protein [Bacillus cereus ATCC 14579],	30019027		2.02675	3.99521	5.25824	4.48338	1.93761	0.536366	5.24738	0	6.28568	2.13723	4.46947	5.79039
NP_830432.1	BC0615	di-/tripeptide transporter [Bacillus cereus ATCC 14579],	30018801		4.05351	3.19616	2.33699	1.3795	2.58348	2.68183	4.49775	3.73657	1.04761	1.60292	1.34084	2.1056
NP_830429.1	BC0612	L-lactate permease [Bacillus cereus ATCC 14579],	30018798		8.10701	1.59808	0	0	0	0.536366	0	0	0	0.534306	0.893895	1.0528
NP_835079.1	BC5418	major facilitator transporter [Bacillus cereus ATCC 14579],	30023448		0	0	0	0	0	0	0	0	0	0	0	0
NP_830047.1	BC0168	Mrp protein [Bacillus cereus ATCC 14579],	30018416		3.04013	4.79425	0.584249	4.1385	3.22935	0.536366	1.49925	2.80243	1.57142	2.13723	3.12863	1.5792
NP_833512.1	BC3790	nucleoside transport ATP-binding protein [Bacillus cereus ATCC 14579],	30021881		3.04013	1.59808	2.92124	5.17313	1.29174	2.68183	1.49925	4.67071	5.23807	3.20584	1.78779	5.79039
NP_829941.1	BC0044	Sec-independent secretion protein tatD [Bacillus cereus ATCC 14579],	30018310		6.08026	4.79425	2.92124	2.41413	1.93761	0	5.24738	0.934143	2.09523	3.20584	2.68168	1.5792
NP_834219.1	BC4510	Sodium export ATP-binding protein [Bacillus cereus ATCC 14579],	30022588		4.05351	4.79425	0	1.03463	3.22935	1.6091	3.74813	4.67071	1.57142	2.67153	1.34084	2.1056
NP_834508.1	BC4808	thiamine transporter [Bacillus cereus ATCC 14579],	30022877		0	0.799041	1.1685	1.03463	0	0	1.49925	0	0.523807	0	0	0
NP_831348.1	BC1570	xanthine permease [Bacillus cereus ATCC 14579],	30019717		2.02675	2.39712	0.584249	1.72438	3.87522	1.07273	4.49775	5.60486	3.66665	0.534306	1.78779	0.526399
NP_831212.1	BC1432	proton/sodium-glutamate symport protein [Bacillus cereus ATCC 14579],	30019581		0	0	0	0	2.58348	0	1.49925	1.86829	2.09523	1.06861	0.893895	0
		Iron and sulfur-related proteins
		Iron sulfur biogenesis
NP_834651.1	BC4980	IscU protein [Bacillus cereus ATCC 14579],	30023020		5.06688	3.99521	1.1685	1.72438	1.29174	1.6091	5.24738	3.73657	3.66665	1.06861	1.34084	1.5792
NP_834623.1	BC4952	NifU protein [Bacillus cereus ATCC 14579],	30022992		6.08026	4.79425	8.17948	7.58725	10.3339	9.11821	2.24888	2.80243	6.28568	5.34306	3.57558	11.5808
NP_831086.1	BC1304	iron-sulfur cluster-binding protein [Bacillus cereus ATCC 14579],	30019455		7.09364	3.99521	2.92124	5.17313	1.29174	3.21819	1.49925	2.80243	0	0.534306	4.91642	1.0528
		Ferrous metabolism
NP_830520.1	BC0708	ferrous iron transport protein B [Bacillus cereus ATCC 14579],	30018889		3.04013	5.59329	4.67399	4.1385	5.16696	3.75456	8.9955	0	5.76188	9.08321	7.15116	3.68479
NP_830521.1	BC0709	ferrous iron transport protein A [Bacillus cereus ATCC 14579],	30018890		16.214	7.99041	11.685	13.795	9.68804	17.1637	5.997	5.60486	13.0952	8.5489	9.38589	14.7392
NP_833809.1	BC4091	ferric uptake regulation protein [Bacillus cereus ATCC 14579],	30022178		5.06688	7.99041	3.50549	2.759	5.16696	3.75456	5.997	8.40729	1.57142	5.34306	4.46947	1.0528
NP_833463.1	BC3738	Iron(III) dicitrate-binding protein [Bacillus cereus ATCC 14579],	30021832		0	0	0	0	0	0	2.24888	1.86829	2.09523	0	0	0
NP_835041.1	BC5380	ferrichrome-binding protein [Bacillus cereus ATCC 14579],	30023410		0	2.39712	0	0	0	0	3.74813	5.60486	5.23807	0	0	3.68479
		Sulfur metabolism
NP_831354.1	BC1576	thiosulfate sulfurtransferase [Bacillus cereus ATCC 14579],	30019723		15.2006	10.3875	4.08974	5.17313	11.6257	6.43639	7.49625	11.2097	5.23807	8.5489	10.2798	5.26399
NP_833924.1	BC4210	rhodanese-related sulfurtransferase [Bacillus cereus ATCC 14579],	30022293		2.02675	2.39712	0	1.72438	3.87522	0	3.74813	4.67071	4.19046	1.06861	4.46947	0
NP_831085.1	BC1303	(S)-2-hydroxy-acid oxidase, iron-sulfur chain [Bacillus cereus ATCC 14579],	30019454		4.05351	1.59808	4.67399	2.41413	1.93761	2.68183	2.9985	0	3.66665	3.20584	4.46947	5.26399
NP_834020.1	BC4308	Fe-S oxidoreductase [Bacillus cereus ATCC 14579],	30022389		9.12039	7.19137	7.01098	5.518	9.68804	1.6091	8.24588	12.1439	9.95233	9.61751	8.93895	6.31679
NP_830538.1	BC0748	sulfur carrier protein ThiS [Bacillus cereus ATCC 14579],	30018907		2.02675	1.59808	4.08974	5.17313	5.16696	6.43639	1.49925	1.86829	2.09523	1.60292	1.34084	4.73759
		Stress related proteins
NP_831979.1	BC2214	small heat shock protein [Bacillus cereus ATCC 14579],	30020348		0	0	1.1685	0	0	0	1.49925	0	0.523807	0	0	0
NP_833272.1	BC3539	cold shock protein [Bacillus cereus ATCC 14579],	30021641		4.05351	0	8.17948	4.82825	0	11.2637	0	0	4.19046	0	0	6.31679
NP_834331.1	BC4625	universal stress protein [Bacillus cereus ATCC 14579],	30022700		5.06688	10.3875	28.6282	23.4515	16.1467	25.7455	6.74663	17.7487	16.238	27.2496	26.3699	26.8463
NP_834383.1	BC4677	general stress protein [Bacillus cereus ATCC 14579],	30022752		1.01338	5.59329	3.50549	4.1385	2.58348	3.21819	5.24738	7.47314	2.09523	3.74014	4.91642	3.15839
NP_834573.1	BC4900	general stress protein 13 [Bacillus cereus ATCC 14579],	30022942		5.06688	2.39712	0	0.344875	1.93761	0	1.49925	0.934143	0.523807	1.60292	0.893895	0
NP_829959.1	BC0062	heat shock protein 15 [Bacillus cereus ATCC 14579],	30018328		3.04013	5.59329	2.92124	1.72438	4.52109	2.14546	10.4948	12.1439	4.19046	5.34306	9.38589	4.21119
NP_831122.1	BC1341	aluminum resistance protein [Bacillus cereus ATCC 14579],	30019491		0	3.19616	2.92124	1.3795	1.29174	2.68183	0.749625	0	3.66665	3.74014	2.68168	2.1056
NP_833434.1	BC3707	aluminum resistance protein [Bacillus cereus ATCC 14579],	30021803		2.02675	2.39712	1.1685	0.68975	0	0.536366	1.49925	1.86829	0.523807	1.06861	1.78779	1.0528
NP_830286.1	BC0447	tellurite resistance protein [Bacillus cereus ATCC 14579],	30018655		17.2274	15.9808	8.76373	10.0014	14.855	8.04548	27.7361	27.0901	9.95233	17.6321	16.984	6.84319
NP_832151.1	BC2389	tellurite resistance protein [Bacillus cereus ATCC 14579],	30020520		0	0	0	1.03463	1.29174	0	2.9985	1.86829	2.09523	2.67153	4.02253	0
NP_830281.1	BC0442	tellurium resistance protein terD [Bacillus cereus ATCC 14579],	30018650		9.12039	19.976	17.5275	11.7258	14.855	14.4819	24.7376	14.0121	17.2856	16.0292	17.4309	10.0016
NP_830282.1	BC0443	tellurium resistance protein terD [Bacillus cereus ATCC 14579],	30018651		9.12039	12.7847	13.4377	12.4155	7.75044	11.2637	14.2429	14.9463	9.95233	10.1518	13.4084	10.0016
NP_830283.1	BC0444	tellurium resistance protein terD [Bacillus cereus ATCC 14579],	30018652		14.1873	14.3827	19.8645	11.3809	9.04218	20.9183	17.2414	17.7487	14.1428	10.6861	12.5145	16.3184
NP_831994.1	BC2229	azoreductase [Bacillus cereus ATCC 14579],	30020363		0	0	2.92124	0	0	0	1.49925	1.86829	2.09523	0.534306	1.78779	0
NP_831959.1	BC2194	azoreductase [Bacillus cereus ATCC 14579],	30020328		4.05351	3.19616	4.67399	2.759	1.93761	2.14546	2.9985	3.73657	5.23807	4.80876	4.02253	2.1056
NP_833675.1	BC3956	GTP-binding protein TypA/BipA [Bacillus cereus ATCC 14579],	30022044		28.3745	28.7655	27.4597	21.7271	16.1467	23.0637	20.9895	29.8926	35.6189	25.1124	22.7943	26.3199
NP_833972.1	BC4258	hydroxyacylglutathione hydrolase [Bacillus cereus ATCC 14579],	30022341		0	0.799041	3.50549	2.41413	1.29174	2.14546	1.49925	0	1.04761	2.13723	3.12863	3.68479
NP_833984.1	BC4270	penicillin-binding protein [Bacillus cereus ATCC 14579],	30022353		4.05351	5.59329	0.584249	1.3795	0	2.68183	11.994	2.80243	4.19046	3.20584	4.46947	4.21119
NP_833576.1	BC3855	putative alkaline-shock protein [Bacillus cereus ATCC 14579],	30021945		1.01338	2.39712	2.33699	3.44875	3.22935	6.43639	4.49775	2.80243	2.09523	3.20584	7.5981	2.63199
NP_834883.1	BC5220	lactoylglutathione lyase [Bacillus cereus ATCC 14579],	30023252		0	0	1.75275	2.41413	1.29174	2.68183	0	0	1.04761	3.20584	3.57558	1.0528
NP_833149.1	BC3414	hydrolase [Bacillus cereus ATCC 14579],	30021518		1.01338	0	0	1.03463	0	0	0	0	0	0	0	0
		oxydative stress response
NP_834714.1	BC5044	non-specific DNA-binding protein Dps / Iron-binding ferritin-like antioxidant protein / ferroxidase [Bacillus cereus ATCC 14579],	30023083		0	0	4.08974	2.41413	1.29174	4.29092	1.49925	1.86829	4.19046	3.74014	6.70421	2.1056
NP_831779.1	BC2011	non-specific DNA-binding protein Dps / Iron-binding ferritin-like antioxidant protein / ferroxidase [Bacillus cereus ATCC 14579],	30020148		6.08026	5.59329	17.5275	15.1745	11.6257	12.3364	16.4918	13.078	12.0476	10.6861	12.9615	8.94878
NP_834187.1	BC4475	osmotically inducible protein C [Bacillus cereus ATCC 14579],	30022556		2.02675	1.59808	1.1685	1.72438	1.29174	4.29092	2.9985	7.47314	5.76188	4.80876	4.02253	2.63199
NP_830215.1	BC0376	Alkyl hydroperoxide reductase subunit F [Bacillus cereus ATCC 14579],	30018584		22.2943	30.3636	22.2014	27.2451	14.855	24.1365	17.2414	20.5511	36.6665	18.7007	13.4084	34.2159
NP_830216.1	BC0377	Alkyl hydroperoxide reductase C22 [Bacillus cereus ATCC 14579],	30018585		11.1471	25.5693	30.9652	17.9335	19.3761	55.2457	8.9955	12.1439	25.1427	27.7839	22.7943	30.0047
NP_830941.1	BC1155	catalase [Bacillus cereus ATCC 14579],	30019310		9.12039	8.78945	1.1685	0	1.93761	5.36366	4.49775	3.73657	5.76188	6.94598	7.15116	6.84319
NP_833986.1	BC4272	superoxide dismutase [Mn] [Bacillus cereus ATCC 14579],	30022355		0	7.19137	9.93223	6.20775	5.16696	6.97275	2.9985	0	5.76188	8.5489	4.46947	10.528
NP_835106.1	BC5445	superoxide dismutase [Mn] [Bacillus cereus ATCC 14579],	30023475		5.06688	5.59329	19.2802	6.8975	3.22935	19.3092	5.997	2.80243	4.19046	14.4263	25.0291	13.6864
NP_831881.1	BC2114	glutathione peroxidase [Bacillus cereus ATCC 14579],	30020250		0	0.799041	1.75275	1.03463	0	2.68183	1.49925	0.934143	1.04761	1.06861	1.34084	1.5792
NP_835049.1	BC5388	putative heme peroxidase [Bacillus cereus ATCC 14579],	30023418		0	1.59808	2.92124	9.31163	4.52109	3.21819	7.49625	0	4.71426	5.34306	6.25726	3.15839
NP_834345.1	BC4639	Thiol peroxidase [Bacillus cereus ATCC 14579],	30022714		15.2006	28.7655	16.9432	12.0706	15.5009	24.6728	10.4948	13.078	17.8094	12.8234	14.7493	31.0575
NP_830354.1	BC0517	thioredoxin-dependent thiol peroxidase [Bacillus cereus ATCC 14579],	30018723		1.01338	1.59808	2.92124	1.3795	1.29174	5.36366	2.24888	3.73657	4.71426	5.34306	6.25726	2.1056
NP_831166.1	BC1385	thioredoxin [Bacillus cereus ATCC 14579],	30019535		4.05351	1.59808	0	1.72438	0.64587	1.07273	0.749625	1.86829	0	4.27445	1.34084	0
NP_832025.1	BC2262	thioredoxin [Bacillus cereus ATCC 14579],	30020394		9.12039	14.3827	2.33699	1.3795	3.22935	1.07273	4.49775	3.73657	3.14284	1.60292	2.68168	3.68479
NP_834230.1	BC4521	thioredoxin [Bacillus cereus ATCC 14579],	30022599		18.2408	18.3779	42.6502	29.6593	16.1467	24.1365	23.2384	26.156	20.9523	9.61751	16.984	32.6367
NP_834397.1	BC4691	thioredoxin [Bacillus cereus ATCC 14579],	30022766		9.12039	4.79425	10.5165	10.6911	6.4587	8.58185	8.24588	8.40729	6.28568	5.87737	5.36337	8.42238
NP_830303.1	BC0464	thioredoxin-like oxidoreductase [Bacillus cereus ATCC 14579],	30018672		1.01338	3.19616	0	0.344875	3.22935	0	2.9985	2.80243	0	2.67153	4.02253	0
NP_833706.1	BC3987	NRDH-redoxin [Bacillus cereus ATCC 14579],	30022075		0	1.59808	1.1685	1.72438	3.22935	2.14546	2.24888	4.67071	1.57142	1.60292	2.68168	1.5792
NP_830441.1	BC0625	NorQ protein [Bacillus cereus ATCC 14579],	30018810		4.05351	3.19616	1.1685	1.72438	5.16696	1.6091	5.24738	5.60486	1.04761	2.67153	5.36337	2.63199
		Phage response proteins
NP_830255.1	BC0416	Phage infection protein [Bacillus cereus ATCC 14579],	30018624		0	1.59808	0	0.344875	0	0	0	1.86829	1.04761	0	0	1.0528
NP_834503.1	BC4801	Phage shock protein A [Bacillus cereus ATCC 14579],	30022872		14.1873	26.3684	19.2802	16.2091	18.7302	37.0092	23.2384	0	13.0952	34.1956	34.4149	39.4799
NP_831683.1	BC1912	Phage protein [Bacillus cereus ATCC 14579],	30020052		0	0	0.584249	0	0	0	0	0	0	2.13723	0	0
NP_831667.1	BC1894	Phage protein [Bacillus cereus ATCC 14579],	30020036		12.1605	31.1626	0	0	0	3.75456	0	0	0	19.235	16.984	7.36958
NP_832336.1	BC2578	Phage protein [Bacillus cereus ATCC 14579],	30020705		0	0	2.33699	0.344875	0	1.6091	2.9985	2.80243	2.61904	0	2.23474	1.5792
NP_831685.1	BC1914	Phage protein [Bacillus cereus ATCC 14579],	30020054		2.02675	1.59808	1.75275	3.79363	1.29174	0	1.49925	1.86829	1.04761	0.534306	0	1.5792
NP_831632.1	BC1859	Phage protein [Bacillus cereus ATCC 14579],	30020001		0	1.59808	0	0	0	0	0	0	0	2.67153	5.36337	1.0528
NP_831635.1	BC1862	Phage protein [Bacillus cereus ATCC 14579],	30020004		0	3.99521	0	0	0	3.21819	0	0	0	6.41168	5.36337	3.15839
NP_831663.1	BC1890	Phage protein [Bacillus cereus ATCC 14579],	30020032		0	0.799041	0	0	0	0	0	0	0	1.60292	0.893895	0
NP_831665.1	BC1892	Phage protein [Bacillus cereus ATCC 14579],	30020034		0	1.59808	0	0	0	0	2.9985	0.934143	0	2.13723	0.893895	0
NP_831673.1	BC1901	Phage protein [Bacillus cereus ATCC 14579],	30020042		0	6.39233	0	0	0	1.07273	0	0	0	3.74014	2.23474	2.1056
NP_831675.1	BC1903	Phage protein [Bacillus cereus ATCC 14579],	30020044		0	2.39712	0	0	0	0	0	0	0	1.06861	1.78779	0
NP_831676.1	BC1904	Phage protein [Bacillus cereus ATCC 14579],	30020045		0	4.79425	0	0	0	1.07273	0	0	0	4.80876	4.02253	1.0528
		UV stress response
NP_832466.1	BC2713	UvrC-like protein [Bacillus cereus ATCC 14579],	30020835		2.02675	0	0.584249	1.3795	1.29174	1.07273	1.49925	0	1.04761	1.06861	1.34084	0.526399
NP_830469.1	BC0655	universal stress protein [Bacillus cereus ATCC 14579],	30018838		0	0.799041	0.584249	0.68975	1.29174	0.536366	0	1.86829	0	1.06861	1.34084	0
NP_831381.1	BC1603	cold shock protein [Bacillus cereus ATCC 14579],	30019750		5.06688	1.59808	0	2.06925	2.58348	1.07273	1.49925	0	1.04761	0	0.893895	1.0528
NP_834855.1	BC5191	cold shock protein [Bacillus cereus ATCC 14579],	30023224		0	0	0	1.03463	0	0	0	0	0	0	0	0
NP_835092.1	BC5431	multidrug resistance protein B [Bacillus cereus ATCC 14579],	30023461		2.02675	1.59808	0	0.68975	0.64587	0	1.49925	0	0.523807	0	0	0.526399
		Chaperone proteins
NP_834024.1	BC4312	molecular chaperone DnaK [Bacillus cereus ATCC 14579],	30022393		84.1103	81.5022	57.2564	58.9737	57.4824	63.8275	63.7181	80.3363	56.0474	61.9795	61.2318	56.3247
NP_830146.1	BC0295	chaperonin GroEL [Bacillus cereus ATCC 14579],	30018515		120.592	103.875	137.883	222.444	83.3172	127.655	72.7136	127.978	163.952	94.0379	65.2543	131.073
NP_830145.2	BC0294	co-chaperonin GroES [Bacillus cereus ATCC 14579],	161511213		41.5484	27.1674	25.1227	118.292	40.6898	29.5001	21.7391	20.5511	16.238	13.892	21.9004	22.6352
NP_834023.1	BC4311	chaperone protein dnaJ [Bacillus cereus ATCC 14579],	30022392		11.1471	14.3827	9.93223	7.93213	8.39631	7.50912	14.9925	17.7487	14.6666	11.2204	11.6206	12.1072
NP_834192.1	BC4480	trigger factor [Bacillus cereus ATCC 14579],	30022561		54.7223	39.153	29.2124	69.6648	31.6476	31.1092	26.2369	37.3657	32.476	24.5781	27.2638	32.6367
NP_830954.1	BC1168	ClpB protein [Bacillus cereus ATCC 14579],	30019323		7.09364	7.19137	23.3699	23.1066	12.2715	16.6273	23.988	14.9463	28.2856	9.61751	9.38589	14.7392
NP_834025.1	BC4313	GrpE protein [Bacillus cereus ATCC 14579],	30022394		6.08026	6.39233	11.685	8.96675	3.22935	11.2637	8.24588	0	6.80949	9.08321	11.6206	10.528
NP_829969.1	BC0074	Hsp33-like chaperonin [Bacillus cereus ATCC 14579],	30018338		2.02675	1.59808	2.33699	2.41413	2.58348	4.29092	1.49925	1.86829	1.57142	3.20584	2.23474	3.15839
		gamma-Hexachlorocyclohexane degradation
NP_832367.1	BC2609	cytochrome P450 [Bacillus cereus ATCC 14579],	30020736		8.10701	7.99041	7.01098	4.82825	9.04218	3.21819	11.2444	11.2097	4.19046	6.94598	7.15116	4.73759
NP_834220.1	BC4511	acid phosphatase [Bacillus cereus ATCC 14579],	30022589		6.08026	7.99041	6.42674	6.55263	7.10457	6.97275	14.2429	11.2097	10.9999	8.5489	6.25726	7.36958
NP_834630.1	BC4959	4-nitrophenylphosphatase [Bacillus cereus ATCC 14579],	30022999		1.01338	1.59808	5.25824	6.55263	4.52109	5.90002	2.9985	0	2.09523	5.34306	5.36337	3.68479
		Glyoxylate and dicarboxylate metabolism
NP_831869.1	BC2101	formate--tetrahydrofolate ligase [Bacillus cereus ATCC 14579],	30020238		14.1873	11.9856	23.3699	16.554	17.4385	15.0182	15.7421	34.5633	22.5237	18.7007	13.4084	15.2656
NP_833894.1	BC4180	methylenetetrahydrofolate dehydrogenase (NADP+) [Bacillus cereus ATCC 14579],	30022263		1.01338	4.79425	16.9432	13.1053	12.2715	20.9183	11.2444	4.67071	10.9999	15.4949	10.7267	11.0544
		Ubiquinone and other terpenoid-quinone biosynthesis
NP_831292.1	BC1513	ubiquinone/menaquinone biosynthesis methyltransferase [Bacillus cereus ATCC 14579],	30019661		0	1.59808	0.584249	0.344875	0	0	1.49925	0	1.04761	1.60292	1.78779	0
NP_831372.1	BC1594	isochorismatase [Bacillus cereus ATCC 14579],	30019741		0	0	0	0.68975	1.29174	0	0	0	0	2.67153	0	0
NP_834552.1	BC4853	naphthoate synthase [Bacillus cereus ATCC 14579],	30022921		13.1739	14.3827	17.5275	21.7271	20.022	19.8455	17.2414	0	14.6666	17.0978	15.6432	16.8448
		Thiamine metabolism
NP_834427.1	BC4723	thiamine/molybdopterin biosynthesis MoeB-like protein [Bacillus cereus ATCC 14579],	30022796		0	0	0	0	1.29174	0	0	0	0	1.06861	1.34084	0
NP_834353.1	BC4647	thiamine biosynthesis protein ThiI [Bacillus cereus ATCC 14579],	30022722		3.04013	3.19616	0	0.344875	1.29174	0	2.24888	3.73657	1.57142	1.06861	1.78779	0.526399
NP_830258.1	BC0419	hydroxyethylthiazole kinase [Bacillus cereus ATCC 14579],	30018627		5.06688	4.79425	9.93223	6.55263	7.75044	10.7273	2.9985	1.86829	6.80949	12.289	9.83284	10.0016
NP_830259.1	BC0420	thiamine-phosphate pyrophosphorylase [Bacillus cereus ATCC 14579],	30018628		0	0.799041	3.50549	3.79363	0	3.21819	0.749625	0	2.09523	6.94598	6.25726	7.36958
NP_830537.1	BC0747	glycine oxidase [Bacillus cereus ATCC 14579],	30018906		6.08026	11.1866	16.9432	11.036	16.1467	10.7273	16.4918	13.078	19.9047	10.1518	16.5371	13.16
NP_830539.1	BC0749	thiazole synthase [Bacillus cereus ATCC 14579],	30018908		17.2274	18.3779	40.3132	30.6939	20.6678	39.1547	12.7436	0.934143	21.9999	20.3036	29.4985	25.2671
NP_830541.1	BC0751	phosphomethylpyrimidine kinase [Bacillus cereus ATCC 14579],	30018910		3.04013	4.79425	13.4377	11.3809	7.75044	9.65458	8.9955	3.73657	8.90472	7.48029	5.81032	7.36958
NP_834890.1	BC5227	thiamine biosynthesis protein ThiC [Bacillus cereus ATCC 14579],	30023259		36.4816	37.5549	54.3351	41.385	38.7522	53.6366	33.7331	47.6413	53.4283	42.2102	35.3088	32.1103
NP_835074.1	BC5413	pyridoxal kinase [Bacillus cereus ATCC 14579],	30023443		8.10701	11.1866	18.696	12.4155	15.5009	24.1365	2.9985	3.73657	10.9999	7.48029	11.1737	13.16
NP_830540.1	BC0750	thiamine/molybdopterin biosynthesis ThiF/MoeB-like protein [Bacillus cereus ATCC 14579],	30018909		5.06688	5.59329	4.67399	4.1385	2.58348	4.82729	2.24888	7.47314	2.09523	4.80876	7.15116	4.21119
		Riboflavin metabolism
NP_833778.1	BC4060	RibT protein [Bacillus cereus ATCC 14579],	30022147		0	0	1.1685	2.06925	1.93761	1.6091	2.24888	4.67071	1.57142	2.67153	3.12863	1.0528
NP_834984.1	BC5322	nitrilotriacetate monooxygenase component B [Bacillus cereus ATCC 14579],	30023353		2.02675	4.79425	4.67399	3.79363	5.16696	5.36366	2.9985	0	2.61904	5.87737	8.93895	3.68479
NP_833827.1	BC4109	diaminohydroxyphosphoribosylaminopyrimidine deaminase [Bacillus cereus ATCC 14579],	30022196		0	1.59808	0	0	0	0	3.74813	2.80243	0	0.534306	0	0.526399
NP_833529.1	BC3807	bifunctional riboflavin kinase/FMN adenylyltransferase [Bacillus cereus ATCC 14579],	30021898		3.04013	0	0.584249	0.68975	2.58348	1.07273	2.9985	5.60486	2.61904	3.74014	4.46947	2.1056
NP_833829.1	BC4111	bifunctional 3,4-dihydroxy-2-butanone 4-phosphate synthase/GTP cyclohydrolase II protein [Bacillus cereus ATCC 14579],	30022198		4.05351	6.39233	0.584249	2.41413	1.29174	1.07273	5.997	7.47314	3.14284	1.06861	1.34084	4.21119
NP_833830.1	BC4112	riboflavin synthase subunit beta [Bacillus cereus ATCC 14579],	30022199		0	1.59808	1.75275	5.518	1.93761	3.75456	2.24888	6.539	5.76188	3.74014	2.68168	5.26399
		Nicotinate and nicotinamide metabolism
NP_832808.1	BC3062	NAD-dependent deacetylase [Bacillus cereus ATCC 14579],	30021177		0	0	0.584249	0	1.93761	0.536366	1.49925	0	0	0	0.446947	0.526399
NP_830984.1	BC1199	inorganic polyphosphate/ATP-NAD kinase [Bacillus cereus ATCC 14579],	30019353		0	0.799041	0	1.03463	0.64587	0	0	0	0	0	0	0
NP_830414.1	BC0597	nicotinate phosphoribosyltransferase [Bacillus cereus ATCC 14579],	30018783		1.01338	1.59808	0	0.68975	1.29174	0	1.49925	1.86829	0	1.06861	1.34084	0
NP_831763.1	BC1994	NAD synthetase [Bacillus cereus ATCC 14579],	30020132		6.08026	5.59329	2.33699	5.518	8.39631	6.43639	5.997	7.47314	3.14284	9.08321	8.04505	4.73759
NP_834133.1	BC4421	quinolinate synthetase [Bacillus cereus ATCC 14579],	30022502		32.4281	27.9664	24.5384	13.1053	18.0844	9.65458	22.4888	20.5511	14.6666	16.5635	23.2413	11.5808
NP_834134.1	BC4422	nicotinate-nucleotide pyrophosphorylase [Bacillus cereus ATCC 14579],	30022503		8.10701	9.58849	19.2802	12.7604	18.7302	20.9183	17.2414	16.8146	18.3332	20.3036	12.0676	22.1088
NP_834348.1	BC4642	inorganic polyphosphate/ATP-NAD kinase [Bacillus cereus ATCC 14579],	30022717		1.01338	0.799041	3.50549	2.759	1.29174	4.29092	0.749625	0	1.04761	2.67153	1.78779	2.1056
NP_834391.1	BC4685	nicotinate phosphoribosyltransferase [Bacillus cereus ATCC 14579],	30022760		0	3.99521	4.67399	2.06925	3.87522	3.21819	5.24738	5.60486	4.71426	2.67153	3.12863	4.73759
		Pantothenate and CoA biosynthesis
NP_829968.1	BC0073	pantothenate kinase [Bacillus cereus ATCC 14579],	30018337		0	0	1.1685	2.759	2.58348	3.21819	1.49925	0	2.61904	2.13723	2.23474	2.63199
NP_831319.1	BC1540	3-methyl-2-oxobutanoate hydroxymethyltransferase [Bacillus cereus ATCC 14579],	30019688		4.05351	3.19616	2.33699	3.44875	8.39631	2.14546	5.24738	3.73657	2.09523	2.13723	2.68168	1.0528
NP_831579.1	BC1806	2-dehydropantoate 2-reductase [Bacillus cereus ATCC 14579],	30019948		0	0	2.33699	1.03463	1.29174	2.14546	0.749625	0	0.523807	1.06861	0.446947	1.5792
NP_833648.1	BC3929	phosphopantetheine adenylyltransferase [Bacillus cereus ATCC 14579],	30022017		0	0	2.92124	1.03463	1.93761	4.82729	0	0.934143	2.09523	4.80876	3.12863	4.73759
NP_834290.1	BC4584	dephospho-CoA kinase [Bacillus cereus ATCC 14579],	30022659		2.02675	4.79425	2.92124	2.06925	3.87522	2.14546	1.49925	1.86829	2.09523	2.13723	3.57558	2.63199
		Biotin metabolism
NP_833835.1	BC4117	8-amino-7-oxononanoate synthase [Bacillus cereus ATCC 14579],	30022204		0	0	0	0	0.64587	0	0.749625	0.934143	0	1.06861	0	0
NP_833832.1	BC4114	biotin synthase [Bacillus cereus ATCC 14579],	30022201		12.1605	12.7847	13.4377	10.0014	13.5633	11.2637	5.24738	8.40729	13.0952	11.7547	21.9004	12.1072
NP_833836.1	BC4118	dithiobiotin synthetase [Bacillus cereus ATCC 14579],	30022205		0	2.39712	4.08974	1.3795	1.29174	3.21819	2.9985	0	1.57142	4.27445	4.91642	1.5792
NP_833837.1	BC4119	adenosylmethionine--8-amino-7-oxononanoate transaminase [Bacillus cereus ATCC 14579],	30022206		3.04013	3.19616	21.033	10.3463	14.2091	18.7728	10.4948	14.9463	9.95233	19.235	26.3699	9.47518
NP_829919.1	BC0015	pyridoxine biosynthesis protein [Bacillus cereus ATCC 14579],	30018288		26.3478	23.9712	31.5494	22.7618	32.9394	35.9365	19.4903	22.4194	29.857	33.127	19.2187	36.3215
NP_829920.1	BC0016	glutamine amidotransferase subunit PdxT [Bacillus cereus ATCC 14579],	30018289		3.04013	3.19616	7.01098	7.24238	5.16696	6.43639	2.24888	3.73657	7.85711	10.6861	6.25726	8.42238
		Folate biosynthesis
NP_834176.1	BC4464	folylpolyglutamate synthase [Bacillus cereus ATCC 14579],	30022545		0	0	1.1685	0.68975	0.64587	0.536366	1.49925	0	0	2.13723	0.893895	1.0528
NP_829971.1	BC0076	para-aminobenzoate synthase component I [Bacillus cereus ATCC 14579],	30018340		1.01338	1.59808	2.33699	0.344875	3.22935	0	0.749625	3.73657	0	3.20584	2.23474	0
NP_829974.1	BC0079	dihydropteroate synthase [Bacillus cereus ATCC 14579],	30018343		4.05351	3.99521	2.92124	3.10388	1.29174	2.68183	0.749625	0.934143	3.66665	4.27445	4.02253	2.63199
NP_829976.1	BC0081	2-amino-4-hydroxy-6-hydroxymethyldihydropteridine pyrophosphokinase [Bacillus cereus ATCC 14579],	30018345		0	0.799041	0	0	0	1.07273	0	0	0	2.13723	0.893895	0.526399
NP_831123.1	BC1342	6-pyruvoyl tetrahydrobiopterin synthase [Bacillus cereus ATCC 14579],	30019492		2.02675	3.99521	1.1685	0.68975	3.22935	0.536366	2.24888	3.73657	1.04761	3.20584	2.68168	1.0528
NP_831290.1	BC1511	GTP cyclohydrolase I [Bacillus cereus ATCC 14579],	30019659		1.01338	4.79425	7.01098	4.82825	7.10457	5.36366	2.24888	3.73657	5.76188	5.34306	6.70421	8.42238
NP_829972.1	BC0077	para-aminobenzoate/anthranilate synthase glutamine amidotransferase component II [Bacillus cereus ATCC 14579],	30018341		0	0	1.75275	0.68975	1.29174	0.536366	0	0	0	1.60292	2.23474	1.0528
NP_829975.1	BC0080	dihydroneopterin aldolase [Bacillus cereus ATCC 14579],	30018344		0	0	2.33699	1.72438	0	4.29092	0	0	1.04761	0.534306	0.893895	1.5792
		Porphyrin metabolism
NP_830675.1	BC0889	coproporphyrinogen III oxidase [Bacillus cereus ATCC 14579],	30019044		2.02675	0.799041	0	0	0	0	0	0	0	0	0.893895	0
NP_830349.1	BC0512	glutamate-1-semialdehyde aminotransferase [Bacillus cereus ATCC 14579],	30018718		4.05351	7.19137	5.84249	4.82825	7.10457	4.29092	14.2429	9.34143	4.71426	8.5489	7.15116	7.36958
NP_830854.1	BC1068	uroporphyrinogen decarboxylase [Bacillus cereus ATCC 14579],	30019223		0	0	4.67399	2.06925	1.93761	4.29092	2.24888	0	0	2.13723	4.02253	0.526399
NP_830855.1	BC1069	ferrochelatase [Bacillus cereus ATCC 14579],	30019224		2.02675	1.59808	4.08974	4.82825	4.52109	1.6091	1.49925	0.934143	1.04761	5.34306	5.81032	1.0528
NP_832116.1	BC2354	protoporphyrinogen oxidase [Bacillus cereus ATCC 14579],	30020485		0	0.799041	4.67399	2.41413	2.58348	1.07273	0.749625	0	1.04761	3.20584	4.02253	1.5792
NP_834180.1	BC4468	glutamate-1-semialdehyde aminotransferase [Bacillus cereus ATCC 14579],	30022549		16.214	14.3827	15.1905	11.7258	18.0844	10.1909	22.4888	21.4853	12.0476	14.4263	15.6432	8.94878
NP_834181.1	BC4469	delta-aminolevulinic acid dehydratase [Bacillus cereus ATCC 14579],	30022550		2.02675	4.79425	8.76373	6.55263	2.58348	5.36366	8.24588	7.47314	7.3333	7.48029	8.04505	5.79039
NP_834183.1	BC4471	porphobilinogen deaminase [Bacillus cereus ATCC 14579],	30022552		3.04013	5.59329	14.6062	3.10388	5.81283	4.29092	4.49775	4.67071	7.3333	4.27445	5.36337	3.15839
		Terpenoid backbone biosynthesis
NP_829947.1	BC0050	4-diphosphocytidyl-2-C-methyl-D-erythritol kinase [Bacillus cereus ATCC 14579],	30018316		2.02675	3.19616	1.1685	2.06925	4.52109	3.21819	1.49925	1.86829	1.57142	0	1.78779	0.526399
NP_829987.1	BC0106	2-C-methyl-D-erythritol 4-phosphate cytidylyltransferase [Bacillus cereus ATCC 14579],	30018356		1.01338	1.59808	1.75275	1.72438	1.93761	2.14546	0.749625	0	1.04761	3.20584	2.23474	1.5792
NP_829988.1	BC0107	2-C-methyl-D-erythritol 2,4-cyclodiphosphate synthase [Bacillus cereus ATCC 14579],	30018357		0	2.39712	8.17948	1.72438	1.93761	4.82729	0.749625	2.80243	3.14284	2.67153	4.46947	1.0528
NP_833540.1	BC3819	1-deoxy-D-xylulose 5-phosphate reductoisomerase [Bacillus cereus ATCC 14579],	30021909		3.04013	1.59808	2.33699	1.3795	1.93761	0.536366	1.49925	1.86829	1.04761	2.67153	2.23474	2.1056
NP_833890.1	BC4176	1-deoxy-D-xylulose-5-phosphate synthase [Bacillus cereus ATCC 14579],	30022259		0	1.59808	2.33699	2.41413	0.64587	2.68183	2.24888	0.934143	3.14284	1.06861	4.02253	1.0528
NP_833989.1	BC4276	4-hydroxy-3-methylbut-2-en-1-yl diphosphate synthase [Bacillus cereus ATCC 14579],	30022358		9.12039	9.58849	8.17948	7.58725	10.9798	6.43639	16.4918	17.7487	10.9999	8.5489	8.93895	10.0016
		Phosphonate and phosphinate metabolism
NP_834614.1	BC4942	PhnA protein [Bacillus cereus ATCC 14579],	30022983		3.04013	3.19616	4.67399	5.17313	1.29174	3.75456	5.24738	7.47314	7.3333	4.80876	5.81032	1.5792
		Butanoate Metabolism
NP_833878.1	BC4163	phosphate butyryltransferase [Bacillus cereus ATCC 14579],	30022247		10.1338	13.5837	26.8754	14.8296	18.0844	30.5728	15.7421	12.1439	20.4285	32.5927	22.7943	23.1616
NP_833876.1	BC4161	butyrate kinase [Bacillus cereus ATCC 14579],	30022245		6.08026	5.59329	5.84249	5.518	9.04218	5.90002	7.49625	9.34143	3.66665	5.87737	8.492	3.68479
NP_831099.1	BC1317	acetoacetyl-CoA reductase [Bacillus cereus ATCC 14579],	30019468		7.09364	4.79425	9.34798	6.20775	6.4587	6.97275	7.49625	0	4.19046	8.01459	7.5981	12.1072
NP_831100.1	BC1318	poly(R)-hydroxyalkanoic acid synthase, class III, PhaC subunit [Bacillus cereus ATCC 14579],	30019469		0	0	0	0.68975	0	0.536366	1.49925	0	0	1.06861	1.78779	1.5792
		Other pathway or unknown function
NP_830137.1	BC0286	ATP/GTP hydrolase [Bacillus cereus ATCC 14579],	30018506		0	1.59808	0	0.344875	0	1.07273	0	0	0.523807	0	1.34084	0
NP_830382.1	BC0565	ankyrin [Bacillus cereus ATCC 14579],	30018751		0	0.799041	0	0.344875	0	0	0	0	0	0	0	0
NP_829937.1	BC0040	methyltransferase [Bacillus cereus ATCC 14579],	30018306		0	0	0	0	0	0	0	0	0	1.06861	1.34084	0
NP_834108.1	BC4396	molybdopterin biosynthesis MoeB protein [Bacillus cereus ATCC 14579],	30022477		0	1.59808	0	0	0	0	1.49925	0	0	0	0.893895	2.1056
NP_833051.1	BC3312	3-oxoadipate enol-lactonase [Bacillus cereus ATCC 14579],	30021420		0	0	0	0	0	0	1.49925	2.80243	0	0	0	0.526399
NP_835116.1	BC5456	SPOUT methyltransferase superfamily protein [Bacillus cereus ATCC 14579],	30023485		0	0.799041	0	0	0.64587	0	0	0.934143	0	1.06861	0.893895	0
NP_830181.1	BC0342	sex pheromone staph-cAM373 precursor [Bacillus cereus ATCC 14579],	30018550		0	2.39712	0.584249	1.72438	0.64587	0	3.74813	4.67071	2.09523	0.534306	0	1.0528
NP_830318.1	BC0481	glutaminase [Bacillus cereus ATCC 14579],	30018687		4.05351	1.59808	0	0	0	0	0	1.86829	0	0	0	0
NP_831195.1	BC1415	glycerate dehydrogenase [Bacillus cereus ATCC 14579],	30019564		4.05351	3.99521	12.8535	13.795	20.022	9.65458	9.74513	7.47314	9.42853	16.0292	17.8779	4.21119
NP_831842.1	BC2074	acetyltransferase [Bacillus cereus ATCC 14579],	30020211		0	1.59808	0	0	0	1.07273	0.749625	0	0	2.13723	2.23474	0.526399
NP_832131.1	BC2369	acetyltransferase [Bacillus cereus ATCC 14579],	30020500		0	3.19616	0	2.06925	1.93761	1.6091	3.74813	7.47314	5.23807	2.67153	2.23474	2.63199
NP_831008.1	BC1224	acetyltransferase [Bacillus cereus ATCC 14579],	30019377		1.01338	0	0	0.344875	0	1.6091	1.49925	0	0	0.534306	0.893895	1.5792
NP_832549.1	BC2797	acetyltransferase [Bacillus cereus ATCC 14579],	30020918		0	0	0	6.55263	0	2.14546	0	0	1.04761	2.67153	1.34084	1.0528
NP_834674.1	BC5003	acetyl-CoA acetyltransferase [Bacillus cereus ATCC 14579],	30023043		0	0.799041	0.584249	0	0	0	0.749625	0	0	1.60292	1.78779	0
NP_833741.1	BC4023	acetyl-CoA acetyltransferase [Bacillus cereus ATCC 14579],	30022110		2.02675	2.39712	4.67399	2.06925	5.16696	0.536366	8.24588	3.73657	1.57142	3.74014	2.23474	3.15839
NP_834018.1	BC4306	GatB/Yqey domain-containing protein [Bacillus cereus ATCC 14579],	30022387		0	0	1.1685	1.72438	0	3.21819	1.49925	2.80243	1.57142	2.67153	1.78779	1.0528
NP_833506.1	BC3783	ACT domain-containing protein [Bacillus cereus ATCC 14579],	30021875		0	1.59808	2.33699	1.3795	1.29174	1.6091	0	0	1.57142	0	0	0
NP_834359.1	BC4653	GAF domain-containing protein [Bacillus cereus ATCC 14579],	30022728		0	0	0	0	0	0.536366	1.49925	0	0	1.60292	1.78779	0.526399
NP_831157.1	BC1376	flavodoxin [Bacillus cereus ATCC 14579],	30019526		0	0	0	0	0	0	0	0	1.04761	0	0	0
NP_833274.1	BC3541	flavodoxin [Bacillus cereus ATCC 14579],	30021643		0	0	0	0	0	0	1.49925	2.80243	1.57142	0	0	0
NP_830375.1	BC0558	Flottilin [Bacillus cereus ATCC 14579],	30018744		1.01338	0.799041	2.92124	3.79363	9.04218	2.14546	2.9985	11.2097	1.57142	11.7547	10.2798	1.0528
NP_831921.1	BC2155	HEAT repeat-containing PBS lyase [Bacillus cereus ATCC 14579],	30020290		2.02675	1.59808	1.75275	2.06925	2.58348	0	5.997	4.67071	5.23807	2.67153	3.57558	3.15839
NP_834607.1	BC4935	HESB protein [Bacillus cereus ATCC 14579],	30022976		2.02675	0	4.08974	2.06925	1.29174	2.14546	1.49925	0	3.14284	1.06861	0.446947	3.15839
NP_834039.1	BC4327	iojap superfamily protein [Bacillus cereus ATCC 14579],	30022408		12.1605	11.1866	3.50549	3.10388	7.10457	3.21819	9.74513	14.0121	9.42853	8.01459	7.15116	7.36958
NP_833583.1	BC3862	radical SAM protein [Bacillus cereus ATCC 14579],	30021952		4.05351	6.39233	4.08974	2.759	3.87522	1.07273	5.997	3.73657	3.66665	3.74014	2.68168	3.15839
NP_833586.1	BC3865	peptide deformylase [Bacillus cereus ATCC 14579],	30021955		0	0	4.08974	2.06925	0	1.6091	0	0	1.57142	0	0.893895	1.0528
NP_833693.1	BC3974	peptide deformylase [Bacillus cereus ATCC 14579],	30022062		7.09364	7.99041	4.67399	2.759	4.52109	6.97275	6.74663	5.60486	9.95233	2.67153	4.91642	5.26399
NP_834462.1	BC4758	molybdenum cofactor biosynthesis protein B [Bacillus cereus ATCC 14579],	30022831		0	0	0	0	0	0	0	0	0	1.06861	0	0
NP_834426.1	BC4722	molybdenum cofactor biosynthesis protein C [Bacillus cereus ATCC 14579],	30022795		1.01338	0.799041	1.75275	0.68975	0	4.29092	0.749625	1.86829	1.57142	2.67153	4.46947	0.526399
NP_834432.1	BC4728	molybdopterin biosynthesis MoeB protein [Bacillus cereus ATCC 14579],	30022801		21.2809	11.1866	2.33699	2.759	5.16696	4.82729	13.4933	13.078	4.19046	8.01459	7.5981	4.21119
NP_832680.1	BC2932	phosphoglycerol transferase [Bacillus cereus ATCC 14579],	30021049		4.05351	0	0	0.344875	0	0	1.49925	1.86829	0	0	0	0.526399
NP_833917.1	BC4203	phosphoglycolate phosphatase [Bacillus cereus ATCC 14579],	30022286		0	1.59808	1.1685	1.72438	1.93761	1.07273	1.49925	0	1.57142	1.06861	2.68168	2.1056
NP_834487.1	BC4785	phosphohydrolase (MutT/nudix family protein) [Bacillus cereus ATCC 14579],	30022856		0	1.59808	1.1685	0.68975	0.64587	1.07273	0	0	2.09523	1.60292	1.78779	1.0528
NP_830296.1	BC0457	TPR repeat-containing protein [Bacillus cereus ATCC 14579],	30018665		1.01338	2.39712	11.1007	13.795	5.81283	15.0182	8.9955	2.80243	5.23807	9.61751	5.36337	6.84319
NP_833489.1	BC3766	TPR repeat-containing protein [Bacillus cereus ATCC 14579],	30021858		1.01338	1.59808	0	1.3795	0	0.536366	1.49925	1.86829	0.523807	0	0	0
NP_834102.1	BC4390	TPR repeat-containing protein [Bacillus cereus ATCC 14579],	30022471		0	0	0	0.68975	0.64587	2.14546	0	0.934143	1.04761	1.06861	2.68168	1.5792
NP_831341.1	BC1563	methyltransferase [Bacillus cereus ATCC 14579],	30019710		5.06688	5.59329	1.1685	2.41413	7.10457	0.536366	16.4918	10.2756	1.04761	4.80876	3.57558	1.0528
NP_830576.1	BC0786	nitroreductase family protein [Bacillus cereus ATCC 14579],	30018945		0	4.79425	0	0	0	0	4.49775	2.80243	5.76188	0	0	2.63199
NP_831722.1	BC1952	nitroreductase family protein [Bacillus cereus ATCC 14579],	30020091		8.10701	7.99041	21.033	5.518	8.39631	9.11821	7.49625	9.34143	12.0476	6.41168	8.492	4.21119
NP_834493.1	BC4791	carbonic anhydrase [Bacillus cereus ATCC 14579],	30022862		7.09364	4.79425	4.08974	6.20775	5.16696	2.14546	5.997	7.47314	5.23807	6.41168	7.5981	5.79039
NP_834798.1	BC5130	carboxylesterase [Bacillus cereus ATCC 14579],	30023167		0	4.79425	1.1685	3.44875	1.93761	0	5.997	0	7.3333	6.41168	4.91642	4.21119
NP_832093.1	BC2330	Zn-dependent hydrolase [Bacillus cereus ATCC 14579],	30020462		0	0.799041	0	0.68975	0.64587	0	1.49925	0	1.04761	1.06861	0.893895	0
NP_833518.1	BC3796	Zn-dependent hydrolase [Bacillus cereus ATCC 14579],	30021887		16.214	17.5789	7.59523	11.3809	12.2715	5.36366	10.4948	22.4194	13.0952	12.289	11.1737	17.3712
NP_833696.1	BC3977	Zn-dependent hydrolase [Bacillus cereus ATCC 14579],	30022065		9.12039	8.78945	13.4377	10.0014	11.6257	5.36366	14.9925	26.156	14.6666	10.1518	13.4084	14.7392
NP_830114.1	BC0246	HAD superfamily hydrolase [Bacillus cereus ATCC 14579],	30018483		0	0	0	0	0	0	0	0	0	0	0	0
NP_831402.1	BC1624	HAD superfamily hydrolase [Bacillus cereus ATCC 14579],	30019771		0	1.59808	1.1685	2.06925	2.58348	0.536366	0.749625	0	1.04761	2.67153	2.23474	0.526399
NP_834040.1	BC4328	HAD superfamily hydrolase [Bacillus cereus ATCC 14579],	30022409		0	0	0	0	0.64587	0	0.749625	0	0	0.534306	1.78779	0
NP_833770.1	BC4052	HAD superfamily hydrolase [Bacillus cereus ATCC 14579],	30022139		0	0	0	1.03463	0	0.536366	0	0	0.523807	0	0	1.0528
NP_835057.1	BC5396	HAD superfamily hydrolase [Bacillus cereus ATCC 14579],	30023426		5.06688	3.19616	4.08974	2.41413	2.58348	6.43639	2.9985	5.60486	4.19046	3.20584	2.68168	7.36958
NP_833281.1	BC3548	short chain dehydrogenase [Bacillus cereus ATCC 14579],	30021650		0	1.59808	0.584249	2.41413	3.87522	1.6091	3.74813	0	1.04761	3.20584	2.68168	2.63199
NP_834744.1	BC5076	Short chain dehydrogenase [Bacillus cereus ATCC 14579],	30023113		0	3.19616	2.33699	1.3795	2.58348	0.536366	0	0	2.09523	3.20584	2.68168	3.15839
NP_830871.1	BC1085	metal-dependent hydrolase [Bacillus cereus ATCC 14579],	30019240		1.01338	3.19616	4.08974	0.68975	1.93761	0	1.49925	0	2.09523	0.534306	3.57558	1.0528
NP_834319.1	BC4613	metal-dependent hydrolase [Bacillus cereus ATCC 14579],	30022688		1.01338	1.59808	6.42674	1.3795	1.93761	2.14546	1.49925	0	1.57142	4.80876	2.68168	1.5792
NP_834013.1	BC4301	metal-dependent phosphohydrolase [Bacillus cereus ATCC 14579],	30022382		0	0.799041	1.1685	1.03463	0	0.536366	0	0	0	0	0.893895	0.526399
NP_831814.1	BC2046	CBS domain-containing protein [Bacillus cereus ATCC 14579],	30020183		0	0	2.92124	2.759	0.64587	0.536366	0	0	0	1.60292	1.78779	1.0528
NP_834006.1	BC4294	CBS domain-containing protein [Bacillus cereus ATCC 14579],	30022375		0	0	0	1.03463	0	1.07273	1.49925	1.86829	0.523807	2.13723	1.78779	0
NP_834014.1	BC4302	PhoH family protein [Bacillus cereus ATCC 14579],	30022383		3.04013	5.59329	4.08974	4.1385	7.75044	1.6091	5.997	11.2097	3.14284	3.20584	2.68168	2.63199
NP_834663.1	BC4992	arsenate reductase family protein [Bacillus cereus ATCC 14579],	30023032		5.06688	4.79425	0.584249	2.41413	2.58348	2.14546	8.24588	5.60486	2.61904	3.20584	2.68168	2.63199
NP_830138.1	BC0287	glycoprotease family protein [Bacillus cereus ATCC 14579],	30018507		0	0	0	0	0	0	0	0	1.57142	0.534306	1.34084	1.0528
NP_831522.1	BC1747	glyoxalase family protein [Bacillus cereus ATCC 14579],	30019891		2.02675	3.19616	9.34798	4.82825	3.22935	2.68183	8.24588	6.539	3.66665	4.80876	4.02253	3.15839
NP_831965.1	BC2200	DegV family protein [Bacillus cereus ATCC 14579],	30020334		0	0	2.33699	1.3795	0	3.21819	0	0	1.57142	2.13723	0	1.5792
NP_832619.1	BC2871	DegV family protein [Bacillus cereus ATCC 14579],	30020988		0	0	1.1685	0	0	1.07273	2.9985	3.73657	0	1.06861	0	0
NP_834862.1	BC5198	degV family protein [Bacillus cereus ATCC 14579],	30023231		5.06688	5.59329	0	1.03463	5.16696	0	2.9985	3.73657	0.523807	3.20584	1.78779	0
NP_829982.1	BC0101	ATP:guanido phosphotransferase [Bacillus cereus ATCC 14579],	30018351		0	5.59329	0.584249	2.759	4.52109	0	6.74663	7.47314	0	0	0.446947	0
NP_830924.1	BC1138	ATP-dependent nuclease subunit A [Bacillus cereus ATCC 14579],	30019293		0	0	1.1685	3.79363	0	0.536366	2.9985	0.934143	0.523807	2.13723	1.78779	1.0528
NP_834146.1	BC4434	GTPase ObgE [Bacillus cereus ATCC 14579],	30022515		2.02675	2.39712	1.75275	2.06925	1.29174	4.29092	2.24888	2.80243	2.61904	2.13723	2.68168	4.21119
NP_834009.1	BC4297	GTP-binding protein Era [Bacillus cereus ATCC 14579],	30022378		2.02675	6.39233	2.33699	0.344875	4.52109	0.536366	5.24738	5.60486	4.19046	2.13723	3.57558	2.63199
NP_831350.1	BC1572	putative GTPase (dynamin-related) [Bacillus cereus ATCC 14579],	30019719		3.04013	5.59329	5.25824	6.20775	5.16696	2.68183	5.997	5.60486	4.19046	3.74014	4.46947	3.68479
NP_834045.1	BC4333	putative lipase [Bacillus cereus ATCC 14579],	30022414		0	0.799041	2.33699	1.72438	0	1.07273	0	0	1.57142	3.20584	3.12863	2.1056
NP_834202.1	BC4492	putative phosphoesterase [Bacillus cereus ATCC 14579],	30022571		0	0	4.08974	2.06925	0	1.6091	1.49925	1.86829	0.523807	2.13723	0	2.1056
NP_831234.1	BC1454	putative pit accessory protein [Bacillus cereus ATCC 14579],	30019603		1.01338	3.99521	8.17948	9.6565	9.68804	6.97275	7.49625	6.539	5.23807	6.94598	14.3023	4.73759
NP_834021.1	BC4309	surface protein [Bacillus cereus ATCC 14579],	30022390		0	0	1.75275	1.3795	0	0	1.49925	0	1.04761	1.06861	0.893895	1.0528
NP_834340.1	BC4634	protein ecsC [Bacillus cereus ATCC 14579],	30022709		0	1.59808	1.1685	1.72438	0	0.536366	0	0	0	1.60292	0.893895	0
NP_833456.1	BC3731	COP associated protein [Bacillus cereus ATCC 14579],	30021825		1.01338	0	1.1685	1.72438	1.29174	0.536366	0	0.934143	0	0.534306	0.446947	1.5792
NP_830362.1	BC0542	Thiol-disulfide oxidoreductase BdbD [Bacillus cereus ATCC 14579],	30018731		0	0	1.75275	2.41413	2.58348	0	1.49925	0	0	0.534306	0.446947	0
NP_831252.1	BC1473	thiol-disulfide oxidoreductase [Bacillus cereus ATCC 14579],	30019621		0	1.59808	2.33699	0	0	0	0	0	1.57142	1.06861	0.893895	0.526399
NP_833752.1	BC4034	Nitrilase [Bacillus cereus ATCC 14579],	30022121		0	0	0	0	0	0	0	0	0	1.06861	0.893895	0
NP_834629.1	BC4958	NAD(P)H dehydrogenase [quinone] [Bacillus cereus ATCC 14579],	30022998		3.04013	3.99521	6.42674	1.03463	2.58348	3.21819	5.997	5.60486	1.57142	5.34306	6.70421	2.63199
NP_835081.1	BC5420	glycosyltransferase [Bacillus cereus ATCC 14579],	30023450		2.02675	3.19616	1.75275	3.79363	1.29174	1.07273	6.74663	6.539	3.66665	1.06861	1.78779	3.15839
NP_834381.1	BC4675	sex pheromone staph-cAM373 precursor [Bacillus cereus ATCC 14579],	30022750		2.02675	3.19616	1.1685	0	0.64587	0	0.749625	3.73657	0	0	0.893895	0
NP_833513.1	BC3791	nucleoside-binding protein [Bacillus cereus ATCC 14579],	30021882		9.12039	7.99041	11.685	7.58725	14.2091	9.11821	12.7436	12.1439	13.619	10.6861	9.38589	12.6336
NP_833575.1	BC3854	kinase related to hydroxyacetone kinase [Bacillus cereus ATCC 14579],	30021944		25.3344	22.3732	15.1905	13.795	16.7926	11.2637	20.2399	22.4194	13.0952	14.9606	13.4084	13.16
NP_834927.1	BC5264	EPSX protein [Bacillus cereus ATCC 14579],	30023296		1.01338	0.799041	1.1685	1.03463	0	1.07273	0	5.60486	1.04761	0	0	0.526399
NP_830178.1	BC0339	geranylgeranylglyceryl phosphate synthase-like protein [Bacillus cereus ATCC 14579],	30018547		2.02675	1.59808	1.1685	0	0	0	0	0	1.57142	0	2.23474	1.0528
NP_830213.1	BC0374	amidohydrolase amhX [Bacillus cereus ATCC 14579],	30018582		0	0	0	0.344875	0	0	0	0	0	0.534306	0.893895	0
NP_830829.1	BC1043	peptidylprolyl isomerase [Bacillus cereus ATCC 14579],	30019198		18.2408	24.7703	11.685	12.4155	29.0641	11.2637	24.7376	20.5511	11.5238	13.892	16.984	10.528
NP_830835.1	BC1049	bis(5'-nucleosyl)-tetraphosphatase (asymmetrical) [Bacillus cereus ATCC 14579],	30019204		2.02675	3.19616	9.34798	5.518	4.52109	9.65458	2.9985	4.67071	6.80949	5.87737	10.7267	8.94878
NP_830852.1	BC1066	Signal transduction protein TRAP [Bacillus cereus ATCC 14579],	30019221		3.04013	2.39712	1.75275	2.41413	1.93761	4.82729	1.49925	0.934143	1.57142	2.67153	2.68168	2.1056
NP_830945.2	BC1159	nucleotide-binding protein [Bacillus cereus ATCC 14579],	161511210		4.05351	11.1866	11.1007	8.277	11.6257	13.9455	5.24738	8.40729	10.9999	16.0292	12.0676	14.7392
NP_831707.1	BC1937	luciferase-like monooxygenase [Bacillus cereus ATCC 14579],	30020076		0	0	0	0	0	0	0	0	0	0	0.446947	0.526399
NP_831978.1	BC2213	pyrazinamidase [Bacillus cereus ATCC 14579],	30020347		3.04013	1.59808	1.1685	1.72438	1.29174	1.07273	2.24888	0.934143	0.523807	1.06861	1.34084	0
NP_833041.1	BC3302	pentapeptide repeat-containing protein [Bacillus cereus ATCC 14579],	30021410		0	1.59808	1.1685	1.72438	0	2.14546	0	0	0.523807	0	1.78779	2.1056
NP_833779.1	BC4061	peptidyl-prolyl cis-trans isomerase [Bacillus cereus ATCC 14579],	30022148		12.1605	10.3875	5.25824	7.93213	5.16696	6.97275	8.9955	13.078	10.4761	16.5635	16.5371	10.0016
NP_835093.1	BC5432	bactoprenol glucosyl transferase [Bacillus cereus ATCC 14579],	30023462		2.02675	0.799041	1.1685	2.759	2.58348	1.07273	4.49775	0	1.04761	0.534306	0.446947	1.0528
NP_833195.1	BC3461	LMBE-related protein [Bacillus cereus ATCC 14579],	30021564		0	0	0	0.344875	0	0.536366	0	0	1.04761	0	1.34084	0
NP_831150.1	BC1369	protein dltD precursor [Bacillus cereus ATCC 14579],	30019519		1.01338	0.799041	0.584249	0.68975	1.29174	0	1.49925	1.86829	0	0	0	0
NP_831376.1	BC1598	LACX protein [Bacillus cereus ATCC 14579],	30019745		2.02675	1.59808	0.584249	1.72438	0.64587	1.07273	0	0	0.523807	2.13723	1.78779	0.526399
NP_834936.1	BC5273	UDP-bacillosamine synthetase [Bacillus cereus ATCC 14579],	30023305		1.01338	0.799041	7.01098	6.20775	3.87522	3.75456	8.9955	7.47314	6.80949	8.01459	10.7267	4.73759
NP_832193.1	BC2431	PhnB protein [Bacillus cereus ATCC 14579],	30020562		0	0	2.92124	0.68975	2.58348	2.14546	1.49925	3.73657	3.14284	3.74014	3.57558	1.5792
NP_833427.1	BC3699	antigen [Bacillus cereus ATCC 14579],	30021796		4.05351	6.39233	0.584249	0	0	18.7728	1.49925	1.86829	0	24.0438	13.8554	7.36958
NP_833815.1	BC4097	2,5-diketo-D-gluconic acid reductase [Bacillus cereus ATCC 14579],	30022184		3.04013	5.59329	0	0.344875	2.58348	0.536366	8.24588	1.86829	0	0	3.12863	1.0528
NP_834725.1	BC5057	2,5-diketo-D-gluconic acid reductase [Bacillus cereus ATCC 14579],	30023094		2.02675	3.19616	0	0.68975	2.58348	1.07273	1.49925	3.73657	1.04761	2.13723	1.34084	1.5792
NP_833638.1	BC3918	S-adenosyl-methyltransferase MraW [Bacillus cereus ATCC 14579],	30022007		5.06688	7.99041	4.08974	5.17313	5.81283	2.14546	8.9955	5.60486	5.23807	6.41168	7.15116	2.63199
		Plasmidic hypothetical proteins
NP_829890.1	BCp0002	hypothetical protein BCp0002 [Bacillus cereus ATCC 14579 plasmide pBClin15],	29899113		17.2274	19.177	51.4139	44.8338	44.565	26.8183	35.982	33.6291	38.7617	14.4263	13.8554	11.0544
NP_829889.1	BCp0001	hypothetical protein BCp0001 [Bacillus cereus ATCC 14579 plasmide pBClin15],	29899112		0	0	1.75275	2.41413	5.81283	0	2.24888	3.73657	1.04761	0	0	0
NP_829898.1	BCp0010	putative cytoplasmic protein [Bacillus cereus ATCC 14579 plasmide pBClin15],	29899121		1.01338	1.59808	2.92124	3.44875	4.52109	0	7.49625	5.60486	8.38091	0	0	0
NP_829891.1	BCp0003	putative cytoplasmic protein [Bacillus cereus ATCC 14579 plasmide pBClin15],	29899114		0	0	0	0.344875	2.58348	0	0	0	0	0	0	0
NP_829906.1	BCp0018	putative cytoplasmic protein [Bacillus cereus ATCC 14579 plasmide pBClin15],	29899129		0	0	0	0.344875	1.29174	0	0	2.80243	0.523807	0	0	0
NP_829907.1	BCp0019	hypothetical protein BCp0019 [Bacillus cereus ATCC 14579 plasmide pBClin15],	29899130		0	0	0	0.344875	0	0	1.49925	0	0	0	0	0
NP_829908.1	BCp0020	hypothetical protein BCp0020 [Bacillus cereus ATCC 14579 plasmide pBClin15],	29899131		0	0	1.1685	0.68975	0	0	0.749625	0.934143	0.523807	0	0	0
		Chromosomic hypothetical proteins
NP_830666.1	BC0880	hypothetical protein BC0880 [Bacillus cereus ATCC 14579],	30019035		48.6421	31.1626	18.696	14.1399	25.1889	17.7001	31.4843	34.5633	21.9999	28.3182	19.2187	23.688
NP_833500.1	BC3777	hypothetical protein BC3777 [Bacillus cereus ATCC 14579],	30021869		6.08026	7.99041	1.75275	1.03463	8.39631	1.07273	9.74513	0	5.76188	4.80876	4.02253	3.15839
NP_834728.1	BC5060	hypothetical protein BC5060 [Bacillus cereus ATCC 14579],	30023097		6.08026	15.1818	13.4377	10.0014	3.22935	9.65458	7.49625	16.8146	13.0952	10.6861	11.6206	13.16
NP_830290.1	BC0451	hypothetical protein BC0451 [Bacillus cereus ATCC 14579],	30018659		20.2675	26.3684	9.34798	6.8975	13.5633	9.11821	8.24588	1.86829	6.28568	15.4949	18.3248	11.5808
NP_830798.1	BC1012	hypothetical protein BC1012 [Bacillus cereus ATCC 14579],	30019167		34.4548	18.3779	22.7857	37.9363	46.5026	24.1365	21.7391	24.2877	24.6189	14.9606	20.1126	15.2656
NP_833679.1	BC3960	hypothetical protein BC3960 [Bacillus cereus ATCC 14579],	30022048		0	3.99521	4.08974	1.3795	1.93761	2.14546	2.9985	1.86829	2.61904	3.74014	4.91642	1.0528
NP_834195.1	BC4483	hypothetical protein BC4483 [Bacillus cereus ATCC 14579],	30022564		2.02675	4.79425	9.93223	7.58725	9.04218	5.90002	6.74663	2.80243	5.76188	13.892	12.0676	4.73759
NP_831413.1	BC1635	hypothetical protein BC1635 [Bacillus cereus ATCC 14579],	30019782		0	0	0.584249	2.06925	0	1.07273	1.49925	0.934143	2.09523	5.87737	4.46947	1.0528
NP_831009.1	BC1225	hypothetical protein BC1225 [Bacillus cereus ATCC 14579],	30019378		2.02675	2.39712	8.17948	5.518	5.16696	10.1909	3.74813	4.67071	7.3333	8.01459	6.70421	9.47518
NP_833668.1	BC3949	hypothetical protein BC3949 [Bacillus cereus ATCC 14579],	30022037		4.05351	7.99041	7.01098	6.55263	8.39631	8.04548	7.49625	9.34143	4.19046	4.27445	5.36337	4.21119
NP_834005.1	BC4293	hypothetical protein BC4293 [Bacillus cereus ATCC 14579],	30022374		5.06688	6.39233	1.1685	3.10388	5.16696	2.14546	5.997	4.67071	0.523807	2.67153	6.25726	0.526399
NP_830263.1	BC0424	hypothetical protein BC0424 [Bacillus cereus ATCC 14579],	30018632		11.1471	9.58849	14.6062	11.036	9.68804	11.8	13.4933	12.1439	10.9999	6.41168	11.1737	11.5808
NP_830359.2	BC0539	hypothetical protein BC0539 [Bacillus cereus ATCC 14579],	161511211		2.02675	5.59329	9.34798	12.7604	3.87522	16.6273	2.9985	2.80243	9.95233	13.892	11.1737	10.0016
NP_834091.1	BC4379	hypothetical protein BC4379 [Bacillus cereus ATCC 14579],	30022460		0	3.19616	1.1685	0	1.93761	0	2.9985	4.67071	1.04761	1.60292	2.68168	0.526399
NP_831467.1	BC1692	hypothetical protein BC1692 [Bacillus cereus ATCC 14579],	30019836		0	0	2.33699	1.72438	0	2.68183	0	1.86829	1.04761	1.06861	2.68168	0
NP_831923.1	BC2157	hypothetical protein BC2157 [Bacillus cereus ATCC 14579],	30020292		2.02675	4.79425	1.1685	3.10388	1.29174	4.29092	2.24888	3.73657	4.71426	7.48029	7.15116	4.21119
NP_834559.1	BC4860	hypothetical protein BC4860 [Bacillus cereus ATCC 14579],	30022928		6.08026	3.99521	2.92124	2.06925	3.22935	2.14546	3.74813	0	4.71426	3.74014	4.46947	3.68479
NP_831430.1	BC1653	hypothetical protein BC1653 [Bacillus cereus ATCC 14579],	30019799		4.05351	4.79425	2.33699	2.759	3.87522	3.21819	3.74813	4.67071	2.09523	8.5489	3.12863	2.1056
NP_833780.1	BC4062	hypothetical protein BC4062 [Bacillus cereus ATCC 14579],	30022149		9.12039	6.39233	4.08974	2.41413	5.81283	3.21819	13.4933	6.539	6.28568	1.60292	3.12863	5.26399
NP_831131.1	BC1350	hypothetical protein BC1350 [Bacillus cereus ATCC 14579],	30019500		3.04013	2.39712	1.75275	0.68975	2.58348	1.07273	2.24888	3.73657	0.523807	0.534306	2.68168	1.5792
NP_830304.1	BC0465	hypothetical protein BC0465 [Bacillus cereus ATCC 14579],	30018673		13.1739	4.79425	5.25824	5.86288	9.68804	5.36366	0.749625	4.67071	2.09523	4.80876	4.02253	2.1056
NP_831126.1	BC1345	hypothetical protein BC1345 [Bacillus cereus ATCC 14579],	30019495		8.10701	5.59329	1.75275	3.10388	6.4587	5.90002	2.9985	4.67071	1.04761	4.80876	4.46947	4.21119
NP_834820.1	BC5156	hypothetical protein BC5156 [Bacillus cereus ATCC 14579],	30023189		6.08026	6.39233	3.50549	2.759	8.39631	5.36366	8.24588	14.9463	3.14284	4.27445	5.81032	2.63199
NP_830834.1	BC1048	hypothetical protein BC1048 [Bacillus cereus ATCC 14579],	30019203		17.2274	9.58849	7.01098	6.55263	7.10457	4.29092	10.4948	12.1439	5.23807	11.7547	9.83284	7.36958
NP_832627.1	BC2879	hypothetical protein BC2879 [Bacillus cereus ATCC 14579],	30020996		6.08026	3.19616	3.50549	4.1385	7.10457	2.68183	16.4918	12.1439	4.19046	7.48029	5.81032	5.26399
NP_830061.1	BC0193	hypothetical protein BC0193 [Bacillus cereus ATCC 14579],	30018430		3.04013	3.99521	0	1.3795	3.87522	0	2.9985	0	2.09523	2.13723	3.57558	0.526399
NP_833826.1	BC4108	hypothetical protein BC4108 [Bacillus cereus ATCC 14579],	30022195		2.02675	3.99521	4.08974	3.44875	5.16696	4.82729	1.49925	3.73657	3.14284	1.06861	1.78779	3.15839
NP_831745.1	BC1975	hypothetical protein BC1975 [Bacillus cereus ATCC 14579],	30020114		0	3.19616	1.1685	1.72438	1.29174	0.536366	2.24888	0	1.04761	1.06861	0.893895	1.0528
NP_834516.1	BC4816	hypothetical protein BC4816 [Bacillus cereus ATCC 14579],	30022885		6.08026	3.99521	0.584249	1.03463	5.81283	1.6091	3.74813	5.60486	0.523807	1.60292	2.68168	2.1056
NP_832882.1	BC3141	hypothetical protein BC3141 [Bacillus cereus ATCC 14579],	30021251		0	0	2.33699	3.44875	3.87522	0	0	0	0	0.534306	3.12863	0
NP_829963.1	BC0066	hypothetical protein BC0066 [Bacillus cereus ATCC 14579],	30018332		3.04013	3.19616	1.1685	1.72438	0	2.14546	1.49925	1.86829	1.04761	6.41168	4.91642	4.21119
NP_834979.1	BC5317	hypothetical protein BC5317 [Bacillus cereus ATCC 14579],	30023348		0	1.59808	2.92124	2.759	1.29174	1.6091	0	0	3.14284	1.06861	2.23474	1.0528
NP_833591.1	BC3870	hypothetical protein BC3870 [Bacillus cereus ATCC 14579],	30021960		3.04013	2.39712	7.01098	3.10388	6.4587	4.82729	10.4948	7.47314	3.14284	4.27445	6.25726	2.1056
NP_833743.1	BC4025	hypothetical protein BC4025 [Bacillus cereus ATCC 14579],	30022112		0	0	6.42674	6.55263	4.52109	2.14546	0	0	0	1.60292	2.23474	3.15839
NP_833866.1	BC4151	hypothetical protein BC4151 [Bacillus cereus ATCC 14579],	30022235		2.02675	2.39712	1.75275	1.3795	1.29174	3.75456	0	0	2.09523	1.06861	0.893895	3.15839
NP_833695.1	BC3976	hypothetical protein BC3976 [Bacillus cereus ATCC 14579],	30022064		6.08026	3.19616	8.17948	5.518	9.04218	10.7273	6.74663	7.47314	5.76188	4.27445	4.46947	7.36958
NP_829927.1	BC0025	hypothetical protein BC0025 [Bacillus cereus ATCC 14579],	30018296		12.1605	11.9856	8.17948	10.3463	9.68804	9.65458	7.49625	15.8804	17.8094	9.08321	9.83284	11.5808
NP_831418.1	BC1640	hypothetical protein BC1640 [Bacillus cereus ATCC 14579],	30019787		0	0	0.584249	1.3795	1.93761	3.75456	2.9985	1.86829	0.523807	2.67153	2.68168	0.526399
NP_833042.1	BC3303	hypothetical protein BC3303 [Bacillus cereus ATCC 14579],	30021411		0	1.59808	2.33699	1.3795	2.58348	0	4.49775	0	3.14284	3.20584	4.02253	2.1056
NP_833408.1	BC3680	hypothetical protein BC3680 [Bacillus cereus ATCC 14579],	30021777		2.02675	1.59808	1.1685	1.3795	2.58348	1.07273	5.997	8.40729	6.28568	2.13723	5.36337	1.0528
NP_829912.1	BC0003	hypothetical protein BC0003 [Bacillus cereus ATCC 14579],	30018281		2.02675	1.59808	4.67399	4.82825	2.58348	6.43639	0.749625	0	4.19046	1.60292	0	4.73759
NP_832944.1	BC3203	hypothetical protein BC3203 [Bacillus cereus ATCC 14579],	30021313		2.02675	1.59808	0	1.03463	0	0	0	1.86829	0	0	0.893895	0
NP_834261.1	BC4555	hypothetical protein BC4555 [Bacillus cereus ATCC 14579],	30022630		0	0	0.584249	0	2.58348	0	2.9985	4.67071	0.523807	1.60292	3.57558	0
NP_832791.1	BC3045	hypothetical protein BC3045 [Bacillus cereus ATCC 14579],	30021160		0	0	2.33699	1.3795	0	1.07273	0	0	0.523807	2.67153	1.78779	1.5792
NP_831322.1	BC1544	hypothetical protein BC1544 [Bacillus cereus ATCC 14579],	30019691		3.04013	0	0	3.10388	5.81283	3.21819	3.74813	9.34143	1.04761	4.80876	3.12863	0
NP_833043.1	BC3304	hypothetical protein BC3304 [Bacillus cereus ATCC 14579],	30021412		0	0	1.1685	0.68975	0	1.07273	2.9985	0	0.523807	0	2.68168	1.5792
NP_831845.1	BC2077	hypothetical protein BC2077 [Bacillus cereus ATCC 14579],	30020214		14.1873	4.79425	8.76373	6.8975	10.9798	10.7273	8.9955	10.2756	7.3333	4.27445	6.25726	6.84319
NP_830055.1	BC0187	hypothetical protein BC0187 [Bacillus cereus ATCC 14579],	30018424		3.04013	1.59808	0	0.344875	0.64587	0	2.9985	2.80243	0	0	0	1.0528
NP_830685.1	BC0899	hypothetical protein BC0899 [Bacillus cereus ATCC 14579],	30019054		4.05351	3.19616	1.75275	0	2.58348	0.536366	5.24738	3.73657	2.61904	2.13723	3.12863	1.0528
NP_833534.1	BC3812	hypothetical protein BC3812 [Bacillus cereus ATCC 14579],	30021903		2.02675	1.59808	0	1.03463	1.93761	0.536366	2.9985	0.934143	0	1.06861	0	1.5792
NP_833416.1	BC3688	hypothetical protein BC3688 [Bacillus cereus ATCC 14579],	30021785		4.05351	3.19616	1.1685	1.03463	2.58348	2.68183	5.997	7.47314	3.66665	2.13723	1.78779	1.0528
NP_833650.1	BC3931	hypothetical protein BC3931 [Bacillus cereus ATCC 14579],	30022019		0	0	1.1685	0	1.29174	3.21819	0	1.86829	0	1.06861	2.68168	1.0528
NP_831120.1	BC1339	hypothetical protein BC1339 [Bacillus cereus ATCC 14579],	30019489		2.02675	0.799041	1.1685	1.3795	1.29174	0	1.49925	0.934143	0.523807	1.60292	0.893895	0
NP_834999.1	BC5337	hypothetical protein BC5337 [Bacillus cereus ATCC 14579],	30023368		0	0	1.75275	0.68975	1.29174	1.07273	2.9985	2.80243	2.09523	1.60292	2.23474	0.526399
NP_832484.1	BC2731	hypothetical protein BC2731 [Bacillus cereus ATCC 14579],	30020853		3.04013	3.19616	0	0.344875	3.22935	0	2.24888	2.80243	0	3.20584	4.02253	0
NP_830678.1	BC0892	hypothetical protein BC0892 [Bacillus cereus ATCC 14579],	30019047		0	0	0	0	0.64587	1.07273	0	0	1.04761	1.60292	0.893895	0
NP_833196.1	BC3462	hypothetical protein BC3462 [Bacillus cereus ATCC 14579],	30021565		5.06688	3.19616	1.75275	0.68975	1.29174	2.14546	4.49775	5.60486	2.61904	2.67153	2.68168	4.21119
NP_834400.1	BC4694	hypothetical protein BC4694 [Bacillus cereus ATCC 14579],	30022769		0	0.799041	2.92124	1.03463	4.52109	1.07273	4.49775	6.539	3.66665	3.74014	2.68168	1.0528
NP_830704.1	BC0918	hypothetical protein BC0918 [Bacillus cereus ATCC 14579],	30019073		0	0	0	0	0.64587	0	2.9985	3.73657	0	2.13723	1.78779	0
NP_834259.1	BC4553	hypothetical protein BC4553 [Bacillus cereus ATCC 14579],	30022628		0	0	0.584249	5.518	1.29174	0.536366	0	0.934143	1.57142	2.13723	2.23474	0.526399
NP_833883.1	BC4168	hypothetical protein BC4168 [Bacillus cereus ATCC 14579],	30022252		0	0	0.584249	0	5.16696	0.536366	2.24888	0.934143	0.523807	1.06861	0.893895	0.526399
NP_832062.1	BC2299	hypothetical protein BC2299 [Bacillus cereus ATCC 14579],	30020431		3.04013	3.19616	5.25824	3.10388	7.10457	4.82729	1.49925	9.34143	2.61904	3.20584	4.46947	3.68479
NP_829986.1	BC0105	hypothetical protein BC0105 [Bacillus cereus ATCC 14579],	30018355		2.02675	1.59808	1.75275	1.3795	1.29174	0.536366	0.749625	2.80243	0.523807	1.06861	0.893895	1.0528
NP_830054.1	BC0186	hypothetical protein BC0186 [Bacillus cereus ATCC 14579],	30018423		0	2.39712	0.584249	0.68975	2.58348	0	2.9985	0	1.04761	0	0	0.526399
NP_830062.1	BC0194	hypothetical protein BC0194 [Bacillus cereus ATCC 14579],	30018431		0	0	1.75275	0.68975	0	1.07273	0.749625	0	0	1.06861	2.68168	0.526399
NP_830068.1	BC0200	hypothetical protein BC0200 [Bacillus cereus ATCC 14579],	30018437		0	1.59808	1.1685	1.72438	2.58348	1.07273	3.74813	1.86829	2.09523	1.60292	1.34084	0
NP_830288.1	BC0449	hypothetical protein BC0449 [Bacillus cereus ATCC 14579],	30018657		0	0	0	1.3795	0.64587	0	0	0	0	0	0	0
NP_830339.1	BC0502	hypothetical protein BC0502 [Bacillus cereus ATCC 14579],	30018708		2.02675	1.59808	0	0	0	0	0	1.86829	0	0	0	0
NP_830804.1	BC1018	hypothetical protein BC1018 [Bacillus cereus ATCC 14579],	30019173		0	0	0	0	0	2.68183	0.749625	0	0	0.534306	0	0
NP_830982.1	BC1197	hypothetical protein BC1197 [Bacillus cereus ATCC 14579],	30019351		0	0	1.1685	1.03463	0	1.6091	0	0	1.04761	0	0	3.15839
NP_831025.1	BC1241	hypothetical protein BC1241 [Bacillus cereus ATCC 14579],	30019394		1.01338	0	2.92124	2.41413	2.58348	0	4.49775	0	1.04761	1.06861	2.23474	0
NP_831087.1	BC1305	hypothetical protein BC1305 [Bacillus cereus ATCC 14579],	30019456		0	2.39712	1.1685	2.41413	0.64587	1.07273	0.749625	0	0	2.67153	3.57558	1.0528
NP_831307.1	BC1528	hypothetical protein BC1528 [Bacillus cereus ATCC 14579],	30019676		0	0	1.75275	1.72438	0	0	0.749625	0	3.14284	0	0	0.526399
NP_831336.1	BC1558	hypothetical protein BC1558 [Bacillus cereus ATCC 14579],	30019705		0	0	0	0	1.29174	0	2.9985	0	0	0.534306	0	0
NP_831353.1	BC1575	hypothetical protein BC1575 [Bacillus cereus ATCC 14579],	30019722		0	0	4.08974	3.79363	0	1.6091	2.9985	0.934143	4.71426	1.60292	1.78779	2.63199
NP_831846.1	BC2078	hypothetical protein BC2078 [Bacillus cereus ATCC 14579],	30020215		0	0	0	0	0	0	0.749625	1.86829	0	0	0	0
NP_831976.1	BC2211	hypothetical protein BC2211 [Bacillus cereus ATCC 14579],	30020345		2.02675	1.59808	1.75275	1.3795	2.58348	0.536366	1.49925	1.86829	1.04761	1.60292	0.893895	1.0528
NP_832057.1	BC2294	hypothetical protein BC2294 [Bacillus cereus ATCC 14579],	30020426		0	0	0.584249	0	1.93761	1.6091	0.749625	1.86829	0	1.60292	1.34084	0
NP_832489.1	BC2737	hypothetical protein BC2737 [Bacillus cereus ATCC 14579],	30020858		0	0	1.1685	2.06925	0.64587	0	0	0	0	2.13723	0.446947	1.0528
NP_832591.1	BC2841	hypothetical protein BC2841 [Bacillus cereus ATCC 14579],	30020960		0	0	1.1685	1.72438	0	0	0	0	0	0	0	1.0528
NP_833364.1	BC3635	hypothetical protein BC3635 [Bacillus cereus ATCC 14579],	30021733		0	0	0	1.3795	1.29174	0.536366	1.49925	2.80243	0.523807	1.60292	2.68168	0
NP_833365.1	BC3636	hypothetical protein BC3636 [Bacillus cereus ATCC 14579],	30021734		2.02675	0	1.1685	1.03463	2.58348	1.07273	2.24888	1.86829	0	1.06861	1.34084	0
NP_833387.1	BC3659	hypothetical protein BC3659 [Bacillus cereus ATCC 14579],	30021756		1.01338	0	0	0	2.58348	0	0	0.934143	1.04761	0	0.446947	0
NP_833537.1	BC3815	hypothetical protein BC3815 [Bacillus cereus ATCC 14579],	30021906		0	1.59808	0	0.344875	0.64587	0	0	0	1.57142	1.06861	1.78779	0
NP_833639.1	BC3919	hypothetical protein BC3919 [Bacillus cereus ATCC 14579],	30022008		2.02675	1.59808	1.1685	0.68975	0	1.07273	1.49925	1.86829	1.04761	1.06861	0.893895	1.0528
NP_833738.1	BC4020	hypothetical protein BC4020 [Bacillus cereus ATCC 14579],	30022107		1.01338	2.39712	0.584249	1.03463	1.29174	0	3.74813	0	1.04761	0	0	1.0528
NP_833943.1	BC4229	hypothetical protein BC4229 [Bacillus cereus ATCC 14579],	30022312		0	0	0	0	0	0	0	0	0	0	0.446947	0
NP_834094.1	BC4382	hypothetical protein BC4382 [Bacillus cereus ATCC 14579],	30022463		0	0	1.75275	3.79363	3.22935	1.6091	3.74813	3.73657	0	2.13723	1.78779	1.5792
NP_834167.1	BC4455	hypothetical protein BC4455 [Bacillus cereus ATCC 14579],	30022536		1.01338	1.59808	0.584249	2.41413	0.64587	0	0	0	0	0	0	1.0528
NP_834228.1	BC4519	hypothetical protein BC4519 [Bacillus cereus ATCC 14579],	30022597		0	0	1.1685	1.3795	0	1.07273	2.24888	2.80243	1.04761	1.06861	1.78779	1.0528
NP_834396.1	BC4690	hypothetical protein BC4690 [Bacillus cereus ATCC 14579],	30022765		2.02675	3.19616	0	0.68975	0.64587	0	0.749625	2.80243	0	1.60292	1.34084	0
NP_834413.1	BC4709	hypothetical protein BC4709 [Bacillus cereus ATCC 14579],	30022782		2.02675	0	0	1.3795	0.64587	0	0	1.86829	0	2.13723	0.446947	0
NP_834439.1	BC4735	hypothetical protein BC4735 [Bacillus cereus ATCC 14579],	30022808		0	0	0.584249	0.68975	0.64587	1.6091	1.49925	2.80243	0.523807	1.60292	1.78779	1.0528
NP_834622.1	BC4951	hypothetical protein BC4951 [Bacillus cereus ATCC 14579],	30022991		0	0	1.1685	2.06925	0	2.68183	0	0	0	0	0	1.5792
NP_835045.1	BC5384	hypothetical protein BC5384 [Bacillus cereus ATCC 14579],	30023414		2.02675	0	3.50549	1.3795	1.29174	3.21819	0	0	2.09523	0	0.446947	2.1056
NP_830962.1	BC1176	hypothetical protein BC1176 [Bacillus cereus ATCC 14579],	30019331		0	0	0	0	0.64587	0	0	0	0	0	0	0
NP_834717.1	BC5047	hypothetical protein BC5047 [Bacillus cereus ATCC 14579],	30023086		0	0	1.1685	0	0.64587	1.07273	2.9985	2.80243	1.57142	2.67153	1.34084	1.0528
NP_834845.1	BC5181	hypothetical protein BC5181 [Bacillus cereus ATCC 14579],	30023214		2.02675	1.59808	0	0	0	0	1.49925	2.80243	1.04761	0	0	0
NP_830059.1	BC0191	hypothetical protein BC0191 [Bacillus cereus ATCC 14579],	30018428		0	0	0	0.68975	0.64587	0	0	0	0	0	0	0.526399
NP_830209.1	BC0370	hypothetical protein BC0370 [Bacillus cereus ATCC 14579],	30018578		0	0	0	0	0	0	0	0	0	1.06861	1.34084	0
NP_830345.1	BC0508	hypothetical protein BC0508 [Bacillus cereus ATCC 14579],	30018714		0	0	0	0.68975	0	0	1.49925	1.86829	0	0	0	0
NP_830422.1	BC0605	hypothetical protein BC0605 [Bacillus cereus ATCC 14579],	30018791		0	0	0	0	3.22935	0	0.749625	0	1.04761	0	0.893895	0
NP_830590.1	BC0800	hypothetical protein BC0800 [Bacillus cereus ATCC 14579],	30018959		0	0	0.584249	0.68975	0	1.07273	0	0	0	0	1.78779	0.526399
NP_831031.1	BC1247	hypothetical protein BC1247 [Bacillus cereus ATCC 14579],	30019400		0	0	0	0.68975	0	0	0.749625	0.934143	0	1.60292	2.23474	0
NP_831213.1	BC1433	hypothetical protein BC1433 [Bacillus cereus ATCC 14579],	30019582		0	0	0	0	0	0	0	0	0	2.13723	0	0
NP_831429.1	BC1652	hypothetical protein BC1652 [Bacillus cereus ATCC 14579],	30019798		0	0	0	0	0	0	0	0	0.523807	1.06861	0.446947	0.526399
NP_831493.1	BC1718	hypothetical protein BC1718 [Bacillus cereus ATCC 14579],	30019862		0	0.799041	0	0	1.29174	0	1.49925	0.934143	0	1.06861	0.893895	0
NP_831864.1	BC2096	hypothetical protein BC2096 [Bacillus cereus ATCC 14579],	30020233		0	0	0	0	1.93761	0	0.749625	0.934143	0	0	0.893895	0
NP_832040.1	BC2277	hypothetical protein BC2277 [Bacillus cereus ATCC 14579],	30020409		0	0	0	0.68975	0	0.536366	0	0	0	0.534306	0	0
NP_832264.1	BC2505	hypothetical protein BC2505 [Bacillus cereus ATCC 14579],	30020633		0	0	0	0	0	0	0	0	0	0	0.893895	0
NP_832606.1	BC2857	hypothetical protein BC2857 [Bacillus cereus ATCC 14579],	30020975		0	0	0	0	0	0	0	0	0	0	0	0
NP_833092.1	BC3353	hypothetical protein BC3353 [Bacillus cereus ATCC 14579],	30021461		0	0	0	0.68975	0	0	0	0	0	0	0	0
NP_833592.1	BC3871	hypothetical protein BC3871 [Bacillus cereus ATCC 14579],	30021961		0	0	0	0	0	0	2.24888	3.73657	0	1.06861	0.893895	0
NP_833669.1	BC3950	hypothetical protein BC3950 [Bacillus cereus ATCC 14579],	30022038		1.01338	0	0	0	2.58348	0	2.24888	0	0	0	0	0
NP_833672.1	BC3953	hypothetical protein BC3953 [Bacillus cereus ATCC 14579],	30022041		2.02675	1.59808	0	0.344875	1.29174	0	2.24888	1.86829	1.57142	0	0.893895	0
NP_833922.1	BC4208	hypothetical protein BC4208 [Bacillus cereus ATCC 14579],	30022291		0	1.59808	0	0	2.58348	0	1.49925	1.86829	1.57142	1.06861	0.893895	1.0528
NP_834574.1	BC4901	hypothetical protein BC4901 [Bacillus cereus ATCC 14579],	30022943		0	0	0	0.68975	1.29174	0	1.49925	0	0	1.06861	2.23474	0
NP_835026.1	BC5365	hypothetical protein BC5365 [Bacillus cereus ATCC 14579],	30023395		0	0	0	0	0	0	0.749625	0	0	1.06861	0	0
NP_829922.1	BC0019	putative cytoplasmic protein [Bacillus cereus ATCC 14579],	30018291		29.3879	21.5741	9.93223	7.58725	18.7302	10.1909	7.49625	10.2756	12.0476	8.01459	11.1737	14.2128
NP_832458.1	BC2705	putative cytoplasmic protein [Bacillus cereus ATCC 14579],	30020827		0	0.799041	4.08974	2.06925	4.52109	5.90002	5.24738	9.34143	3.66665	4.27445	6.70421	4.21119
NP_833896.1	BC4182	putative cytoplasmic protein [Bacillus cereus ATCC 14579],	30022265		8.10701	7.99041	8.76373	8.277	7.75044	13.4091	8.9955	10.2756	10.4761	9.61751	10.2798	7.89598
NP_832635.1	BC2887	putative cytoplasmic protein [Bacillus cereus ATCC 14579],	30021004		3.04013	2.39712	1.1685	0.344875	1.93761	2.68183	3.74813	3.73657	1.04761	2.13723	3.12863	2.1056
NP_833705.1	BC3986	putative cytoplasmic protein [Bacillus cereus ATCC 14579],	30022074		13.1739	6.39233	7.59523	8.96675	15.5009	9.65458	13.4933	13.078	9.95233	6.94598	6.70421	5.26399
NP_834138.1	BC4426	putative cytoplasmic protein [Bacillus cereus ATCC 14579],	30022507		2.02675	0	1.75275	2.06925	3.22935	1.6091	1.49925	0	2.09523	2.13723	3.12863	1.5792
NP_833619.1	BC3899	putative cytoplasmic protein [Bacillus cereus ATCC 14579],	30021988		6.08026	3.99521	8.76373	4.1385	9.04218	9.65458	7.49625	12.1439	4.71426	9.61751	11.1737	8.42238
NP_832006.1	BC2242	putative cytoplasmic protein [Bacillus cereus ATCC 14579],	30020375		3.04013	3.99521	1.75275	1.3795	2.58348	3.21819	5.997	5.60486	3.66665	3.74014	3.57558	2.1056
NP_833620.1	BC3900	putative cytoplasmic protein [Bacillus cereus ATCC 14579],	30021989		2.02675	4.79425	11.1007	2.759	3.22935	4.29092	3.74813	0	7.85711	5.87737	11.1737	2.63199
NP_833999.1	BC4287	putative cytoplasmic protein [Bacillus cereus ATCC 14579],	30022368		2.02675	3.19616	2.33699	0.68975	0.64587	3.21819	2.24888	0	2.09523	2.13723	1.78779	4.73759
NP_830582.1	BC0792	putative cytoplasmic protein [Bacillus cereus ATCC 14579],	30018951		0	3.19616	2.92124	2.759	3.87522	3.21819	5.997	3.73657	0.523807	3.74014	1.78779	1.0528
NP_834603.1	BC4931	putative cytoplasmic protein [Bacillus cereus ATCC 14579],	30022972		2.02675	0.799041	1.75275	0	1.29174	0.536366	3.74813	1.86829	0	1.60292	1.78779	0
NP_834278.1	BC4572	putative cytoplasmic protein [Bacillus cereus ATCC 14579],	30022647		2.02675	2.39712	4.08974	5.518	5.16696	4.82729	2.24888	2.80243	3.14284	3.20584	3.12863	5.26399
NP_834382.1	BC4676	putative cytoplasmic protein [Bacillus cereus ATCC 14579],	30022751		2.02675	2.39712	1.1685	3.10388	2.58348	1.6091	5.24738	5.60486	2.09523	5.87737	3.12863	1.5792
NP_833621.1	BC3901	putative cytoplasmic protein [Bacillus cereus ATCC 14579],	30021990		7.09364	4.79425	3.50549	2.06925	7.10457	4.82729	5.24738	5.60486	2.09523	3.74014	4.46947	4.21119
NP_833337.1	BC3605	putative cytoplasmic protein [Bacillus cereus ATCC 14579],	30021706		4.05351	3.19616	4.67399	5.518	3.87522	3.75456	5.997	3.73657	4.19046	2.13723	3.57558	4.21119
NP_832337.1	BC2579	putative cytoplasmic protein [Bacillus cereus ATCC 14579],	30020706		0	0	0.584249	2.06925	1.29174	0	0.749625	0	0.523807	0.534306	2.23474	1.0528
NP_834196.1	BC4484	putative cytoplasmic protein [Bacillus cereus ATCC 14579],	30022565		0	0.799041	1.75275	1.03463	2.58348	0.536366	1.49925	4.67071	1.57142	1.60292	2.23474	2.1056
NP_834634.1	BC4963	putative cytoplasmic protein [Bacillus cereus ATCC 14579],	30023003		4.05351	2.39712	4.08974	2.759	4.52109	4.82729	2.24888	5.60486	2.09523	2.13723	3.12863	1.5792
NP_833535.1	BC3813	putative cytoplasmic protein [Bacillus cereus ATCC 14579],	30021904		4.05351	1.59808	2.92124	5.518	2.58348	4.29092	1.49925	2.80243	4.71426	2.13723	3.57558	2.1056
NP_830981.1	BC1196	putative cytoplasmic protein [Bacillus cereus ATCC 14579],	30019350		0	5.59329	0	1.72438	0.64587	1.07273	1.49925	0	2.09523	3.74014	4.02253	1.5792
NP_835037.1	BC5376	putative cytoplasmic protein [Bacillus cereus ATCC 14579],	30023406		0	0.799041	1.75275	1.03463	0	1.07273	2.24888	0	1.04761	1.60292	1.34084	1.0528
NP_834470.1	BC4766	putative cytoplasmic protein [Bacillus cereus ATCC 14579],	30022839		2.02675	3.19616	1.1685	0	0	0	0.749625	5.60486	2.61904	1.06861	1.78779	0.526399
NP_830207.1	BC0368	putative cytoplasmic protein [Bacillus cereus ATCC 14579],	30018576		0	0.799041	0	0.68975	0.64587	0	0.749625	0.934143	0.523807	1.60292	0.893895	0
NP_833714.1	BC3995	putative cytoplasmic protein [Bacillus cereus ATCC 14579],	30022083		2.02675	1.59808	0.584249	0	2.58348	0	1.49925	1.86829	0.523807	1.60292	3.57558	1.0528
NP_835131.1	BC5478	putative cytoplasmic protein [Bacillus cereus ATCC 14579],	30023500		2.02675	1.59808	0.584249	2.06925	3.22935	1.07273	0	0.934143	1.57142	0	2.23474	0.526399
NP_830133.1	BC0265	putative cytoplasmic protein [Bacillus cereus ATCC 14579],	30018502		0	0	0.584249	0.68975	1.29174	0	0	0	0	0	0	0
NP_830236.1	BC0397	putative cytoplasmic protein [Bacillus cereus ATCC 14579],	30018605		0	0	0	1.3795	2.58348	0	0.749625	0	0	0	0	0
NP_832885.1	BC3144	putative cytoplasmic protein [Bacillus cereus ATCC 14579],	30021254		0	0	0	0.344875	1.29174	0	1.49925	1.86829	0	1.06861	0	0
NP_833975.1	BC4261	putative cytoplasmic protein [Bacillus cereus ATCC 14579],	30022344		0	0	0	0	2.58348	0	0	0	0	1.06861	0.893895	0
NP_834637.1	BC4966	putative cytoplasmic protein [Bacillus cereus ATCC 14579],	30023006		0	0	1.1685	0	0.64587	0	0	0	1.04761	0	1.78779	0
		Unclassified
NP_834818.1	BC5154	putative cytoplasmic protein [Bacillus cereus ATCC 14579],	30023187		0	0	0	0	0	0	0	0	0	0	0.893895	0
NP_833657.1	BC3938	putative cytoplasmic protein [Bacillus cereus ATCC 14579],	30022026		2.02675	1.59808	0	0.68975	1.29174	0	1.49925	0.934143	1.04761	1.60292	0.893895	0.526399
NP_833665.1	BC3946	Heme O monooxygenase [Bacillus cereus ATCC 14579],	30022034		1.01338	1.59808	0	0	0.64587	0	0	0	0	0	0	0
NP_830336.1	BC0499	transcriptional regulator [Bacillus cereus ATCC 14579],	30018705		0	0	0	0.68975	0	0	0	0	0	0	0	0
NP_830596.1	BC0806	BigG family transcription antiterminator [Bacillus cereus ATCC 14579],	30018965		0	0	0	0	0	0	1.49925	1.86829	0	1.06861	0	0
NP_831492.1	BC1717	peptidase E [Bacillus cereus ATCC 14579],	30019861		0	0	0	0	0	0	0	0	0	0	0.893895	0
NP_831044.1	BC1261	ATP/GTP-binding protein [Bacillus cereus ATCC 14579],	30019413		0	0	0	0	0	0	0	0	0.523807	1.06861	0	0
NP_831054.1	B1271	hypothetical protein BC1271 [Bacillus cereus ATCC 14579],	30019423		0	0	0	0.68975	0	0	0	0	0	0	0	0
NP_834300.1	BC4594	methylcitrate synthase [Bacillus cereus ATCC 14579],	30022669		0	0	0	0	0	0	0	0	0.523807	0	0	1.0528
NP_830407.1	BC0590	hypothetical protein BC0590 [Bacillus cereus ATCC 14579],	30018776		0	0	0	0.68975	0	0.536366	0	0	0	0	0	0
NP_833148.1	BC3413	esterase [Bacillus cereus ATCC 14579],	30021517		2.02675	0.799041	0	0	0.64587	0	0	0.934143	0	0	0	0
NP_833415.1	BC3687	2',3'-cyclic-nucleotide 2'-phosphodiesterase [Bacillus cereus ATCC 14579],	30021784		0	0	0	0	0	0	0	1.86829	0	0	0	0
NP_833806.1	BC4088	hypothetical protein BC4088 [Bacillus cereus ATCC 14579],	30022175		0	0.799041	1.1685	0.68975	1.29174	0.536366	0	0	1.57142	0	0	0
NP_833807.1	BC4089	site-specific tyrosine recombinase XerD [Bacillus cereus ATCC 14579],	30022176		0	0	0.584249	0.344875	0	0.536366	0	0	0.523807	1.06861	0.893895	1.0528
NP_830510.1	BC0697	cytochrome aa3 quinol oxidase polypeptide I [Bacillus cereus ATCC 14579],	30018879		1.01338	0	0	0	0	0	0	0.934143	1.04761	0	0	0
NP_834498.1	BC4796	hypothetical protein BC4796 [Bacillus cereus ATCC 14579],	30022867		1.01338	1.59808	0	0.68975	0	0	1.49925	0	0	0	0	0
NP_834827.1	BC5163	prolipoprotein diacylglyceryl transferase [Bacillus cereus ATCC 14579],	30023196		0	0.799041	1.1685	0.68975	0.64587	0	0	0	1.04761	1.06861	1.34084	1.0528
NP_831792.1	BC2024	O6-methylguanine-DNA methyltransferase [Bacillus cereus ATCC 14579],	30020161		0	0	0	0	0	0	0	0	0	1.06861	0.893895	0
NP_831890.1	BC2124	thiamine/molybdopterin biosynthesis MoeB-like protein [Bacillus cereus ATCC 14579],	30020259		0	0	0	0	0	0	0	1.86829	0	0	0	0
NP_831899.1	BC2133	CbiX protein [Bacillus cereus ATCC 14579],	30020268		0	0	0.584249	0	0	0	0	0	0	0	0	0
NP_834232.1	BC4524	enoyl-CoA hydratase [Bacillus cereus ATCC 14579],	30022601		2.02675	0	0	0	0	0.536366	0	0	0	0	0.893895	1.0528
NP_834247.1	BC4540	hypothetical protein BC4540 [Bacillus cereus ATCC 14579],	30022616		0	0	0	0	0.64587	1.07273	0	0	0	0	0	0
NP_832781.1	BC3035	ribosomal-protein-alanine acetyltransferase [Bacillus cereus ATCC 14579],	30021150		0	0	0	0	0	0	0	0	0	0	0	0
NP_832785.1	BC3039	GntR family transcriptional regulator [Bacillus cereus ATCC 14579],	30021154		0	0	0	0.68975	1.29174	0	0	0	0	0	0	0
NP_833073.1	BC3334	2-haloalkanoic acid dehalogenase [Bacillus cereus ATCC 14579],	30021442		2.02675	0	0	0.344875	0	0	0	0	0	0	0	1.5792
NP_835110.1	BC5450	putative cytoplasmic protein [Bacillus cereus ATCC 14579],	30023479		0	0	0.584249	0	0	0.536366	0	0	0	0	0	0
NP_835111.1	BC5451	ATP-dependent RNA helicase [Bacillus cereus ATCC 14579],	30023480		0	0	0	0	0	0	0	0	0	0	0	0
NP_831313.1	BC1534	Lmbe-related protein [Bacillus cereus ATCC 14579],	30019682		0	0.799041	0	0	0	0	1.49925	0	0	0	0	0
NP_834311.1	BC4605	DNA polymerase III DnaE [Bacillus cereus ATCC 14579],	30022680		2.02675	0	0	0	0	0	0	0	0	0	0	0
NP_833485.1	BC3761	1-phosphatidylinositol phosphodiesterase precursor [Bacillus cereus ATCC 14579],	30021854		0	0	0	0	0	0.536366	0	0	0	0	1.78779	0
NP_831591.1	BC1818	TetR family transcriptional regulator [Bacillus cereus ATCC 14579],	30019960		0	0	0	0	1.29174	0.536366	0	0	0	0	0.893895	1.0528
NP_834918.1	BC5255	periplasmic component of efflux system [Bacillus cereus ATCC 14579],	30023287		0	0	0	0	0	0	0	1.86829	0	0	0	0
NP_834925.1	BC5262	two-component response regulator [Bacillus cereus ATCC 14579],	30023294		0	0	0	0	0	0	0	0	0	0	0.893895	0
NP_830914.1	BC1128	isocitrate lyase [Bacillus cereus ATCC 14579],	30019283		0	0	0	0	0	0	0	0	0	1.06861	0	0
NP_830689.1	BC0903	methyltransferase [Bacillus cereus ATCC 14579],	30019058		0	0	0	0	0	0	0	0	0	0	0	0
NP_832231.1	BC2470	ECF-type sigma factor negative effector [Bacillus cereus ATCC 14579],	30020600		0	0	0	0	0	0	0	1.86829	0	0	0	0
NP_833004.1	BC3264	hypothetical protein BC3264 [Bacillus cereus ATCC 14579],	30021373		0	0	0.584249	0.344875	0	0	0	0	0	0	0.893895	0
NP_830495.1	BC0682	sortase [Bacillus cereus ATCC 14579],	30018864		0	0	0.584249	0	0	1.07273	0	0	0	1.06861	0.893895	1.0528
NP_830980.1	BC1195	globin family protein [Bacillus cereus ATCC 14579],	30019349		2.02675	1.59808	0	0	0	0	2.9985	1.86829	0	1.06861	0.893895	0
NP_831118.1	BC1337	MarR family transcriptional regulator [Bacillus cereus ATCC 14579],	30019487		0	0	0	0	0	0	0.749625	0	0	0	0.446947	0
NP_831346.1	BC1568	methionine aminopeptidase [Bacillus cereus ATCC 14579],	30019715		0	0	0	0.344875	1.29174	0	0	0	0	0	0	0
NP_831617.1	BC1844	nitroreductase family protein [Bacillus cereus ATCC 14579],	30019986		0	0	1.75275	0	0	0	0	0	1.04761	1.06861	0	0
NP_831623.1	BC1850	transcriptional regulator [Bacillus cereus ATCC 14579],	30019992		2.02675	0.799041	1.1685	0.68975	1.29174	1.6091	0	0.934143	0	1.06861	0.446947	1.0528
NP_831626.1	BC1853	hypothetical protein BC1853 [Bacillus cereus ATCC 14579],	30019995		0	0	0	0	0	0	0	0	0	0	0.893895	1.0528
NP_831629.1	BC1856	Phage protein [Bacillus cereus ATCC 14579],	30019998		0	0	0	0	0	0	0	0	0	0	0.893895	0
NP_835019.1	BC5358	collagen adhesion protein [Bacillus cereus ATCC 14579],	30023388		0	0	0	0	0	0	0	0.934143	0	1.06861	0.893895	0
NP_832904.1	BC3163	TetR family transcriptional regulator [Bacillus cereus ATCC 14579],	30021273		0	0	1.1685	0.344875	0	0.536366	0	0	1.04761	1.06861	0.893895	0
NP_833238.1	BC3505	hypothetical protein BC3505 [Bacillus cereus ATCC 14579],	30021607		0	0	1.1685	0.68975	0	0.536366	1.49925	0.934143	0.523807	1.06861	0.893895	0
NP_833312.1	BC3580	hypothetical protein BC3580 [Bacillus cereus ATCC 14579],	30021681		0	0	0	0	1.29174	0	0	0	0	0.534306	0.893895	0
NP_831730.1	BC1960	peptidoglycan N-acetylglucosamine deacetylase [Bacillus cereus ATCC 14579],	30020099		0	0	0	0	0	0	0	0	0	0	0	0.526399
NP_833505.1	BC3782	hypothetical protein BC3782 [Bacillus cereus ATCC 14579],	30021874		2.02675	1.59808	1.1685	0	0	0	1.49925	0.934143	1.04761	1.06861	0	1.0528
NP_830403.1	BC0586	two-component response regulator [Bacillus cereus ATCC 14579],	30018772		0	0	0	0	0	0	0	0	0	1.06861	0.446947	0
NP_830404.1	BC0587	acetyltransferase [Bacillus cereus ATCC 14579],	30018773		0	0	0	0	0	0	0.749625	1.86829	0	0	0	0
NP_830196.1	BC0357	succinate-semialdehyde dehydrogenase [NADP+] [Bacillus cereus ATCC 14579],	30018565		0	0	0	0	0	0	0	0	0	1.06861	0	0
NP_833573.1	BC3852	fatty acid biosynthesis transcriptional regulator [Bacillus cereus ATCC 14579],	30021942		0	0	0	0	0	0	0	0	0	0	0	0
NP_832049.1	BC2286	2-methylcitrate dehydratase [Bacillus cereus ATCC 14579],	30020418		0	0	0	0	0	0	1.49925	0	0	0	0	0
NP_834940.1	BC5277	tyrosine-protein kinase [Bacillus cereus ATCC 14579],	30023309		2.02675	1.59808	0	0	0.64587	0	0.749625	0	1.04761	1.06861	0.446947	0
NP_834068.1	BC4356	MerR family transcriptional regulator [Bacillus cereus ATCC 14579],	30022437		0	0	0	0	0	1.07273	0	0	0	0.534306	0.893895	0
NP_834069.1	BC4357	(R)-specific enoyl-CoA hydratase [Bacillus cereus ATCC 14579],	30022438		0	0	0	0	0	0	0	0	0	0	0.893895	0
NP_830152.1	BC0304	FrnE protein [Bacillus cereus ATCC 14579],	30018521		0	0.799041	0	0	0	0	0	0	0	2.13723	0.446947	0.526399
NP_830148.1	BC0297	guanine-hypoxanthine permease [Bacillus cereus ATCC 14579],	30018517		0	0	0	0	0	0	0	0	0	0	0	0
NP_830175.1	BC0336	somatin-like protein [Bacillus cereus ATCC 14579],	30018544		0	0.799041	0.584249	0.68975	0	0.536366	0	0	0	0	0	1.0528
NP_831643.1	BC1870	Phage protein [Bacillus cereus ATCC 14579],	30020012		0	0.799041	0	0	0	0	0	0	0	0	2.68168	1.0528
NP_831645.1	BC1872	Phage protein [Bacillus cereus ATCC 14579],	30020014		0	0	0	0	0	0	0	0	0	0	0.893895	0
NP_831660.1	BC1887	Phage protein [Bacillus cereus ATCC 14579],	30020029		0	0	0	0	0	0	0	0	0	0	0.893895	0
NP_831246.1	BC1467	hypothetical protein BC1467 [Bacillus cereus ATCC 14579],	30019615		0	0	0	0	0	0	0	0	0	1.06861	0.893895	0
NP_833336.1	BC3604	putative glycerol-3-phosphate acyltransferase PlsY [Bacillus cereus ATCC 14579],	30021705		0	0	0	0	0	0	1.49925	0.934143	0	0	0	0
NP_835010.1	BC5349	PapR protein [Bacillus cereus ATCC 14579],	30023379		0	0	0	1.3795	1.29174	0	0	1.86829	0	0	0.893895	0
NP_833804.1	BC4086	purine nucleoside phosphorylase [Bacillus cereus ATCC 14579],	30022173		0	0	1.1685	0.68975	2.58348	1.07273	5.24738	0.934143	1.04761	1.06861	0.893895	1.0528
NP_834599.1	BC4927	cell surface protein [Bacillus cereus ATCC 14579],	30022968		0	0	0	0	0	0	2.24888	6.539	0	7.48029	0	0
NP_833494.1	BC3771	hypothetical protein BC3771 [Bacillus cereus ATCC 14579],	30021863		0	0	0	0.344875	0	0.536366	0	0	0	0	0.446947	0
NP_829929.1	BC0027	putative cytoplasmic protein [Bacillus cereus ATCC 14579],	30018298		3.04013	0.799041	0	0.344875	2.58348	0	0	0	1.04761	0	1.78779	0
NP_832083.1	BC2320	hypothetical protein BC2320 [Bacillus cereus ATCC 14579],	30020452		0	0	0	0	0	0	0	0	0	0	0	0
NP_829949.1	BC0052	translation initiation inhibitor [Bacillus cereus ATCC 14579],	30018318		0	0	2.33699	0.344875	1.93761	2.14546	0	0	0.523807	0	0.893895	2.1056
NP_831274.1	BC1495	thioredoxin reductase [Bacillus cereus ATCC 14579],	30019643		2.02675	0.799041	0.584249	0.344875	1.29174	0	1.49925	1.86829	0	0	0.446947	0
NP_830413.1	BC0596	Zinc-transporting ATPase [Bacillus cereus ATCC 14579],	30018782		0	1.59808	0.584249	0	0.64587	0	0	0	0	0	0.446947	0.526399
NP_831335.1	BC1557	hypothetical protein BC1557 [Bacillus cereus ATCC 14579],	30019704		2.02675	0	0	0	0	0	0	0	0	0	0	0
NP_833851.1	BC4136	L-serine dehydratase [Bacillus cereus ATCC 14579],	30022220		0	1.59808	1.1685	0.68975	0.64587	2.14546	0	0	0.523807	0.534306	1.34084	1.0528
NP_835071.1	BC5410	azoreductase [Bacillus cereus ATCC 14579],	30023440		0	0	0	0	0	0	0	0.934143	0	0	0	0
NP_830730.1	BC0944	hypothetical protein BC0944 [Bacillus cereus ATCC 14579],	30019099		0	0	0	0.68975	0	0	0	0	1.04761	1.06861	0	0
NP_830744.1	BC0958	transcriptional regulator [Bacillus cereus ATCC 14579],	30019113		0	0	0	0	0.64587	0	0	0	0	0	0	0
NP_833759.1	BC4041	hypothetical protein BC4041 [Bacillus cereus ATCC 14579],	30022128		0	0.799041	4.08974	2.41413	2.58348	1.6091	1.49925	1.86829	3.14284	1.06861	2.68168	1.5792
NP_834083.1	BC4371	hypothetical protein BC4371 [Bacillus cereus ATCC 14579],	30022452		2.02675	1.59808	2.33699	0.68975	1.93761	2.14546	2.24888	2.80243	1.57142	1.06861	0.893895	2.1056
NP_834081.1	BC4369	dimethyladenosine transferase [Bacillus cereus ATCC 14579],	30022450		0	0	0	0.344875	0	0	0	0	0	1.06861	0	0
NP_833723.1	BC4004	competence protein J [Bacillus cereus ATCC 14579],	30022092		0	0	0	0.68975	0	0	0	0	0	0	0	0
NP_831572.1	BC1799	ribosomal-protein-alanine acetyltransferase [Bacillus cereus ATCC 14579],	30019941		0	0	2.33699	0	0	1.07273	0	0	0	0	0	0.526399
NP_831577.1	BC1804	hypothetical protein BC1804 [Bacillus cereus ATCC 14579],	30019946		0	0	0	0	0	0	0	0	1.57142	0	0	1.0528
NP_831539.1	BC1764	acetyltransferase [Bacillus cereus ATCC 14579],	30019908		2.02675	1.59808	0	0	0.64587	0	0.749625	0.934143	0	0	0.446947	0
NP_831546.1	BC1771	fibronectin-binding protein [Bacillus cereus ATCC 14579],	30019915		0	0	0	0	0	0	0	0	0	0.534306	0.893895	0
NP_831549.1	BC1774	peptide methionine sulfoxide reductase [Bacillus cereus ATCC 14579],	30019918		0	1.59808	0	0	0	0	0	0	0	0	0	0
NP_833701.1	BC3982	LysR family transcriptional regulator [Bacillus cereus ATCC 14579],	30022070		2.02675	0	0	0.68975	0	0	0	1.86829	0	0	0	0
NP_833702.1	BC2983	CBS domain-containing protein [Bacillus cereus ATCC 14579],	30022071		0	0	0	0	0	0	0	0	0	0	0.893895	0
NP_833704.1	BC3985	putative cytoplasmic protein [Bacillus cereus ATCC 14579],	30022073		0	0	0	0	0	0	0	0.934143	0	1.06861	0	0
NP_834679.1	BC5008	putative cytoplasmic protein [Bacillus cereus ATCC 14579],	30023048		0	0.799041	0.584249	1.3795	0	1.07273	0	0	0	0	0	1.0528
NP_831298.1	BC1519	TPR repeat-containing protein [Bacillus cereus ATCC 14579],	30019667		0	0	0	0.68975	0	0	1.49925	1.86829	0.523807	0	0.893895	0
NP_832582.1	BC2832	aldehyde dehydrogenase [Bacillus cereus ATCC 14579],	30020951		0	0	0	0	0	0	1.49925	1.86829	0	0.534306	0	0
NP_831017.1	BC1233	anthranilate synthase component II [Bacillus cereus ATCC 14579],	30019386		0	1.59808	4.67399	2.41413	0	4.29092	0	0	4.19046	2.13723	2.68168	4.73759
NP_832645.1	BC2897	(3R)-hydroxymyristoyl-[acyl carrier protein] dehydratase [Bacillus cereus ATCC 14579],	30021014		1.01338	0	0	0	0	0	1.49925	1.86829	0	1.06861	0.893895	0
NP_832666.1	BC2918	hypothetical protein BC2918 [Bacillus cereus ATCC 14579],	30021035		0	0	0	0.344875	0.64587	0	0	0	0	1.06861	0.446947	0
NP_832675.1	BC2927	prolyl endopeptidase [Bacillus cereus ATCC 14579],	30021044		0	0	0	0	0	0	0	0	0	0	0	0
NP_832522.1	BC2770	DeoR family transcriptional regulator [Bacillus cereus ATCC 14579],	30020891		0	0	0	0	0	0	0	0	0	0	0	0
NP_833560.1	BC3839	tRNA (guanine-N(1)-)-methyltransferase [Bacillus cereus ATCC 14579],	30021929		1.01338	1.59808	0	0	0	0	0	0	1.04761	0	0	0
NP_835125.1	BC5472	phosphoesterase, DHH family protein [Bacillus cereus ATCC 14579],	30023494		0	0	0	0	0	0	0	0	0	0	0	0
NP_833255.1	BC3522	TetR family transcriptional regulator [Bacillus cereus ATCC 14579],	30021624		0	0	0	0	0	0	0	0	0	1.06861	0	0
NP_833258.1	BC3525	putative cytoplasmic protein [Bacillus cereus ATCC 14579],	30021627		0	0	0	0	0	0	0	0	0	0	0	0
NP_833259.1	BC3526	collagen adhesion protein [Bacillus cereus ATCC 14579],	30021628		0	0	0	0.344875	0	1.07273	0	0	0	0	0	0
NP_833264.1	BC3531	acetyltransferase [Bacillus cereus ATCC 14579],	30021633		2.02675	0	0	0	0	0	0	0	0	0	0	0
NP_833265.1	BC3532	glyoxalase family protein [Bacillus cereus ATCC 14579],	30021634		2.02675	1.59808	1.1685	0.344875	0	0.536366	1.49925	0.934143	1.04761	1.06861	0.446947	1.0528
NP_833269.1	BC3536	hypothetical protein BC3536 [Bacillus cereus ATCC 14579],	30021638		0	0	0	0	0	0	0	0	0	0	0.893895	0
NP_833998.1	BC4286	NIF3-related protein [Bacillus cereus ATCC 14579],	30022367		0	1.59808	0	0	0	0	0	1.86829	0.523807	0	0	0
NP_834284.1	BC4578	hypothetical protein BC4578 [Bacillus cereus ATCC 14579],	30022653		0	0	0	1.3795	2.58348	2.14546	0	0.934143	0.523807	0.534306	1.78779	0
NP_834285.1	BC4579	primosomal protein DnaI [Bacillus cereus ATCC 14579],	30022654		0	0	1.75275	0.68975	0	1.6091	0	0	1.04761	1.06861	0.446947	0.526399
NP_834364.1	BC4658	maltose O-acetyltransferase [Bacillus cereus ATCC 14579],	30022733		0	0	0	0	0	0	0.749625	1.86829	0	1.06861	0.893895	0.526399
NP_834444.1	BC4740	TrkA domain-containing protein [Bacillus cereus ATCC 14579],	30022813		0	0	1.1685	0	0	0	0	0	0	1.06861	0	0
NP_831931.1	BC2166	TetR family transcriptional regulator [Bacillus cereus ATCC 14579],	30020300		0	0	0	0	0	0	0	0	0	0	0.893895	0
NP_831453.1	BC1678	JEMB [Bacillus cereus ATCC 14579],	30019822		0	0	0	0	0.64587	0	0	0	0	0	0.893895	0
NP_832086.1	BC2323	ABC transporter ATP-binding protein [Bacillus cereus ATCC 14579],	30020455		2.02675	0	0	0	0	0	0	0	0	0	0	0
NP_834124.1	BC4412	S-adenosylmethionine:tRNA ribosyltransferase-isomerase [Bacillus cereus ATCC 14579],	30022493		0	0	0	0.344875	0	1.07273	0	1.86829	0.523807	0	0	1.0528
NP_834126.1	BC4414	Holliday junction DNA helicase B [Bacillus cereus ATCC 14579],	30022495		0	0	0	0	0	0	0	0	0.523807	1.06861	0.446947	0
NP_834404.1	BC4698	putative choline kinase involved in lipopolysaccharide biosynthesis [Bacillus cereus ATCC 14579],	30022773		0	0	0	0	0	0	0	0	0	1.06861	0.446947	0.526399
NP_830130.1	BC0262	Holo-[acyl-carrier protein] synthase [Bacillus cereus ATCC 14579],	30018499		0	0	1.1685	0.68975	0	1.07273	0	0	0	0.534306	0.446947	2.1056
NP_831427.1	BC1650	flagellar basal body rod modification protein [Bacillus cereus ATCC 14579],	30019796		0	1.59808	0	0	0	2.14546	0	0	0.523807	0	0.446947	2.1056
NP_830377.1	BC0560	two component system histidine kinase [Bacillus cereus ATCC 14579],	30018746		0	0	0	0	0	0	0	0	0	0	0	0
NP_834705.1	BC5035	phenylacetic acid degradation protein paaD [Bacillus cereus ATCC 14579],	30023074		0	1.59808	1.1685	0	0	1.07273	1.49925	1.86829	1.04761	0.534306	0.893895	1.0528
NP_834707.1	BC5037	Pirin [Bacillus cereus ATCC 14579],	30023076		0	0.799041	0.584249	0	0	0	0	0	0	1.06861	0.893895	0
NP_834712.1	BC5042	TrkA domain-containing protein [Bacillus cereus ATCC 14579],	30023081		2.02675	1.59808	0.584249	0	0	0	2.24888	1.86829	0	0.534306	0.893895	0.526399
NP_833440.1	BC3714	tRNA delta(2)-isopentenylpyrophosphate transferase [Bacillus cereus ATCC 14579],	30021809		0	0	0	0	0	0	0	1.86829	0	0	0	0
NP_833443.1	BC3718	PTS system, fructose-specific IIABC component [Bacillus cereus ATCC 14579],	30021812		2.02675	0.799041	0	0	0	0	0	0	0	0	0	0
NP_832738.1	BC2992	ribosomal-protein-alanine acetyltransferase [Bacillus cereus ATCC 14579],	30021107		0	0	0	0	0	0	0	0	0	0.534306	0	0
NP_832753.1	BC3007	acetylornithine aminotransferase [Bacillus cereus ATCC 14579],	30021122		0	0	0	0	0	0	0	0.934143	0	0	0	1.0528
NP_832769.1	BC3023	putative cytoplasmic protein [Bacillus cereus ATCC 14579],	30021138		2.02675	0.799041	1.1685	0.68975	1.29174	0.536366	1.49925	0.934143	1.04761	1.06861	0.893895	1.0528
NP_834410.1	BC4706	NAD(FAD)-utilizing dehydrogenase [Bacillus cereus ATCC 14579],	30022779		0	0.799041	0	0	0	0	0.749625	1.86829	0	0	0	0
NP_833424.1	BC3696	XpaF1 protein [Bacillus cereus ATCC 14579],	30021793		0	0	0	0	0	0	0	0	0	0	0.893895	0
NP_834932.1	BC5269	amylovoran biosynthesis AmsK [Bacillus cereus ATCC 14579],	30023301		0	0	0	0	0.64587	0	1.49925	0.934143	0	0	0	0
NP_829984.1	BC0103	DNA repair protein RadA [Bacillus cereus ATCC 14579],	30018353		0	1.59808	0	0	0	0	1.49925	1.86829	0	0	0.893895	0
NP_830505.1	BC0692	acetyltransferase [Bacillus cereus ATCC 14579],	30018874		2.02675	1.59808	0	0.344875	1.29174	0	1.49925	0.934143	0	1.06861	0.893895	0
NP_834643.1	BC4972	DNA-binding protein [Bacillus cereus ATCC 14579],	30023012		0	0.799041	0	0	0	0	0	0	0	0	0.893895	0
NP_829978.1	BC0083	Nif3 family protein [Bacillus cereus ATCC 14579],	30018347		0	0	0	0.68975	0	0	0	0	0	0	0.446947	0
NP_831262.1	BC1483	ferredoxin [Bacillus cereus ATCC 14579],	30019631		10.1338	7.99041	2.33699	2.06925	6.4587	2.14546	5.24738	3.73657	2.09523	3.74014	5.36337	1.5792
NP_831268.1	BC1489	MerR family transcriptional regulator [Bacillus cereus ATCC 14579],	30019637		0	0	0	0	0	0	0	0	0	0	0	0
NP_831269.1	BC1490	adaptor protein [Bacillus cereus ATCC 14579],	30019638		0	0	1.1685	0.68975	0	0	0	0	0	1.06861	0.893895	1.0528
NP_831948.1	BC2183	acetyltransferase [Bacillus cereus ATCC 14579],	30020317		0	0	0	0	0	0	0	0	0	0	0.893895	0
NP_831955.1	BC2190	penicillin-binding protein [Bacillus cereus ATCC 14579],	30020324		0	0	0.584249	0.68975	0	0	0	0	0	0	0	0
NP_830568.1	BC0778	thioredoxin [Bacillus cereus ATCC 14579],	30018937		0	0	0	0	1.29174	0	0	0	0	0	0	0
NP_831916.1	BC2150	metal-dependent phosphohydrolase [Bacillus cereus ATCC 14579],	30020285		0	0	0	0	0	0.536366	0	0	0	1.06861	0.893895	1.0528
NP_830951.1	BC1165	HAD superfamily hydrolase [Bacillus cereus ATCC 14579],	30019320		0	0	0	1.3795	0	0	0	0	1.04761	0	0	0
NP_835142.1	BC5489	ribonuclease P [Bacillus cereus ATCC 14579],	30023511		0	0	0	0.68975	0	0	0	0	0	0	0	0
NP_833565.1	BC3844	hypothetical protein BC3844 [Bacillus cereus ATCC 14579],	30021934		0	0	1.75275	0	0	0.536366	0	0	0	1.06861	0	0
NP_832682.1	BC2934	hypothetical protein BC2934 [Bacillus cereus ATCC 14579],	30021051		0	0	0	0	0.64587	0.536366	0	0	0	0	0	0
NP_834458.1	BC4754	putative acetyltransferase/acyltransferase [Bacillus cereus ATCC 14579],	30022827		2.02675	0	0	0.68975	0	0	0	0	0	0	0	0
NP_834532.1	BC4832	AraC family transcriptional regulator [Bacillus cereus ATCC 14579],	30022901		2.02675	0.799041	2.33699	0.68975	1.93761	0	0.749625	0	1.04761	0.534306	0.893895	0.526399
NP_835095.1	BC5434	TetR family transcriptional regulator [Bacillus cereus ATCC 14579],	30023464		0	0	0	1.03463	0	0	0	0	0	0	0	0
NP_830652.1	BC0866	glutamate racemase [Bacillus cereus ATCC 14579],	30019021		0	0	0	0.68975	0	0	0	0	0	0	0	0
NP_830224.1	BC0385	thioredoxin reductase [Bacillus cereus ATCC 14579],	30018593		0	0	0	0	0	0	0.749625	1.86829	0	0	0	0
NP_830227.1	BC0388	hypothetical protein BC0388 [Bacillus cereus ATCC 14579],	30018596		0	0	0	0	0	0	0	0	0	0	0	0
NP_830233.1	BC0394	hypothetical protein BC0394 [Bacillus cereus ATCC 14579],	30018602		0	0	0	0	0.64587	0	0	0	0	1.06861	0.893895	0
NP_830270.1	BC0431	thioredoxin [Bacillus cereus ATCC 14579],	30018639		0	0	0	0	1.29174	0	0	0	0	0	0.893895	0
NP_830276.1	BC0437	phosphoglyceromutase/phosphopentomutase [Bacillus cereus ATCC 14579],	30018645		0	0	0	0.68975	0	0	0	0	0	0	0	0
NP_830975.1	BC1190	adaptor protein [Bacillus cereus ATCC 14579],	30019344		0	0	0	0	0	0	0	0	0	0.534306	0.893895	0
NP_833327.1	BC3595	oxidoreductase [Bacillus cereus ATCC 14579],	30021696		0	0.799041	0	0	0	0	1.49925	1.86829	0	0	0	0
NP_831084.1	BC1302	GntR family transcriptional regulator [Bacillus cereus ATCC 14579],	30019453		1.01338	1.59808	0	0	0	0	0	0	0.523807	0	0	0.526399
NP_831706.1	BC1936	MarR family transcriptional regulator [Bacillus cereus ATCC 14579],	30020075		0	0	0	0	0	0	1.49925	0	0	0	0.446947	0
NP_832821.1	BC3076	acetyltransferase [Bacillus cereus ATCC 14579],	30021190		0	0	0	0	1.29174	0	0	0	0	0.534306	0.446947	0
NP_832830.1	BC3087	phosphoenolpyruvate synthase [Bacillus cereus ATCC 14579],	30021199		0	0	0	0	0	0	0	0	0	0	0	0
NP_832168.1	BC2406	metal-dependent hydrolase [Bacillus cereus ATCC 14579],	30020537		1.01338	0	0	0	0	0	0	0	0	1.06861	0	0
NP_832170.1	BC2408	ATP-dependent RNA helicase [Bacillus cereus ATCC 14579],	30020539		0	0	0	0	0	0	0	0	0	0	0.446947	0
NP_830285.1	BC0446	tellurium resistance protein [Bacillus cereus ATCC 14579],	30018654		0	0	0.584249	1.03463	0	0	0	0	0	0	0	0
NP_832000.1	BC2235	hypothetical protein BC2235 [Bacillus cereus ATCC 14579],	30020369		0	0	0	0	1.29174	0	1.49925	1.86829	0	0	0.893895	0
NP_832005.1	BC2241	succinate-semialdehyde dehydrogenase [NADP+] [Bacillus cereus ATCC 14579],	30020374		2.02675	1.59808	0	0	0	0	1.49925	1.86829	0	0.534306	0.893895	0.526399
NP_831960.1	BC2195	1-acyl-sn-glycerol-3-phosphate acyltransferase [Bacillus cereus ATCC 14579],	30020329		0	0	0	0	0.64587	0	1.49925	0	0	0	0	0
NP_833171.1	BC3437	putative cytoplasmic protein [Bacillus cereus ATCC 14579],	30021540		0	0	0.584249	0.344875	0	1.07273	0	0	0	0	0	0.526399
NP_833180.1	BC3446	hypothetical protein BC3446 [Bacillus cereus ATCC 14579],	30021549		0	0	0	0.68975	0	0	0	0	0	0	0	0
NP_833182.1	BC3448	putative cytoplasmic protein [Bacillus cereus ATCC 14579],	30021551		0	0	0	0	0.64587	0	0	0	0	0	0	0
NP_834716.1	BC5046	lysine decarboxylase family protein [Bacillus cereus ATCC 14579],	30023085		0	0	0	0	0	0.536366	0	0	0.523807	1.60292	0	1.0528
NP_833987.1	BC4274	hypothetical protein BC4274 [Bacillus cereus ATCC 14579],	30022356		0	0	1.1685	0	0	0	0	0	0	0	0	0
NP_835054.1	BC5393	hypothetical protein BC5393 [Bacillus cereus ATCC 14579],	30023423		0	0.799041	0	0	0	0	0	0	0.523807	1.06861	0	0
NP_831177.1	BC1396	branched-chain amino acid aminotransferase [Bacillus cereus ATCC 14579],	30019546		0	0	0	0	0	0	0.749625	0.934143	0	1.06861	0.893895	0
NP_831184.1	BC1404	ATP phosphoribosyltransferase regulatory subunit [Bacillus cereus ATCC 14579],	30019553		0	0	0	0	0	0	0	0.934143	0	1.06861	0	0
NP_831187.1	BC1407	imidazoleglycerol-phosphate dehydratase [Bacillus cereus ATCC 14579],	30019556		0	0	0	0	0	1.07273	0	0	0	0	0	0
NP_831188.1	BC1408	imidazole glycerol phosphate synthase subunit HisH [Bacillus cereus ATCC 14579],	30019557		0	0	0	0	0	0	0	0	0	0.534306	0.893895	0
NP_834398.1	BC4692	NTPase [Bacillus cereus ATCC 14579],	30022767		0	0	0	0	0	1.07273	0	0	0	0.534306	0.893895	0
NP_833708.1	BC3989	diguanylate cyclase/phosphodiesterase [Bacillus cereus ATCC 14579],	30022077		0	0	1.1685	0	0	1.07273	0	0	0	0	0	1.0528
NP_833709.1	BC3990	short chain dehydrogenase [Bacillus cereus ATCC 14579],	30022078		0	0	0	0	0	0	1.49925	0	1.04761	0	0	0
NP_830453.1	BC0637	putative protein kinase [Bacillus cereus ATCC 14579],	30018822		0	0	0	0	0	0	0	0	0	1.06861	0	0
NP_834506.1	BC4804	hypothetical protein BC4804 [Bacillus cereus ATCC 14579],	30022875		0	0	0	0	0	0	0	0	0	0	0	0
NP_831674.1	BC1902	Phage protein [Bacillus cereus ATCC 14579],	30020043		0	1.59808	0	0	0	0	0	0	0	2.67153	0.893895	0
NP_832476.1	BC2723	D-amino acid dehydrogenase small subunit [Bacillus cereus ATCC 14579],	30020845		0	0	0	0	0	0	1.49925	0	0	0	0	0
NP_834193.1	BC4481	TPR repeat-containing protein [Bacillus cereus ATCC 14579],	30022562		0	1.59808	0	0	0	0	1.49925	0.934143	0	0	0.893895	0
NP_834027.1	BC4315	coproporphyrinogen III oxidase [Bacillus cereus ATCC 14579],	30022396		0	0	0	0.68975	0	0	0	0	0	0.534306	0	0
NP_832386.1	BC2628	hypothetical protein BC2628 [Bacillus cereus ATCC 14579],	30020755		0	0	0	0	0	0	0	0	0	0	0.893895	0
NP_832406.1	BC2649	MerR family transcriptional regulator [Bacillus cereus ATCC 14579],	30020775		0	0	0	0	0	0	0	0	0	1.06861	0.446947	0
NP_832422.1	BC2667	DEGV protein [Bacillus cereus ATCC 14579],	30020791		0	0	0	0	0	0	0	0	0	1.06861	0.893895	0
NP_832426.1	BC2671	ThiJ/PfpI family protein [Bacillus cereus ATCC 14579],	30020795		0	0	0	0.68975	0	0	0	0	0	0	0	0
NP_832454.1	BC2701	hypothetical protein BC2701 [Bacillus cereus ATCC 14579],	30020823		0	0	0	0.68975	1.29174	0	0	1.86829	1.04761	1.06861	0.893895	0
NP_834221.1	BC4512	flagellar motor protein MotB [Bacillus cereus ATCC 14579],	30022590		0	0	0	0	0	0	0	0	0	0	0.893895	0
NP_834632.1	BC4961	putative cytoplasmic protein [Bacillus cereus ATCC 14579],	30023001		0	0	0.584249	0.344875	0	1.07273	0	0	0	0	0.446947	1.0528
NP_831870.1	BC2102	hypothetical protein BC2102 [Bacillus cereus ATCC 14579],	30020239		0	0	0	0	0	0	0	0.934143	0.523807	0	0.893895	0
NP_831293.1	BC1514	farnesyltransferase [Bacillus cereus ATCC 14579],	30019662		0	0	1.1685	0	0	1.07273	0	0	0	0	0	0
NP_834554.1	BC4855	2-succinyl-6-hydroxy-2,4-cyclohexadiene-1-carboxylic acid synthase/2-oxoglutarate decarboxylase [Bacillus cereus ATCC 14579],	30022923		0	0	0	0.344875	1.29174	0	0.749625	1.86829	0	0.534306	0.893895	0
NP_834558.1	BC4859	cold shock protein [Bacillus cereus ATCC 14579],	30022927		0	0	1.1685	0.68975	0	1.07273	0	0	0	0	0	1.0528
NP_834895.1	BC5232	phosphoglycerol transferase [Bacillus cereus ATCC 14579],	30023264		0	0	0	0	0	0	0	0	0	0	0	1.0528
NP_835078.1	BC5417	two-component response regulator [Bacillus cereus ATCC 14579],	30023447		0	0	0	0	0	0	0	0	0	0.534306	0.893895	0
NP_833828.1	BC4110	riboflavin synthase subunit alpha [Bacillus cereus ATCC 14579],	30022197		0	0	0	0.344875	0	0.536366	3.74813	0.934143	0.523807	0	0	0.526399
NP_830421.1	BC0604	hypothetical protein BC0604 [Bacillus cereus ATCC 14579],	30018790		0	0	0	0	0	0	0	1.86829	0	0	0	0
NP_831765.1	BC1996	transcription state transcriptional regulator AbrB [Bacillus cereus ATCC 14579],	30020134		0	0	0.584249	1.3795	0	0	0	0	0	0	0	0
NP_834135.1	BC4423	L-aspartate oxidase [Bacillus cereus ATCC 14579],	30022504		0	0	1.1685	0.344875	0	0	0	0	0.523807	0	0	0
NP_833649.1	BC3930	methyltransferase [Bacillus cereus ATCC 14579],	30022018		0	0	0	0	0	0	0	0.934143	1.57142	0.534306	0.893895	0
NP_833833.1	BC4115	biotin synthesis protein BioC [Bacillus cereus ATCC 14579],	30022202		0	0	0.584249	0.68975	0	0.536366	0	0	0.523807	0	0	0
NP_833838.1	BC4120	hypothetical protein BC4120 [Bacillus cereus ATCC 14579],	30022207		0	0	0	0	0	0	1.49925	0	0	0	0	0
NP_831291.1	BC1512	heptaprenyl diphosphate synthase component I [Bacillus cereus ATCC 14579],	30019660		0	0	0	0	0	0	1.49925	0	0.523807	0.534306	0	0
NP_832120.1	BC2358	cold shock protein [Bacillus cereus ATCC 14579],	30020489		0	0	1.75275	1.3795	0	3.21819	0	0	2.61904	0.534306	0	3.15839
NP_833542.1	BC3821	undecaprenyl diphosphate synthase [Bacillus cereus ATCC 14579],	30021911		0	0	0	0.68975	0	0	0	0	0	0	0	0
NP_833892.1	BC4178	exodeoxyribonuclease VII, small subunit [Bacillus cereus ATCC 14579],	30022261		0	0	0	0.68975	0.64587	0	0	0	0	0	0	0
NP_833882.1	BC4167	glycerophosphoryl diester phosphodiesterase [Bacillus cereus ATCC 14579],	30022251		0	1.59808	1.1685	0.68975	0.64587	1.07273	0	0	0.523807	1.06861	0.893895	0.526399
NP_830387.1	BC0570	glycerol-3-phosphate-binding protein [Bacillus cereus ATCC 14579],	30018756		0	0	0.584249	0	0	1.07273	0	0	0	0	0	0.526399
NP_829938.1	BC0041	Corrin/porphyrin methyltransferase [Bacillus cereus ATCC 14579],	30018307		0	0	0	0	0	0	0	0	0	1.06861	0	0
NP_833055.1	BC3316	regulatory protein [Bacillus cereus ATCC 14579],	30021424		0	0	1.1685	0.344875	0	1.07273	0	0	0	0.534306	0	1.0528
NP_831202.1	BC1422	sulfate adenylyltransferase [Bacillus cereus ATCC 14579],	30019571		0	0	0	0.344875	0	0	1.49925	0	0	0	0.446947	0
NP_832132.1	BC2370	hypothetical protein BC2370 [Bacillus cereus ATCC 14579],	30020501		0	0	0	0.68975	0	0	0	0	0	0	0	0
NP_832150.1	BC2388	caffeoyl-CoA O-methyltransferase [Bacillus cereus ATCC 14579],	30020519		0	0	0	0.68975	0.64587	0	0.749625	1.86829	0	0	0	0
NP_832555.1	BC2803	ubiquinone/menaquinone biosynthesis methyltransferase UBIE [Bacillus cereus ATCC 14579],	30020924		0	0	0	0	0	0	0.749625	0	0	0.534306	0.446947	0
NP_832560.1	BC2809	phosphinothricin N-acetyltransferase [Bacillus cereus ATCC 14579],	30020929		0	0	0	0	0	0	0	0	0	1.06861	1.34084	0
NP_833276.1	BC3543	phosphohydrolase (MutT/nudix family protein) [Bacillus cereus ATCC 14579],	30021645		0	0	0	0	0	0	0	0	0	0	0	0
NP_833588.1	BC3867	bifunctional phosphopantothenoylcysteine decarboxylase/phosphopantothenate synthase [Bacillus cereus ATCC 14579],	30021957		0	0	0	0	1.29174	0	1.49925	0.934143	0	0	0	0
NP_833918.1	BC4204	manganese transport transcriptional regulator [Bacillus cereus ATCC 14579],	30022287		0	0.799041	0	0.68975	0.64587	2.14546	0	1.86829	0	1.60292	2.23474	1.0528
NP_832111.1	BC2349	ribosomal-protein-alanine acetyltransferase [Bacillus cereus ATCC 14579],	30020480		0	0	0	0	0	0	1.49925	0	0	0	0	0
NP_832113.1	BC2351	MerR family transcriptional regulator [Bacillus cereus ATCC 14579],	30020482		0	0	0	0	0	0	0	0.934143	0	1.06861	0	0
NP_834041.1	BC4329	nicotinic acid mononucleotide adenylyltransferase [Bacillus cereus ATCC 14579],	30022410		0	0	0.584249	0	0	1.07273	0	0	0.523807	0	0	0.526399
NP_834754.1	BC5086	putative lantibiotic biosynthesis protein [Bacillus cereus ATCC 14579],	30023123		0	0.799041	0	0.344875	0.64587	1.07273	0	0	1.04761	0	0.446947	1.0528
NP_831820.1	BC2052	D-alanyl-D-alanine carboxypeptidase [Bacillus cereus ATCC 14579],	30020189		0	0	0	0	0.64587	0.536366	0	0	0	0	0	1.0528
NP_830933.1	BC1147	fumarylacetoacetate hydrolase family protein [Bacillus cereus ATCC 14579],	30019302		0	0	0	0	0	0	0	0	0	0	0.893895	0
NP_831352.1	BC1574	IAA acetyltransferase [Bacillus cereus ATCC 14579],	30019721		0	1.59808	0.584249	0.344875	1.29174	0	1.49925	1.86829	0	1.06861	0.893895	0
NP_833457.1	BC3732	putative cytoplasmic protein [Bacillus cereus ATCC 14579],	30021826		0	0	0.584249	0.68975	0	2.14546	0	0	0	0	0	0
NP_831255.1	BC1476	protein resC [Bacillus cereus ATCC 14579],	30019624		0	0	0	0	0	0	1.49925	0	0	0	0	0
NP_833754.1	BC4036	2,3-diketo-5-methylthiopentyl-1-phosphate enolase [Bacillus cereus ATCC 14579],	30022123		0	0	0	0	0	0	1.49925	0	0	0	0	0
NP_833755.1	BC4037	2-hydroxy-3-keto-5-methylthiopentenyl-1-phosphate phosphatase [Bacillus cereus ATCC 14579],	30022124		0	0	0	0	0	0	0	0	0	0	0	0
NP_835085.1	BC5424	methyl-accepting chemotaxis protein [Bacillus cereus ATCC 14579],	30023454		0	0	0	0.68975	0	0	0	0	0	0	0	0
NP_830836.1	BC1050	ABC-type transporter ATP-binding protein ecsA [Bacillus cereus ATCC 14579],	30019205		0	0	0	0.68975	0.64587	0	1.49925	0	0	0.534306	0.893895	0
NP_834937.1	BC5274	UDP-N-acetylglucosamine 4,6-dehydratase [Bacillus cereus ATCC 14579],	30023306		0	0	0	0.68975	0	0	0.749625	1.86829	0	0	0	0
NP_833433.1	BC3706	MerR family transcriptional regulator [Bacillus cereus ATCC 14579],	30021802		0	0	0	0	1.29174	0	0	0	0	0	0	0
NP_833817.1	BC4099	hypothetical protein BC4099 [Bacillus cereus ATCC 14579],	30022186		0	0	0	0.68975	0	0	0	0	0	0	0	0.526399
NP_830292.1	BC0453	Zinc uptake P-type ATPase [Bacillus cereus ATCC 14579],	30018661		0	0	0	0.68975	0	0	0	0	0	0	0	0
NP_830802.1	BC1016	hypothetical protein BC1016 [Bacillus cereus ATCC 14579],	30019171		0	0	1.1685	0.68975	1.93761	2.14546	0	0	0	0	1.34084	0.526399
NP_833781.1	BC4063	HAD superfamily hydrolase [Bacillus cereus ATCC 14579],	30022150		0	0	0	0	0	0	0	0	0.523807	0.534306	0.893895	0
NP_833792.1	BC4074	anti-sigma F factor antagonist [Bacillus cereus ATCC 14579],	30022161		0	0	0	0	0	0	0	0.934143	0	1.06861	0	0
NP_834821.1	BC5157	Mutator mutT protein (7,8-dihydro-8-oxoguanine-triphosphatase) [Bacillus cereus ATCC 14579],	30023190		0	0	0	0	0.64587	0	1.49925	0	0	0	0.893895	0
NP_831751.1	BC1981	acyl carrier protein [Bacillus cereus ATCC 14579],	30020120		0	1.59808	0	0	0	0	0	0	0	0	0	0
NP_832957.1	BC3216	D-cysteine desulfhydrase [Bacillus cereus ATCC 14579],	30021326		2.02675	1.59808	0	0	0.64587	0	1.49925	1.86829	0	0	0.446947	0
NP_834262.1	BC4556	ribonuclease HIII [Bacillus cereus ATCC 14579],	30022631		2.02675	1.59808	0	0	0	0	0.749625	0	0	0.534306	0.893895	0
NP_832793.1	BC3047	Serine/threonine protein phosphatase [Bacillus cereus ATCC 14579],	30021162		2.02675	1.59808	0.584249	0.68975	0.64587	0	1.49925	0	1.04761	1.06861	0.446947	0
NP_832799.1	BC3053	HesB-like protein [Bacillus cereus ATCC 14579],	30021168		0	0	0	0	0	0.536366	1.49925	0	0	0	0	0
NP_830707.1	BC0921	hypothetical protein BC0921 [Bacillus cereus ATCC 14579],	30019076		0	0	0	0	0	1.07273	0	0	0.523807	0	0.446947	0
NP_832066.1	BC2303	isochorismate synthase DhbC [Bacillus cereus ATCC 14579],	30020435		0	0	0	0	0	0	0	1.86829	0	0	0	0
NP_830340.1	BC0503	hypothetical protein BC0503 [Bacillus cereus ATCC 14579],	30018709		0	0	0	0	0	0	0	0	0	0	0	0
NP_830983.1	BC1198	GTP pyrophosphokinase [Bacillus cereus ATCC 14579],	30019352		0	0	0	0.68975	0	0	0	0	0	1.06861	0.446947	0
NP_831852.1	BC2084	putative cytoplasmic protein [Bacillus cereus ATCC 14579],	30020221		0	0	0.584249	0.344875	0	0	1.49925	1.86829	0	0	0	0
NP_832595.1	BC2846	protein dltD precursor [Bacillus cereus ATCC 14579],	30020964		0	1.59808	0	0	0	0	0	0	0	0	0	0
NP_833366.1	BC3637	N-acetylmuramoyl-L-alanine amidase [Bacillus cereus ATCC 14579],	30021735		0	0	0	0	0	0	0	0	0	0	0	0
NP_833371.1	BC3642	carboxylesterase [Bacillus cereus ATCC 14579],	30021740		0	0	0	0	0	0	0	0	0	0	0	1.0528
NP_833376.1	BC3647	N-ethylmaleimide reductase [Bacillus cereus ATCC 14579],	30021745		0	0	0	0.344875	0	0	1.49925	0	0.523807	0	0	1.0528
NP_833381.1	BC3653	anti-terminator HutP [Bacillus cereus ATCC 14579],	30021750		0	0	0	0	0	0.536366	0.749625	0	0	0.534306	0.893895	0
NP_833644.1	BC3924	putative cytoplasmic protein [Bacillus cereus ATCC 14579],	30022013		0	0.799041	2.33699	1.3795	0.64587	1.07273	0	0	1.04761	1.06861	1.78779	0.526399
NP_835047.1	BC5386	lipoate-protein ligase A [Bacillus cereus ATCC 14579],	30023416		0	0	0	0	0.64587	0	0.749625	0	1.04761	2.13723	1.34084	0.526399
NP_834718.1	BC5048	Ferritin [Bacillus cereus ATCC 14579],	30023087		0	0	0	0.344875	0	0.536366	1.49925	0.934143	0	1.06861	0.446947	0
NP_831216.1	BC1436	Phage shock protein A [Bacillus cereus ATCC 14579],	30019585		0	0.799041	1.1685	0.68975	0	1.6091	0	0	2.09523	0	0	3.15839
NP_831219.1	BC1439	two-component response regulator yvqC [Bacillus cereus ATCC 14579],	30019588		0	0.799041	0	0.344875	0.64587	0	1.49925	0	0	0	0	0
NP_831226.1	BC1446	membrane metalloprotease [Bacillus cereus ATCC 14579],	30019595		1.01338	0	0.584249	0	0	0	0	0	1.04761	0	0	0
NP_832297.1	BC2538	two-component response regulator yxdJ [Bacillus cereus ATCC 14579],	30020666		0	0	0	0	0	0	0	0	0	0	0	0
NP_833670.1	BC3951	PhoH family protein [Bacillus cereus ATCC 14579],	30022039		0	0	0.584249	0.68975	0	0.536366	0	0	1.04761	0	0	0
NP_833671.1	BC3952	hypothetical protein BC3952 [Bacillus cereus ATCC 14579],	30022040		0	0	0	0.68975	0	0	0	0	0	0	0	0
NP_832461.1	BC2708	metal-dependent hydrolase [Bacillus cereus ATCC 14579],	30020830		0	0	0	0	0	0	0	0	0	0	0	0
NP_834139.1	BC4427	prephenate dehydratase [Bacillus cereus ATCC 14579],	30022508		0	0	0.584249	0	0.64587	0.536366	1.49925	0	0	0	0	0
NP_834145.1	BC4433	two-component response regulator yvcP [Bacillus cereus ATCC 14579],	30022514		0	0	0	0	0	0	0.749625	0	0.523807	0	0	0
NP_830587.1	BC0797	molybdopterin biosynthesis MoeB protein [Bacillus cereus ATCC 14579],	30018956		0	0	0	0	0	0	0	1.86829	0	0	0	0
NP_833338.1	BC3606	esterase [Bacillus cereus ATCC 14579],	30021707		0	0	0	0.68975	1.29174	0	0.749625	0	0	0.534306	0.893895	0
NP_834197.1	BC4485	putative cytoplasmic protein [Bacillus cereus ATCC 14579],	30022566		0	0	1.1685	0.344875	0	1.07273	0	0	0.523807	1.06861	0	1.0528
NP_835039.1	BC5378	4-oxalocrotonate tautomerase [Bacillus cereus ATCC 14579],	30023408		0	0	0	1.03463	0	0	0	0	0	0	0	0
NP_835038.1	BC5377	membrane metalloprotease [Bacillus cereus ATCC 14579],	30023407		0	0	0	0	0.64587	0	1.49925	0	0	0	0	0
NP_835132.1	BC5479	mechanosensitive ion channel [Bacillus cereus ATCC 14579],	30023501		0	0	0	0.68975	0	0	0	0	1.04761	0	0	0
NP_830134.1	BC0266	PEMK-like protein [Bacillus cereus ATCC 14579],	30018503		0	1.59808	4.08974	0.68975	1.29174	2.14546	0	1.86829	0	1.60292	0.893895	1.5792
(a) spectral count were normalised using biomass quantity of each biological experiment
