# Supplementary material for: Proteomic Evidences for Rex Regulation of Metabolism in Toxin-Producing Bacillus cereus ATCC 14579
Source: PLoS One. 2014 Sep 12;9(9):e107354. doi: 10.1371/journal.pone.0107354 (PMC4162614; doi:10.1371/journal.pone.0107354)
Supplement: Table S5 — List of proteins identified in exoproteomes and their normalized spectral count. (XLSX) [file pone.0107354.s009.xlsx]

## Sheet: TableS5
Table S5. Proteins identified in exoproteome and their normalized spectral count (a)
					Drex						Wild-type
					Anaerobiosis			Aerobiosis			Anaerobiosis			Aerobiosis
				Sample	Rex18	Rex19	Rex20	Rex22	Rex24	Rex26	Rex28	Rex29	Rex30	Rex31	Rex32	Rex33
				.DAT	F059500	F059501	F059502	F059504	F059506	F059508	F059510	F059511	F059512	F059513	F059514	F059515
Index	Accession (NP)	Gene number	Gi	Description
				Toxin-related proteins
1	NP_832847.1	BC3104	30021216	hemolysin BL lytic component L2	1110.27	1124.04	1077.8	854.17	982.8	930.34	1175.94	632.5	862.73	352.44	397.28	376.68
2	NP_832846.1	BC3103	30021215	hemolysin BL lytic component L1	503.37	542.64	503.2	428.95	620.1	448.88	494.84	355	384.56	234.96	251.68	215
3	NP_832845.1	BC3102	30021214	hemolysin BL binding component precursor	631.89	720.29	734.4	596.8	799.5	738.48	811.76	470	531.3	268.78	301.6	244.24
4	NP_832844.1	BC3101	30021213	hemolysin BL binding component precursor	146.37	151.81	173.4	152.93	183.3	173.76	150.12	82.5	98.67	58.74	97.76	51.6
5	NP_831582.1	BC1809	30019951	non-hemolytic enterotoxin lytic component L2	467.67	455.43	482.8	391.65	530.4	506.8	380.86	307.5	331.43	161.98	222.56	173.72
6	NP_831583.1	BC1810	30019952	non-hemolytic enterotoxin lytic component L1	260.61	281.01	282.2	249.91	331.5	318.56	216.84	172.5	222.64	108.58	139.36	106.64
7	NP_831584.1	BC1811	30019953	enterotoxin C	92.82	100.13	102	74.6	93.6	68.78	61.16	45	58.19	21.36	29.12	20.64
8	NP_830896.1	BC1110	30019265	cytotoxin K	110.67	103.36	95.2	78.33	113.1	141.18	108.42	85	75.9	32.04	37.44	29.24
9	NP_834769.1	BC5101	30023138	perfringolysin O precursor	210.63	209.95	176.8	63.41	152.1	141.18	166.8	210	197.34	112.14	110.24	43
10	NP_833256.1	BC3523	30021625	hemolysin II	24.99	0	20.4	100.71	78	188.24	8.34	12.5	15.18	14.24	43.68	6.88
11	NP_831723.1	BC1953	30020092	enterotoxin	196.35	235.79	207.4	242.45	237.9	228.06	202.94	195	174.57	144.18	162.24	135.88
12	NP_834902.1	BC5239	30023271	enterotoxin / cell-wall binding protein	210.63	167.96	187	223.8	230.1	199.1	161.24	160	141.68	140.62	153.92	156.52
13	NP_832699.1	BC2952	30021068	enterotoxin / cell-wall binding protein	46.41	32.3	23.8	14.92	35.1	39.82	19.46	25	17.71	7.12	27.04	5.16
14	NP_830603.1	BC0813	30018972	enterotoxin / cell-wall binding protein	724.71	584.63	615.4	671.4	647.4	582.82	583.8	422.5	480.7	370.24	401.44	359.48
				Degradative enzymes and adhesin-related proteins
15	NP_830373.1	BC0556	30018742	collagenase	614.04	520.03	496.4	212.61	300.3	213.58	483.72	370	382.03	58.74	93.6	39.56
16	NP_832902.1	BC3161	30021271	collagenase	3.57	9.69	17	14.92	46.8	10.86	16.68	35	15.18	17.8	18.72	1.72
17	NP_833486.1	BC3762	30021855	collagenase	7.14	0	0	3.73	7.8	21.72	2.78	0	0	0	0	0
18	NP_830673.1	BC0887	30019042	collagen adhesion protein	0	0	0	3.73	0	7.24	2.78	0	7.59	1.78	4.16	0
19	NP_832550.1	BC2798	30020919	chitin binding protein	42.84	22.61	20.4	0	0	0	22.24	20	12.65	0	0	0
20	NP_835012.1	BC5351	30023381	bacillolysin	335.58	368.22	316.2	264.83	327.6	235.3	216.84	195	230.23	58.74	64.48	86
21	NP_832488.1	BC2735	30020857	bacillolysin	217.77	190.57	200.6	164.12	253.5	141.18	61.16	62.5	78.43	28.48	16.64	44.72
22	NP_833332.1	BC3600	30021701	protease HhoA	60.69	83.98	102	82.06	105.3	123.08	75.06	75	68.31	69.42	58.24	75.68
23	NP_832816.1	BC3070	30021185	Signal peptidase I	10.71	16.15	10.2	7.46	15.6	7.24	2.78	15	10.12	10.68	12.48	10.32
24	NP_831760.1	BC1991	30020129	murein endopeptidase	610.47	520.03	591.6	574.42	729.3	543	389.2	385	480.7	183.34	208	173.72
25	NP_831211.1	BC1431	30019580	cell wall endopeptidase	7.14	6.46	13.6	18.65	15.6	25.34	8.34	7.5	7.59	23.14	22.88	24.08
26	NP_830530.1	BC0740	30018899	cell wall endopeptidase	10.71	19.38	23.8	18.65	7.8	7.24	22.24	25	20.24	12.46	16.64	15.48
27	NP_833426.1	BC3698	30021795	cell wall endopeptidase	0	12.92	6.8	0	0	0	0	0	0	0	0	0
28	NP_834223.1	BC4714	30022592	D-alanyl-D-alanine carboxypeptidase	3.57	0	3.4	3.73	0	0	5.56	12.5	2.53	1.78	2.08	1.72
29	NP_830483.1	BC0670	30018852	phospholipase C	207.06	197.03	217.6	208.88	222.3	173.76	150.12	132.5	129.03	33.82	41.6	49.88
30	NP_833485.1	BC3761	30021854	1-phosphatidylinositol phosphodiesterase precursor	235.62	242.25	207.4	111.9	97.5	83.26	200.16	140	151.8	16.02	12.48	18.92
31	NP_832863.1	BC3121	30021232	5'-nucleotidase	14.28	12.92	13.6	41.03	23.4	21.72	27.8	17.5	12.65	48.06	54.08	29.24
33	NP_830479.1	BC0666	30018848	immune inhibitor A precursor	99.96	77.52	57.8	138.01	175.5	152.04	36.14	20	20.24	12.46	2.08	25.8
34	NP_831437.1	BC1660	30019806	soluble lytic murein transglycosylase	3.57	0	0	0	0	0	2.78	0	0	0	0	0
35	NP_834897.1	BC5234	30023266	N-acetylmuramoyl-L-alanine amidase	185.64	184.11	227.8	115.63	183.3	257.02	205.72	237.5	212.52	151.3	193.44	75.68
36	NP_834860.1	BC5196	30023229	N-acetylmuramoyl-L-alanine amidase	239.19	197.03	193.8	197.69	175.5	217.2	164.02	120	164.45	124.6	128.96	116.96
37	NP_830682.1	BC0896	30019051	S-layer protein / peptidoglycan endo-beta-N-acetylglucosaminidase	0	0	0	0	0	0	0	0	0	0	35.36	0
38	NP_830688.1	BC0902	30019057	S-layer protein / N-acetylmuramoyl-L-alanine amidase	0	0	3.4	3.73	7.8	3.62	0	0	0	16.02	12.48	6.88
39	NP_832677.1	BC2929	30021046	peptidoglycan N-acetylglucosamine deacetylase	14.28	25.84	23.8	22.38	27.3	18.1	13.9	12.5	15.18	14.24	4.16	17.2
40	NP_830674.1	BC0888	30019043	N-acetylmuramoyl-L-alanine amidase	3.57	0	0	0	15.6	10.86	0	0	2.53	12.46	20.8	1.72
41	NP_830484.1	BC0671	30018853	sphingomyelin phosphodiesterase	285.6	213.18	238	130.55	163.8	144.8	205.72	102.5	106.26	16.02	22.88	20.64
44	NP_833858.1	BC4143	30022227	peptidase T	0	3.23	0	3.73	0	7.24	5.56	2.5	7.59	7.12	14.56	29.24
				Flagellar apparatus
47	NP_831436.1	BC1659	30019805	flagellin	46.41	32.3	54.4	41.03	54.6	57.92	44.48	20	27.83	28.48	39.52	32.68
48	NP_831434.1	BC1657	30019803	flagellin	260.61	193.8	214.2	272.29	54.6	54.3	239.08	172.5	164.45	161.98	31.2	158.24
49	NP_831435.1	BC1658	30019804	flagellin	35.7	16.15	20.4	37.3	273	394.58	27.8	12.5	20.24	17.8	185.12	22.36
50	NP_831414.1	BC1636	30019783	flagellar hook-associated protein FlgK	89.25	106.59	91.8	48.49	105.3	72.4	61.16	32.5	53.13	24.92	45.76	37.84
51	NP_831415.1	BC1637	30019784	flagellar hook-associated protein FlgL	128.52	135.66	105.4	96.98	113.1	115.84	108.42	40	65.78	40.94	60.32	30.96
52	NP_831428.1	BC1651	30019797	flagellar hook protein FlgE	57.12	32.3	44.2	33.57	58.5	47.06	44.48	12.5	27.83	33.82	39.52	24.08
53	NP_831421.1	BC1643	30019790	flagellar hook-basal body protein FliE	0	0	0	0	0	7.24	2.78	0	0	7.12	0	0
54	NP_831416.1	BC1638	30019785	flagellar capping protein	196.35	155.04	163.2	156.66	179.4	166.52	166.8	87.5	101.2	58.74	91.52	63.64
55	NP_831446.1	BC1671	30019815	flagellar basal body rod protein FlgG	17.85	6.46	10.2	22.38	23.4	14.48	30.58	15	7.59	10.68	27.04	6.88
56	NP_831420.1	BC1642	30019789	flagellar basal body rod protein FlgC	14.28	6.46	10.2	22.38	7.8	18.1	13.9	7.5	5.06	5.34	12.48	8.6
57	NP_831427.1	BC1650	30019796	flagellar basal body rod modification protein	35.7	19.38	27.2	3.73	11.7	18.1	22.24	12.5	15.18	10.68	16.64	6.88
58	NP_831419.1	BC1641	30019788	flagellar basal body rod protein FlgB	21.42	16.15	17	29.84	31.2	21.72	27.8	12.5	10.12	16.02	16.64	10.32
				Metabolism
32	NP_834943.1	BC5280	30023312	(3R)-hydroxymyristoyl-ACP dehydratase	0	6.46	0	0	0	7.24	13.9	5	7.59	3.56	8.32	6.88
59	NP_834803.1	BC5135	30023172	phosphopyruvate hydratase	53.55	129.2	71.4	111.9	148.2	257.02	219.62	155	194.81	158.42	226.72	177.16
60	NP_833878.1	BC4163	30022247	phosphate butyryltransferase	0	0	0	0	0	10.86	2.78	5	0	5.34	20.8	10.32
61	NP_834306.1	BC4600	30022675	6-phosphofructokinase	7.14	35.53	27.2	22.38	39	76.02	47.26	47.5	37.95	37.38	70.72	48.16
62	NP_834305.1	BC4599	30022674	pyruvate kinase	3.57	25.84	10.2	0	0	0	16.68	5	22.77	28.48	35.36	12.04
63	NP_834571.1	BC4898	30022940	glucose-6-phosphate isomerase	10.71	71.06	51	70.87	70.2	144.8	100.08	77.5	93.61	74.76	126.88	82.56
64	NP_832971.1	BC3230	30021340	F0F1 ATP synthase subunit alpha	21.42	22.61	23.8	29.84	39	43.44	16.68	30	22.77	14.24	8.32	8.6
65	NP_834805.1	BC5140	30023174	glyceraldehyde-3-phosphate dehydrogenase	17.85	48.45	10.2	0	0	7.24	41.7	37.5	40.48	24.92	29.12	20.64
66	NP_834568.1	BC4870	30022937	L-lactate dehydrogenase	0	6.46	0	0	0	0	0	0	2.53	1.78	0	0
67	NP_831985.1	BC2220	30020354	alcohol dehydrogenase	0	0	0	0	0	0	0	0	0	1.78	0	0
68	NP_835048.1	BC5387	30023417	phosphotransacetylase	0	0	3.4	0	0	10.86	5.56	5	5.06	10.68	27.04	20.64
69	NP_833689.1	BC3970	30022058	dihydrolipoamide dehydrogenase	0	0	0	0	3.9	18.1	0	0	0	8.9	14.56	1.72
70	NP_834077.1	BC4365	30022446	bifunctional acetaldehyde-CoA/alcohol dehydrogenase	3.57	19.38	3.4	0	0	0	0	0	2.53	0	0	0
71	NP_830654.1	BC0868	30019023	NADP-dependent glyceraldehyde-3-phosphate dehydrogenase	0	0	0	0	3.9	14.48	11.12	10	12.65	14.24	22.88	13.76
72	NP_833877.1	BC4162	30022246	leucine dehydrogenase	0	3.23	0	0	0	7.24	8.34	2.5	7.59	3.56	31.2	15.48
73	NP_834078.1	BC4366	30022447	cystathionine beta-lyase	0	0	3.4	0	0	0	2.78	0	0	1.78	2.08	5.16
74	NP_835123.1	BC5468	30023492	adenylosuccinate synthetase	3.57	6.46	0	0	0	54.3	13.9	22.5	7.59	19.58	74.88	29.24
75	NP_831294.1	BC1515	30019663	nucleoside diphosphate kinase	7.14	16.15	13.6	14.92	0	14.48	13.9	12.5	12.65	14.24	16.64	15.48
76	NP_830056.1	BC0188	30018425	phosphoglucosamine mutase	0	6.46	3.4	0	0	0	13.9	5	10.12	12.46	12.48	15.48
78	NP_832680.1	BC2932	30021049	phosphoglycerol transferase	28.56	54.91	54.4	37.3	70.2	54.3	52.82	37.5	50.6	23.14	10.4	32.68
79	NP_834895.1	BC5232	30023264	phosphoglycerol transferase	60.69	109.82	98.6	70.87	81.9	68.78	119.54	87.5	68.31	46.28	43.68	44.72
80	NP_831197.1	BC1417	30019566	phosphoglycerol transferase	7.14	3.23	6.8	0	0	3.62	8.34	0	5.06	0	0	0
83	NP_834997.1	BC5335	30023366	fructose-bisphosphate aldolase	3.57	9.69	0	0	0	0	19.46	5	0	5.34	10.4	20.64
84	NP_830511.1	BC0698	30018880	cytochrome aa3 quinol oxidase polypeptide II	0	6.46	0	0	0	0	0	7.5	2.53	5.34	8.32	0
86	NP_833521.1	BC3799	30021890	aspartate-semialdehyde dehydrogenase	0	0	0	0	0	0	0	10	5.06	7.12	12.48	5.16
87	NP_833767.1	BC4049	30022136	phosphocarrier protein HPr	0	0	0	0	0	7.24	2.78	7.5	2.53	5.34	8.32	6.88
88	NP_830481.1	BC0668	30018850	(R,R)-butanediol dehydrogenase	0	0	0	0	0	0	0	15	12.65	12.46	18.72	5.16
89	NP_834329.1	BC4623	30022698	alanine dehydrogenase	0	0	0	0	0	0	2.78	0	0	3.56	2.08	18.92
91	NP_833766.1	BC4048	30022135	phosphoenolpyruvate-protein phosphotransferase	0	0	0	0	0	0	0	5	5.06	8.9	10.4	5.16
92	NP_831321.1	BC1542	30019690	aspartate alpha-decarboxylase	0	0	0	0	0	0	0	0	0	0	6.24	6.88
118	NP_831195.1	BC1415	30019564	glycerate dehydrogenase	0	0	0	0	0	3.62	0	0	0	0	0	6.88
146	NP_829919.1	BC0015	30018288	pyridoxine biosynthesis protein	0	9.69	3.4	0	0	7.24	19.46	15	17.71	32.04	33.28	53.32
147	NP_833700.1	BC3981	30022069	tetrahydrodipicolinate N-acetyltransferase	0	0	0	0	0	0	0	0	0	8.9	12.48	6.88
148	NP_830183.1	BC0344	30018552	1-pyrroline-5-carboxylate dehydrogenase	0	0	0	0	0	0	0	0	0	0	6.24	6.88
152	NP_834310.1	BC4604	30022679	NAD-dependent malic enzyme	0	0	0	0	0	3.62	0	2.5	0	3.56	8.32	5.16
150	NP_833830.1	BC4112	30022199	riboflavin synthase subunit beta	0	0	0	0	0	3.62	2.78	0	0	3.56	10.4	3.44
151	NP_833913.1	BC4199	30022282	3-dehydroquinate dehydratase	0	0	0	0	0	0	0	0	0	0	4.16	0
153	NP_830960.1	BC1174	30019329	3-oxoacyl-(acyl carrier protein) synthase II	0	0	0	0	0	0	5.56	0	2.53	3.56	0	1.72
154	NP_833410.1	BC3682	30021779	transketolase	0	0	0	0	0	0	0	0	0	3.56	6.24	0
155	NP_834462.1	BC4758	30022831	molybdenum cofactor biosynthesis protein B	0	0	0	0	0	0	2.78	0	0	1.78	6.24	3.44
156	NP_835032.1	BC5371	30023401	spermidine synthase	0	0	0	0	0	0	0	0	0	0	2.08	1.72
157	NP_830539.1	BC0749	30018908	thiazole synthase	0	0	0	0	0	0	0	0	0	3.56	2.08	5.16
45	NP_834399.1	BC4693	30022768	deblocking aminopeptidase	0	0	0	0	0	3.62	0	2.5	2.53	0	16.64	8.6
46	NP_834277.1	BC4571	30022646	deblocking aminopeptidase	0	3.23	0	0	0	43.44	11.12	20	20.24	21.36	41.6	22.36
158	NP_830258.1	BC0419	30018627	hydroxyethylthiazole kinase	0	0	0	0	0	0	0	0	0	10.68	0	3.44
				Protein folding and stress response
94	NP_830941.1	BC1155	30019310	catalase	0	0	0	0	0	7.24	0	0	0	0	0	0
95	NP_830216.1	BC0377	30018585	Alkyl hydroperoxide reductase C22	0	29.07	6.8	7.46	3.9	18.1	33.36	17.5	20.24	42.72	45.76	53.32
96	NP_834025.1	BC4313	30022394	GrpE protein	0	3.23	0	3.73	0	14.48	5.56	2.5	5.06	7.12	10.4	6.88
97	NP_830146.1	BC0295	30018515	chaperonin GroEL	10.71	167.96	64.6	11.19	11.7	104.98	180.7	70	141.68	151.3	268.32	208.12
98	NP_830145.2	BC0294	161511213	co-chaperonin GroES	0	19.38	3.4	0	0	28.96	5.56	17.5	12.65	10.68	27.04	17.2
121	NP_834714.1	BC5044	30023083	non-specific DNA-binding protein Dps / Iron-binding ferritin-like antioxidant protein / ferroxidase	0	0	0	0	0	21.72	2.78	5	5.06	14.24	14.56	17.2
122	NP_831779.1	BC2011	30020148	non-specific DNA-binding protein Dps / Iron-binding ferritin-like antioxidant protein / ferroxidase	3.57	51.68	44.2	22.38	54.6	112.22	69.5	62.5	70.84	53.4	70.72	65.36
123	NP_833986.1	BC4272	30022355	superoxide dismutase [Mn]	0	0	0	0	0	0	0	0	0	0	6.24	0
124	NP_835106.1	BC5445	30023475	superoxide dismutase [Mn]	0	0	0	0	0	10.86	2.78	7.5	2.53	5.34	14.56	3.44
125	NP_830215.1	BC0376	30018584	Alkyl hydroperoxide reductase subunit F	0	0	0	0	0	0	0	0	0	7.12	2.08	3.44
126	NP_830282.1	BC0443	30018651	tellurium resistance protein terD	0	3.23	0	3.73	3.9	7.24	13.9	15	10.12	5.34	14.56	12.04
85	NP_834230.1	BC4521	30022599	thioredoxin	0	0	0	0	0	10.86	11.12	0	2.53	3.56	10.4	10.32
81	NP_833266.1	BC3533	30021635	vancomycin B-type resistance protein vanW	0	6.46	0	7.46	7.8	7.24	5.56	2.5	0	5.34	8.32	3.44
117	NP_834192.1	BC4480	30022561	trigger factor	7.14	6.46	6.8	0	7.8	7.24	8.34	2.5	5.06	3.56	6.24	3.44
127	NP_830862.1	BC1076	30019231	methicillin resistance mecR1 protein	0	0	0	0	0	0	0	0	0	1.78	0	0
				Transport
93	NP_830606.1	BC0816	30018975	periplasmic component of efflux system	0	0	0	0	0	0	0	0	0	0	0	1.72
99	NP_830535.1	BC0745	30018904	hydroxymethylpyrimidine-binding protein	0	0	0	0	0	7.24	0	0	0	0	0	0
82	NP_830964.1	BC1179	30019333	oligopeptide-binding protein oppA	0	0	0	3.73	0	3.62	2.78	0	2.53	0	0	0
				Translation
100	NP_835129.1	BC5476	30023498	30S ribosomal protein S6	0	6.46	0	0	0	3.62	16.68	17.5	10.12	1.78	18.72	10.32
101	NP_830007.1	BC0126	30018376	30S ribosomal protein S7	3.57	6.46	3.4	0	0	3.62	5.56	0	2.53	5.34	8.32	6.88
102	NP_830025.1	BC0145	30018394	30S ribosomal protein S8	3.57	3.23	0	0	0	0	0	0	0	1.78	2.08	3.44
103	NP_830044.1	BC0165	30018413	30S ribosomal protein S9	0	0	0	0	0	10.86	13.9	0	0	3.56	4.16	3.44
104	NP_830010.1	BC0130	30018379	30S ribosomal protein S10	0	0	0	0	0	0	0	0	0	3.56	8.32	5.16
105	NP_830011.1	BC0131	30018380	50S ribosomal protein L3	0	0	0	0	0	0	0	0	0	0	0	3.44
106	NP_830023.1	BC0143	30018392	50S ribosomal protein L5	0	3.23	0	0	0	0	0	0	0	0	2.08	0
107	NP_830000.1	BC0119	30018369	50S ribosomal protein L10	3.57	6.46	6.8	0	0	0	13.9	5	7.59	14.24	20.8	25.8
108	NP_834743.1	BC5075	30023112	50S ribosomal protein L11	0	0	0	0	0	0	2.78	0	0	3.56	2.08	6.88
109	NP_830001.1	BC0120	30018370	50S ribosomal protein L7/L12	0	6.46	0	3.73	3.9	7.24	8.34	12.5	7.59	7.12	14.56	13.76
110	NP_834032.1	BC4320	30022401	30S ribosomal protein S20	0	0	0	0	0	0	0	0	0	1.78	2.08	5.16
111	NP_830022.1	BC0142	30018391	50S ribosomal protein L24	3.57	0	0	11.19	0	3.62	13.9	5	7.59	7.12	8.32	12.04
112	NP_830029.1	BC0149	30018398	50S ribosomal protein L30	3.57	0	0	0	0	0	2.78	5	2.53	3.56	2.08	6.88
113	NP_833543.1	BC3822	30021912	ribosome recycling factor	0	3.23	0	0	3.9	18.1	5.56	7.5	2.53	7.12	12.48	6.88
114	NP_830009.1	BC0129	30018378	elongation factor Tu	7.14	9.69	3.4	0	3.9	3.62	5.56	2.5	5.06	16.02	18.72	3.44
115	NP_833545.1	BC3824	30021914	elongation factor Ts	7.14	22.61	0	0	0	3.62	5.56	0	5.06	10.68	22.88	17.2
116	NP_830008.1	BC0128	30018377	elongation factor G	0	0	0	0	0	0	0	0	0	3.56	0	0
				Regulation
128	NP_834928.1	BC5265	30023297	membrane-bound transcriptional regulator LytR	7.14	0	3.4	11.19	31.2	10.86	0	0	5.06	8.9	10.4	8.6
129	NP_830591.1	BC0801	30018960	LytR family transcriptional regulator	7.14	0	0	14.92	3.9	3.62	0	0	0	1.78	2.08	1.72
130	NP_831739.1	BC1969	30020108	LytR family transcriptional regulator	0	0	0	7.46	11.7	0	0	2.5	2.53	5.34	4.16	6.88
131	NP_829939.1	BC0042	30018308	transcription state transcriptional regulator AbrB	0	6.46	0	0	0	0	5.56	7.5	5.06	8.9	10.4	6.88
132	NP_834854.1	BC5190	30023223	sigma (54) modulation protein / SSU ribosomal protein S30P	0	6.46	0	0	0	7.24	19.46	5	17.71	10.68	22.88	27.52
133	NP_833547.1	BC3826	30021916	transcriptional repressor CodY	0	0	0	0	0	0	0	0	0	3.56	8.32	3.44
				Cell wall/cell surface biogenesis
77	NP_833984.1	BC4270	30022353	penicillin-binding protein	7.14	9.69	10.2	26.11	15.6	14.48	8.34	7.5	7.59	10.68	4.16	0
119	NP_834255.1	BC4548	30022624	cell surface protein	0	0	0	0	0	0	0	0	0	12.46	2.08	3.44
120	NP_830912.1	BC1126	30019281	S-layer-like domain-containing protein	10.71	3.23	10.2	0	0	0	11.12	7.5	0	0	2.08	0
42	NP_830492.1	BC0679	30018861	cell wall-binding protein	46.41	41.99	54.4	96.98	70.2	76.02	55.6	40	48.07	64.08	68.64	67.08
149	NP_831113.1	BC1331	30019482	internalin	0	0	0	0	0	0	0	0	0	8.9	0	0
				Cell-related functions
43	NP_830777.1	BC0991	30019146	S-layer-like domain-containing protein	3.57	9.69	0	18.65	42.9	25.34	5.56	0	7.59	35.6	47.84	5.16
134	NP_833616.1	BC3896	30021985	cell division protein DivIVA	0	0	0	0	0	0	0	0	0	0	4.16	5.16
				Information-related process
138	NP_831289.1	BC1510	30019658	DNA-binding protein HU	3.57	16.15	10.2	0	3.9	18.1	19.46	5	10.12	8.9	12.48	12.04
139	NP_833453.1	BC3728	30021822	DNA-binding protein HU	0	12.92	0	3.73	0	3.62	5.56	5	5.06	12.46	20.8	22.36
140	NP_833439.1	BC3713	30021808	RNA-binding protein Hfq	0	0	0	0	0	0	0	0	0	0	6.24	13.76
141	NP_830037.1	BC0158	30018406	DNA-directed RNA polymerase subunit alpha	0	0	0	0	0	0	0	0	0	1.78	6.24	0
142	NP_835128.1	BC5475	30023497	single-strand DNA-binding protein	0	0	0	0	0	10.86	0	7.5	2.53	3.56	4.16	6.88
143	NP_834204.1	BC4494	30022573	ribonuclease PH	0	0	0	0	0	0	2.78	0	2.53	0	0	3.44
144	NP_829966.1	BC0071	30018335	hypoxanthine-guanine phosphoribosyltransferase	0	6.46	0	0	0	0	5.56	0	2.53	8.9	10.4	10.32
145	NP_831242.1	BC1463	30019611	purine nucleoside phosphorylase	0	6.46	3.4	0	0	47.06	19.46	17.5	37.95	24.92	49.92	25.8
				Unknown categories
135	NP_831667.1	BC1894	30020036	Phage protein	3.57	19.38	0	11.19	35.1	32.58	0	0	0	0	0	0
136	NP_834503.1	BC4801	30022872	Phage shock protein A	0	0	0	0	0	0	0	0	0	0	0	5.16
137	NP_831632.1	BC1859	30020001	Phage protein	0	9.69	0	0	0	0	0	0	0	0	0	0
90	NP_832233.1	BC2473	30020602	Beta-lactamase	0	0	0	0	0	3.62	0	0	0	0	2.08	0
159	NP_832305.1	BC2546	30020674	Unknown	3.57	0	0	0	0	0	8.34	0	0	0	2.08	0
160	NP_830798.1	BC1012	30019167	Unknown	0	6.46	0	0	0	0	11.12	0	2.53	7.12	10.4	13.76
161	NP_830500.1	BC0687	30018869	Unknown	17.85	12.92	17	29.84	15.6	10.86	16.68	12.5	10.12	23.14	12.48	30.96
162	NP_833260.1	BC3527	30021629	Unknown	3.57	3.23	0	3.73	3.9	18.1	0	0	0	0	0	0
163	NP_832991.1	BC3251	30021360	Unknown	24.99	32.3	23.8	22.38	35.1	36.2	30.58	30	22.77	23.14	37.44	17.2
164	NP_835021.1	BC5360	30023390	Unknown	42.84	32.3	30.6	33.57	35.1	28.96	27.8	35	22.77	3.56	4.16	8.6
165	NP_829890.1	BCp0002	29899113	Unknown	0	0	0	0	3.9	3.62	13.9	15	15.18	23.14	39.52	20.64
166	NP_831845.1	BC2077	30020214	Unknown	0	0	0	18.65	19.5	36.2	16.68	27.5	27.83	30.26	22.88	22.36
167	NP_833780.1	BC4062	30022149	Unknown	0	25.84	17	37.3	27.3	39.82	13.9	12.5	7.59	21.36	12.48	20.64
168	NP_833705.1	BC3986	30022074	Unknown	0	0	0	0	0	0	0	0	0	0	6.24	0
169	NP_829898.1	BCp0010	29899121	Unknown	0	0	0	0	0	0	2.78	2.5	0	1.78	8.32	0
170	NP_832458.1	BC2705	30020827	Unknown	0	0	0	0	0	0	5.56	0	2.53	7.12	12.48	13.76
(a) spectral count were normalised using protein concentration of each biological experiment
