# Supplementary material for: Proteomic Evidences for Rex Regulation of Metabolism in Toxin-Producing Bacillus cereus ATCC 14579
Source: PLoS One. 2014 Sep 12;9(9):e107354. doi: 10.1371/journal.pone.0107354 (PMC4162614; doi:10.1371/journal.pone.0107354)
Supplement: Table S6 — Fold changes of cellular proteins and their statistical significance. (XLSX) [file pone.0107354.s010.xlsx]

## Sheet: Table S6
log2(Fold change) scale
-15
-2.5
-1.5
-1
-0.5
0
0.5
1
1.5
2.5
15
pvaluemax
0.05
Table S6. Fold changes of cellular proteins and their statistical signification (a)
(a) Colors of the log2fold change and p-value cells depend on the fold change intensity (scale at top of the Table)
			log2(fold-change)	From -15 to -2.5	From -2.5 to -1.5		From -1.5 to -1	From -1 to -0.5		From -0.5 to 0	From 0 to 0.5		From 0.5 to 1	From 1 to 1.5		From 1.5 to 2.5	ND
			Bacillus cereus strain(s)	Drex vs Wild-Type
			Culture condition(s)	Anaerobiosis			Aerobiosis					2
				log2(fold change)	p-value		log2(fold change)	p-value
NP Number	Gene number	Description
		Central metabolism
		Carbohydrate transport
NP_834828.1	BC5164	HPr kinase/phosphorylase		-0.358454	0.1761	0	0.0426443	0.4358	0
NP_833767.1	BC4049	phosphocarrier protein HPr		-0.556393	0.2154	0	-0.454032	0.2754	0
NP_834982.1	BC5320	PTS system, glucose-specific IIA component		-0.434403	0.0214	1	-0.340075	0.08	0
NP_833768.1	BC4050	PTS system, glucose-specific IIABC component		-0.340075	0.0611	0	0	0.4966	0
NP_833443.1	BC3718	PTS system, fructose-specific IIABC component		-0.286304	0.0503	0	-0.268817	0.334	0
NP_833766.1	BC4048	phosphoenolpyruvate-protein phosphotransferase		0.454176	0.0881	0	-0.234465	0.3129	0
NP_834817.1	BC5153	phosphocarrier protein Chr		0.432959	0.2251	0	-0.136062	0.163	0
NP_834277.1	BC4571	deblocking aminopeptidase		0.263034	0.3096	0	-0.971431	0.1921	0
NP_834399.1	BC4693	deblocking aminopeptidase		0.275007	0.2708	0	-0.888969	0.1772	0
		Glycolysis/gluconeogenesis							0
NP_834591.1	BC4919	phosphoglucomutase		0.575312	0.0361	1	0	0.4955	0
NP_833974.1	BC4260	glucokinase		0.137504	0.4176	0	0.250962	0.2806	0
NP_834571.1	BC4898	glucose-6-phosphate isomerase		0.495695	0.1161	0	-0.217591	0.3328	0
NP_834306.1	BC4600	6-phosphofructokinase		-0.217591	0.3399	0	0.411426	0.0675	0
NP_834633.1	BC4962	fructose 1,6-bisphosphatase II		0.344828	0.3262	0	0.389567	0.2219	0
NP_834995.1	BC5333	fructose 1,6-bisphosphatase II		0.669027	0.0629	0	0.659925	0.0683	0
NP_834997.1	BC5335	fructose-bisphosphate aldolase		0.15056	0.292	0	-0.136062	0.3658	0
NP_830654.1	BC0868	NADP-dependent glyceraldehyde-3-phosphate dehydrogenase		0.226509	0.3192	0	-0.556393	0.0116	1
NP_834289.1	BC4583	glyceraldehyde-3-phosphate dehydrogenase		-1.21759	0.0912	0	0.0976108	0.3633	0
NP_834805.1	BC5140	glyceraldehyde-3-phosphate dehydrogenase		0	0.4996	0	0.189034	0.2934	0
NP_832197.1	BC2435	phosphoglyceromutase		1.19535	0.0559	0	0.526069	0.2815	0
NP_833212.1	BC3478	phosphoglycerate mutase		-0.643856	0.258	0	0	0.4997	0
NP_833653.1	BC3934	phosphoglycerate mutase		0.782409	0.0767	0	0.0285692	0.4794	0
NP_834804.1	BC5136	phosphoglyceromutase		-0.0892673	0.3788	0	-0.104697	0.4127	0
NP_834803.1	BC5135	phosphopyruvate hydratase		0.0285692	0.4623	0	-0.0588937	0.393	0
NP_834305.1	BC4599	pyruvate kinase		-0.152003	0.1124	0	-0.415037	0.032	1
NP_833666.1	BC3947	pyruvate carboxylase		0.0143553	0.4831	0	-0.577767	0.0931	0
NP_833923.1	BC4209	lipoate-protein ligase A		-0.577767	0.1025	0	0.575312	0.2787	0
NP_830872.1	BC1086	lipoate-protein ligase A		-0.168123	0.4209	0	-0.104697	0.2929	0
NP_834644.1	BC4973	lipoyl synthase		0.516015	0.1718	0	-0.120294	0.3871	0
NP_833692.1	BC3973	pyruvate dehydrogenase E1 component alpha subunit		0.124328	0.3835	0	0.807355	0.1174	0
NP_833691.1	BC3972	pyruvate dehydrogenase E1 component beta subunit		0.201634	0.3842	0	0.137504	0.3833	0
NP_833690.1	BC3971	branched-chain alpha-keto acid dehydrogenase subunit E2		0.250962	0.3903	0	-0.120294	0.4132	0
NP_833689.1	BC3970	dihydrolipoamide dehydrogenase		-0.120294	0.4269	0	0.163499	0.3909	0
		Fermentation							0
NP_831694.1	BC1924	L-lactate dehydrogenase		0.176323	0.2879	0	0.356144	0.1553	0
NP_834568.1	BC4870	L-lactate dehydrogenase		0.0565835	0.4423	0	-0.200913	0.3438	0
NP_834667.1	BC4996	L-lactate dehydrogenase		-0.643856	0.2253	0	-0.358454	0.21	0
NP_830328.1	BC0491	formate acetyltransferase		-0.304006	0.0525	0	-0.104697	0.2674	0
NP_830329.1	BC0492	pyruvate formate-lyase activating enzyme		-1	0.0484	1	-1.18442	0.2196	0
NP_834077.1	BC4365	bifunctional acetaldehyde-CoA/alcohol dehydrogenase		0.226509	0.3284	0	-0.535332	0.1782	0
NP_830592.1	BC0802	alcohol dehydrogenase		-0.184425	0.4405	0	-1.39593	0.1779	0
NP_831985.1	BC2220	alcohol dehydrogenase		0.0976108	0.3227	0	-0.358454	0.151	0
NP_833288.1	BC3555	aldehyde dehydrogenase		-2.39593	0.1791	0	2.54844	0.0298	1
NP_835047.1	BC5386	lipoate-protein ligase A		1.15704	0.0626	0	-0.0291463	0.4776	0
NP_835048.1	BC5387	phosphotransacetylase		0.575312	0.11	0	0.594549	0.1047	0
NP_834343.1	BC4637	acetate kinase		0.201634	0.2369	0	0.659925	0.0783	0
NP_830669.1	BC0883	acetolactate synthase		-2.39593	0.142	0	1.10434	0.2081	0
NP_830670.1	BC0884	Alpha-acetolactate decarboxylase		-1.59946	0.1702	0	1.20789	0.16	0
NP_830481.1	BC0668	(R,R)-butanediol dehydrogenase		-1.2863	0.0666	0	-0.0439433	0.4603	0
NP_834367.1	BC4661	acetoin utilization protein AcuB		-0.0740006	0.4624	0	0.226509	0.3687	0
		Tricarboxylic acid cycle related enzymes							0
NP_830305.1	BC0466	fumarate hydratase		-0.514573	0.1384	0	-0.286304	0.2908	0
NP_830914.1	BC1128	isocitrate lyase		0.485427	0.2755	0	0.214125	0.1991	0
NP_831035.1	BC1251	dihydrolipoamide acetyltransferase		0.0565835	0.4735	0	-0.0740006	0.4535	0
NP_831036.1	BC1252	alpha-ketoglutarate decarboxylase		0.0143553	0.494	0	0.0840643	0.464	0
NP_831487.1	BC1712	fumarate hydratase		0.722466	0.2269	0	0.545968	0.2711	0
NP_831516.1	BC1741	malate dehydrogenase		-1.32193	0.1671	0	1.63227	0.127	0
NP_832706.1	BC2959	malate:quinone oxidoreductase		-0.200913	0.3868	0	0.411426	0.2393	0
NP_833331.1	BC3599	succinyl-CoA synthetase, alpha subunit-related enzyme		0.516015	0.1147	0	1.49057	0.0196	1
NP_833346.1	BC3616	aconitate hydratase		-0.0291463	0.4489	0	-0.217591	0.1548	0
NP_833496.1	BC3773	2-oxoglutarate ferredoxin oxidoreductase subunit beta		0.584963	0.0793	0	-0.736966	0.088	0
NP_833497.1	BC3774	pyruvate synthase alpha chain		0.0143553	0.4551	0	-0.251539	0.2168	0
NP_833554.1	BC3833	succinyl-CoA synthetase subunit alpha		-0.217591	0.1905	0	0.263034	0.2332	0
NP_833555.1	BC3834	succinyl-CoA synthetase subunit beta		0.0143553	0.4831	0	0.298658	0.1855	0
NP_833875.1	BC4160	dihydrolipoamide dehydrogenase		-0.340075	0.1239	0	-0.434403	0.0957	0
NP_834225.1	BC4516	succinate dehydrogenase iron-sulfur subunit		-0.234465	0.2108	0	-0.888969	0.1912	0
NP_834226.1	BC4517	succinate dehydrogenase flavoprotein subunit		-0.184425	0.3443	0	-0.268817	0.0611	0
NP_834298.1	BC4592	malate dehydrogenase		1.72247	0.0169	1	-0.395929	0.2149	0
NP_834299.1	BC4593	isocitrate dehydrogenase		-0.454032	0.3494	0	0.632268	0.2769	0
		Central intermediary metabolism							0
NP_834466.1	BC4762	phosphoenolpyruvate carboxykinase		0.632268	0.2028	0	-0.37707	0.2661	0
NP_830406.1	BC0589	formate dehydrogenase alpha chain		-0.358454	0.3091	0	-1.35845	0.0997	0
NP_830085.1	BC0217	2,5-diketo-D-gluconic acid reductase		0.31034	0.2225	0	0.0976108	0.4538	0
NP_833446.1	BC3721	NADH-dependent butanol dehydrogenase A		0.443607	0.3044	0	0.443607	0.2619	0
NP_834590.1	BC4918	UTP--glucose-1-phosphate uridylyltransferase		-0.415037	0.0525	0	0.0976108	0.3463	0
NP_834938.1	BC5275	UTP--glucose-1-phosphate uridylyltransferase		-0.286304	0.0503	0	-0.168123	0.3324	0
		Pentose phosphate							0
NP_834576.1	BC4903	gluconate 2-dehydrogenase		0.956057	0.155	0	-0.104697	0.4292	0
NP_831593.1	BC1820	deoxyribose-phosphate aldolase		0.344828	0.2309	0	-0.666576	0.2293	0
NP_833110.1	BC3371	translaldolase		-0.643856	0.2115	0	-0.761213	0.2881	0
NP_833107.1	BC3368	6-phosphogluconolactonase		-0.713119	0.2689	0	1.28688	0.047	1
NP_830478.1	BC0665	translaldolase		-0.184425	0.3871	0	0.189034	0.4226	0
NP_833410.1	BC3682	transketolase		0.111031	0.268	0	-0.104697	0.2545	0
NP_833579.1	BC3858	ribulose-phosphate 3-epimerase		0.189034	0.2622	0	0.0976108	0.3939	0
NP_834980.1	BC5318	ribose-5-phosphate isomerase B		0.163499	0.3833	0	0.807355	0.0941	0
NP_829952.1	BC0055	ribose-phosphate pyrophosphokinase		-0.0892673	0.2946	0	-0.0892673	0.327	0
NP_833805.1	BC4087	phosphopentomutase		-0.535332	0.2616	0	0.516015	0.1683	0
NP_833194.1	BC3460	Short chain dehydrogenase		0.15056	0.4149	0	-1.32193	0.0641	0
		Respiration							0
NP_831902.1	BC2136	nitrite reductase [NAD(P)H] large subunit		-0.643856	0.2789	0	-1.51457	0.2137	0
NP_831901.1	BC2135	nitrite reductase [NAD(P)H] small subunit		1.01436	0.1374	0	-0.104697	0.4539	0
NP_831884.1	BC2118	respiratory nitrate reductase alpha chain		-0.395929	0.3464	0	-1.12029	0.1678	0
NP_831967.1	BC2202	cytochrome c oxidase Cu(A) center assembly protein		0.918386	0.0877	0	-0.915936	0.0917	0
NP_830510.1	BC0697	cytochrome aa3 quinol oxidase polypeptide I		-1.08927	0.1562	0	0.704872	0.1762	0
NP_831301.1	BC1522	menaquinol-cytochrome c reductase iron-sulfur subunit		-0.286304	0.0503	0	-0.268817	0.334	0
NP_830509.1	BC0693	cytochrome aa3 quinol oxidase polypeptide III		-1.35845	0.1653	0	1.85599	0.069	0
NP_834494.1	BC4792	cytochrome d ubiquinol oxidase subunit I		-0.888969	0.0965	0	-1	0.1433	0
NP_834826.1	BC5162	pyrophosphatase PpaX		2.12763	0.0864	0	0.214125	0.1991	0
NP_833712.1	BC3993	polyphosphate kinase		-0.454032	0.2537	0	0.545968	0.0668	0
NP_830511.1	BC0698	cytochrome aa3 quinol oxidase polypeptide II		0.286881	0.3214	0	0.505891	0.2956	0
NP_834597.1	BC4925	NADH dehydrogenase		0.790772	0.2748	0	0.124328	0.4556	0
NP_834610.1	BC4938	NADH dehydrogenase		-0.286304	0.0503	0	1.31034	0.0895	0
NP_834729.1	BC5061	NADH dehydrogenase		0.367371	0.1843	0	-0.0291463	0.3929	0
NP_831030.1	BC1246	NADH dehydrogenase		0.286881	0.3616	0	1.52105	0.123	0
NP_832576.1	BC2826	manganese-dependent inorganic pyrophosphatase		0.111031	0.373	0	0.250962	0.0455	1
NP_834231.1	BC4523	electron transfer flavoprotein subunit beta		1.23266	0.1351	0	1.07039	0.1302	0
NP_834851.1	BC5187	cytochrome c-551		0.632268	0.1258	0	0.584963	0.1303	0
NP_831255.1	BC1476	protein resC		-0.286304	0.0503	0	0.286881	0.3657	0
		NAD(P)H related proteins							0
NP_831975.1	BC2210	NAD(P)H nitroreductase		0.516015	0.2306	0	-0.168123	0.393	0
NP_833763.1	BC4045	NAD(P)H nitroreductase		0.925999	0.0178	1	-0.68966	0.0285	1
NP_832770.1	BC3024	NAD(P)H nitroreductase		-0.621488	0.3311	0	1.18269	0.0563	0
NP_833060.1	BC3321	NAD(P)H-dependent flavin reductase		2.15704	0.0713	0	0.333424	0.3681	0
NP_831791.1	BC2023	NADPH dehydrogenase NamA		0.31034	0.3813	0	-0.268817	0.334	0
		ATP synthesis							0
NP_834967.1	BC5305	F0F1 ATP synthase subunit epsilon		0.0565835	0.4679	0	0.250962	0.3648	0
NP_834968.1	BC5306	F0F1 ATP synthase subunit beta		-0.268817	0.1485	0	0.0426443	0.4093	0
NP_834969.1	BC5307	F0F1 ATP synthase subunit gamma		-0.358454	0.3009	0	-0.0892673	0.4564	0
NP_834970.2	BC5308	F0F1 ATP synthase subunit alpha		-0.286304	0.0098	1	-0.0588937	0.39	0
NP_834971.1	BC5309	F0F1 ATP synthase subunit delta		0.0426443	0.453	0	-0.621488	0.1943	0
NP_834972.1	BC5310	F0F1 ATP synthase subunit B		-0.621488	0.1626	0	1.36177	0.0322	1
		Others							0
NP_834562.1	BC4863	glycogen phosphorylase		-0.810966	0.0519	0	-0.68966	0.2181	0
NP_835108.1	BC5448	UDP-glucose 4-epimerase		-0.304006	0.2383	0	-0.340075	0.0826	0
NP_831312.1	BC1533	methylglyoxal synthase		0.799087	0.0798	0	1	0.0935	0
NP_834310.1	BC4604	NAD-dependent malic enzyme		0.516015	0.0333	1	0.400538	0.0095	1
NP_833484.1	BC3760	6-phospho-beta-glucosidase		1.54102	0.0734	0	0.214125	0.1991	0
NP_831800.1	BC2032	phosphohydrolase (MutT/nudix family protein)		-0.37707	0.274	0	-0.454032	0.24	0
									0
		Virulence							0
		Toxin-related proteins							0
NP_831723.1	BC1953	enterotoxin		-0.268817	0.1628	0	-0.152003	0.3479	0
NP_830603.1	BC0813	enterotoxin / cell-wall binding protein		-0.0740006	0.4513	0	-0.0892673	0.4605	0
NP_831582.1	BC1809	non-hemolytic enterotoxin lytic component L2		-0.168123	0.1491	0	0.31034	0.1441	0
NP_831583.1	BC1810	non-hemolytic enterotoxin lytic component L1		1.40054	0.1076	0	2.56316	0.0887	0
NP_832699.1	BC2952	enterotoxin / cell-wall binding protein		0.871844	0.0893	0	-1.2863	0.1924	0
NP_830896.1	BC1110	cytotoxin K		-0.0740006	0.4625	0	0.584963	0.257	0
NP_832845.1	BC3102	hemolysin BL binding component precursor		-0.0740006	0.4366	0	0.0703893	0.4461	0
NP_832847.1	BC3104	hemolysin BL lytic component L2		0.333424	0.3067	0	0.111031	0.404	0
NP_832846.1	BC3103	hemolysin BL lytic component L1		0.250962	0.2799	0	0.263034	0.2759	0
NP_834769.1	BC5101	perfringolysin O precursor		-0.152003	0.4378	0	2.61117	0.0013	1
NP_834902.1	BC5239	enterotoxin / cell-wall binding protein		-1.18442	0.214	0	-0.0291463	0.4872	0
NP_832844.1	BC3101	hemolysin BL binding component precursor		-0.599462	0.3169	0	0.298658	0.286	0
		Degradative enzymes							0
NP_831760.1	BC1991	murein endopeptidase		0.378512	0.2817	0	-0.494109	0.2385	0
NP_834249.1	BC4542	heme-degrading monooxygenase IsdG		-0.286304	0.0503	0	2.08746	0.1056	0
NP_833501.1	BC3778	phosphodiesterase		-0.321928	0.2904	0	0.201634	0.3455	0
NP_830682.1	BC0896	S-layer protein / peptidoglycan endo-beta-N-acetylglucosaminidase		-0.234465	0.1802	0	-0.286304	0.0172	1
NP_830688.1	BC0902	S-layer protein / N-acetylmuramoyl-L-alanine amidase		-0.286304	0.2359	0	-0.0588937	0.4282	0
NP_830308.1	BC0470	S-layer protein / N-acetylmuramoyl-L-alanine amidase		-0.643856	0.2263	0	0.189034	0.3314	0
NP_832225.1	BC2464	S-layer protein / peptidoglycan endo-beta-N-acetylglucosaminidase		-0.836501	0.1727	0	-0.340075	0.3266	0
NP_830674.1	BC0888	N-acetylmuramoyl-L-alanine amidase		-0.0740006	0.3764	0	-0.304006	0.2401	0
NP_834897.1	BC5234	N-acetylmuramoyl-L-alanine amidase		-0.37707	0.127	0	-0.268817	0.1645	0
NP_832997.1	BC3257	N-acetylmuramoyl-L-alanine amidase		-0.286304	0.0503	0	-0.152003	0.3308	0
NP_830373.1	BC0556	collagenase		-0.0588937	0.4673	0	0.201634	0.1792	0
NP_834089.1	BC4377	collagenase		-0.286304	0.3794	0	0.31034	0.3516	0
NP_835019.1	BC5358	collagen adhesion protein		0.918386	0.0877	0	1.16993	0.0452	1
NP_833259.1	BC3526	collagen adhesion protein		-0.943416	0.1059	0	0.214125	0.1991	0
NP_834012.1	BC4300	metalloprotease		0.594549	0.0966	0	-0.434403	0.1808	0
NP_833548.1	BC3827	ATP-dependent protease ATP-binding subunit		-0.358454	0.1018	0	0.263034	0.1621	0
NP_834191.1	BC4479	ATP-dependent protease ATP-binding subunit		0.111031	0.2505	0	0.111031	0.3816	0
NP_834816.1	BC5152	ATP-dependent Clp protease proteolytic subunit		0.0565835	0.4207	0	-0.0291463	0.442	0
NP_834189.1	BC4477	ATP-dependent protease La		0.0840643	0.4376	0	-0.434403	0.2331	0
NP_830032.1	BC0153	methionine aminopeptidase		0.400538	0.326	0	0.773996	0.2407	0
NP_829918.1	BC0014	D-alanyl-D-alanine carboxypeptidase		0.189034	0.2594	0	0.632268	0.1139	0
NP_830140.2	BC0289	O-sialoglycoprotein endopeptidase		-0.785875	0.1946	0	1.926	0.0452	1
NP_830199.1	BC0360	aminopeptidase		1.42223	0.0347	1	0.0285692	0.4887	0
NP_830479.1	BC0666	immune inhibitor A precursor		-1.32193	0.1555	0	-0.785875	0.2759	0
NP_830978.1	BC1193	oligoendopeptidase F		0.163499	0.2373	0	0.137504	0.3703	0
NP_831113.1	BC1331	internalin		-2.64386	0.1805	0	3.64847	0.1211	0
NP_831119.1	BC1338	oligoendopeptidase F		0.495695	0.264	0	0.505891	0.0813	0
NP_831344.1	BC1566	thermostable carboxypeptidase 1		0.526069	0.2741	0	0.124328	0.4305	0
NP_831601.1	BC1828	Xaa-Pro aminopeptidase		-1.47393	0.0825	0	-0.0892673	0.4591	0
NP_832488.1	BC2735	bacillolysin		-1.08927	0.1929	0	-2.12029	0.0134	1
NP_833332.1	BC3600	protease HhoA		0.485427	0.0978	0	-1.68966	0.0263	1
NP_833509.1	BC3786	Zinc protease		-0.666576	0.2913	0	0.575312	0.1576	0
NP_833510.1	BC3787	Zinc protease		0.111031	0.4059	0	1.23266	0.0466	1
NP_833525.1	BC3803	Zinc protease		0.250962	0.2746	0	-1.05889	0.0797	0
NP_832093.1	BC2330	Zn-dependent hydrolase		0.495695	0.2225	0	-0.234465	0.3793	0
NP_833518.1	BC3796	Zn-dependent hydrolase		0.367371	0.1877	0	0.163499	0.3756	0
NP_833696.1	BC3977	Zn-dependent hydrolase		0.189034	0.3322	0	0.565597	0.1382	0
NP_833549.1	BC3828	ATP-dependent protease peptidase subunit		0.62293	0.2308	0	0.333424	0.2571	0
NP_833912.1	BC4198	Xaa-Pro dipeptidase		0.298658	0.067	0	-0.104697	0.4149	0
NP_834088.1	BC4376	protease		0.85599	0.1673	0	-0.0588937	0.4653	0
NP_834320.1	BC4614	Xaa-Pro dipeptidase		-0.152003	0.3058	0	-0.304006	0.3056	0
NP_834384.1	BC4678	aminopeptidase		-0.0892673	0.4052	0	0.250962	0.1169	0
NP_834406.1	BC4702	dipeptidase PepV		0.584963	0.1668	0	0.389567	0.1438	0
NP_834848.1	BC5184	carboxyl-terminal protease		0.731183	0.2865	0	0.575312	0.2942	0
NP_834863.1	BC5199	Xaa-Pro dipeptidase		0.400538	0.2997	0	0.111031	0.4461	0
NP_835017.2	BC5356	methionine aminopeptidase		1.45943	0.0051	1	0.687061	0.1657	0
NP_830483.1	BC0670	phospholipase C		-0.0740006	0.4639	0	0.411426	0.2815	0
NP_833426.1	BC3698	cell wall endopeptidase		1.63227	0.0855	0	0.963474	0.2636	0
NP_831211.1	BC1431	cell wall endopeptidase		-0.666576	0.2028	0	1.27501	0.176	0
NP_832902.1	BC3161	collagenase		-0.286304	0.0503	0	0.214125	0.1991	0
NP_835012.1	BC5351	bacillolysin		0.250962	0.366	0	0.0976108	0.391	0
NP_833218.1	BC3484	oligoendopeptidase F		-0.971431	0.1198	0	0.594549	0.3071	0
		Virulence associated proteins		#NUM!	0	0	#NUM!	0	0
NP_831147.1	BC1366	SSEB protein		1.1635	0.0358	1	1.26903	0.0552	0
NP_833593.1	BC3873	fibronectin-binding protein / fibrinogen-binding protein		-0.473931	0.3061	0	0.389567	0.1238	0
				#NUM!	0	0	#NUM!	0	0
		Lipid and Fatty acid metabolism		#NUM!	0	0	#NUM!	0	0
		Fatty acid Biosynthesis and metabolism		#NUM!	0	0	#NUM!	0	0
NP_834307.1	BC4601	acetyl-CoA carboxylase carboxyltransferase subunit alpha		0.226509	0.1781	0	0.0143553	0.4738	0
NP_834308.1	BC4602	acetyl-CoA carboxylase subunit beta		-0.251539	0.2099	0	0.344828	0.083	0
NP_833289.1	BC3556	3-ketoacyl-(acyl-carrier-protein) reductase		-0.434403	0.2509	0	0.176323	0.4199	0
NP_833570.1	BC3849	3-ketoacyl-(acyl-carrier-protein) reductase		0.124328	0.2721	0	-0.0439433	0.4736	0
NP_833571.1	BC3850	acyl-carrier-protein S-malonyltransferase		0.275007	0.2566	0	0.15056	0.4266	0
NP_833897.1	BC4183	acetyl-CoA carboxylase biotin carboxylase subunit		0.201634	0.183	0	-1.08927	0.0233	1
NP_833898.1	BC4184	acetyl-CoA carboxylase biotin carboxyl carrier protein subunit		0.505891	0.0769	0	0.214125	0.2089	0
NP_834943.1	BC5280	(3R)-hydroxymyristoyl-ACP dehydratase		-0.136062	0.2045	0	-1.02915	0.0348	1
NP_831728.1	BC1958	3-ketoacyl-(acyl-carrier-protein) reductase		0.941106	0.0204	1	-0.971431	0.0755	0
NP_830959.1	BC1173	3-oxoacyl-(acyl carrier protein) synthase III		-0.234465	0.1589	0	-0.136062	0.2722	0
NP_830960.1	BC1174	3-oxoacyl-(acyl carrier protein) synthase II		0.124328	0.4437	0	-0.713119	0.1455	0
NP_832055.1	BC2292	enoyl-CoA hydratase		0.111031	0.4375	0	0.895303	0.1189	0
NP_834675.1	BC5004	enoyl-CoA hydratase		1.40599	0.0478	1	-1.59946	0.1539	0
NP_831000.1	BC1216	enoyl-(acyl carrier protein) reductase		-0.340075	0.0675	0	-0.577767	0.2067	0
NP_834626.1	BC4955	low temperature requirement C protein		0.111031	0.4054	0	0.124328	0.4224	0
NP_833569.1	BC3848	acyl carrier protein		-0.184425	0.3049	0	0.189034	0.3426	0
NP_834673.1	BC5002	Acyl-CoA dehydrogenase		0.286881	0.2948	0	0.632268	0.0465	1
NP_835087.1	BC5426	Acyl-CoA hydrolase		0.704872	0.1893	0	0.189034	0.3019	0
NP_830239.1	BC0400	Fatty acid desaturase		0.687061	0.1546	0	-0.454032	0.3481	0
NP_832645.1	BC2897	(3R)-hydroxymyristoyl-[acyl carrier protein] dehydratase		0.918386	0.0877	0	1.79909	0.0019	1
		Glycerophospholipid metabolism							0
NP_833504.1	BC3781	CDP-diacylglycerol--glycerol-3-phosphate 3-phosphatidyltransferase		-1.08927	0.1562	0	-0.454032	0.24	0
NP_831970.1	BC2205	acetyltransferase		0.739848	0.2427	0	0.555816	0.0604	0
NP_834047.1	BC4335	phosphatidylserine decarboxylase		-2.12029	0.0917	0	-0.152003	0.4275	0
NP_835035.1	BC5374	glycerophosphoryl diester phosphodiesterase		-0.666576	0.139	0	0.189034	0.3827	0
NP_830401.1	BC0584	acetyltransferase		0.85599	0.0269	1	-0.251539	0.2652	0
NP_831130.1	BC1349	acetyltransferase		0.238787	0.4188	0	0.454176	0.2152	0
NP_831284.1	BC1505	NAD(P)H-dependent glycerol-3-phosphate dehydrogenase		0.0840643	0.4437	0	-0.415037	0.2881	0
NP_830096.1	BC0228	1-acyl-sn-glycerol-3-phosphate acyltransferase		-0.184425	0.3457	0	0.176323	0.3576	0
NP_830192.1	BC0353	lipid kinase		-0.494109	0.0348	1	-0.286304	0.1145	0
NP_833572.1	BC3851	glycerol-3-phosphate acyltransferase PlsX		-0.556393	0.1449	0	0.475085	0.2469	0
NP_831165.1	BC1384	undecaprenyl pyrophosphate phosphatase		-1.78588	0.0657	0	1.07039	0.147	0
NP_831960.1	BC2195	1-acyl-sn-glycerol-3-phosphate acyltransferase		-1.05889	0.0529	0	0.495695	0.2317	0
NP_830126.1	BC0258	UDP-N-acetylmuramoylalanyl-D-glutamyl-2,6-diaminopimelate--D-alanyl-D- alanyl ligase		0.575312	0.2912	0	0.895303	0.0849	0
NP_831960.1	BC2195	1-acyl-sn-glycerol-3-phosphate acyltransferase		-1.05889	0.0529	0	0.495695	0.2317	0
		Cell wall, cell-surface and membrane related proteins							0
NP_832044.1	BC2281	multimodular transpeptidase-transglycosylase PBP 1A		-0.184425	0.3631	0	-0.514573	0.0826	0
NP_833630.1	BC3910	N-acetylglucosaminyl transferase		1.56071	0.0183	1	-1.51457	0.1969	0
NP_830125.1	BC0257	D-alanyl-alanine synthetase A		0.238787	0.1089	0	0.333424	0.0832	0
NP_832308.1	BC2550	D-alanine--D-alanine ligase		-1.35845	0.1755	0	1.31034	0.0991	0
NP_833632.1	BC3912	UDP-N-acetylmuramoyl-L-alanyl-D-glutamate synthetase		0.0976108	0.3575	0	0.389567	0.1033	0
NP_834390.1	BC4684	UDP-N-acetylmuramate--L-alanine ligase		0.422233	0.28	0	-0.494109	0.0568	0
NP_833618.1	BC3898	integral membrane protein		-0.643856	0.0953	0	-0.120294	0.3592	0
NP_833814.1	BC4096	D-threo-aldose 1-dehydrogenase		0.871844	0.1003	0	-0.943416	0.0707	0
NP_835080.1	BC5419	N-acetylglucosaminyldiphosphoundecaprenol N-acetyl-beta-D-mannosaminyltransferase		1.26303	0.042	1	-0.37707	0.3816	0
NP_834939.1	BC5276	phosphotyrosine-protein phosphatase (capsular polysaccharide biosynthesis)		0.389567	0.3064	0	-0.0740006	0.4543	0
NP_829909.1	BCp0021	N-acetylmuramoyl-L-alanine amidase [Bacillus cereus ATCC 14579 plasmide pBClin15],		-1.2863	0.1192	0	-0.152003	0.4499	0
NP_832677.1	BC2929	peptidoglycan N-acetylglucosamine deacetylase		0.831877	0.0188	1	0.799087	0.1831	0
NP_835088.1	BC5427	cell wall biosynthesis glycosyltransferase		-1.12029	0.0456	1	-0.888969	0.0698	0
NP_835090.1	BC5429	Beta-1,3-N-acetylglucosaminyltransferase		-0.286304	0.0503	0	1.02148	0.1301	0
NP_834932.1	BC5269	amylovoran biosynthesis AmsK		-0.713119	0.1119	0	1.59455	0.0005	1
NP_834404.1	BC4698	choline kinase involved in lipopolysaccharide biosynthesis		0.948601	0.0319	1	0.214125	0.1991	0
NP_834827.1	BC5163	prolipoprotein diacylglyceryl transferase		1.0072	0.0115	1	-0.810966	0.0043	1
NP_831820.1	BC2052	D-alanyl-D-alanine carboxypeptidase		-0.234465	0.3613	0	0.214125	0.1991	0
NP_834936.1	BC5273	UDP-bacillosamine synthetase		1.32193	0.033	1	0.632268	0.1099	0
NP_835093.1	BC5432	bactoprenol glucosyl transferase		-1.21759	0.0315	1	0.536053	0.3063	0
NP_834599.1	BC4927	cell surface protein		2.29572	0.1983	0	3.26903	0.0146	1
NP_830492.1	BC0679	cell wall-binding protein		0.879706	0.0947	0	1.68257	0.0826	0
NP_830912.1	BC1126	S-layer-like domain-containing protein		0.0703893	0.4544	0	-1.32193	0.1234	0
NP_830777.1	BC0991	S-layer-like domain-containing protein		-0.494109	0.0534	0	-0.304006	0.2222	0
		DNA related proteins							0
		Purine metabolism							0
NP_834053.1	BC4341	GTP pyrophosphokinase		0.807355	0.0662	0	0.0840643	0.4639	0
NP_834113.1	BC4401	GTP pyrophosphokinase		0.275007	0.3775	0	0.0285692	0.4816	0
NP_834203.1	BC4493	nucleoside-triphosphatase		0.0840643	0.4197	0	0.536053	0.2374	0
NP_835112.1	BC5452	guanosine 5'-monophosphate oxidoreductase		0.545968	0.1102	0	0.189034	0.0985	0
NP_829917.1	BC0013	inositol-5-monophosphate dehydrogenase		-0.268817	0.0897	0	-0.535332	0.1077	0
NP_833677.1	BC3958	myo-inositol-1(or 4)-monophosphatase		-0.888969	0.0312	1	0.594549	0.1636	0
NP_829923.1	BC0021	deoxyguanosine kinase		1.30451	0.1135	0	0.176323	0.3976	0
NP_829966.1	BC0071	hypoxanthine-guanine phosphoribosyltransferase		-0.234465	0.2789	0	-0.643856	0.1246	0
NP_830031.1	BC0152	adenylate kinase		0.594549	0.0203	1	-0.0588937	0.467	0
NP_830147.1	BC0296	bifunctional GMP synthase/glutamine amidotransferase protein		-0.0892673	0.3909	0	-0.535332	0.026	1
NP_830162.1	BC0323	phosphoribosylaminoimidazole carboxylase catalytic subunit		0.189034	0.2429	0	-0.251539	0.1126	0
NP_830163.1	BC0324	phosphoribosylaminoimidazole carboxylase ATPase subunit		0.286881	0.2518	0	-0.234465	0.3136	0
NP_830164.1	BC0325	adenylosuccinate lyase		0	0.4945	0	0.111031	0.3242	0
NP_830165.2	BC0326	phosphoribosylaminoimidazole-succinocarboxamide synthase		-0.321928	0.1374	0	-0.643856	0.2233	0
NP_830166.1	BC0327	phosphoribosylformylglycinamidine synthase subunit PurS		-0.971431	0.0152	1	0.163499	0.2891	0
NP_830167.1	BC0328	phosphoribosylformylglycinamidine synthase subunit I		0.454176	0.0354	1	-0.454032	0.2339	0
NP_830168.1	BC0329	phosphoribosylformylglycinamidine synthase II		0	0.4992	0	-0.136062	0.3384	0
NP_830169.1	BC0330	amidophosphoribosyltransferase		0.111031	0.2284	0	-0.184425	0.3024	0
NP_830170.1	BC0331	phosphoribosylaminoimidazole synthetase		-0.120294	0.3579	0	-0.120294	0.3164	0
NP_830171.1	BC0332	phosphoribosylglycinamide formyltransferase		0.475085	0.0945	0	-0.268817	0.3038	0
NP_830172.1	BC0333	bifunctional phosphoribosylaminoimidazolecarboxamide formyltransferase/IMP cyclohydrolase		0.163499	0.3768	0	-0.713119	0.0546	0
NP_830173.1	BC0334	phosphoribosylamine--glycine ligase		0.176323	0.251	0	0.378512	0.0289	1
NP_831347.1	BC1569	xanthine phosphoribosyltransferase		-0.184425	0.446	0	-0.120294	0.4393	0
NP_833590.1	BC3869	guanylate kinase		-0.514573	0.2048	0	0.111031	0.4271	0
NP_833812.1	BC4094	ADP-ribose pyrophosphatase		-0.599462	0.0781	0	-0.556393	0.2552	0
NP_834114.1	BC4402	adenine phosphoribosyltransferase		0.124328	0.3826	0	0.111031	0.3014	0
NP_834515.1	BC4815	hypoxanthine-guanine phosphoribosyltransferase		0.925999	0.0918	0	-0.599462	0.2306	0
NP_835123.1	BC5468	adenylosuccinate synthetase		0.790772	0.0191	1	-0.120294	0.3536	0
NP_831637.1	BC1864	DNA polymerase I		0.378512	0.267	0	-0.268817	0.334	0
NP_829911.1	BC0002	DNA polymerase III subunit beta		0.176323	0.3087	0	-0.104697	0.3974	0
NP_830003.1	BC0122	DNA-directed RNA polymerase subunit beta		-0.0740006	0.323	0	-0.200913	0.1403	0
NP_830004.1	BC0123	DNA-directed RNA polymerase subunit beta'		0.0285692	0.4347	0	-0.415037	0.0479	1
NP_830037.1	BC0158	DNA-directed RNA polymerase subunit alpha		0.333424	0.2232	0	-0.0892673	0.407	0
NP_831135.1	BC1354	ribonucleotide-diphosphate reductase subunit alpha		-0.120294	0.1933	0	-0.234465	0.0387	1
NP_831136.1	BC1355	ribonucleotide-diphosphate reductase subunit beta		-0.0291463	0.4808	0	-0.168123	0.3085	0
NP_831242.1	BC1463	purine nucleoside phosphorylase		-0.120294	0.4282	0	-0.971431	0.1326	0
NP_831294.1	BC1515	nucleoside diphosphate kinase		0.389567	0.227	0	0.659925	0.1894	0
NP_833335.1	BC3603	anaerobic ribonucleoside triphosphate reductase		0.333424	0.3282	0	-0.785875	0.263	0
NP_833527.1	BC3805	polynucleotide phosphorylase/polyadenylase		0.201634	0.0846	0	0	0.4935	0
NP_833589.1	BC3868	DNA-directed RNA polymerase subunit omega		-0.862496	0.0254	1	-0.304006	0.1107	0
NP_834293.1	BC4587	DNA polymerase I		-0.234465	0.0358	1	-0.514573	0.1649	0
NP_835001.1	BC5339	DNA-directed RNA polymerase subunit delta		-0.37707	0.1898	0	-0.251539	0.067	0
NP_833538.1	BC3816	DNA polymerase III PolC		0.495695	0.0542	0	-0.0740006	0.4484	0
NP_833415.1	BC3687	2',3'-cyclic-nucleotide 2'-phosphodiesterase		-0.286304	0.0503	0	1.0635	0.1797	0
NP_834311.1	BC4605	DNA polymerase III DnaE		-0.286304	0.0503	0	0.214125	0.1991	0
NP_829984.1	BC0103	DNA repair protein RadA		-0.415037	0.3283	0	0.443607	0.2924	0
NP_829926.1	BC0024	DNA polymerase III subunits gamma and tau		0.238787	0.3179	0	-0.473931	0.2842	0
		Pyrimidine metabolism							0
NP_829933.1	BC0036	thymidylate kinase		-0.415037	0.3108	0	0.176323	0.3976	0
NP_831276.1	BC1497	cytidylate kinase		0.594549	0.1477	0	-0.68966	0.2611	0
NP_833544.1	BC3823	uridylate kinase		0.238787	0.2602	0	-0.0740006	0.4605	0
NP_833602.1	BC3882	orotate phosphoribosyltransferase		-0.304006	0.2316	0	-1.25154	0.019	1
NP_833603.1	BC3883	orotidine 5'-phosphate decarboxylase		0.815575	0.0754	0	0.0976108	0.4464	0
NP_833604.1	BC3884	dihydroorotate dehydrogenase 1B		-0.0740006	0.3949	0	0.124328	0.2901	0
NP_833606.1	BC3886	carbamoyl phosphate synthase large subunit		-0.184425	0.2145	0	-0.268817	0.151	0
NP_833607.1	BC3887	carbamoyl phosphate synthase small subunit		0.176323	0.2469	0	0.0976108	0.3564	0
NP_833608.1	BC3888	dihydroorotase		-0.286304	0.1334	0	-0.0892673	0.4178	0
NP_833609.1	BC3889	aspartate carbamoyltransferase catalytic subunit		0.765535	0.0106	1	-0.200913	0.3609	0
NP_833611.1	BC3891	pyrimidine regulatory protein PyrR		0.263034	0.2348	0	-0.599462	0.2276	0
NP_833803.1	BC4085	pyrimidine-nucleoside phosphorylase		0.505891	0.2696	0	1.87184	0.0581	0
NP_834010.1	BC4298	cytidine deaminase		-0.286304	0.1014	0	0.238787	0.3586	0
NP_834087.1	BC4375	uridine kinase		-0.68966	0.1734	0	-0.200913	0.3865	0
NP_834598.1	BC4926	thioredoxin reductase		0.0285692	0.4641	0	-0.304006	0.1559	0
NP_834823.1	BC5159	thioredoxin reductase		-0.168123	0.2197	0	0.163499	0.2753	0
NP_834977.1	BC5315	uracil phosphoribosyltransferase		0.632268	0.1099	0	-0.358454	0.1671	0
NP_834992.1	BC5330	thymidine kinase		-1.152	0.0172	1	-0.304006	0.3202	0
NP_835000.1	BC5338	CTP synthetase		0.0976108	0.3427	0	-0.304006	0.2008	0
NP_834935.1	BC5272	carbamoylphosphate synthase small subunit		0.176323	0.4132	0	0.124328	0.4345	0
NP_834292.1	BC4586	formamidopyrimidine-DNA glycosylase		-1.51457	0.0172	1	1.0635	0.1797	0
NP_834832.1	BC5168	excinuclease ABC subunit B		0.0840643	0.3937	0	0.214125	0.1991	0
NP_833574.1	BC3853	ATP-dependent DNA helicase recG		-1.21759	0.2057	0	0.176323	0.3753	0
NP_829985.1	BC0104	DNA integrity scanning protein DisA		0.15056	0.3781	0	1.11103	0.0585	0
		DNA replication and reparation systems							0
NP_834127.1	BC4415	Holliday junction DNA helicase motor protein		-1.35845	0.0758	0	0.163499	0.4389	0
NP_833502.1	BC3779	recombinase A		0.238787	0.0816	0	0.31034	0.1258	0
NP_835128.1	BC5475	single-strand DNA-binding protein		0.176323	0.3798	0	-0.494109	0.1702	0
NP_834115.1	BC4403	single-stranded-DNA-specific exonuclease recJ		-0.120294	0.4265	0	-0.136062	0.4304	0
NP_833491.1	BC3768	DNA mismatch repair protein		0.111031	0.4367	0	0.189034	0.3408	0
NP_833492.1	BC3769	DNA mismatch repair protein		-0.556393	0.0779	0	-0.556393	0.2066	0
NP_829955.1	BC0058	transcription-repair coupling factor		1.35614	0.099	0	-0.494109	0.3474	0
NP_830179.1	BC0340	DNA helicase II		0.275007	0.2251	0	0.344828	0.0087	1
NP_830180.1	BC0341	NAD-dependent DNA ligase LigA		-0.168123	0.1281	0	0.163499	0.2082	0
NP_833995.1	BC4282	endonuclease IV		0.713696	0.0762	0	0.0840643	0.4439	0
NP_835059.1	BC5398	uracil-DNA glycosylase		0.879706	0.1811	0	0.400538	0.2377	0
NP_834831.1	BC5167	excinuclease ABC subunit A		-0.268817	0.21	0	-0.494109	0.0929	0
NP_829928.1	BC0026	recombination protein RecR		0.124328	0.4453	0	-0.68966	0.2181	0
		Other DNA related proteins							0
NP_832076.1	BC2313	DNA-binding protein HU		-0.599462	0.0362	1	0.613532	0.1029	0
NP_831289.1	BC1510	DNA-binding protein HU		-0.434403	0.0623	0	0.189034	0.2642	0
NP_833453.1	BC3728	DNA-binding protein HU		-0.217591	0.1911	0	0.613532	0.0093	1
NP_829914.1	BC0005	DNA gyrase subunit B		-0.0144996	0.4823	0	0.400538	0.1111	0
NP_833552.1	BC3831	DNA topoisomerase I		0.111031	0.4194	0	-0.200913	0.3257	0
NP_830256.1	BC0417	DNA topoisomerase III		0.782409	0.2053	0	0.584963	0.0883	0
NP_833328.1	BC3596	DNA topoisomerase IV subunit A		0.214125	0.3793	0	-0.761213	0.1362	0
NP_831241.1	BC1461	DNA integration/recombination/invertion protein		-0.915936	0.076	0	-0.136062	0.421	0
NP_833329.1	BC3597	DNA topoisomerase IV subunit B		-0.535332	0.3203	0	0.137504	0.3577	0
NP_833605.1	BC3885	dihydroorotate dehydrogenase electron transfer subunit		0.321928	0.1031	0	-0.268817	0.3626	0
NP_834171.1	BC4459	Type I restriction-modification system methylation subunit		0.275007	0.3481	0	0.62293	0.0429	1
NP_830725.1	BC0939	Type II restriction-modification system restriction subunit		1.36177	0.1464	0	-0.68966	0.2181	0
NP_829910.1	BC0001	chromosomal replication initiation protein		0.263034	0.3846	0	1.0635	0.0234	1
NP_829948.1	BC0051	purine operon repressor		0.62293	0.1034	0	-0.340075	0.1683	0
NP_834093.1	BC4381	Holliday junction resolvase-like protein		0.214125	0.4038	0	1.17632	0.0533	0
NP_832058.1	BC2295	exonuclease SbcD		-0.862496	0.0906	0	-0.251539	0.3561	0
NP_832059.1	BC2296	exonuclease SbcC		-0.556393	0.1578	0	-1.25154	0.0333	1
NP_834314.1	BC4608	phosphoesterase, DHH family protein		0.124328	0.1924	0	-0.415037	0.1964	0
NP_829915.1	BC0006	DNA gyrase subunit A		-0.0144996	0.4515	0	-0.152003	0.3203	0
NP_829936.1	BC0039	DNA replication intiation control protein YabA		-1.02915	0.0382	1	0.526069	0.1527	0
		Amino acid metabolism-related protein							0
		Alanine, aspartate and glutamate metabolism							0
NP_830348.1	BC0511	glutamate synthase [NADPH] large chain		-0.415037	0.2913	0	1.07039	0.0997	0
NP_831270.1	BC1491	NAD-specific glutamate dehydrogenase		0.124328	0.3798	0	0.536053	0.211	0
NP_831969.1	BC2204	asparagine synthetase [glutamine-hydrolyzing]		0.0703893	0.4398	0	-0.454032	0.1538	0
NP_831275.1	BC1496	L-asparaginase		-0.0740006	0.4461	0	0.669027	0.1068	0
NP_831515.1	BC1740	aspartate ammonia-lyase		-0.888969	0.1404	0	1.24489	0.1147	0
NP_831521.1	BC1746	asparagine synthetase AsnA		-0.473931	0.1367	0	0.356144	0.1371	0
NP_834329.1	BC4623	alanine dehydrogenase		-0.200913	0.3447	0	0.62293	0.0215	1
NP_830409.1	BC0592	alanine dehydrogenase		-1.08927	0.2129	0	-0.599462	0.2578	0
NP_830058.1	BC0190	D-fructose-6-phosphate amidotransferase		0	0.4986	0	-0.321928	0.234	0
NP_830183.1	BC0344	1-pyrroline-5-carboxylate dehydrogenase		0.333424	0.0099	1	-0.104697	0.4098	0
NP_831324.1	BC1546	aspartate aminotransferase		0.0426443	0.4348	0	-0.286304	0.091	0
NP_834206.1	BC4496	glutamate racemase		-1.25154	0.1303	0	0.321928	0.3236	0
		Glycine, serine and threonine metabolism							0
NP_832988.1	BC3248	D-3-phosphoglycerate dehydrogenase		0.298658	0.3398	0	0.831877	0.0624	0
NP_834978.1	BC5316	serine hydroxymethyltransferase		0.15056	0.3813	0	-0.454032	0.1513	0
NP_833938.1	BC4224	glycine dehydrogenase subunit 2		0.189034	0.2269	0	-0.251539	0.2399	0
NP_833939.1	BC4225	glycine dehydrogenase subunit 1		0.137504	0.2844	0	0.378512	0.1917	0
NP_833940.1	BC4226	glycine cleavage system aminomethyltransferase T		0.333424	0.1587	0	0.823749	0.0081	1
NP_832989.1	BC3249	phosphoserine aminotransferase		-0.0439433	0.4661	0	-0.514573	0.1991	0
NP_831021.1	BC1237	tryptophan synthase subunit beta		0.62293	0.0264	1	0.226509	0.3045	0
NP_831022.1	BC1238	tryptophan synthase subunit alpha		0.925999	0.0713	0	-0.713119	0.1219	0
NP_830437.1	BC0621	2-amino-3-ketobutyrate coenzyme A ligase		0.238787	0.3462	0	0.250962	0.2935	0
NP_833850.1	BC4135	L-serine dehydratase		-0.0291463	0.4764	0	1.23266	0.0737	0
NP_835065.1	BC5404	homoserine dehydrogenase		-0.286304	0.0503	0	1.42761	0.1659	0
NP_833520.1	BC3798	aspartate kinase I		-0.234465	0.2013	0	-0.0291463	0.4799	0
NP_833521.1	BC3799	aspartate-semialdehyde dehydrogenase		-0.268817	0.2092	0	-0.454032	0.2611	0
NP_831523.1	BC1748	aspartate kinase		-1.08927	0.1562	0	1.25701	0.07	0
NP_831781.1	BC2013	Alpha/beta hydrolase		-1.12029	0.1807	0	-0.152003	0.4369	0
		Cysteine and methionine metabolism							0
NP_834136.1	BC4424	cysteine desulfurase		-0.621488	0.1961	0	-0.152003	0.4303	0
NP_835067.1	BC5406	O-acetylhomoserine aminocarboxypropyltransferase		-1.59946	0.1702	0	1.87971	0.0082	1
NP_830727.1	BC0941	Type II restriction-modification system methylation subunit		-0.643856	0.053	0	0.298658	0.3537	0
NP_834491.1	BC4789	S-ribosylhomocysteinase		-0.184425	0.4083	0	-1.78588	0.0593	0
NP_833757.1	BC4039	2-hydroxy-3-oxo-5-methylthiopent-2-enoate oxidase		1.03562	0.0898	0	-0.971431	0.0511	0
NP_835032.1	BC5371	spermidine synthase		0.238787	0.2323	0	0.0976108	0.4154	0
NP_834078.1	BC4366	cystathionine beta-lyase		0.0976108	0.1841	0	0.378512	0.0601	0
NP_834080.1	BC4368	5'-methylthioadenosine/S-adenosylhomocysteine nucleosidase		0.0143553	0.4771	0	-0.943416	0.0313	1
NP_834288.1	BC4582	S-adenosylmethionine decarboxylase proenzyme		-0.836501	0.0651	0	0.815575	0.037	1
NP_834465.1	BC4761	S-adenosylmethionine synthetase		-0.0892673	0.3949	0	0.176323	0.2417	0
NP_833722.1	BC4003	5-methyltetrahydropteroyltriglutamate--homocysteine methyltransferase		0.238787	0.3978	0	0.422233	0.3158	0
NP_831538.1	BC1763	cysteine synthase A		-1.55639	0.0257	1	0.367371	0.3659	0
NP_829970.1	BC0075	cysteine synthase		-0.340075	0.1639	0	0.321928	0.2351	0
NP_833754.1	BC4036	2,3-diketo-5-methylthiopentyl-1-phosphate enolase		-0.736966	0.1346	0	0.941106	0.1496	0
NP_833755.1	BC4037	2-hydroxy-3-keto-5-methylthiopentenyl-1-phosphate phosphatase		-0.286304	0.0503	0	0.214125	0.1991	0
NP_832957.1	BC3216	D-cysteine desulfhydrase		-0.971431	0.1198	0	0.250962	0.3662	0
NP_831354.1	BC1576	thiosulfate sulfurtransferase		-0.251539	0.2524	0	0.0703893	0.4324	0
NP_833924.1	BC4210	rhodanese-related sulfurtransferase		-0.556393	0.3037	0	1.58496	0.0296	1
NP_831085.1	BC1303	(S)-2-hydroxy-acid oxidase, iron-sulfur chain		0.659925	0.0242	1	-0.251539	0.3578	0
NP_834020.1	BC4308	Fe-S oxidoreductase		0.695994	0.1327	0	0.263034	0.1607	0
NP_830538.1	BC0748	sulfur carrier protein ThiS		-0.810966	0.1009	0	-0.268817	0.2721	0
NP_834079.1	BC4367	cysteine synthase		-0.556393	0.2137	0	0.250962	0.4184	0
		Valine, leucine and isoleucine degradation							0
NP_833872.1	BC4157	branched-chain alpha-keto acid dehydrogenase subunit E2		0.0143553	0.4486	0	-0.358454	0.1708	0
NP_833760.1	BC4042	3-hydroxyisobutyrate dehydrogenase		-0.556393	0.1325	0	-0.286304	0.1968	0
NP_833873.1	BC4158	2-oxoisovalerate dehydrogenase beta subunit		-0.514573	0.2558	0	-0.0588937	0.4402	0
NP_833874.1	BC4159	2-oxoisovalerate dehydrogenase alpha subunit		0.201634	0.2623	0	-0.415037	0.2404	0
NP_833877.1	BC4162	leucine dehydrogenase		0.111031	0.3247	0	0.275007	0.0059	1
NP_831177.1	BC1396	branched-chain amino acid aminotransferase		0.918386	0.0877	0	1.21412	0.0048	1
		Lysine biosynthesis and degradation							0
NP_833728.1	BC4009	aminotransferase A		-0.713119	0.1242	0	-1	0.0593	0
NP_833634.1	BC3914	UDP-N-acetylmuramoylalanyl-D-glutamate--2,6-diaminopimelate ligase		0.594549	0.0832	0	0.0840643	0.3944	0
NP_833699.1	BC3980	N-acetyldiaminopimelate deacetylase		-0.340075	0.333	0	0.895303	0.0825	0
NP_833700.1	BC3981	tetrahydrodipicolinate N-acetyltransferase		0.687061	0.0477	1	-0.736966	0.1438	0
NP_833519.1	BC3797	dihydrodipicolinate synthase		-0.251539	0.0744	0	-0.136062	0.2292	0
NP_831311.1	BC1532	dihydrodipicolinate reductase		-0.37707	0.2081	0	0.454176	0.1298	0
NP_834608.1	BC4936	diaminopimelate epimerase		-0.454032	0.1863	0	-0.286304	0.289	0
NP_832014.1	BC2251	lysine 2,3-aminomutase		0.389567	0.3728	0	-1.02915	0.1436	0
NP_832852.1	BC3109	pyrroline-5-carboxylate reductase		-0.286304	0.0503	0	0.214125	0.1991	0
NP_830053.1	BC0185	arginase		0.85599	0.0152	1	0.356144	0.3435	0
NP_830935.1	BC1149	ornithine--oxo-acid transaminase		0.464668	0.0172	1	-0.217591	0.3282	0
NP_832721.1	BC2975	gamma-glutamyl kinase		-0.184425	0.3893	0	-0.415037	0.2859	0
NP_832723.1	BC2977	pyrroline-5-carboxylate reductase		0.575312	0.2662	0	0.321928	0.372	0
		Arginine and proline metabolism							0
NP_834677.1	BC5006	Prolyne dehydrogenase		-0.0144996	0.4939	0	0.485427	0.0696	0
NP_835031.1	BC5370	agmatinase		0.163499	0.3247	0	-0.395929	0.3302	0
NP_833681.1	BC3962	arginine decarboxylase		-0.268817	0.4042	0	-0.643856	0.2054	0
NP_830086.1	BC0218	pyrroline-5-carboxylate reductase		-0.37707	0.3295	0	0.443607	0.3224	0
NP_832753.1	BC3007	acetylornithine aminotransferase		-0.340075	0.3681	0	0.704872	0.1762	0
		Histidine metabolism							0
NP_832201.1	BC2439	aminoacyl-histidine dipeptidase		-0.0144996	0.483	0	-0.888969	0.1302	0
NP_831189.1	BC1409	1-(5-phosphoribosyl)-5-[(5-phosphoribosylamino)methylideneamino] imidazole-4-carboxamide isomerase		0.411426	0.2742	0	0.823749	0.1829	0
NP_834038.1	BC4326	methyltransferase		0.85599	0.1439	0	-0.454032	0.24	0
NP_831297.1	BC1518	histidinol-phosphate aminotransferase		-0.321928	0.2133	0	0.0143553	0.4509	0
NP_832687.1	BC2940	histidinol-phosphate aminotransferase		0.0840643	0.4502	0	-0.888969	0.1533	0
NP_833381.1	BC3653	anti-terminator HutP		0.31034	0.2664	0	0.895303	0.0191	1
NP_831184.1	BC1404	ATP phosphoribosyltransferase regulatory subunit		0.485427	0.2755	0	0.956057	0.0631	0
		Phenylalanine, tyrosine and tryptophan biosynthesis							0
NP_834981.1	BC5319	protein tyrosine phosphatase		0.678072	0.1055	0	0.214125	0.1991	0
NP_834942.1	BC5279	tyrosine-protein kinase		-1.59946	0.0979	0	0.575312	0.2379	0
NP_832578.1	BC2828	acetyltransferase		0.815575	0.1884	0	-0.234465	0.41	0
NP_830289.1	BC0450	protein tyrosine phosphatase		-0.0439433	0.4806	0	0.485427	0.188	0
NP_833946.1	BC4232	shikimate kinase		1.23879	0.0353	1	-0.473931	0.2842	0
NP_832685.1	BC2938	3-phosphoshikimate 1-carboxyvinyltransferase		-0.120294	0.3855	0	0.659925	0.0726	0
NP_834380.1	BC4674	bifunctional 3-deoxy-7-phosphoheptulonate synthase/chorismate mutase		-0.234465	0.3217	0	-0.713119	0.0939	0
NP_831296.1	BC1517	3-dehydroquinate synthase		0.137504	0.3805	0	1.43296	0.0107	1
NP_833913.1	BC4199	3-dehydroquinate dehydratase		-0.304006	0.3021	0	0.918386	0.1061	0
NP_832688.1	BC2941	chorismate synthase		-0.621488	0.1961	0	1.29866	0.0385	1
NP_832689.1	BC2942	bifunctional 3-deoxy-7-phosphoheptulonate synthase/chorismate mutase		0.111031	0.3273	0	0.400538	0.0198	1
NP_834043.1	BC4331	shikimate 5-dehydrogenase		0.0285692	0.4584	0	0.378512	0.171	0
NP_831016.1	BC1232	anthranilate synthase component I		-0.0144996	0.4842	0	-0.321928	0.1025	0
NP_831018.1	BC1234	anthranilate phosphoribosyltransferase		0.111031	0.38	0	0.0840643	0.4208	0
NP_831019.1	BC1235	indole-3-glycerol-phosphate synthase		0.594549	0.1817	0	-0.200913	0.2852	0
NP_831020.1	BC1236	N-(5'-phosphoribosyl)anthranilate isomerase		1.5008	0.032	1	0.321928	0.3568	0
NP_831295.1	BC1516	chorismate synthase		1.04264	0.0317	1	0.83996	0.1404	0
		Other amino acid related proteins							0
NP_831320.1	BC1541	pantoate--beta-alanine ligase		0.344828	0.2272	0	-1.05889	0.1861	0
NP_831321.1	BC1542	aspartate alpha-decarboxylase		-0.152003	0.4139	0	1.03562	0.1313	0
NP_833074.1	BC3335	protein tyrosine phosphatase		-0.0144996	0.49	0	0.214125	0.3151	0
NP_834652.1	BC4981	cysteine desulfhydrase		-0.0892673	0.4261	0	-0.304006	0.2472	0
NP_834104.1	BC4392	cysteine desulfhydrase		-0.643856	0.2775	0	-0.0588937	0.4691	0
NP_831682.1	BC1911	N-acetylmuramoyl-L-alanine amidase		1.51096	0.1172	0	0.214125	0.1991	0
NP_834860.1	BC5196	N-acetylmuramoyl-L-alanine amidase		0.536053	0.3249	0	-0.514573	0.262	0
NP_830438.1	BC0622	L-threonine 3-dehydrogenase		-0.136062	0.4174	0	0.443607	0.2192	0
NP_832644.1	BC2896	aspartate aminotransferase		0.0285692	0.4658	0	0.226509	0.2649	0
NP_833858.1	BC4143	peptidase T		0.124328	0.3697	0	0.137504	0.3431	0
NP_834593.1	BC4921	leucyl aminopeptidase		0.0143553	0.4892	0	0.815575	0.0269	1
NP_834662.1	BC4991	glycine cleavage system protein H		-0.340075	0.1668	0	0.847997	0.1143	0
NP_834344.1	BC4638	adenine-specific methyltransferase		-1.08927	0.24	0	1.51096	0.1104	0
NP_831153.1	BC1372	D-alanine--D-alanyl carrier protein ligase		0.0285692	0.4801	0	0.189034	0.3215	0
NP_831151.1	BC1370	D-alanine--poly(phosphoribitol) ligase subunit 2		-1.32193	0.1267	0	-1.59946	0.0389	1
NP_832511.1	BC2759	kynureninase		0.918386	0.0877	0	0.214125	0.1991	0
		Amino acid storage							0
NP_831095.1	BC1313	PhaP protein		1.53605	0.048	1	-0.862496	0.1844	0
		Amino sugar and nucleotide sugar metabolism							0
NP_829951.1	BC0054	glucosamine-1-phosphate acetyltransferase		0.432959	0.1882	0	0.422233	0.0738	0
NP_834926.1	BC5263	UDP-glucose 4-epimerase		0.678072	0.0024	1	0.722466	0.0227	1
NP_830056.1	BC0188	phosphoglucosamine mutase		0.15056	0.3633	0	0.124328	0.3248	0
NP_833772.1	BC4054	glucosamine-6-phosphate deaminase		0.0143553	0.4887	0	0.263034	0.3739	0
NP_833773.1	BC4055	N-acetylglucosamine-6-phosphate deacetylase		0.495695	0.1443	0	0.659925	0.0722	0
NP_834731.1	BC5063	UDP-N-acetylenolpyruvoylglucosamine reductase		0.475085	0.1997	0	0.275007	0.3698	0
NP_834865.1	BC5201	UDP-N-acetylglucosamine 2-epimerase		0.15056	0.4236	0	0.432959	0.1893	0
NP_834951.1	BC5288	UDP-N-acetylglucosamine 1-carboxyvinyltransferase		0.641546	0.2	0	-0.0588937	0.38	0
		Transcription and translation-related proteins							0
		Ribosome components							0
NP_831277.1	BC1498	30S ribosomal protein S1		-0.0439433	0.456	0	0.422233	0.0394	1
NP_830010.1	BC0130	30S ribosomal protein S10		-0.643856	0.158	0	0.594549	0.2172	0
NP_830036.1	BC0157	30S ribosomal protein S11		-0.152003	0.1733	0	0.226509	0.3395	0
NP_830006.1	BC0125	30S ribosomal protein S12		-0.556393	0.1921	0	-0.736966	0.2719	0
NP_830035.1	BC0156	30S ribosomal protein S13		-0.535332	0.0067	1	0.669027	0.1202	0
NP_830024.1	BC0144	30S ribosomal protein S14		-0.184425	0.317	0	1.13093	0.0544	0
NP_833528.1	BC3806	30S ribosomal protein S15		-0.577767	0.1693	0	0.298658	0.2934	0
NP_833563.1	BC3842	30S ribosomal protein S16		-0.556393	0.1778	0	0.400538	0.2112	0
NP_830020.1	BC0140	30S ribosomal protein S17		-0.0291463	0.4793	0	1.47508	0.0481	1
NP_835127.1	BC5474	30S ribosomal protein S18		-0.415037	0.1446	0	-0.168123	0.3652	0
NP_833546.1	BC3825	30S ribosomal protein S2		0.0703893	0.2899	0	-0.268817	0.2844	0
NP_834032.1	BC4320	30S ribosomal protein S20		-0.494109	0.0713	0	-0.104697	0.4051	0
NP_830017.1	BC0137	30S ribosomal protein S3		0.378512	0.0034	1	-0.304006	0.3111	0
NP_834361.1	BC4655	30S ribosomal protein S4		0.722466	0.0033	1	0.286881	0.0792	0
NP_830028.1	BC0148	30S ribosomal protein S5		0.250962	0.0634	0	-0.454032	0.1222	0
NP_835129.1	BC5476	30S ribosomal protein S6		-1.51457	0.0358	1	0.333424	0.2809	0
NP_830007.1	BC0126	30S ribosomal protein S7		-0.268817	0.046	1	-0.556393	0.1308	0
NP_830025.1	BC0145	30S ribosomal protein S8		0.201634	0.2577	0	0.632268	0.141	0
NP_830044.1	BC0165	30S ribosomal protein S9		0.31034	0.3461	0	-0.104697	0.4291	0
NP_829999.2	BC0118	50S ribosomal protein L1		-0.0588937	0.3828	0	-0.454032	0.2449	0
NP_830000.1	BC0119	50S ribosomal protein L10		-0.304006	0.324	0	-0.37707	0.0889	0
NP_829998.1	BC0117	50S ribosomal protein L11		0.432959	0.0764	0	0.575312	0.0936	0
NP_834743.1	BC5075	50S ribosomal protein L11		0.422233	0.1971	0	-0.599462	0.2004	0
NP_830043.1	BC0164	50S ribosomal protein L13		0.15056	0.308	0	-0.943416	0.0714	0
NP_830021.1	BC0141	50S ribosomal protein L14		-0.168123	0.3247	0	0.687061	0.1783	0
NP_830030.1	BC0150	50S ribosomal protein L15		0.978196	0.0166	1	-0.473931	0.2396	0
NP_830018.1	BC0138	50S ribosomal protein L16		0.31034	0.2406	0	-1.59946	0.0022	1
NP_830038.1	BC0159	50S ribosomal protein L17		-0.0144996	0.4796	0	0.613532	0.1692	0
NP_830027.1	BC0147	50S ribosomal protein L18		-0.340075	0.2566	0	0.575312	0.1915	0
NP_833559.1	BC3838	50S ribosomal protein L19		0.238787	0.1837	0	0.411426	0.164	0
NP_830014.1	BC0134	50S ribosomal protein L2		-0.268817	0.1196	0	0.214125	0.1324	0
NP_834279.1	BC4573	50S ribosomal protein L20		0.0976108	0.3993	0	0.678072	0.098	0
NP_834150.1	BC4438	50S ribosomal protein L21		-1.47393	0.0461	1	0.163499	0.4285	0
NP_830016.1	BC0136	50S ribosomal protein L22		-0.473931	0.0999	0	0.773996	0.0911	0
NP_830013.1	BC0133	50S ribosomal protein L23		-0.251539	0.2667	0	0.0565835	0.466	0
NP_830022.1	BC0142	50S ribosomal protein L24		-0.713119	0.0269	1	0.773996	0.149	0
NP_834148.1	BC4436	50S ribosomal protein L27		-1.152	0.1437	0	1.14405	0.0977	0
NP_830019.1	BC0139	50S ribosomal protein L29P		-0.473931	0.0158	1	0.176323	0.344	0
NP_830011.1	BC0131	50S ribosomal protein L3		0.555816	0.0608	0	-0.643856	0.2	0
NP_830029.1	BC0149	50S ribosomal protein L30		-0.473931	0.0428	1	0.298658	0.191	0
NP_834993.2	BC5331	50S ribosomal protein L31 type B		-0.621488	0.0781	0	0.124328	0.3822	0
NP_833977.1	BC4263	50S ribosomal protein L33		-1.4344	0.0324	1	-3.8365	0.0116	1
NP_834051.1	BC4339	50S ribosomal protein L33		-0.286304	0.0503	0	0.214125	0.1991	0
NP_834280.1	BC4574	50S ribosomal protein L35		0.62293	0.2142	0	3.01792	0.0025	1
NP_830034.1	BC0155	50S ribosomal protein L36		-2.25154	0.0895	0	-2.64386	0.0074	1
NP_830012.1	BC0132	50S ribosomal protein L4		-0.0291463	0.469	0	-0.152003	0.3119	0
NP_830023.1	BC0143	50S ribosomal protein L5		0.111031	0.3594	0	-0.68966	0.0303	1
NP_830026.1	BC0146	50S ribosomal protein L6		0.695994	0.0358	1	-0.0740006	0.4287	0
NP_830001.1	BC0120	50S ribosomal protein L7/L12		-0.577767	0.0192	1	0.739848	0.0934	0
NP_835124.1	BC5471	50S ribosomal protein L9		0.0285692	0.4525	0	-0.434403	0.1098	0
NP_830015.1	BC0135	SSU ribosomal protein S19P		0.0143553	0.4745	0	0.739848	0.1179	0
NP_834019.1	BC4307	SSU ribosomal protein S21P		-0.0439433	0.4828	0	2.53854	0.0039	1
		Other ribosome related proteins							0
NP_833562.1	BC3841	RNA binding protein		1.04963	0.1314	0	0.201634	0.4092	0
NP_831343.1	BC1565	ATP-dependent helicase DinG		-0.556393	0.2562	0	0.0840643	0.4342	0
NP_834991.1	BC5329	peptide chain release factor 1		0.83996	0.129	0	-0.321928	0.3207	0
NP_834852.1	BC5188	peptide chain release factor 2		-0.736966	0.1789	0	0.201634	0.3344	0
NP_834029.1	BC4317	GTP-binding protein LepA		0.226509	0.3264	0	0.411426	0.0079	1
NP_830135.1	BC0267	transcription accessory protein		-0.321928	0.3103	0	-0.217591	0.2619	0
NP_831871.1	BC2103	ATP-dependent RNA helicase		0.0976108	0.4064	0	1.16993	0.0414	1
NP_831251.1	BC1472	ribosomal large subunit pseudouridine synthase B		1.42761	0.0554	0	0.879706	0.0461	1
NP_833239.1	BC3506	ribosomal-protein-alanine acetyltransferase		-0.321928	0.2961	0	-0.736966	0.1847	0
NP_833543.1	BC3822	ribosome recycling factor		0.0703893	0.434	0	-0.736966	0.1696	0
NP_833531.1	BC3809	ribosome-binding factor A		-0.184425	0.3183	0	1.34483	0.0553	0
NP_834796.1	BC5128	SsrA-binding protein		0.0703893	0.402	0	0.321928	0.0703	0
NP_833557.1	BC3836	ribosomal biogenesis GTPase		-0.514573	0.1103	0	0.0565835	0.4447	0
NP_833584.1	BC3863	sun protein		-0.943416	0.0205	1	0.0565835	0.4712	0
NP_833612.1	BC3892	ribosomal large subunit pseudouridine synthase D		0.933573	0.0499	1	-0.251539	0.3585	0
NP_832781.1	BC3035	ribosomal-protein-alanine acetyltransferase		-0.286304	0.0503	0	0.214125	0.1991	0
NP_833811.1	BC4093	ribosomal-protein-serine acetyltransferase		-1.21759	0.0816	0	-1.02915	0.118	0
NP_833996.1	BC4283	ATP-dependent RNA helicase		0.978196	0.0549	0	-0.200913	0.2734	0
NP_834001.1	BC4289	RNA polymerase sigma factor RpoD		0.226509	0.3499	0	0.189034	0.2856	0
NP_834022.1	BC4310	ribosomal protein L11 methyltransferase		0.895303	0.0237	1	-0.713119	0.199	0
NP_834149.1	BC4437	ribosome-associated protein		0.454176	0.0671	0	0.871844	0.0529	0
NP_834854.1	BC5190	sigma (54) modulation protein / SSU ribosomal protein S30P		0.516015	0.1862	0	0.189034	0.2827	0
NP_829943.1	BC0046	dimethyladenosine transferase		-0.136062	0.3039	0	-0.0144996	0.4868	0
NP_829995.1	BC0114	RNA polymerase factor sigma-70		0.83996	0.2188	0	0.15056	0.4281	0
NP_834188.1	BC4476	GTPase EngB		1.31615	0.0179	1	0.400538	0.3248	0
NP_831283.1	BC1504	GTP-binding protein EngA		0.356144	0.054	0	0.659925	0.0724	0
NP_831785.1	BC2017	ribosomal-protein-serine acetyltransferase		-1.02915	0.1423	0	0.400538	0.3024	0
NP_831634.1	BC1861	DNA/RNA helicase		0.378512	0.267	0	0.214125	0.1991	0
NP_831572.1	BC1799	ribosomal-protein-alanine acetyltransferase		-0.514573	0.2334	0	-0.943416	0.2115	0
NP_832738.1	BC2992	ribosomal-protein-alanine acetyltransferase		0.15056	0.3781	0	-0.454032	0.24	0
NP_832111.1	BC2349	ribosomal-protein-alanine acetyltransferase		-0.286304	0.0503	0	1.1635	0.0595	0
		Aminoacyl-tRNA biosynthesis and modification							0
NP_830203.1	BC0364	tRNA (Uracil-5-) -methyltransferase		-0.286304	0.0503	0	0.214125	0.1991	0
NP_829953.1	BC0056	peptidyl-tRNA hydrolase		-0.286304	0.0503	0	-0.415037	0.3443	0
NP_833585.1	BC3864	methionyl-tRNA formyltransferase		0.275007	0.3177	0	-0.577767	0.1936	0
NP_834095.1	BC4383	alanyl-tRNA synthetase		0	0.4862	0	0.0840643	0.3285	0
NP_834109.1	BC4397	aspartyl-tRNA synthetase		0.15056	0.1678	0	0.111031	0.2746	0
NP_834110.1	BC4398	histidyl-tRNA synthetase		1	0.0339	1	0.485427	0.0186	1
NP_834265.1	BC4559	asparaginyl-tRNA synthetase		0.124328	0.3166	0	-0.234465	0.2075	0
NP_834266.1	BC4560	phenylalanyl-tRNA synthetase subunit beta		0.0976108	0.3418	0	-0.321928	0.199	0
NP_834267.1	BC4561	phenylalanyl-tRNA synthetase subunit alpha		0.464668	0.1592	0	0.163499	0.2711	0
NP_834282.1	BC4576	threonyl-tRNA synthetase		0.333424	0.1403	0	0.137504	0.1806	0
NP_834363.1	BC4657	tyrosyl-tRNA synthetase		-0.234465	0.1282	0	0.505891	0.0834	0
NP_834730.1	BC5062	tyrosyl-tRNA synthetase		0.367371	0.2355	0	0.722466	0.0519	0
NP_835025.1	BC5364	arginyl-tRNA synthetase		0.495695	0.1444	0	-0.0588937	0.4483	0
NP_834177.1	BC4465	valyl-tRNA synthetase		0.0976108	0.3039	0	-0.0144996	0.4663	0
NP_834441.1	BC4737	leucyl-tRNA synthetase		0.367371	0.0267	1	0.0143553	0.4837	0
NP_833615.1	BC3895	isoleucyl-tRNA synthetase		-0.217591	0.1306	0	-0.454032	0.1394	0
NP_831929.1	BC2164	isoleucyl-tRNA synthetase		-0.535332	0.1561	0	-0.234465	0.2552	0
NP_829921.1	BC0017	seryl-tRNA synthetase		0.0840643	0.3523	0	-0.268817	0.0523	0
NP_829940.1	BC0043	methionyl-tRNA synthetase		-0.120294	0.3522	0	-0.268817	0.1795	0
NP_829979.1	BC0084	lysyl-tRNA synthetase		-0.251539	0.2938	0	0.367371	0.1576	0
NP_829989.1	BC0108	glutamyl-tRNA synthetase		0.176323	0.2993	0	-0.785875	0.0094	1
NP_829991.1	BC0110	cysteinyl-tRNA synthetase		0.823749	0.171	0	0.0426443	0.4218	0
NP_830189.1	BC0350	aspartyl/glutamyl-tRNA amidotransferase subunit C		-0.37707	0.134	0	0.464668	0.2064	0
NP_830190.1	BC0351	aspartyl/glutamyl-tRNA amidotransferase subunit A		0.432959	0.1507	0	-0.0439433	0.4609	0
NP_830191.1	BC0352	aspartyl/glutamyl-tRNA amidotransferase subunit B		-0.0740006	0.306	0	-0.340075	0.0655	0
NP_830278.1	BC0439	prolyl-tRNA synthetase		0.62293	0.2488	0	0.604071	0.0046	1
NP_833539.1	BC3817	prolyl-tRNA synthetase		0.0285692	0.4707	0	0.847997	0.1208	0
NP_831447.1	BC1672	metal-dependent hydrolase related to alanyl-tRNA synthetase		0.807355	0.0921	0	-1.2863	0.0665	0
NP_832084.1	BC2321	tRNA pseudouridine synthase A		0.687061	0.2691	0	-0.535332	0.2805	0
NP_833495.1	BC3772	tRNA 2-methylthioadenosine synthase		0.731183	0.0477	1	-0.0291463	0.4637	0
NP_833551.1	BC3830	tRNA (uracil-5-)-methyltransferase Gid		1.01436	0.0474	1	-0.621488	0.3054	0
NP_834112.1	BC4400	D-tyrosyl-tRNA deacylase		-0.37707	0.3471	0	-0.514573	0.2643	0
NP_834123.1	BC4411	queuine tRNA-ribosyltransferase		0.485427	0.1246	0	-0.104697	0.3957	0
NP_835138.1	BC5485	tRNA uridine 5-carboxymethylaminomethyl modification enzyme GidA		0.176323	0.2636	0	-0.104697	0.3363	0
NP_835139.1	BC5486	tRNA modification GTPase TrmE		0.782409	0.1426	0	1.1375	0.0871	0
NP_834103.1	BC4391	tRNA (5-methylaminomethyl-2-thiouridylate)-methyltransferase		0.0976108	0.4399	0	-0.785875	0.0732	0
NP_834402.1	BC4696	tRNA (guanine-N(7))-methyltransferase		-0.286304	0.0503	0	0.214125	0.1991	0
NP_833530.1	BC3808	tRNA pseudouridine synthase B		-0.915936	0.1856	0	1.03562	0.131	0
NP_830204.1	BC0365	tRNA dihydrouridine synthase		1.40599	0.0203	1	0.214125	0.1991	0
NP_833560.1	BC3839	tRNA (guanine-N(1)-)-methyltransferase		-0.736966	0.1346	0	-0.643856	0.261	0
NP_833440.1	BC3714	tRNA delta(2)-isopentenylpyrophosphate transferase		-0.736966	0.1346	0	1.0635	0.1797	0
		Other RNA related proteins							0
NP_834797.1	BC5129	exoribonuclease II		0.389567	0.2	0	-0.0588937	0.4724	0
NP_830127.1	BC0259	ATP-dependent RNA helicase		0.201634	0.2452	0	0.545968	0.0566	0
NP_834994.1	BC5332	transcription termination factor Rho		0.238787	0.406	0	0.432959	0.253	0
NP_831125.1	BC1344	7-cyano-7-deazaguanine reductase		0.613532	0.0449	1	-0.761213	0.1027	0
NP_834395.1	BC4689	tRNA-binding domain-containing protein		-0.0144996	0.4665	0	-0.535332	0.2	0
NP_829993.1	BC0112	23S rRNA methyltransferase		0.111031	0.3398	0	-0.234465	0.3677	0
NP_830365.1	BC0546	RNA methyltransferase, TrmH family, group 2		1.5656	0.0217	1	-0.621488	0.3038	0
NP_830002.1	BC0121	16S rRNA m(2)G 1207 methyltransferase		0.454176	0.1319	0	0.333424	0.314	0
NP_833561.1	BC3840	16S rRNA-processing protein		-0.120294	0.0959	0	0.0285692	0.4805	0
NP_830946.1	BC1160	S1 RNA-binding domain-containing protein		1.16993	0.0955	0	0.400538	0.3436	0
NP_834042.1	BC4330	RNA-binding protein		0.15056	0.4144	0	-0.494109	0.2734	0
NP_829942.1	BC0045	ribonuclease M5		0.400538	0.1633	0	-0.0740006	0.4669	0
NP_833853.1	BC4138	ribonuclease Z		0.0143553	0.4904	0	0.575312	0.2942	0
NP_834204.1	BC4494	ribonuclease PH		0.0143553	0.4832	0	-0.200913	0.3896	0
NP_833568.1	BC3847	ribonuclease III		-0.556393	0.1853	0	-0.395929	0.2641	0
NP_830807.1	BC1021	3'-5' exoribonuclease YhaM		0.659925	0.0872	0	0.536053	0.154	0
NP_831401.1	BC1623	Hfq protein		-0.434403	0.0791	0	1.09085	0.0978	0
NP_833439.1	BC3713	RNA-binding protein Hfq		-0.251539	0.3536	0	0.321928	0.213	0
NP_835111.1	BC5451	ATP-dependent RNA helicase		-0.286304	0.0503	0	0.214125	0.1991	0
NP_832170.1	BC2408	ATP-dependent RNA helicase		0.0840643	0.3937	0	0.214125	0.1991	0
		Translation apparatus							0
NP_833545.1	BC3824	elongation factor Ts		-0.200913	0.3356	0	0.124328	0.1034	0
NP_830009.1	BC0129	elongation factor Tu		0.485427	0.057	0	-0.268817	0.193	0
NP_830008.1	BC0128	elongation factor G		-0.0588937	0.3625	0	-0.37707	0.0318	1
NP_833911.1	BC4197	elongation factor P		-0.268817	0.3399	0	-0.286304	0.2121	0
NP_835130.1	BC5477	translation-associated GTPase		-0.0291463	0.444	0	-0.415037	0.0293	1
NP_834281.1	BC4575	translation initiation factor IF-3		-0.184425	0.3253	0	-0.643856	0.0472	1
NP_833533.1	BC3811	translation initiation factor IF-2		-0.0892673	0.0269	1	-0.200913	0.1154	0
NP_830033.1	BC0154	translation initiation factor IF-1		-0.321928	0.2655	0	0	0.4957	0
NP_829949.1	BC0052	translation initiation inhibitor		-0.810966	0.0666	0	-0.943416	0.2115	0
		Transcription apparatus							0
NP_834086.1	BC4374	transcription elongation factor GreA		0.400538	0.2258	0	-1.32193	0.0091	1
NP_833536.1	BC3814	transcription elongation factor NusA		0.432959	0.215	0	-0.136062	0.3946	0
NP_829997.1	BC0116	transcription antitermination protein NusG		0.250962	0.2864	0	0.0703893	0.3922	0
NP_833895.1	BC4181	transcription antitermination protein NusB		-0.713119	0.2241	0	0.0285692	0.49	0
		Chemotaxis system							0
NP_831414.1	BC1636	flagellar hook-associated protein FlgK		-0.577767	0.2827	0	-1.02915	0.1009	0
NP_831415.1	BC1637	flagellar hook-associated protein FlgL		-1.18442	0.1509	0	-0.184425	0.4526	0
NP_831416.1	BC1638	flagellar capping protein		-0.0740006	0.4671	0	0.226509	0.3417	0
NP_831417.1	BC1639	flagellar protein fliS		0.757023	0.0027	1	-0.168123	0.439	0
NP_831422.1	BC1644	flagellar MS-ring protein		0.275007	0.3192	0	0.250962	0.3589	0
NP_831428.1	BC1651	flagellar hook protein FlgE		0.970854	0.0328	1	-0.321928	0.1997	0
NP_831434.1	BC1657	flagellin		0.0426443	0.4527	0	-0.68966	0.0311	1
NP_831435.1	BC1658	flagellin		-0.321928	0.3423	0	-1.02915	0.0743	0
NP_831436.1	BC1659	flagellin		0.15056	0.3278	0	-0.395929	0.2242	0
NP_831407.1	BC1629	flagellar motor switch protein		0.137504	0.4105	0	0.0143553	0.4744	0
NP_831423.1	BC1645	flagellar motor switch protein G		0.432959	0.2267	0	-0.168123	0.3715	0
NP_831438.1	BC1661	flagellar motor switch protein		-0.358454	0.1375	0	0.321928	0.1743	0
NP_831439.1	BC1662	flagellar motor switch protein FliM		-0.0588937	0.4638	0	-1.02915	0.1833	0
NP_831440.1	BC1663	flagellar motor switch protein		0.333424	0.2895	0	1.29866	0.0301	1
NP_834221.1	BC4512	flagellar motor protein MotB		0.378512	0.267	0	-0.454032	0.24	0
NP_831427.1	BC1650	flagellar basal body rod modification protein		0.0285692	0.4898	0	-1.02915	0.1009	0
NP_831405.1	BC1627	chemotaxis protein cheY		0.575312	0.2125	0	-0.234465	0.3589	0
NP_831406.1	BC1628	chemotaxis protein cheA		0.695994	0.1163	0	0.0143553	0.4732	0
NP_831431.1	BC1654	chemotaxis protein cheV		0.31034	0.3051	0	-0.217591	0.413	0
NP_831774.1	BC2006	methyl-accepting chemotaxis protein		-0.37707	0.3607	0	0.214125	0.1991	0
NP_830376.1	BC0559	methyl-accepting chemotaxis protein		0.464668	0.2745	0	-0.643856	0.261	0
NP_830393.1	BC0576	methyl-accepting chemotaxis protein		-0.286304	0.0503	0	0.214125	0.1991	0
NP_830491.1	BC0678	methyl-accepting chemotaxis protein		1.30451	0.1135	0	0.333424	0.3128	0
NP_834704.1	BC5034	methyl-accepting chemotaxis protein		-1	0.2127	0	0.941106	0.1496	0
		Regulator							0
NP_831269.1	BC1490	adaptator protein (negative regulator of genetic competence)		1.29278	0.0004	1	-0.0892673	0.439	0
NP_830975.1	BC1190	adaptor protein		0.678072	0.1055	0	0.214125	0.1991	0
NP_834295.1	BC4589	alkaline phosphatase synthesis transcriptional regulatory protein PhoP		1.22033	0.0648	0	-0.643856	0.1263	0
NP_830901.1	BC1115	AraC family transcriptional regulator		0.970854	0.1065	0	-0.37707	0.3018	0
NP_834532.1	BC4832	AraC family transcriptional regulator		-0.556393	0.2102	0	-1.05889	0.0517	0
NP_833888.1	BC4174	arginine repressor		1.51096	0.0304	1	1.26903	0.0789	0
NP_830430.1	BC0613	ArsR family transcriptional regulator		-0.0291463	0.4667	0	0.321928	0.1102	0
NP_833970.1	BC4256	ArsR family transcriptional regulator		0.226509	0.4069	0	0.137504	0.4373	0
NP_834575.1	BC4902	AsnC family transcriptional regulator		1.90304	0.0657	0	-0.184425	0.4005	0
NP_833769.1	BC4051	BigG family transcription antiterminator		0.378512	0.3285	0	0.226509	0.3322	0
NP_834378.1	BC4672	catabolite control protein A		-0.251539	0.1096	0	0.454176	0.1794	0
NP_834806.1	BC5141	central glycolytic genes regulator		0.214125	0.421	0	0.298658	0.3702	0
NP_834941.1	BC5278	chain length regulator (capsular polysaccharide biosynthesis)		0	0.4994	0	-0.0291463	0.4825	0
NP_834587.1	BC4915	ComA operon protein 2		-0.599462	0.0966	0	0.464668	0.2381	0
NP_833503.1	BC3780	competence damage-inducible protein A		-0.0588937	0.4735	0	0.275007	0.2364	0
NP_832734.1	BC2988	Cro/CI family transcriptional regulator		-0.434403	0.3927	0	-1.64386	0.1957	0
NP_831946.1	BC2181	Cro/CI family transcriptional regulator		-0.915936	0.1607	0	-0.761213	0.1846	0
NP_834407.1	BC4703	DeoR family transcriptional regulator		0.0840643	0.4428	0	0.275007	0.2594	0
NP_832522.1	BC2770	DeoR family transcriptional regulator		-1.08927	0.1562	0	0.214125	0.1991	0
NP_833573.1	BC3852	fatty acid biosynthesis transcriptional regulator		-0.286304	0.0503	0	-0.454032	0.24	0
NP_830819.1	BC1033	glycerol uptake operon antiterminator regulatory protein		-0.556393	0.2583	0	-0.666576	0.1124	0
NP_833514.1	BC3792	GntR family transcriptional regulator		0.378512	0.1302	0	-0.761213	0.1339	0
NP_833771.1	BC4053	GntR family transcriptional regulator		0.895303	0.0194	1	0.226509	0.3991	0
NP_834309.1	BC4603	GntR family transcriptional regulator		0.782409	0.0513	0	-0.454032	0.2663	0
NP_832785.1	BC3039	GntR family transcriptional regulator		-1.02915	0.1423	0	-0.454032	0.24	0
NP_831084.1	BC1302	GntR family transcriptional regulator		-0.321928	0.3171	0	-0.643856	0.261	0
NP_833729.1	BC4010	LacI family transcription regulator		-1.02915	0.0658	0	-0.415037	0.1819	0
NP_833418.1	BC3690	LexA repressor		0.0143553	0.4889	0	-0.0588937	0.4498	0
NP_833701.1	BC3982	LysR family transcriptional regulator		-0.286304	0.0503	0	1.0635	0.1797	0
NP_830591.1	BC0801	LytR family transcriptional regulator		0.0426443	0.4728	0	0.367371	0.2267	0
NP_833799.1	BC4081	MarR family transcriptional regulator		0.0285692	0.4637	0	1.90304	0.0013	1
NP_833841.1	BC4124	MarR family transcriptional regulator		0.176323	0.4285	0	0.565597	0.1329	0
NP_834861.1	BC5197	MarR family transcriptional regulator		0.344828	0.0289	1	0.604071	0.1232	0
NP_831118.1	BC1337	MarR family transcriptional regulator		0.0840643	0.3937	0	0.62293	0.1289	0
NP_831706.1	BC1936	MarR family transcriptional regulator		-0.713119	0.2273	0	0.941106	0.1496	0
NP_829958.1	BC0061	MazG protein		0.799087	0.1446	0	-0.168123	0.2927	0
NP_831958.1	BC2193	MecA protein		-0.268817	0.1662	0	0.475085	0.0509	0
NP_834928.1	BC5265	membrane-bound transcriptional regulator LytR		-0.713119	0.1755	0	0.722466	0.1733	0
NP_831499.1	BC1724	MerR family transcriptional regulator		0.879706	0.118	0	0.505891	0.2146	0
NP_834068.1	BC4356	MerR family transcriptional regulator		0.0143553	0.4883	0	-0.340075	0.3302	0
NP_831268.1	BC1489	MerR family transcriptional regulator		-0.286304	0.0503	0	-0.454032	0.24	0
NP_833433.1	BC3706	MerR family transcriptional regulator		-1.02915	0.1423	0	0.214125	0.1991	0
NP_832406.1	BC2649	MerR family transcriptional regulator		0.722466	0.1443	0	0.555816	0.0604	0
NP_832113.1	BC2351	MerR family transcriptional regulator		0.485427	0.2755	0	1.16993	0.0452	1
NP_829983.1	BC0102	negative regulator of genetic competence clpC/mecB		-0.136062	0.3425	0	0.0976108	0.4211	0
NP_830503.1	BC0690	PbsX family transcriptional regulator		-0.810966	0.0745	0	-0.0144996	0.4892	0
NP_831686.1	BC1915	PbsX family transcriptional regulator		-0.251539	0.3649	0	0.286881	0.3042	0
NP_830355.1	BC0518	peroxide operon regulator		0.15056	0.4291	0	0.356144	0.2802	0
NP_834105.1	BC4393	RRF2 family protein		0.443607	0.2619	0	0.0285692	0.4867	0
NP_831257.1	BC1478	sensor protein resE		0.15056	0.3781	0	-0.200913	0.4085	0
NP_831064.1	BC1282	SinR protein		-0.321928	0.1569	0	0.495695	0.102	0
NP_830566.1	BC0776	sucrose operon repressor		-1.35845	0.1653	0	0.62293	0.1289	0
NP_831591.1	BC1818	TetR family transcriptional regulator		-0.0740006	0.4507	0	0.464668	0.2186	0
NP_832904.1	BC3163	TetR family transcriptional regulator		0.555816	0.1793	0	-0.286304	0.3016	0
NP_833255.1	BC3522	TetR family transcriptional regulator		0.485427	0.2755	0	0.214125	0.1991	0
NP_831931.1	BC2166	TetR family transcriptional regulator		0.378512	0.267	0	0.214125	0.1991	0
NP_835095.1	BC5434	TetR family transcriptional regulator		-0.286304	0.0503	0	0.214125	0.1991	0
NP_829939.1	BC0042	transcription state transcriptional regulator AbrB		-0.599462	0.2097	0	-1.39593	0.099	0
NP_835010.1	BC5349	PapR protein		-0.37707	0.335	0	0.604071	0.2398	0
NP_835011.1	BC5350	transcriptional activator plcR		1.29866	0.0704	0	-0.577767	0.3016	0
NP_830532.1	BC0742	transcriptional activator tenA		0.790772	0.0463	1	-0.621488	0.1927	0
NP_832309.1	BC2551	transcriptional activator tenA		0.432959	0.1992	0	-0.643856	0.1768	0
NP_834639.1	BC4968	transcriptional activator tipA		0.321928	0.3551	0	0.731183	0.1949	0
NP_830336.1	BC0499	transcriptional regulator		-0.286304	0.0503	0	0.214125	0.1991	0
NP_833954.1	BC4240	transcriptional regulator		0.594549	0.1642	0	-0.251539	0.3263	0
NP_834137.1	BC4425	transcriptional regulator		0.632268	0.0437	1	-1.02915	0.0509	0
NP_831765.1	BC1996	transcription state transcriptional regulator AbrB		-0.286304	0.0503	0	0.176323	0.3279	0
NP_831623.1	BC1850	transcriptional regulator		-0.200913	0.3513	0	-0.304006	0.3307	0
NP_830744.1	BC0958	transcriptional regulator		-0.713119	0.1119	0	-0.454032	0.24	0
NP_829980.1	BC0099	transcriptional regulator ctsR		-0.713119	0.2273	0	1.42761	0.1659	0
NP_830833.1	BC1047	transcriptional regulator Hpr		1.24489	0.0983	0	0.0976108	0.442	0
NP_834287.1	BC4581	transcriptional regulator NrdR		-0.0439433	0.4849	0	0.298658	0.257	0
NP_830536.1	BC0746	transcriptional regulator TenI		-0.286304	0.1432	0	-0.0291463	0.4692	0
NP_831310.1	BC1531	transcriptional regulatory protein		-0.0291463	0.4713	0	1.48027	0.0042	1
NP_831256.1	BC1477	transcriptional regulatory protein resD		0.356144	0.0082	1	-0.599462	0.119	0
NP_832061.1	BC2298	transcriptional repressor		-1.59946	0.1702	0	2.02148	0.0603	0
NP_833547.1	BC3826	transcriptional repressor CodY		0.176323	0.3166	0	-0.37707	0.3223	0
NP_830794.1	BC1008	two component system histidine kinase		-0.286304	0.0503	0	0.214125	0.1991	0
NP_833333.1	BC3601	two-component response regulator		-0.104697	0.4195	0	-0.599462	0.262	0
NP_834535.1	BC4835	two-component response regulator		1.19535	0.0572	0	-0.761213	0.1381	0
NP_834699.1	BC5028	two-component response regulator VanRB		-0.736966	0.1346	0	0.214125	0.1991	0
NP_834145.1	BC4433	two-component response regulator yvcP		-1.08927	0.1562	0	-0.0291463	0.4776	0
NP_835122.1	BC5463	two-component response regulator yycF		0.659925	0.0584	0	-0.217591	0.3787	0
NP_830377.1	BC0560	two component system histidine kinase		-0.286304	0.0503	0	0.214125	0.1991	0
NP_834925.1	BC5262	two-component response regulator		0.378512	0.267	0	0.214125	0.1991	0
NP_830403.1	BC0586	two-component response regulator		0.722466	0.1443	0	-0.454032	0.24	0
NP_835078.1	BC5417	two-component response regulator		0.678072	0.1055	0	0.214125	0.1991	0
NP_831219.1	BC1439	two-component response regulator yvqC		-0.713119	0.1119	0	0.176323	0.3871	0
NP_832297.1	BC2538	two-component response regulator yxdJ		-0.286304	0.0503	0	-0.454032	0.24	0
NP_830596.1	BC0806	BigG family transcription antiterminator		0.485427	0.2755	0	1.9222	0.0002	1
NP_829977.1	BC0082	XRE family transcriptional regulator		-0.68966	0.1874	0	0.432959	0.1135	0
		Sporulation related proteins							0
NP_835136.1	BC5483	stage 0 sporulation protein J		0.163499	0.4368	0	-0.184425	0.3874	0
NP_833499.1	BC3776	stage V sporulation protein S		-0.234465	0.3892	0	-0.234465	0.3968	0
NP_832022.1	BC2259	sporulation-control protein		0.333424	0.3147	0	-0.915936	0.1822	0
NP_835134.1	BC5481	stage 0 sporulation protein J		0.575312	0.2818	0	1.10434	0.0418	1
NP_835135.1	BC5482	sporulation initiation inhibitor protein soj		-0.785875	0.0974	0	0.678072	0.259	0
NP_833885.1	BC4170	stage 0 sporulation protein A		0.748461	0.1453	0	-0.915936	0.0917	0
NP_834998.1	BC5336	sporulation initiation phosphotransferase F		0.879706	0.0288	1	0.411426	0.1574	0
NP_829950.1	BC0053	regulatory protein SpoVG		0.124328	0.2714	0	0.464668	0.0941	0
NP_835140.1	BC5487	Jag protein		0.565597	0.2095	0	-0.304006	0.3681	0
NP_829935.1	BC0038	tpl protein		-0.494109	0.2153	0	0.15056	0.362	0
NP_831908.1	BC2142	stage V sporulation protein S		0.475085	0.1562	0	0.594549	0.1636	0
		Cell morphogenesis
		Cell Division Related Proteins							0
NP_833626.1	BC3906	cell division protein FtsZ		0.454176	0.0724	0	0.250962	0.2143	0
NP_834850.1	BC5186	cell division ATP-binding protein ftsE		0.201634	0.1607	0	-0.434403	0.2486	0
NP_829967.1	BC0072	cell division protein ftsH		-0.268817	0.3548	0	-0.577767	0.0994	0
NP_833616.1	BC3896	cell division protein DivIVA		0.0285692	0.433	0	-0.943416	0.0134	1
NP_834154.1	BC4442	cell division inhibitor MinD		0.124328	0.2863	0	0.0565835	0.4009	0
NP_831340.1	BC1562	cell division protein DivIVA		-0.0588937	0.4363	0	0.678072	0.1525	0
NP_833627.1	BC3907	cell division protein ftsA		0.275007	0.193	0	0.111031	0.3143	0
NP_833636.1	BC3916	division specific D,D-transpeptidase / cell division protein ftsI		-0.217591	0.3939	0	0.555816	0.1704	0
NP_833566.1	BC3845	cell division protein ftsY		-0.251539	0.3205	0	-0.434403	0.1946	0
NP_835137.1	BC5484	glucose-inhibited division protein B		0.263034	0.2987	0	-0.304006	0.3518	0
NP_834155.1	BC4443	septum formation inhibitor		0.214125	0.3503	0	-0.168123	0.4037	0
NP_834355.1	BC4649	septation ring formation regulator EzrA		0.903038	0.2358	0	-0.666576	0.2726	0
NP_833567.1	BC3846	chromosome partition protein smc		-0.713119	0.2606	0	0.765535	0.2438	0
NP_834392.1	BC4686	cell division protein ftsK		-0.494109	0.3051	0	0.0703893	0.4735	0
NP_834849.1	BC5185	cell division protein ftsX		-0.473931	0.3045	0	-0.736966	0.1557	0
NP_834261.1	BC4555	cell division protein		0.411426	0.3432	0	2.35332	0.0042	1
		Rod shape-determining proteins							0
NP_834158.1	BC4446	rod shape-determining protein mreB		-0.395929	0.009	1	-0.37707	0.1052	0
NP_834944.1	BC5281	rod shape-determining protein mreB		-0.473931	0.0539	0	0.411426	0.1418	0
NP_834157.1	BC4445	rod shape-determining protein mreC		-1.08927	0.0291	1	-0.358454	0.2378	0
		Transporters							0
		Protein export							0
NP_830947.1	BC1161	peptidylprolyl isomerase		0.137504	0.3805	0	-0.943416	0.2359	0
NP_829996.1	BC0115	preprotein translocase subunit SecE		-0.971431	0.044	1	0.411426	0.2521	0
NP_832816.1	BC3070	Signal peptidase I		0.124328	0.4108	0	-0.535332	0.1009	0
NP_833558.1	BC3837	Signal peptidase I		-0.168123	0.4312	0	-0.268817	0.3702	0
NP_835141.1	BC5488	OxaA-like protein precursor		-0.37707	0.3482	0	0.941106	0.0914	0
NP_834853.1	BC5189	preprotein translocase subunit SecA		0.321928	0.1058	0	-0.268817	0.1853	0
NP_834122.1	BC4410	preprotein translocase subunit YajC		-0.785875	0.0829	0	-0.251539	0.2169	0
NP_833564.1	BC3843	signal recognition particle protein		0.83996	0.1654	0	0.565597	0.1443	0
NP_834117.1	BC4405	bifunctional preprotein translocase subunit SecD/SecF		-0.286304	0.0503	0	1.38957	0.0899	0
NP_830433.1	BC0616	Iron(III) dicitrate-binding protein		0.963474	0.2277	0	1.64616	0.0784	0
		ABC transporters							0
NP_834653.1	BC4982	ABC transporter-associated protein		0.189034	0.3446	0	0.575312	0.1993	0
NP_830107.1	BC0239	ABC transporter ATP-binding protein uup		-0.286304	0.0503	0	-0.643856	0.261	0
NP_832681.1	BC2933	ABC transporter ATP-binding protein		0.0840643	0.4054	0	0.545968	0.1375	0
NP_832963.1	BC3222	ABC transporter ATP-binding protein		-1.02915	0.1423	0	0.83996	0.1068	0
NP_834447.1	BC4743	ABC transporter ATP-binding protein		1.56071	0.0183	1	-0.0291463	0.4847	0
NP_834531.1	BC4831	ABC transporter ATP-binding protein		-0.68966	0.2465	0	0.356144	0.3317	0
NP_834539.1	BC4839	ABC transporter ATP-binding protein		1.58496	0.0312	1	0.85599	0.1154	0
NP_834654.1	BC4983	ABC transporter ATP-binding protein		0.367371	0.2823	0	0.659925	0.1817	0
NP_830141.1	BC0290	ABC transporter ATP-binding protein uup		0.15056	0.3815	0	0.704872	0.0451	1
NP_831917.1	BC2151	ABC transporter ATP-binding protein uup		0.238787	0.3298	0	0.263034	0.0765	0
NP_835094.1	BC5433	ABC transporter ATP-binding protein uup		0.678072	0.1266	0	-0.915936	0.1201	0
NP_834650.1	BC4979	ABC transporter-associated protein		0.389567	0.2636	0	0.773996	0.1486	0
NP_830187.1	BC0348	ABC transporter substrate-binding protein		-1.68966	0.004	1	2.16027	0.0637	0
NP_834655.1	BC4984	ABC transporter substrate-binding protein		-0.736966	0.1346	0	0.214125	0.1991	0
NP_834656.1	BC4985	ABC transporter substrate-binding protein		0.432959	0.2629	0	-0.358454	0.2378	0
NP_830605.1	BC0815	ABC transporter ATP-binding protein		0.739848	0.2141	0	0.0976108	0.4402	0
NP_834658.1	BC4987	ABC transporter ATP-binding protein		1.70044	0.0781	0	0.526069	0.0937	0
NP_832086.1	BC2323	ABC transporter ATP-binding protein		-0.286304	0.0503	0	0.214125	0.1991	0
NP_830836.1	BC1050	ABC-type transporter ATP-binding protein ecsA		-0.104697	0.4257	0	0.687061	0.1465	0
NP_834771.1	BC5103	ferric anguibactin transport ATP-binding protein		0.516015	0.2504	0	-0.0892673	0.4432	0
NP_834774.1	BC5106	ferric anguibactin-binding protein		-1.05889	0.1379	0	1.83188	0.1513	0
NP_835042.1	BC5381	ferrichrome ABC transporter ATP-binding protein		-0.943416	0.2247	0	-0.0892673	0.473	0
NP_830222.1	BC0383	ferrichrome-binding protein		0.687061	0.3242	0	1.63227	0.1317	0
NP_831789.1	BC2021	high-affinity zinc uptake system protein znuA precursor		-0.556393	0.2356	0	-0.395929	0.1917	0
NP_830266.1	BC0427	hydroxymethylpyrimidine transport ATP-binding protein		0.226509	0.3772	0	0.214125	0.1991	0
NP_830533.1	BC0743	hydroxymethylpyrimidine transport ATP-binding protein		-0.434403	0.1752	0	-0.268817	0.3274	0
NP_830265.1	BC0426	hydroxymethylpyrimidine-binding protein		0.0976108	0.4015	0	0.0285692	0.4778	0
NP_830535.1	BC0745	hydroxymethylpyrimidine-binding protein		-0.104697	0.3559	0	-0.473931	0.1065	0
NP_830435.1	BC0619	Iron(III) dicitrate transport ATP-binding protein fecE		0.464668	0.2745	0	-0.152003	0.4369	0
NP_830967.1	BC1182	oligopeptide transport ATP-binding protein oppD		0.650765	0.0024	1	-0.0439433	0.4214	0
NP_830968.1	BC1183	oligopeptide transport ATP-binding protein oppF		0.584963	0.066	0	-0.217591	0.3534	0
NP_830083.1	BC0215	oligopeptide-binding protein oppA		-0.0588937	0.4768	0	0.641546	0.2188	0
NP_830964.1	BC1179	oligopeptide-binding protein oppA		0.815575	0.2193	0	0.422233	0.3309	0
NP_833318.1	BC3586	oligopeptide-binding protein oppA		0.641546	0.0955	0	-0.104697	0.4472	0
NP_830965.1	BC1180	oligopeptide transport system permease protein oppB		-0.666576	0.2474	0	0.238787	0.3247	0
NP_830966.1	BC1181	oligopeptide transport system permease protein oppC		-0.862496	0.1517	0	0.485427	0.2639	0
NP_831068.1	BC1286	spermidine/putrescine ABC transporter ATP-binding protein		-0.37707	0.0923	0	-0.152003	0.3819	0
NP_831071.1	BC1289	spermidine/putrescine-binding protein		-0.395929	0.2349	0	0.214125	0.264	0
NP_831140.1	BC1359	bacitracin transport ATP-binding protein bcrA		-0.168123	0.4194	0	0.389567	0.1804	0
NP_835061.1	BC5400	bacitracin transport ATP-binding protein bcrA		-1.18442	0.1321	0	-0.0144996	0.4905	0
NP_830660.1	BC0874	cystine transport ATP-binding protein		-0.395929	0.3487	0	-1.21759	0.0236	1
NP_833992.1	BC4279	high-affinity zinc uptake system ATP-binding protein znuC		-0.340075	0.3929	0	0.189034	0.4487	0
		Other transports							0
NP_834507.1	BC4807	ferrous iron transport protein A		-0.494109	0.1563	0	0.389567	0.0971	0
NP_833697.1	BC3978	potassium uptake protein KtrA		-0.286304	0.0503	0	0.704872	0.1762	0
NP_831090.1	BC1308	nitrite transporter		1.09085	0.0785	0	0.367371	0.3599	0
NP_831787.1	BC2019	zinc transporter		0.137504	0.3805	0	1.55582	0.1167	0
NP_831480.1	BC1705	zinc transporter		1.25701	0.2497	0	-0.304006	0.3533	0
NP_831696.1	BC1926	zinc transporter		0.807355	0.1063	0	-0.862496	0.0705	0
NP_832817.1	BC3071	copper homeostasis protein cutC		0.903038	0.0068	1	-0.358454	0.3406	0
NP_830287.1	BC0448	calcium-transporting ATPase		0.15056	0.3781	0	0.464668	0.2186	0
NP_830958.1	BC1172	ComZ protein		-0.915936	0.1824	0	0.0285692	0.4836	0
NP_830658.1	BC0872	cystine-binding protein		0.613532	0.1934	0	-0.713119	0.1146	0
NP_830432.1	BC0615	di-/tripeptide transporter		-0.836501	0.0473	1	0.422233	0.2315	0
NP_830429.1	BC0612	L-lactate permease		0.748461	0.0259	1	-0.643856	0.261	0
NP_835079.1	BC5418	major facilitator transporter		-0.286304	0.0503	0	0.214125	0.1991	0
NP_830047.1	BC0168	Mrp protein		0.594549	0.2128	0	-0.473931	0.2552	0
NP_833512.1	BC3790	nucleoside transport ATP-binding protein		0.650765	0.1468	0	0.0285692	0.4818	0
NP_829941.1	BC0044	Sec-independent secretion protein tatD		-0.0291463	0.4851	0	0.31034	0.3352	0
NP_834219.1	BC4510	Sodium export ATP-binding protein		-0.666576	0.1503	0	0.432959	0.345	0
NP_834508.1	BC4808	thiamine transporter		-0.286304	0.0503	0	-0.713119	0.1341	0
NP_831348.1	BC1570	xanthine permease		-1.47393	0.0669	0	0.526069	0.2586	0
NP_831212.1	BC1432	proton/sodium-glutamate symport protein		-0.535332	0.284	0	0.400538	0.3322	0
NP_830520.1	BC0708	ferrous iron transport protein B		0.847997	0.0873	0	0.263034	0.372	0
NP_830521.1	BC0709	ferrous iron transport protein A		0.111031	0.4297	0	-0.395929	0.1866	0
NP_833809.1	BC4091	ferric uptake regulation protein		-0.494109	0.1807	0	0.238787	0.2612	0
NP_833463.1	BC3738	Iron(III) dicitrate-binding protein		-0.736966	0.1346	0	1.69599	0.0629	0
NP_835041.1	BC5380	ferrichrome-binding protein		1.02857	0.2614	0	1.40599	0.1395	0
		Defence system							0
		Against general stress							0
NP_832466.1	BC2713	UvrC-like protein		-0.120294	0.3258	0	0.565597	0.2451	0
NP_830469.1	BC0655	universal stress protein		-0.340075	0.2578	0	0.669027	0.1827	0
NP_831381.1	BC1603	cold shock protein		-1.12029	0.0373	1	-0.473931	0.2767	0
NP_834855.1	BC5191	cold shock protein		-0.286304	0.0503	0	0.214125	0.1991	0
NP_835092.1	BC5431	multidrug resistance protein B		-1.152	0.1424	0	-0.321928	0.3474	0
NP_831979.1	BC2214	small heat shock protein		-2	0.1755	0	0.263034	0.3792	0
NP_833272.1	BC3539	cold shock protein		-0.736966	0.3509	0	-2.18442	0.1932	0
NP_834558.1	BC4859	cold shock protein		-0.184425	0.4081	0	-0.473931	0.2444	0
NP_832120.1	BC2358	cold shock protein		0.0426443	0.4869	0	-0.713119	0.2215	0
NP_834331.1	BC4625	universal stress protein		0.275007	0.0997	0	-0.535332	0.2006	0
NP_834383.1	BC4677	general stress protein		-0.234465	0.3464	0	0.555816	0.0908	0
NP_834573.1	BC4900	general stress protein 13		-0.514573	0.2626	0	0.443607	0.2905	0
NP_829981.1	BC0100	ClpC ATPase		-0.104697	0.4432	0	0.400538	0.1291	0
NP_829959.1	BC0062	heat shock protein 15		0.799087	0.0822	0	1.68706	0.0071	1
NP_831122.1	BC1341	aluminum resistance protein		0.807355	0.0896	0	-0.836501	0.0764	0
NP_833434.1	BC3707	aluminum resistance protein		0.536053	0.1508	0	-0.104697	0.4117	0
NP_830286.1	BC0447	tellurite resistance protein		0.0840643	0.4321	0	0.83996	0.0084	1
NP_832151.1	BC2389	tellurite resistance protein		1.1177	0.1479	0	0.226509	0.4172	0
NP_830281.1	BC0442	tellurium resistance protein terD		-0.0588937	0.3978	0	-0.0439433	0.4328	0
NP_830282.1	BC0443	tellurium resistance protein terD		-0.152003	0.361	0	-0.0144996	0.4592	0
NP_830283.1	BC0444	tellurium resistance protein terD		-0.217591	0.2924	0	-0.304006	0.1698	0
NP_831994.1	BC2229	azoreductase		-0.621488	0.3311	0	0.176323	0.4125	0
NP_831959.1	BC2194	azoreductase		0.137504	0.4015	0	-0.0588937	0.4169	0
NP_833675.1	BC3956	GTP-binding protein TypA/BipA		0.31034	0.0486	1	0.0426443	0.4185	0
NP_833972.1	BC4258	hydroxyacylglutathione hydrolase		0.823749	0.0283	1	-0.577767	0.2131	0
NP_833984.1	BC4270	penicillin-binding protein		-0.0740006	0.4712	0	0.823749	0.2301	0
NP_833576.1	BC3855	alkaline-shock protein		0.0143553	0.4876	0	0.739848	0.0263	1
NP_834883.1	BC5220	lactoylglutathione lyase		0.704872	0.1609	0	0.333424	0.3729	0
NP_833149.1	BC3414	hydrolase		-0.286304	0.0503	0	0.214125	0.1991	0
		Against oxidative stress							0
NP_834714.1	BC5044	non-specific DNA-binding protein Dps / Iron-binding ferritin-like antioxidant protein / ferroxidase		0.485427	0.2216	0	0.495695	0.2934	0
NP_831779.1	BC2011	non-specific DNA-binding protein Dps / Iron-binding ferritin-like antioxidant protein / ferroxidase		-0.136062	0.1912	0	0.613532	0.1566	0
NP_834187.1	BC4475	osmotically inducible protein C		0.189034	0.3404	0	2.02857	0.0148	1
NP_830215.1	BC0376	Alkyl hydroperoxide reductase subunit F		0.0565835	0.448	0	-0.535332	0.0615	0
NP_830216.1	BC0377	Alkyl hydroperoxide reductase C22		-0.136062	0.4262	0	-1.02915	0.0071	1
NP_830941.1	BC1155	catalase		1.11103	0.0142	1	-0.0740006	0.4658	0
NP_833986.1	BC4272	superoxide dismutase [Mn]		0.659925	0.1224	0	-0.836501	0.1523	0
NP_835106.1	BC5445	superoxide dismutase [Mn]		0.887525	0.1223	0	-0.415037	0.3463	0
NP_831881.1	BC2114	glutathione peroxidase		-0.0892673	0.4389	0	0.0565835	0.4009	0
NP_835049.1	BC5388	heme peroxidase		0.263034	0.2057	0	-0.415037	0.3529	0
NP_834345.1	BC4639	Thiol peroxidase		-0.0439433	0.4627	0	-0.736966	0.0337	1
NP_830354.1	BC0517	thioredoxin-dependent thiol peroxidase		0.367371	0.2693	0	0.163499	0.4037	0
NP_833706.1	BC3987	NRDH-redoxin		-0.200913	0.2889	0	0.475085	0.1832	0
		Prophages							0
NP_830255.1	BC0416	Phage infection protein		-0.340075	0.3681	0	0.214125	0.425	0
NP_834503.1	BC4801	Phage shock protein A		0.555816	0.0698	0	-0.304006	0.3336	0
NP_831216.1	BC1436	Phage shock protein A		0.432959	0.3737	0	-0.168123	0.393	0
NP_831683.1	BC1912	Phage protein		0.992768	0.2287	0	-0.68966	0.0823	0
NP_831667.1	BC1894	Phage protein		3.02326	0.0136	1	-1.35845	0.2858	0
NP_832336.1	BC2578	Phage protein		0.632268	0.2405	0	1.18269	0.0519	0
NP_831685.1	BC1914	Phage protein		-0.304006	0.3475	0	-0.0439433	0.3942	0
NP_831632.1	BC1859	Phage protein		2.52607	0.0388	1	-0.643856	0.261	0
NP_831635.1	BC1862	Phage protein		1.7137	0.0272	1	-0.761213	0.3016	0
NP_831663.1	BC1890	Phage protein		1.12433	0.1002	0	-0.268817	0.334	0
NP_831665.1	BC1892	Phage protein		1.30451	0.1135	0	1.0635	0.1074	0
NP_831673.1	BC1901	Phage protein		1.72683	0.0124	1	-1.88897	0.205	0
NP_831675.1	BC1903	Phage protein		1.24489	0.0845	0	-0.577767	0.3049	0
NP_831676.1	BC1904	Phage protein		1.97453	0.038	1	-0.514573	0.367	0
NP_831629.1	BC1856	Phage protein		0.378512	0.267	0	0.214125	0.1991	0
NP_831643.1	BC1870	Phage protein		1.50589	0.1044	0	-0.268817	0.334	0
NP_831645.1	BC1872	Phage protein		0.378512	0.267	0	0.214125	0.1991	0
NP_831660.1	BC1887	Phage protein		0.378512	0.267	0	0.214125	0.1991	0
NP_831674.1	BC1902	Phage protein		1.46467	0.1243	0	-0.643856	0.261	0
		Protein folding and modification							0
NP_834024.1	BC4312	molecular chaperone DnaK		-0.0439433	0.3158	0	0.0426443	0.3991	0
NP_830146.1	BC0295	chaperonin GroEL		-0.0740006	0.416	0	-0.234465	0.2434	0
NP_830145.2	BC0294	co-chaperonin GroES		-0.736966	0.0215	1	-0.217591	0.0363	1
NP_834023.1	BC4311	chaperone protein dnaJ		0.400538	0.0159	1	0.400538	0.0841	0
NP_834192.1	BC4480	trigger factor		-0.104697	0.211	0	-0.234465	0.1622	0
NP_830954.1	BC1168	ClpB protein		-0.68966	0.0987	0	-0.200913	0.3665	0
NP_834025.1	BC4313	GrpE protein		0.464668	0.1366	0	-0.577767	0.206	0
NP_829969.1	BC0074	Hsp33-like chaperonin		-0.168123	0.2689	0	0.0840643	0.3798	0
NP_831666.1	BC1893	scaffold protein		1.27501	0.0766	0	0.344828	0.3141	0
NP_831252.1	BC1473	thiol-disulfide oxidoreductase		0.659925	0.0944	0	-1.12029	0.0136	1
NP_830362.1	BC0542	Thiol-disulfide oxidoreductase BdbD		-1.35845	0.0951	0	-0.268817	0.333	0
NP_834651.1	BC4980	IscU protein		-0.136062	0.1426	0	0.799087	0.1848	0
NP_834623.1	BC4952	NifU protein		-0.304006	0.2777	0	-1.02915	0.0641	0
NP_831086.1	BC1304	iron-sulfur cluster-binding protein		-0.0588937	0.4724	0	-0.862496	0.0314	1
		Others							0
		gamma-Hexachlorocyclohexane degradation							0
NP_832367.1	BC2609	cytochrome P450		-0.0144996	0.4795	0	0.31034	0.0838	0
NP_834220.1	BC4511	acid phosphatase		0.263034	0.1589	0	0.485427	0.1119	0
NP_834630.1	BC4959	4-nitrophenylphosphatase		-0.0291463	0.4553	0	-0.643856	0.1689	0
		Glyoxylate and dicarboxylate metabolism							0
NP_831869.1	BC2101	formate--tetrahydrofolate ligase		-0.304006	0.1977	0	0.214125	0.331	0
NP_833894.1	BC4180	methylenetetrahydrofolate dehydrogenase (NADP+)		-0.0144996	0.4881	0	-0.200913	0.3768	0
		Ubiquinone and other terpenoid-quinone biosynthesis							0
NP_831292.1	BC1513	ubiquinone/menaquinone biosynthesis methyltransferase		1.41684	0.0709	0	0.0840643	0.4306	0
NP_831372.1	BC1594	isochorismatase		0.432959	0.3679	0	-0.104697	0.4292	0
NP_834552.1	BC4853	naphthoate synthase		-0.152003	0.1191	0	-0.599462	0.1751	0
		Thiamine metabolism							0
NP_834427.1	BC4723	thiamine/molybdopterin biosynthesis MoeB-like protein		0.344828	0.3314	0	-0.104697	0.4292	0
NP_834353.1	BC4647	thiamine biosynthesis protein ThiI		0.137504	0.4106	0	0.815575	0.1521	0
NP_830258.1	BC0419	hydroxyethylthiazole kinase		0.526069	0.0994	0	-0.358454	0.317	0
NP_830259.1	BC0420	thiamine-phosphate pyrophosphorylase		1.95233	0.0026	1	-0.152003	0.4295	0
NP_830537.1	BC0747	glycine oxidase		0.0285692	0.4551	0	-0.0892673	0.3757	0
NP_830539.1	BC0749	thiazole synthase		-0.0439433	0.4531	0	-1.2863	0.0566	0
NP_830541.1	BC0751	phosphomethylpyrimidine kinase		-0.395929	0.0384	1	-0.168123	0.3841	0
NP_834890.1	BC5227	thiamine biosynthesis protein ThiC		-0.234465	0.1751	0	-0.0588937	0.4156	0
NP_835074.1	BC5413	pyridoxal kinase		-0.643856	0.1037	0	-1.32193	0.0213	1
NP_830540.1	BC0750	thiamine/molybdopterin biosynthesis ThiF/MoeB-like protein		0.344828	0.1685	0	0.201634	0.3473	0
		Riboflavin metabolism							0
NP_833778.1	BC4060	RibT protein		0.475085	0.1636	0	2.01792	0.0082	1
NP_834984.1	BC5322	nitrilotriacetate monooxygenase component B		0.238787	0.2685	0	-0.666576	0.1803	0
NP_833827.1	BC4109	diaminohydroxyphosphoribosylaminopyrimidine deaminase		-0.836501	0.2636	0	1.30451	0.1296	0
NP_833529.1	BC3807	bifunctional riboflavin kinase/FMN adenylyltransferase		0.124328	0.4214	0	0.790772	0.2243	0
NP_833829.1	BC4111	bifunctional 3,4-dihydroxy-2-butanone 4-phosphate synthase/GTP cyclohydrolase II protein		-0.599462	0.3058	0	0.275007	0.3872	0
NP_833830.1	BC4112	riboflavin synthase subunit beta		-0.0439433	0.4647	0	0.831877	0.2035	0
NP_832808.1	BC3062	NAD-dependent deacetylase		-1.35845	0.0396	1	0.250962	0.3294	0
NP_830984.1	BC1199	inorganic polyphosphate/ATP-NAD kinase		-1.05889	0.0529	0	-0.556393	0.1534	0
NP_831763.1	BC1994	NAD synthetase		0.189034	0.3064	0	0.464668	0.1641	0
NP_834133.1	BC4421	quinolinate synthetase		0.0976108	0.4104	0	-0.184425	0.157	0
NP_834348.1	BC4642	inorganic polyphosphate/ATP-NAD kinase		0.137504	0.4276	0	-1.02915	0.0708	0
		Nicotinate and nicotinamide metabolism							0
NP_834134.1	BC4422	nicotinate-nucleotide pyrophosphorylase		0	0.4949	0	0.250962	0.2071	0
NP_834391.1	BC4685	nicotinate phosphoribosyltransferase		0.15056	0.3214	0	-0.0291463	0.455	0
NP_830414.1	BC0597	nicotinate phosphoribosyltransferase		-0.184425	0.3936	0	0.378512	0.228	0
		Pantothenate and CoA biosynthesis							0
NP_829968.1	BC0073	pantothenate kinase		-0.168123	0.1609	0	-0.0892673	0.4465	0
NP_831319.1	BC1540	3-methyl-2-oxobutanoate hydroxymethyltransferase		-1.25154	0.0692	0	-0.0740006	0.4417	0
NP_831579.1	BC1806	2-dehydropantoate 2-reductase		-0.184425	0.3851	0	-0.37707	0.2917	0
NP_833648.1	BC3929	phosphopantetheine adenylyltransferase		0.526069	0.1432	0	-0.434403	0.336	0
NP_834290.1	BC4584	dephospho-CoA kinase		-0.268817	0.2172	0	-0.68966	0.069	0
NP_833835.1	BC4117	8-amino-7-oxononanoate synthase		0.0703893	0.4681	0	1.56071	0.0059	1
NP_833588.1	BC3867	bifunctional phosphopantothenoylcysteine decarboxylase/phosphopantothenate synthase		-1.02915	0.1423	0	0.933573	0.0323	1
		Biotin metabolism							0
NP_833832.1	BC4114	biotin synthase		0.432959	0.157	0	-0.761213	0.0125	1
NP_833836.1	BC4118	dithiobiotin synthetase		0.970854	0.1054	0	-0.556393	0.1598	0
NP_833837.1	BC4119	adenosylmethionine--8-amino-7-oxononanoate transaminase		0.344828	0.2492	0	0.0976108	0.4316	0
NP_829919.1	BC0015	pyridoxine biosynthesis protein		0.0976108	0.4074	0	0.0840643	0.423	0
NP_829920.1	BC0016	glutamine amidotransferase subunit PdxT		0.575312	0.0514	0	-0.736966	0.1786	0
NP_834176.1	BC4464	folylpolyglutamate synthase		0.895303	0.0637	0	0.454176	0.2946	0
NP_833833.1	BC4115	biotin synthesis protein BioC		-0.643856	0.053	0	0.454176	0.2301	0
		Folate biosynthesis							0
NP_829971.1	BC0076	para-aminobenzoate synthase component I		0.137504	0.4424	0	0.0703893	0.4568	0
NP_829974.1	BC0079	dihydropteroate synthase		0.807355	0.0275	1	-0.514573	0.1857	0
NP_829976.1	BC0081	2-amino-4-hydroxy-6-hydroxymethyldihydropteridine pyrophosphokinase		0.807355	0.1454	0	-0.434403	0.2137	0
NP_831123.1	BC1342	6-pyruvoyl tetrahydrobiopterin synthase		0.0426443	0.475	0	0.0840643	0.4295	0
NP_831290.1	BC1511	GTP cyclohydrolase I		0.389567	0.1546	0	-0.666576	0.0989	0
NP_829972.1	BC0077	para-aminobenzoate/anthranilate synthase glutamine amidotransferase component II		0.565597	0.08	0	-0.785875	0.1506	0
NP_829975.1	BC0080	dihydroneopterin aldolase		-0.434403	0.3633	0	-0.943416	0.2115	0
		Porphyrin metabolism							0
NP_830675.1	BC0889	coproporphyrinogen III oxidase		-0.0740006	0.4594	0	-0.268817	0.334	0
NP_830349.1	BC0512	glutamate-1-semialdehyde aminotransferase		0.584963	0.0398	1	0.505891	0.0915	0
NP_830854.1	BC1068	uroporphyrinogen decarboxylase		-0.37707	0.2613	0	-0.68966	0.2159	0
NP_830855.1	BC1069	ferrochelatase		0.575312	0.2242	0	-0.37707	0.3159	0
NP_832116.1	BC2354	protoporphyrinogen oxidase		0.226509	0.3249	0	-1.12029	0.1133	0
NP_834180.1	BC4468	glutamate-1-semialdehyde aminotransferase		-0.136062	0.3434	0	0.356144	0.0234	1
NP_834181.1	BC4469	delta-aminolevulinic acid dehydratase		0.526069	0.0726	0	-0.217591	0.318	0
NP_834183.1	BC4471	porphobilinogen deaminase		-0.200913	0.1945	0	-0.68966	0.158	0
NP_829947.1	BC0050	4-diphosphocytidyl-2-C-methyl-D-erythritol kinase		-1.73697	0.0046	1	-0.713119	0.131	0
NP_829987.1	BC0106	2-C-methyl-D-erythritol 4-phosphate cytidylyltransferase		0.111031	0.3451	0	-0.643856	0.0635	0
NP_829988.1	BC0107	2-C-methyl-D-erythritol 2,4-cyclodiphosphate synthase		-0.217591	0.3553	0	-0.971431	0.1206	0
NP_833540.1	BC3819	1-deoxy-D-xylulose 5-phosphate reductoisomerase		0.782409	0.0349	1	0.0840643	0.3798	0
NP_833890.1	BC4176	1-deoxy-D-xylulose-5-phosphate synthase		0.238787	0.3723	0	-0.340075	0.213	0
NP_833989.1	BC4276	4-hydroxy-3-methylbut-2-en-1-yl diphosphate synthase		-0.0740006	0.3895	0	0.584963	0.0674	0
NP_834027.1	BC4315	coproporphyrinogen III oxidase		0.15056	0.3781	0	0.214125	0.1991	0
NP_829938.1	BC0041	Corrin/porphyrin methyltransferase		0.485427	0.2755	0	0.555816	0.0604	0
		Phosphonate and phosphinate metabolism							0
NP_834614.1	BC4942	PhnA protein		-0.251539	0.3844	0	1.03562	0.0472	1
		Butanoate Metabolism							0
NP_833878.1	BC4163	phosphate butyryltransferase		0.464668	0.18	0	0.0976108	0.4342	0
NP_833876.1	BC4161	butyrate kinase		-0.251539	0.2458	0	0.0703893	0.4135	0
NP_831098.1	BC1316	PhaR protein		2.26303	0.0356	1	-0.535332	0.1292	0
NP_831099.1	BC1317	acetoacetyl-CoA reductase		0.367371	0.1007	0	-0.304006	0.3432	0
NP_831100.1	BC1318	poly(R)-hydroxyalkanoic acid synthase, class III, PhaC subunit		0.669027	0.0929	0	0.286881	0.3657	0
		Inositol phosphate metabolism							0
NP_833485.1	BC3761	1-phosphatidylinositol phosphodiesterase precursor		0.475085	0.3132	0	0.176323	0.3976	0
		Chloroalkane and chloroalkene degradation							0
NP_833073.1	BC3334	2-haloalkanoic acid dehalogenase		0.739848	0.2427	0	0.214125	0.1991	0
		Propanoate metabolism							0
NP_832049.1	BC2286	2-methylcitrate dehydratase		-1.08927	0.1562	0	0.941106	0.1496	0
									0
		Other pathway or unknown function							0
NP_829912.1	BC0003	unknown		-0.621488	0.2601	0	-1.08927	0.0625	0
NP_829927.1	BC0025	unknown		0.111031	0.1736	0	0.687061	0.1511	0
NP_829963.1	BC0066	unknown		2.10434	0.0051	1	0.189034	0.3819	0
NP_829986.1	BC0105	unknown		-0.152003	0.3218	0	-0.200913	0.3313	0
NP_830054.1	BC0186	unknown		-1.78588	0.0732	0	-0.514573	0.2684	0
NP_830055.1	BC0187	unknown		-1.35845	0.1902	0	0.773996	0.1956	0
NP_830059.1	BC0191	unknown		-0.643856	0.1536	0	-0.454032	0.24	0
NP_830061.1	BC0193	unknown		-0.599462	0.2732	0	-0.358454	0.3362	0
NP_830062.1	BC0194	unknown		0.992768	0.1198	0	0	0.4954	0
NP_830068.1	BC0200	unknown		-0.286304	0.3668	0	0.263034	0.3274	0
NP_830209.1	BC0370	unknown		1.09085	0.0785	0	0.214125	0.1991	0
NP_830227.1	BC0388	unknown		-0.286304	0.0503	0	-0.152003	0.3308	0
NP_830233.1	BC0394	unknown		0.495695	0.2225	0	0.83996	0.1068	0
NP_830263.1	BC0424	unknown		-0.168123	0.2492	0	0.0565835	0.4367	0
NP_830288.1	BC0449	unknown		-0.713119	0.1119	0	0.555816	0.0604	0
NP_830290.1	BC0451	unknown		0.604071	0.0606	0	-0.862496	0.1523	0
NP_830304.1	BC0465	unknown		-0.736966	0.1026	0	-0.217591	0.3841	0
NP_830339.1	BC0502	unknown		-0.286304	0.0503	0	0.214125	0.425	0
NP_830340.1	BC0503	unknown		-0.286304	0.0503	0	0.214125	0.1991	0
NP_830345.1	BC0508	unknown		-2	0.1755	0	1.1375	0.0222	1
NP_830359.2	BC0539	unknown		0.687061	0.2011	0	0.367371	0.3669	0
NP_830407.1	BC0590	unknown		-0.643856	0.053	0	0.555816	0.0604	0
NP_830421.1	BC0604	unknown		-0.286304	0.0503	0	1.0635	0.1797	0
NP_830422.1	BC0605	unknown		-1.05889	0.2369	0	0.226509	0.3322	0
NP_830590.1	BC0800	unknown		0.400538	0.317	0	-0.168123	0.3324	0
NP_830666.1	BC0880	unknown		0.0143553	0.474	0	0.782409	0.1345	0
NP_830678.1	BC0892	unknown		0.189034	0.3901	0	0.176323	0.3976	0
NP_830685.1	BC0899	unknown		0.176323	0.3733	0	0.782409	0.0261	1
NP_830704.1	BC0918	unknown		1.1375	0.1138	0	2.53605	0.001	1
NP_830707.1	BC0921	unknown		-0.577767	0.1994	0	0.555816	0.0604	0
NP_830730.1	BC0944	unknown		0.485427	0.2755	0	-0.104697	0.4292	0
NP_830798.1	BC1012	unknown		-1.12029	0.0209	1	-0.136062	0.3498	0
NP_830802.1	BC1016	unknown		-0.785875	0.1608	0	-0.473931	0.2298	0
NP_830804.1	BC1018	unknown		-1.12029	0.1995	0	0.62293	0.1289	0
NP_830834.1	BC1048	unknown		0.575312	0.0598	0	0.815575	0.0819	0
NP_830962.1	BC1176	unknown		-0.713119	0.1119	0	0.214125	0.1991	0
NP_830982.1	BC1197	unknown		0.432959	0.3737	0	-0.473931	0.2444	0
NP_831009.1	BC1225	unknown		0.15056	0.3189	0	-0.454032	0.243	0
NP_831025.1	BC1241	unknown		-0.556393	0.2668	0	0.443607	0.2981	0
NP_831031.1	BC1247	unknown		0.739848	0.2141	0	1.39506	0.0006	1
NP_831054.1	BC1271	unknown		-0.286304	0.0503	0	0.214125	0.1991	0
NP_831087.1	BC1305	unknown		1.0635	0.052	0	-1.08927	0.0183	1
NP_831120.1	BC1339	unknown		-0.152003	0.4175	0	0.214125	0.0706	0
NP_831126.1	BC1345	unknown		0.0285692	0.4759	0	-0.168123	0.3918	0
NP_831131.1	BC1350	unknown		-0.104697	0.419	0	0.0703893	0.4274	0
NP_831213.1	BC1433	unknown		0.992768	0.2287	0	-0.454032	0.24	0
NP_831246.1	BC1467	unknown		0.918386	0.0877	0	-0.454032	0.24	0
NP_831307.1	BC1528	unknown		-0.321928	0.3171	0	-0.434403	0.2219	0
NP_831322.1	BC1544	unknown		-0.643856	0.1663	0	1.70044	0.0692	0
NP_831335.1	BC1557	unknown		-0.286304	0.0503	0	0.214125	0.1991	0
NP_831336.1	BC1558	unknown		-1.32193	0.099	0	0.475085	0.3294	0
NP_831353.1	BC1575	unknown		1.13093	0.0393	1	0.0426443	0.473	0
NP_831413.1	BC1635	unknown		1.38957	0.0822	0	1.31034	0.0279	1
NP_831418.1	BC1640	unknown		-0.0144996	0.4961	0	0.887525	0.0697	0
NP_831429.1	BC1652	unknown		0.948601	0.0319	1	1.07039	0.1302	0
NP_831430.1	BC1653	unknown		0.111031	0.4381	0	0.321928	0.1851	0
NP_831467.1	BC1692	unknown		-1	0.2054	0	-0.0439433	0.4765	0
NP_831493.1	BC1718	unknown		-0.358454	0.3012	0	1.10434	0.0218	1
NP_831577.1	BC1804	unknown		0.464668	0.2745	0	0.214125	0.1991	0
NP_831626.1	BC1853	unknown		0.903038	0.0825	0	0.214125	0.1991	0
NP_831745.1	BC1975	unknown		0.31034	0.2315	0	-0.37707	0.2904	0
NP_831845.1	BC2077	unknown		-0.666576	0.0313	1	0.214125	0.2532	0
NP_831846.1	BC2078	unknown		-1.08927	0.1562	0	1.30451	0.0975	0
NP_831864.1	BC2096	unknown		-1.25154	0.1042	0	-0.104697	0.4526	0
NP_831870.1	BC2102	unknown		-0.415037	0.3283	0	0.298658	0.3205	0
NP_831923.1	BC2157	unknown		0.669027	0.0995	0	1.02857	0.1441	0
NP_831976.1	BC2211	unknown		-0.304006	0.2863	0	-0.136062	0.2702	0
NP_832000.1	BC2235	unknown		-0.37707	0.335	0	1.1375	0.0222	1
NP_832040.1	BC2277	unknown		-0.217591	0.3369	0	0.214125	0.1991	0
NP_832057.1	BC2294	unknown		-0.434403	0.22	0	0.650765	0.1187	0
NP_832062.1	BC2299	unknown		-0.217591	0.349	0	0.214125	0.3648	0
NP_832083.1	BC2320	unknown		-0.286304	0.0503	0	-0.454032	0.24	0
NP_832132.1	BC2370	unknown		-0.286304	0.0503	0	0.214125	0.1991	0
NP_832264.1	BC2505	unknown		0.378512	0.267	0	0.214125	0.1991	0
NP_832386.1	BC2628	unknown		0.378512	0.267	0	0.214125	0.1991	0
NP_832454.1	BC2701	unknown		0.163499	0.4137	0	1.44361	0.0622	0
NP_832484.1	BC2731	unknown		0.189034	0.4188	0	0.189034	0.3766	0
NP_832489.1	BC2737	unknown		1.05658	0.0959	0	-0.785875	0.1882	0
NP_832591.1	BC2841	unknown		0.464668	0.2745	0	-0.713119	0.0939	0
NP_832606.1	BC2857	unknown		-0.286304	0.0503	0	0.163499	0.4272	0
NP_832627.1	BC2879	unknown		0.250962	0.2544	0	2.05658	0.0109	1
NP_832666.1	BC2918	unknown		-0.0588937	0.463	0	-0.104697	0.4292	0
NP_832682.1	BC2934	unknown		-1	0.0219	1	-0.454032	0.24	0
NP_832791.1	BC3045	unknown		1.37851	0.0156	1	-0.943416	0.2115	0
NP_832882.1	BC3141	unknown		-0.120294	0.4651	0	-1.51457	0.0873	0
NP_832944.1	BC3203	unknown		-0.0740006	0.4594	0	-0.200913	0.4152	0
NP_833004.1	BC3264	unknown		0.378512	0.267	0	-0.168123	0.3324	0
NP_833042.1	BC3303	unknown		0.0426443	0.4772	0	0.0703893	0.455	0
NP_833043.1	BC3304	unknown		0.214125	0.3976	0	0.807355	0.177	0
NP_833092.1	BC3353	unknown		-0.286304	0.0503	0	-0.454032	0.24	0
NP_833180.1	BC3446	unknown		-0.286304	0.0503	0	0.214125	0.1991	0
NP_833196.1	BC3462	unknown		0.356144	0.1906	0	1.08406	0.0668	0
NP_833238.1	BC3505	unknown		0.555816	0.1793	0	0.903038	0.0414	1
NP_833269.1	BC3536	unknown		0.378512	0.267	0	0.214125	0.1991	0
NP_833312.1	BC3580	unknown		-0.0740006	0.4593	0	0.83996	0.1068	0
NP_833364.1	BC3635	unknown		0.678072	0.2185	0	2.01078	0.0076	1
NP_833365.1	BC3636	unknown		-0.643856	0.175	0	0.475085	0.1797	0
NP_833387.1	BC3659	unknown		-1.35845	0.129	0	0.956057	0.0631	0
NP_833408.1	BC3680	unknown		0.31034	0.3348	0	1.75702	0.0023	1
NP_833416.1	BC3688	unknown		-0.577767	0.0164	1	1.1635	0.058	0
NP_833494.1	BC3771	unknown		-0.286304	0.2437	0	0.214125	0.1991	0
NP_833500.1	BC3777	unknown		-0.234465	0.3664	0	-0.152003	0.4271	0
NP_833505.1	BC3782	unknown		0.176323	0.4164	0	-0.321928	0.2477	0
NP_833534.1	BC3812	unknown		-0.434403	0.245	0	0.799087	0.2328	0
NP_833537.1	BC3815	unknown		-0.434403	0.3479	0	-1	0.1174	0
NP_833565.1	BC3844	unknown		0.124328	0.4347	0	-0.713119	0.2215	0
NP_833591.1	BC3870	unknown		-0.268817	0.2609	0	0.536053	0.1035	0
NP_833592.1	BC3871	unknown		0.918386	0.0877	0	2.26003	0.0174	1
NP_833639.1	BC3919	unknown		-0.136062	0.4134	0	0.526069	0.1527	0
NP_833650.1	BC3931	unknown		-0.395929	0.2062	0	0.910733	0.1347	0
NP_833668.1	BC3949	unknown		-0.761213	0.0003	1	0.0703893	0.3661	0
NP_833669.1	BC3950	unknown		-2.39593	0.0609	0	1.20789	0.16	0
NP_833671.1	BC3952	unknown		-0.736966	0.1346	0	0.214125	0.1991	0
NP_833672.1	BC3953	unknown		-0.37707	0.335	0	0.378512	0.2461	0
NP_833679.1	BC3960	unknown		0.389567	0.2451	0	-0.514573	0.0754	0
NP_833695.1	BC3976	unknown		-0.736966	0.0147	1	0.250962	0.2154	0
NP_833738.1	BC4020	unknown		-1.35845	0.1477	0	0.250962	0.383	0
NP_833743.1	BC4025	unknown		0.0143553	0.489	0	-0.514573	0.3725	0
NP_833759.1	BC4041	unknown		-0.104697	0.3959	0	0.321928	0.3434	0
NP_833780.1	BC4062	unknown		-1.152	0.1392	0	0.695994	0.1724	0
NP_833806.1	BC4088	unknown		-1.51457	0.0092	1	-1	0.0118	1
NP_833817.1	BC4099	unknown		0.137504	0.3805	0	0.214125	0.1991	0
NP_833826.1	BC4108	unknown		-1	0.0151	1	-0.454032	0.0839	0
NP_833838.1	BC4120	unknown		-0.286304	0.0503	0	0.941106	0.1496	0
NP_833866.1	BC4151	unknown		-0.304006	0.3222	0	-1.4344	0.0864	0
NP_833883.1	BC4168	unknown		-1.25154	0.1255	0	0.298658	0.3342	0
NP_833922.1	BC4208	unknown		-0.340075	0.3134	0	-0.0439433	0.4748	0
NP_833943.1	BC4229	unknown		0.0840643	0.3937	0	-0.454032	0.24	0
NP_833987.1	BC4274	unknown		-0.286304	0.0503	0	-0.473931	0.2444	0
NP_834005.1	BC4293	unknown		-0.761213	0.2057	0	-0.184425	0.3879	0
NP_834083.1	BC4371	unknown		-0.621488	0.0506	0	0.263034	0.2524	0
NP_834091.1	BC4379	unknown		0.765535	0.1901	0	-0.0588937	0.4673	0
NP_834094.1	BC4382	unknown		-0.184425	0.3141	0	1.07724	0.0154	1
NP_834167.1	BC4455	unknown		-0.836501	0.2124	0	-1.21759	0.0236	1
NP_834195.1	BC4483	unknown		0.389567	0.2221	0	-0.286304	0.306	0
NP_834228.1	BC4519	unknown		0.344828	0.2309	0	0.799087	0.0765	0
NP_834247.1	BC4540	unknown		-1.21759	0.0324	1	0.214125	0.1991	0
NP_834259.1	BC4553	unknown		0.823749	0.1142	0	-0.915936	0.218	0
NP_834284.1	BC4578	unknown		-0.761213	0.1928	0	0.411426	0.33	0
NP_834396.1	BC4690	unknown		0.505891	0.2395	0	0.0285692	0.4902	0
NP_834400.1	BC4694	unknown		-0.0588937	0.4657	0	0.895303	0.0313	1
NP_834413.1	BC4709	unknown		-0.136062	0.4451	0	1.26303	0.1012	0
NP_834439.1	BC4735	unknown		-0.184425	0.347	0	1.70929	0.0075	1
NP_834498.1	BC4796	unknown		-0.286304	0.0503	0	-0.0892673	0.4432	0
NP_834506.1	BC4804	unknown		-1.08927	0.1562	0	0.214125	0.1991	0
NP_834516.1	BC4816	unknown		-0.888969	0.0932	0	0.454176	0.2896	0
NP_834559.1	BC4860	unknown		-0.0588937	0.455	0	-0.358454	0.2675	0
NP_834574.1	BC4901	unknown		0.632268	0.2458	0	0.238787	0.3867	0
NP_834622.1	BC4951	unknown		-0.556393	0.3293	0	-0.473931	0.2444	0
NP_834717.1	BC5047	unknown		0.641546	0.1056	0	1.73118	0.0024	1
NP_834728.1	BC5060	unknown		0.704872	0.0405	1	0.201634	0.3327	0
NP_834820.1	BC5156	unknown		-0.888969	0.0511	0	0.782409	0.0962	0
NP_834845.1	BC5181	unknown		-0.286304	0.0503	0	0.871844	0.2025	0
NP_834979.1	BC5317	unknown		-0.0439433	0.4352	0	-1.88897	0.0085	1
NP_834999.1	BC5337	unknown		-0.494109	0.2602	0	0.250962	0.3562	0
NP_835026.1	BC5365	unknown		0.0285692	0.484	0	0.62293	0.1289	0
NP_835045.1	BC5384	unknown		-0.643856	0.2647	0	-1.55639	0.0755	0
NP_835054.1	BC5393	unknown		0.485427	0.2755	0	-0.268817	0.334	0
NP_829889.1	BCp0001	unknown		-2.32193	0.1756	0	-0.217591	0.42	0
NP_829890.1	BCp0002	unknown		-1.47393	0.0058	1	-0.514573	0.1944	0
NP_829907.1	BCp0019	unknown		-0.286304	0.0503	0	0.575312	0.2379	0
NP_829908.1	BCp0020	unknown		-0.286304	0.0503	0	-0.120294	0.4081	0
NP_834069.1	BC4357	(R)-specific enoyl-CoA hydratase		0.378512	0.267	0	0.214125	0.1991	0
NP_833815.1	BC4097	2,5-diketo-D-gluconic acid reductase		-0.415037	0.3039	0	0.485427	0.3464	0
NP_834725.1	BC5057	2,5-diketo-D-gluconic acid reductase		-0.643856	0.1768	0	0.111031	0.445	0
NP_834554.1	BC4855	2-succinyl-6-hydroxy-2,4-cyclohexadiene-1-carboxylic acid synthase/2-oxoglutarate decarboxylase		-0.599462	0.1993	0	0.815575	0.1222	0
NP_833051.1	BC3312	3-oxoadipate enol-lactonase		-1.18442	0.214	0	1.73118	0.0798	0
NP_835039.1	BC5378	4-oxalocrotonate tautomerase		-0.286304	0.0503	0	0.214125	0.1991	0
NP_834674.1	BC5003	acetyl-CoA acetyltransferase		1.41684	0.0709	0	-0.0740006	0.4063	0
NP_833741.1	BC4023	acetyl-CoA acetyltransferase		-0.0291463	0.4843	0	0.422233	0.1805	0
NP_831842.1	BC2074	acetyltransferase		0.584963	0.1786	0	-0.454032	0.2582	0
NP_832131.1	BC2369	acetyltransferase		0.298658	0.0423	1	1.09085	0.1006	0
NP_831008.1	BC1224	acetyltransferase		-0.286304	0.3315	0	0.575312	0.2379	0
NP_832549.1	BC2797	acetyltransferase		0.31034	0.3133	0	1.07039	0.1302	0
NP_830404.1	BC0587	acetyltransferase		-0.286304	0.0503	0	1.30451	0.0975	0
NP_831539.1	BC1764	acetyltransferase		-0.340075	0.2665	0	-0.251539	0.3561	0
NP_833264.1	BC3531	acetyltransferase		-0.286304	0.0503	0	0.214125	0.1991	0
NP_830505.1	BC0692	acetyltransferase		-0.358454	0.3012	0	0.575312	0.2156	0
NP_831948.1	BC2183	acetyltransferase		-0.0740006	0.4594	0	0.214125	0.1991	0
NP_832821.1	BC3076	acetyltransferase		-0.836501	0.1327	0	-0.454032	0.24	0
NP_834458.1	BC4754	acetyltransferase/acyltransferase		-0.286304	0.0503	0	0.214125	0.1991	0
NP_833506.1	BC3783	ACT domain-containing protein		-2	0	1	-1.8365	0.0003	1
NP_831751.1	BC1981	acyl carrier protein		-0.286304	0.0503	0	-0.643856	0.261	0
NP_832582.1	BC2832	aldehyde dehydrogenase		0.15056	0.3781	0	1.51096	0.0667	0
NP_830213.1	BC0374	amidohydrolase amhX		-0.395929	0.3487	0	-1.08927	0.2038	0
NP_830382.1	BC0565	ankyrin		-0.286304	0.0503	0	-0.268817	0.334	0
NP_831017.1	BC1233	anthranilate synthase component II		0.565597	0.2271	0	-1.32193	0.0553	0
NP_833427.1	BC3699	antigen		1.10434	0.1694	0	0.895303	0.2674	0
NP_833792.1	BC4074	anti-sigma F factor antagonist		0.485427	0.2755	0	0.704872	0.1762	0
NP_834663.1	BC4992	arsenate reductase family protein		0.124328	0.2134	0	1.33342	0.0927	0
NP_830137.1	BC0286	ATP/GTP hydrolase		-0.577767	0.2347	0	-1.02915	0.1009	0
NP_831044.1	BC1261	ATP/GTP-binding protein		0.485427	0.2755	0	-0.152003	0.3308	0
NP_829982.1	BC0101	ATP:guanido phosphotransferase		-2.73697	0.0721	0	0.238787	0.3964	0
NP_830924.1	BC1138	ATP-dependent nuclease subunit A		0.799087	0.0798	0	0.286881	0.3418	0
NP_835071.1	BC5410	azoreductase		-1.08927	0.1562	0	0.704872	0.1762	0
NP_830835.1	BC1049	bis(5'-nucleosyl)-tetraphosphatase (asymmetrical)		0.250962	0.252	0	0.124328	0.4452	0
NP_832150.1	BC2388	caffeoyl-CoA O-methyltransferase		-1.35845	0.0758	0	1.30451	0.0975	0
NP_834493.1	BC4791	carbonic anhydrase		0.0426443	0.4695	0	0.111031	0.3807	0
NP_834798.1	BC5130	carboxylesterase		1.12433	0.0468	1	0.411426	0.3126	0
NP_833371.1	BC3642	carboxylesterase		0.464668	0.2745	0	0.214125	0.1991	0
NP_831899.1	BC2133	CbiX protein		-0.286304	0.0503	0	-0.68966	0.0823	0
NP_831814.1	BC2046	CBS domain-containing protein		-0.104697	0.4429	0	-1.55639	0.0728	0
NP_834006.1	BC4294	CBS domain-containing protein		-0.0439433	0.4783	0	1	0.0692	0
NP_833702.1	BC2983	CBS domain-containing protein		0.378512	0.267	0	0.214125	0.1991	0
NP_833723.1	BC4004	competence protein J		-0.286304	0.0503	0	0.214125	0.1991	0
NP_833456.1	BC3731	COP associated protein		0.163499	0.3982	0	0.0426443	0.4688	0
NP_829898.1	BCp0010	unknown		-2.47393	0.0785	0	0.189034	0.4165	0
NP_829891.1	BCp0003	unknown		-1.94342	0.0688	0	-0.68966	0.2181	0
NP_829922.1	BC0019	unknown		-0.321928	0.1839	0	-0.836501	0.0658	0
NP_832458.1	BC2705	unknown		-0.286304	0.218	0	1.63691	0.0315	1
NP_833896.1	BC4182	unknown		-0.200913	0.2353	0	0.526069	0.1092	0
NP_832635.1	BC2887	unknown		-0.321928	0.2326	0	1.05658	0.0613	0
NP_833705.1	BC3986	unknown		-1	0.0108	1	0.516015	0.0484	1
NP_834138.1	BC4426	unknown		-0.251539	0.2536	0	-0.358454	0.3225	0
NP_833619.1	BC3899	unknown		0.0840643	0.2705	0	0.669027	0.0673	0
NP_832006.1	BC2242	unknown		-0.514573	0.2234	0	1.32193	0.0174	1
NP_833620.1	BC3900	unknown		0.464668	0.2501	0	-1.05889	0.1468	0
NP_833999.1	BC4287	unknown		-0.0439433	0.4764	0	-0.713119	0.0618	0
NP_830582.1	BC0792	unknown		-0.666576	0.0724	0	0.495695	0.0433	1
NP_834603.1	BC4931	unknown		-0.37707	0.3074	0	0.765535	0.0616	0
NP_834278.1	BC4572	unknown		-0.0740006	0.4335	0	-0.358454	0.2105	0
NP_834382.1	BC4676	unknown		0.604071	0.1778	0	1.69599	0.0032	1
NP_833621.1	BC3901	unknown		-0.556393	0.0241	1	-0.0439433	0.4425	0
NP_833337.1	BC3605	unknown		-0.234465	0.1658	0	0.238787	0.3016	0
NP_832337.1	BC2579	unknown		0.495695	0.2265	0	-0.120294	0.4482	0
NP_834196.1	BC4484	unknown		-0.268817	0.3308	0	0.516015	0.2645	0
NP_834634.1	BC4963	unknown		-0.862496	0.004	1	0	0.4981	0
NP_833535.1	BC3813	unknown		-0.286304	0.191	0	0.238787	0.3583	0
NP_830981.1	BC1196	unknown		1.15056	0.0342	1	-0.888969	0.2059	0
NP_835037.1	BC5376	unknown		0.62293	0.0652	0	-0.152003	0.4027	0
NP_834470.1	BC4766	unknown		0.613532	0.2005	0	0.790772	0.2139	0
NP_830207.1	BC0368	unknown		0.344828	0.311	0	-0.152003	0.4111	0
NP_833714.1	BC3995	unknown		0	0.4973	0	0.0840643	0.4113	0
NP_835131.1	BC5478	unknown		-0.785875	0.1608	0	-0.666576	0.1544	0
NP_830133.1	BC0265	unknown		-1.02915	0.1423	0	-0.168123	0.3324	0
NP_830236.1	BC0397	unknown		-2.47393	0.0673	0	-0.494109	0.3122	0
NP_832885.1	BC3144	unknown		-0.268817	0.389	0	2.03914	0.0006	1
NP_833975.1	BC4261	unknown		-0.321928	0.3814	0	0.367371	0.3599	0
NP_834637.1	BC4966	unknown		0.411426	0.3379	0	-0.473931	0.2444	0
NP_834818.1	BC5154	unknown		0.378512	0.267	0	0.214125	0.1991	0
NP_833657.1	BC3938	unknown		0.263034	0.3258	0	0.739848	0.1343	0
NP_835110.1	BC5450	unknown		-0.643856	0.053	0	-0.358454	0.2105	0
NP_829929.1	BC0027	unknown		-1.12029	0.1536	0	-1.152	0.1174	0
NP_833704.1	BC3985	unknown		0.485427	0.2755	0	0.956057	0.0631	0
NP_834679.1	BC5008	unknown		-0.184425	0.4081	0	-0.556393	0.1546	0
NP_833258.1	BC3525	unknown		-0.286304	0.0503	0	-0.104697	0.4292	0
NP_832769.1	BC3023	unknown		-0.152003	0.3218	0	0.389567	0.0602	0
NP_833171.1	BC3437	unknown		-0.810966	0.1031	0	0.176323	0.3279	0
NP_833182.1	BC3448	unknown		-0.713119	0.1119	0	0.214125	0.1991	0
NP_834632.1	BC4961	unknown		0.0426443	0.473	0	-0.168123	0.3324	0
NP_833457.1	BC3732	unknown		-1.39593	0.1431	0	-0.168123	0.3324	0
NP_831852.1	BC2084	unknown		-0.286304	0.0503	0	1.13093	0.1016	0
NP_833644.1	BC3924	unknown		0.475085	0.1779	0	-0.836501	0.0873	0
NP_834197.1	BC4485	unknown		0.321928	0.3251	0	-0.577767	0.1257	0
NP_829906.1	BCp0018	unknown		-1.02915	0.1423	0	1.35614	0.1816	0
NP_832476.1	BC2723	D-amino acid dehydrogenase small subunit		-0.286304	0.0503	0	0.575312	0.2379	0
NP_831965.1	BC2200	DegV family protein		0.0565835	0.4796	0	0.124328	0.4552	0
NP_832619.1	BC2871	DegV family protein		-1.88897	0.1683	0	0.871844	0.1753	0
NP_834862.1	BC5198	degV family protein		-1	0.1855	0	0.378512	0.3112	0
NP_832422.1	BC2667	DEGV protein		0.918386	0.0877	0	-0.454032	0.24	0
NP_833708.1	BC3989	diguanylate cyclase/phosphodiesterase		-0.184425	0.4081	0	-0.473931	0.2444	0
NP_834081.1	BC4369	dimethyladenosine transferase		0.485427	0.2755	0	0.214125	0.1991	0
NP_834643.1	BC4972	DNA-binding protein		0.378512	0.267	0	-0.556393	0.1534	0
NP_832231.1	BC2470	ECF-type sigma factor negative effector		-0.286304	0.0503	0	1.0635	0.1797	0
NP_834232.1	BC4524	enoyl-CoA hydratase		-0.120294	0.4304	0	-0.454032	0.24	0
NP_834927.1	BC5264	EPSX protein		-0.514573	0.2334	0	0.970854	0.2746	0
NP_833148.1	BC3413	esterase		-1.35845	0.0758	0	0.214125	0.3953	0
NP_833338.1	BC3606	esterase		-0.358454	0.2885	0	0.895303	0.0191	1
NP_833892.1	BC4178	exodeoxyribonuclease VII, small subunit		-0.713119	0.1119	0	0.214125	0.1991	0
NP_831293.1	BC1514	farnesyltransferase		-0.943416	0.1059	0	-0.120294	0.4183	0
NP_831262.1	BC1483	ferredoxin		-0.434403	0.2378	0	-0.415037	0.2264	0
NP_834718.1	BC5048	Ferritin		0.356144	0.2815	0	0.887525	0.1176	0
NP_831546.1	BC1771	fibronectin-binding protein		0.678072	0.1055	0	0.214125	0.1991	0
NP_831157.1	BC1376	flavodoxin		-1.59946	0.1702	0	0.214125	0.1991	0
NP_833274.1	BC3541	flavodoxin		-0.286304	0.0503	0	1.73118	0.0798	0
NP_830375.1	BC0558	Flottilin		0.238787	0.3862	0	0.641546	0.2286	0
NP_830152.1	BC0304	FrnE protein		1.32769	0.0915	0	-0.268817	0.334	0
NP_830933.1	BC1147	fumarylacetoacetate hydrolase family protein		0.378512	0.267	0	0.214125	0.1991	0
NP_834359.1	BC4653	GAF domain-containing protein		1.19535	0.0334	1	1.0072	0.1097	0
NP_834018.1	BC4306	GatB/Yqey domain-containing protein		0.298658	0.3477	0	1.40599	0.0197	1
NP_830178.1	BC0339	geranylgeranylglyceryl phosphate synthase-like protein		0.575312	0.2708	0	-1.02915	0.0085	1
NP_830980.1	BC1195	globin family protein		0.111031	0.4428	0	1.1177	0.108	0
NP_830652.1	BC0866	glutamate racemase		-0.286304	0.0503	0	0.214125	0.1991	0
NP_830318.1	BC0481	glutaminase		-0.736966	0.1346	0	0.214125	0.425	0
NP_831195.1	BC1415	glycerate dehydrogenase		-0.0439433	0.4672	0	-0.0291463	0.4821	0
NP_833336.1	BC3604	glycerol-3-phosphate acyltransferase PlsY		-0.286304	0.0503	0	1.25701	0.07	0
NP_830387.1	BC0570	glycerol-3-phosphate-binding protein		-0.514573	0.2334	0	-0.168123	0.3324	0
NP_833882.1	BC4167	glycerophosphoryl diester phosphodiesterase		0.176323	0.3223	0	-0.434403	0.2751	0
NP_830138.1	BC0287	glycoprotease family protein		0.464668	0.2436	0	0.464668	0.2186	0
NP_835081.1	BC5420	glycosyltransferase		0.443607	0.1729	0	0.918386	0.0466	1
NP_831522.1	BC1747	glyoxalase family protein		0.0426443	0.4511	0	0.443607	0.3061	0
NP_833265.1	BC3532	glyoxalase family protein		0.124328	0.4133	0	0.15056	0.3141	0
NP_830983.1	BC1198	GTP pyrophosphokinase		0.722466	0.1443	0	0.214125	0.1991	0
NP_831350.1	BC1572	GTPase (dynamin-related)		-0.0892673	0.3666	0	-0.304006	0.2436	0
NP_834146.1	BC4434	GTPase ObgE		0.275007	0.3091	0	-0.0588937	0.4242	0
NP_834009.1	BC4297	GTP-binding protein Era		-0.234465	0.3576	0	-0.184425	0.4056	0
NP_830148.1	BC0297	guanine-hypoxanthine permease		-0.286304	0.0503	0	-0.454032	0.24	0
NP_830114.1	BC0246	HAD superfamily hydrolase		-0.286304	0.0503	0	0.214125	0.1991	0
NP_831402.1	BC1624	HAD superfamily hydrolase		0.15056	0.403	0	-1.152	0.0454	1
NP_834040.1	BC4328	HAD superfamily hydrolase		0.286881	0.3553	0	0.226509	0.3322	0
NP_833770.1	BC4052	HAD superfamily hydrolase		-0.268817	0.3533	0	0.83996	0.1068	0
NP_835057.1	BC5396	HAD superfamily hydrolase		0.201634	0.3796	0	0.464668	0.1688	0
NP_830951.1	BC1165	HAD superfamily hydrolase		-0.736966	0.1346	0	-0.152003	0.3308	0
NP_833781.1	BC4063	HAD superfamily hydrolase		0.678072	0.1055	0	0.214125	0.1991	0
NP_831921.1	BC2155	HEAT repeat-containing PBS lyase		0.62293	0.1254	0	0.632268	0.1112	0
NP_833665.1	BC3946	Heme O monooxygenase		-1.35845	0.0758	0	-1.02915	0.1009	0
NP_831291.1	BC1512	heptaprenyl diphosphate synthase component I		0.15056	0.3781	0	0.286881	0.3657	0
NP_834607.1	BC4935	HESB protein		-0.104697	0.4378	0	-0.120294	0.4552	0
NP_832799.1	BC3053	HesB-like protein		-0.643856	0.053	0	0.941106	0.1496	0
NP_834126.1	BC4414	Holliday junction DNA helicase B		0.722466	0.1443	0	0.214125	0.1991	0
NP_830130.1	BC0262	Holo-[acyl-carrier protein] synthase		0.659925	0.2115	0	-0.473931	0.2444	0
NP_831352.1	BC1574	IAA acetyltransferase		-0.358454	0.3012	0	0.722466	0.1022	0
NP_831188.1	BC1408	imidazole glycerol phosphate synthase subunit HisH		0.678072	0.1055	0	0.214125	0.1991	0
NP_831187.1	BC1407	imidazoleglycerol-phosphate dehydratase		-1.51457	0.0465	1	0.214125	0.1991	0
NP_834039.1	BC4327	iojap superfamily protein		0.31034	0.173	0	1.09085	0.0783	0
NP_832066.1	BC2303	isochorismate synthase DhbC		-0.286304	0.0503	0	1.0635	0.1797	0
NP_831453.1	BC1678	JEMB		-0.0439433	0.4751	0	0.214125	0.1991	0
NP_833575.1	BC3854	kinase related to hydroxyacetone kinase		-0.473931	0.197	0	0.137504	0.1908	0
NP_831376.1	BC1598	LACX protein		0.757023	0.1097	0	-1.21759	0.0236	1
NP_834754.1	BC5086	lantibiotic biosynthesis protein		-0.713119	0.0844	0	-0.268817	0.334	0
NP_834135.1	BC4423	L-aspartate oxidase		-0.286304	0.0503	0	-0.915936	0.056	0
NP_834045.1	BC4333	lipase		1.77821	0.0039	1	-1.2863	0.0478	1
NP_833195.1	BC3461	LMBE-related protein		0.263034	0.3686	0	0.214125	0.1991	0
NP_831313.1	BC1534	Lmbe-related protein		-0.736966	0.1346	0	-0.0439433	0.4753	0
NP_833851.1	BC4136	L-serine dehydratase		-0.0588937	0.4672	0	-0.434403	0.2751	0
NP_831707.1	BC1937	luciferase-like monooxygenase		-0.37707	0.3295	0	-0.340075	0.3302	0
NP_834716.1	BC5046	lysine decarboxylase family protein		0.815575	0.1567	0	-0.454032	0.24	0
NP_834364.1	BC4658	maltose O-acetyltransferase		1.1177	0.0068	1	1.30451	0.0975	0
NP_833918.1	BC4204	manganese transport transcriptional regulator		0.275007	0.2671	0	0.948601	0.1331	0
NP_835132.1	BC5479	mechanosensitive ion channel		-0.286304	0.0503	0	-0.152003	0.3308	0
NP_831226.1	BC1446	membrane metalloprotease		-0.286304	0.0503	0	-0.168123	0.3324	0
NP_835038.1	BC5377	membrane metalloprotease		-1.05889	0.0529	0	0.941106	0.1496	0
NP_830871.1	BC1085	metal-dependent hydrolase		0.594549	0.2624	0	-0.736966	0.1372	0
NP_834319.1	BC4613	metal-dependent hydrolase		0.31034	0.2713	0	-1.05889	0.143	0
NP_832168.1	BC2406	metal-dependent hydrolase		0.485427	0.2755	0	0.214125	0.1991	0
NP_832461.1	BC2708	metal-dependent hydrolase		-0.286304	0.0503	0	-0.454032	0.24	0
NP_834013.1	BC4301	metal-dependent phosphohydrolase		-0.0588937	0.4482	0	-1	0.0118	1
NP_831916.1	BC2150	metal-dependent phosphohydrolase		0.933573	0.0055	1	0.83996	0.1068	0
NP_831346.1	BC1568	methionine aminopeptidase		-1.02915	0.1423	0	0.214125	0.1991	0
NP_835085.1	BC5424	methyl-accepting chemotaxis protein		-0.286304	0.0503	0	0.214125	0.1991	0
NP_834300.1	BC4594	methylcitrate synthase		0.464668	0.2745	0	0.214125	0.1991	0
NP_829937.1	BC0040	methyltransferase		1.09085	0.0785	0	0.214125	0.1991	0
NP_831341.1	BC1563	methyltransferase		-0.286304	0.3657	0	1.23266	0.0297	1
NP_830689.1	BC0903	methyltransferase		-0.286304	0.0503	0	-0.454032	0.24	0
NP_833649.1	BC3930	methyltransferase		0.678072	0.1055	0	0.704872	0.1762	0
NP_834462.1	BC4758	molybdenum cofactor biosynthesis protein B		0.485427	0.2755	0	0.214125	0.1991	0
NP_834426.1	BC4722	molybdenum cofactor biosynthesis protein C		0.176323	0.4199	0	-0.286304	0.2667	0
NP_834108.1	BC4396	molybdopterin biosynthesis MoeB protein		0.201634	0.421	0	0.0840643	0.4639	0
NP_834432.1	BC4728	molybdopterin biosynthesis MoeB protein		0.321928	0.1601	0	1.23879	0.0725	0
NP_830587.1	BC0797	molybdopterin biosynthesis MoeB protein		-0.286304	0.0503	0	1.0635	0.1797	0
NP_834821.1	BC5157	Mutator mutT protein (7,8-dihydro-8-oxoguanine-triphosphatase)		-0.395929	0.2712	0	0.941106	0.1496	0
NP_833366.1	BC3637	N-acetylmuramoyl-L-alanine amidase		-0.286304	0.0503	0	-0.454032	0.24	0
NP_834410.1	BC4706	NAD(FAD)-utilizing dehydrogenase		-0.736966	0.1346	0	0.9855	0.0947	0
NP_834629.1	BC4958	NAD(P)H dehydrogenase [quinone]		0.565597	0.1128	0	0.238787	0.3188	0
NP_833376.1	BC3647	N-ethylmaleimide reductase		0.464668	0.2745	0	0.941106	0.1496	0
NP_834041.1	BC4329	nicotinic acid mononucleotide adenylyltransferase		-0.514573	0.2334	0	-0.168123	0.3324	0
NP_829978.1	BC0083	Nif3 family protein		0.0840643	0.3937	0	0.214125	0.1991	0
NP_833998.1	BC4286	NIF3-related protein		-0.736966	0.1346	0	0.214125	0.425	0
NP_833752.1	BC4034	Nitrilase		0.918386	0.0877	0	0.214125	0.1991	0
NP_830576.1	BC0786	nitroreductase family protein		-0.358454	0.404	0	0.495695	0.3436	0
NP_831722.1	BC1952	nitroreductase family protein		-0.643856	0.0615	0	-0.943416	0.0918	0
NP_831617.1	BC1844	nitroreductase family protein		0.485427	0.2755	0	-0.713119	0.2215	0
NP_830441.1	BC0625	NorQ protein		-0.200913	0.362	0	0.432959	0.2186	0
NP_834398.1	BC4692	NTPase		-0.286304	0.2998	0	0.176323	0.3976	0
NP_833513.1	BC3791	nucleoside-binding protein		0.176323	0.3163	0	0.137504	0.234	0
NP_830945.2	BC1159	nucleotide-binding protein		0.367371	0.1012	0	-0.415037	0.1896	0
NP_831792.1	BC2024	O6-methylguanine-DNA methyltransferase		0.918386	0.0877	0	0.189034	0.3019	0
NP_833327.1	BC3595	oxidoreductase		-1.08927	0.1562	0	1.02148	0.1301	0
NP_830134.1	BC0266	PEMK-like protein		0.0976108	0.4295	0	-0.535332	0.2923	0
NP_831955.1	BC2190	penicillin-binding protein		-0.286304	0.0503	0	-0.168123	0.3324	0
NP_833041.1	BC3302	pentapeptide repeat-containing protein		0.0143553	0.4924	0	-1.05889	0.1012	0
NP_831492.1	BC1717	peptidase E		0.378512	0.267	0	0.214125	0.1991	0
NP_833586.1	BC3865	peptide deformylase		-0.473931	0.2388	0	-1.55639	0.1556	0
NP_833693.1	BC3974	peptide deformylase		-0.473931	0.0852	0	-0.0892673	0.4122	0
NP_831549.1	BC1774	peptide methionine sulfoxide reductase		-0.286304	0.0503	0	-0.643856	0.261	0
NP_831730.1	BC1960	peptidoglycan N-acetylglucosamine deacetylase		0.137504	0.3805	0	0.176323	0.3976	0
NP_833779.1	BC4061	peptidyl-prolyl cis-trans isomerase		0.895303	0.0321	1	0.367371	0.1463	0
NP_830829.1	BC1043	peptidylprolyl isomerase		-0.286304	0.3184	0	0.163499	0.3106	0
NP_834918.1	BC5255	periplasmic component of efflux system		-0.286304	0.0503	0	1.0635	0.1797	0
NP_834705.1	BC5035	phenylacetic acid degradation protein paaD		-0.104697	0.4199	0	0.226509	0.3133	0
NP_832193.1	BC2431	PhnB protein		0.411426	0.1633	0	1.31615	0.0736	0
NP_834014.1	BC4302	PhoH family protein		-0.888969	0.1187	0	0.495695	0.1928	0
NP_833670.1	BC3951	PhoH family protein		-0.643856	0.053	0	-0.168123	0.3324	0
NP_832560.1	BC2809	phosphinothricin N-acetyltransferase		1.09085	0.0785	0	-0.340075	0.3302	0
NP_832830.1	BC3087	phosphoenolpyruvate synthase		-1.08927	0.1562	0	0.214125	0.1991	0
NP_834202.1	BC4492	phosphoesterase		0.739848	0.2158	0	-0.434403	0.2911	0
NP_835125.1	BC5472	phosphoesterase, DHH family protein		-0.286304	0.0503	0	-0.104697	0.4292	0
NP_832680.1	BC2932	phosphoglycerol transferase		-0.666576	0.2474	0	1.14405	0.0984	0
NP_834895.1	BC5232	phosphoglycerol transferase		0.464668	0.2745	0	0.214125	0.1991	0
NP_830276.1	BC0437	phosphoglyceromutase/phosphopentomutase		-0.286304	0.0503	0	0.214125	0.1991	0
NP_833917.1	BC4203	phosphoglycolate phosphatase		0.250962	0.2424	0	-0.713119	0.121	0
NP_834487.1	BC4785	phosphohydrolase (MutT/nudix family protein)		0.757023	0.0381	1	-0.736966	0.0597	0
NP_833276.1	BC3543	phosphohydrolase (MutT/nudix family protein)		-0.286304	0.0503	0	0.214125	0.1991	0
NP_834707.1	BC5037	Pirin		0.918386	0.0877	0	0.0703893	0.4576	0
NP_831234.1	BC1454	pit accessory protein		0.137504	0.3972	0	0.111031	0.338	0
NP_834139.1	BC4427	prephenate dehydratase		-1.2863	0.0007	1	0.0285692	0.4835	0
NP_834285.1	BC4579	primosomal protein DnaI		0.0426443	0.4723	0	-0.37707	0.3258	0
NP_832675.1	BC2927	prolyl endopeptidase		-1.08927	0.1562	0	0.214125	0.1991	0
NP_831150.1	BC1369	protein dltD precursor		-1.55639	0.0551	0	0.739848	0.1744	0
NP_832595.1	BC2846	protein dltD precursor		-0.286304	0.0503	0	-0.643856	0.261	0
NP_834340.1	BC4634	protein ecsC		0.757023	0.1631	0	-1.73697	0.0108	1
NP_830453.1	BC0637	protein kinase		0.485427	0.2755	0	0.83996	0.1068	0
NP_833804.1	BC4086	purine nucleoside phosphorylase		-1.05889	0.0729	0	0.918386	0.1608	0
NP_831978.1	BC2213	pyrazinamidase		-0.810966	0.1125	0	0.176323	0.2935	0
NP_833583.1	BC3862	radical SAM protein		0.238787	0.2822	0	-0.0740006	0.4045	0
NP_833055.1	BC3316	regulatory protein		0.0840643	0.4488	0	-0.713119	0.0939	0
NP_833828.1	BC4110	riboflavin synthase subunit alpha		-0.888969	0.141	0	1.82375	0.1113	0
NP_834262.1	BC4556	ribonuclease HIII		-0.120294	0.4393	0	-0.454032	0.2845	0
NP_835142.1	BC5489	ribonuclease P		-0.286304	0.0503	0	0.214125	0.1991	0
NP_834124.1	BC4412	S-adenosylmethionine:tRNA ribosyltransferase-isomerase		-0.184425	0.4081	0	0.695994	0.2495	0
NP_833638.1	BC3918	S-adenosyl-methyltransferase MraW		0.163499	0.3753	0	-0.168123	0.3518	0
NP_832793.1	BC3047	Serine/threonine protein phosphatase		-0.340075	0.3235	0	0.275007	0.3439	0
NP_830181.1	BC0342	sex pheromone staph-cAM373 precursor		-0.556393	0.2727	0	0.669027	0.2281	0
NP_834381.1	BC4675	sex pheromone staph-cAM373 precursor		-0.915936	0.1856	0	-0.621488	0.226	0
NP_833281.1	BC3548	short chain dehydrogenase		0.111031	0.3689	0	0.422233	0.2886	0
NP_834744.1	BC5076	Short chain dehydrogenase		0.604071	0.0726	0	-1.68966	0.0266	1
NP_833709.1	BC3990	short chain dehydrogenase		-1.08927	0.1562	0	1.1635	0.0595	0
NP_830852.1	BC1066	Signal transduction protein TRAP		-0.321928	0.2107	0	-0.556393	0.0569	0
NP_833807.1	BC4089	site-specific tyrosine recombinase XerD		0.565597	0.05	0	-0.120294	0.3479	0
NP_830175.1	BC0336	somatin-like protein		-0.268817	0.3533	0	-0.785875	0.0146	1
NP_830495.1	BC0682	sortase		0.641546	0.0853	0	-0.68966	0.0823	0
NP_835116.1	BC5456	SPOUT methyltransferase superfamily protein		-0.37707	0.3288	0	-0.0291463	0.4751	0
NP_830196.1	BC0357	succinate-semialdehyde dehydrogenase [NADP+]		0.485427	0.2755	0	0.214125	0.1991	0
NP_832005.1	BC2241	succinate-semialdehyde dehydrogenase [NADP+]		0.111031	0.4367	0	0.807355	0.1497	0
NP_831202.1	BC1422	sulfate adenylyltransferase		0.0840643	0.3937	0	1.1635	0.0595	0
NP_834021.1	BC4309	surface protein		1.29278	0.0004	1	-0.395929	0.2845	0
NP_830285.1	BC0446	tellurium resistance protein		-0.286304	0.0503	0	-0.168123	0.3324	0
NP_831890.1	BC2124	thiamine/molybdopterin biosynthesis MoeB-like protein		-0.286304	0.0503	0	1.0635	0.1797	0
NP_832426.1	BC2671	ThiJ/PfpI family protein		-0.286304	0.0503	0	0.214125	0.1991	0
NP_830568.1	BC0778	thioredoxin cell redox homeostasis		-1.55639	0.0551	0	0.214125	0.1991	0
NP_831166.1	BC1385	thioredoxin		0.765535	0.2443	0	-0.0892673	0.4448	0
NP_832025.1	BC2262	thioredoxin		-0.358454	0.3023	0	-0.577767	0.329	0
NP_834230.1	BC4521	thioredoxin		0.0426443	0.4647	0	0	0.4987	0
NP_834397.1	BC4691	thioredoxin		-0.268817	0.1509	0	0.137504	0.3264	0
NP_830303.1	BC0464	thioredoxin-like oxidoreductase		0.0976108	0.4594	0	0.475085	0.1899	0
NP_830270.1	BC0431	thioredoxin		-0.37707	0.335	0	-0.454032	0.24	0
NP_831274.1	BC1495	thioredoxin reductase		-1.18442	0.0835	0	0.516015	0.2214	0
NP_830224.1	BC0385	thioredoxin reductase Ferredoxin--NADP reductase		-0.286304	0.0503	0	1.30451	0.0975	0
NP_830296.1	BC0457	TPR repeat-containing protein		-0.184425	0.3926	0	-0.37707	0.2886	0
NP_833489.1	BC3766	TPR repeat-containing protein		-2.25154	0.145	0	-0.200913	0.4052	0
NP_834102.1	BC4390	TPR repeat-containing protein		0.0426443	0.4636	0	0.298658	0.3205	0
NP_831298.1	BC1519	TPR repeat-containing protein		-0.415037	0.3283	0	1	0.0692	0
NP_834193.1	BC4481	TPR repeat-containing protein		-0.415037	0.3283	0	0	0.4994	0
NP_834444.1	BC4740	TrkA domain-containing protein		-0.304006	0.3769	0	-0.473931	0.2444	0
NP_834712.1	BC5042	TrkA domain-containing protein		0.111031	0.4367	0	0.613532	0.2354	0
NP_834940.1	BC5277	tyrosine-protein kinase		-0.340075	0.3235	0	-0.136062	0.4086	0
NP_832555.1	BC2803	ubiquinone/menaquinone biosynthesis methyltransferase UBIE		-0.358454	0.3344	0	-0.0291463	0.4776	0
NP_834937.1	BC5274	UDP-N-acetylglucosamine 4,6-dehydratase		-0.286304	0.0503	0	1.30451	0.0975	0
NP_833542.1	BC3821	undecaprenyl diphosphate synthase		-0.286304	0.0503	0	0.214125	0.1991	0
NP_833424.1	BC3696	XpaF1 protein		0.378512	0.267	0	0.214125	0.1991	0
NP_830292.1	BC0453	Zinc uptake P-type ATPase		-0.286304	0.0503	0	0.214125	0.1991	0
NP_830413.1	BC0596	Zinc-transporting ATPase		0	0.4981	0	-1.02915	0.0357	1
