# Supplementary material for: Proteomic Evidences for Rex Regulation of Metabolism in Toxin-Producing Bacillus cereus ATCC 14579
Source: PLoS One. 2014 Sep 12;9(9):e107354. doi: 10.1371/journal.pone.0107354 (PMC4162614; doi:10.1371/journal.pone.0107354)
Supplement: Table S7 — Fold changes of exoproteins and their statistical significance. (XLSX) [file pone.0107354.s011.xlsx]

## Sheet:  Table S7 
log2(Fold change) scale
-15
-2.5
-1.5
-1
-0.5
0
0.5
1
1.5
2.5
15
pvaluemax
0.05
Table S7. Fold-changes of exoproteins in Drex relative to wild-type and their statistical signification
					(a) Colors of the fold change and pvalue cells depend on the fold change intensity (scale at top of the Table)
				log2(fold change)	From -15 to -2.5	From -2.5 to -1.5		From -1.5 to -1	From -1 to -0.5		From -0.5 to 0	From 0 to 0.5	From 0.5 to 1	From 1 to 1.5	From 1.5 to 2.5	ND
				Bacillus cereus strain(s)	Drex versus WT
				Culture condition(s)	Anaerobiosis			Aerobiosis
					log2(fold change)	P-value		log2(fold- change)	P-value
Protein index	Protein name	Gene number	NP Number	Description
				Toxins
1	HblL2	BC3104	NP_832847.1	hemolysin BL,component L2	0.31034	0.124	0	1.29278	0.0001	1
2	HblL1	BC3103	NP_832846.1	hemolysin BL, component L1	0.321928	0.039	1	1.09085	0.0063	1
3	HblB	BC3102	NP_832845.1	hemolysin BL , component B	0.201634	0.2269	0	1.38405	0.0011	1
4	HblB'	BC3101	NP_832844.1	hemolysin BL, component B'	0.505891	0.0503	0	1.28096	0.002	1
5	NheA	BC1809	NP_831582.1	non-hemolytic enterotoxin, component A	0.464668	0.0025	1	1.3505	0.0017	1
6	NheB	BC1810	NP_831583.1	non-hemolytic enterotoxin, component B	0.422233	0.0076	1	1.33914	0.0013	1
7	NheC	BC1811	NP_831584.1	non-hemolytic enterotoxin, component C	0.831877	0.0008	1	1.69599	0.0011	1
8	CytK	BC1110	NP_830896.1	cytotoxin K	0.201634	0.1402	0	1.72247	0.0066	1
9	HlyI	BC5101	NP_834769.1	Hemolysin, cereolysin	0.0565835	0.3361	0	0.422233	0.2228	0
10	HlyII	BC3523	NP_833256.1	hemolysin II	0.31034	0.357	0	2.4489	0.0234	1
11	EntFM	BC1953	NP_831723.1	enterotoxin	0.163499	0.0987	0	0.678072	0.0003	1
12	EntA	BC5239	NP_834902.1	enterotoxin / cell-wall binding protein	0.286881	0.0345	1	0.526069	0.0016	1
13	EntB	BC2952	NP_832699.1	enterotoxin / cell-wall binding protein	0.695994	0.0626	0	1.13093	0.0896	0
14	EntC	BC0813	NP_830603.1	enterotoxin / cell-wall binding protein	0.367371	0.0415	1	0.748461	0.0005	1
				Degradative enzymes and adhesins
15	ColC	BC0556	NP_830373.1	collagenase	0.400538	0.0305	1	1.90304	0.0029	1
16	ColA	BC3161	NP_832902.1	collagenase	-1.05889	0.0887	0	0.871844	0.2081	0
17	Sfp	BC3762	NP_833486.1	collagenase	0.807355	0.2999	0	3.59455	0.0558	0
18	CnaA	BC0887	NP_830673.1	collagen adhesion protein	-2.18442	0.097	0	0.641546	0.2627	0
19	ChbA	BC2798	NP_832550.1	chitin binding protein	0.613532	0.1258	0	0	NaN	0
20	NprB	BC5351	NP_835012.1	bacillolysin	0.669027	0.0012	1	1.96717	0.001	1
21	NprP2	BC2735	NP_832488.1,	bacillolysin,Npr2	1.57531	0.0001	1	2.59694	0.0057	1
22	HhoA	BC3600	NP_833332.1	protease HhoA	0.176323	0.2407	0	0.604071	0.0254	1
23	SipA	BC3070	NP_832816.1	Signal peptidase I	0.378512	0.2454	0	-0.136062	0.3635	0
24	Tgc	BC1991	NP_831760.1	putative murein endopeptidase	0.454176	0.0101	1	1.70487	0.0009	1
25	CwpB	BC1431	NP_831211.1	cell wall endopeptidase	0.189034	0.3062	0	-0.217591	0.1467	0
26	CwpA	BC0740	NP_830530.1	cell wall endopeptidase	-0.304006	0.1648	0	-0.37707	0.2033	0
27	CwpC	BC3698	NP_833426.1	cell wall endopeptidase	2.92029	0.0765	0	0	NaN	0
28	VanY3	BC4714	NP_834223.1	D-alanyl-D-alanine carboxypeptidase	-1.25154	0.1128	0	-0.358454	0.3236	0
29	PlcB	BC0670	NP_830483.1	phospholipase C	0.594549	0.0007	1	2.24489	0.0002	1
30	PlcA	BC3761	NP_833485.1	1-phosphatidylinositol phosphodiesterase precursor	0.475085	0.0194	1	2.5509	0.0003	1
31	UshA	BC3121	NP_832863.1	5'-nucleotidase	-0.473931	0.1357	0	-0.599462	0.0976	0
33	InhA2	BC0666	NP_830479.1	immune inhibitor A precursor	1.58496	0.0082	1	3.43429	0.0002	1
34	SltA	BC1660	NP_831437.1	soluble lytic murein transglycosylase	0.189034	0.4349	0	0	NaN	0
35	CwlC	BC5234	NP_834897.1	N-acetylmuramoyl-L-alanine amidase	-0.136062	0.1621	0	0.400538	0.2227	0
36	CwlD	BC5196	NP_834860.1	N-acetylmuramoyl-L-alanine amidase	0.485427	0.0217	1	0.669027	0.0021	1
37	CwlE	BC0896	NP_830682.1	S-layer protein / peptidoglycan endo-beta-N-acetylglucosaminidase	0	NaN	0	-3.64386	0.187	0
38	CwlB	BC0902	NP_830688.1	S-layer protein / N-acetylmuramoyl-L-alanine amidase	1.09085	0.187	0	-1.08927	0.0438	1
39	PgdA	BC2929	NP_832677.1	peptidoglycan N-acetylglucosamine deacetylase	0.584963	0.0553	0	0.871844	0.0436	1
40	CwlA	BC0888	NP_830674.1	N-acetylmuramoyl-L-alanine amidase	0.250962	0.4119	0	-0.358454	0.3567	0
41	Sph	BC0671	NP_830484.1	sphingomyelin phosphodiesterase	0.823749	0.0273	1	2.82171	0.0001	1
42	Smc	BC0679	NP_830492.1	cell wall-binding protein	-0.0144996	0.4812	0	0.275007	0.077	0
44	PepT	BC4143	NP_833858.1	peptidase T	-1.59946	0.0432	1	-1.94342	0.0614	0
45	FrvA	BC4693	NP_834399.1	deblocking aminopeptidase	-1.4344	0.0581	0	-2.12029	0.1097	0
46	FrvB	BC4571	NP_834277.1	deblocking aminopeptidase	-3.18442	0.0037	1	-0.915936	0.2149	0
119	-	BC4548	NP_834255.1	cell surface protein	0	NaN	0	-2.8365	0.0698	0
120	BC1126	BC1126	NP_830912.1	S-layer-like domain-containing protein	0.333424	0.3372	0	-0.761213	0.187	0
				Flagellar apparatus
47	FlaA	BC1659	NP_831436.1	flagellin	0.516015	0.1165	0	0.594549	0.0222	1
48	FlaB	BC1657	NP_831434.1	flagellin	0.214125	0.1867	0	0.111031	0.456	0
49	FlaC	BC1658	NP_831435.1	flagellin	0.238787	0.3129	0	1.63227	0.1242	0
50	FlgK	BC1636	NP_831414.1	flagellar hook-associated protein FlgK	0.956057	0.0048	1	1.04264	0.0446	1
51	FlgL	BC1637	NP_831415.1	flagellar hook-associated protein FlgL	0.782409	0.0388	1	1.28096	0.0017	1
52	FlgE	BC1651	NP_831428.1	flagellar hook protein FlgE	0.641546	0.1182	0	0.505891	0.0886	0
53	FliE	BC1643	NP_831421.1	flagellar hook-basal body protein FliE	-0.943416	0.187	0	0.0143553	0.4956	0
54	FliD	BC1638	NP_831416.1	flagellar capping protein	0.526069	0.0632	0	1.22033	0.0007	1
55	FlgG	BC1671	NP_831446.1	flagellar basal body rod protein FlgG	-0.577767	0.2284	0	0.411426	0.2427	0
56	FlgC	BC1642	NP_831420.1	flagellar basal body rod protein FlgC	0.201634	0.3446	0	0.799087	0.1016	0
57	FlgD	BC1650	NP_831427.1	flagellar basal body rod modification protein	0.687061	0.0616	0	-0.0291463	0.4834	0
58	FlgB	BC1641	NP_831419.1	flagellar basal body rod protein FlgB	0.111031	0.4112	0	0.903038	0.0104	1
				Metabolism
59	Eno	BC5135	NP_834803.1	phosphopyruvate hydratase	-1.152	0.0119	1	-0.120294	0.385	0
60	BkdR	BC4163	NP_833878.1	phosphate butyryltransferase	-1.8365	0.0737	0	-1.51457	0.1082	0
61	Pfk	BC4600	NP_834306.1	6-phosphofructokinase	-0.888969	0.0402	1	-0.184425	0.3765	0
62	PykA	BC4599	NP_834305.1	pyruvate kinase	-0.152003	0.4286	0	-4.64386	0.0108	1
63	Pgi	BC4898	NP_834571.1	glucose-6-phosphate isomerase	-1	0.0359	1	0.0143553	0.4929	0
64	AtpA	BC3230	NP_832971.1	F0F1 ATP synthase subunit alpha	-0.0291463	0.4484	0	1.75275	0.0018	1
65	GapA	BC5140	NP_834805.1	glyceraldehyde-3-phosphate dehydrogenase	-0.621488	0.1439	0	-2.94342	0.0014	1
66	LdhB	BC4870	NP_834568.1	L-lactate dehydrogenase	0.773996	0.3007	0	-0.666576	0.187	0
67	AdhA	BC2220	NP_831985.1	alcohol dehydrogenase	0	NaN	0	-0.666576	0.187	0
68	PtA	BC5387	NP_835048.1	phosphotransacetylase	-1.55639	0.0119	1	-2.12029	0.0286	1
69	PhdD	BC3970	NP_833689.1	dihydrolipoamide dehydrogenase	0	NaN	0	-0.168123	0.4404	0
70	AdhE	BC4365	NP_834077.1	bifunctional acetaldehyde-CoA/alcohol dehydrogenase	2.40871	0.1065	0	0	NaN	0
71	GapN	BC0868	NP_830654.1	NADP-dependent glyceraldehyde-3-phosphate dehydrogenase	-3.64386	0.0001	1	-1.32193	0.0539	0
83	FbA	BC5335	NP_834997.1	fructose-bisphosphate aldolase	-0.761213	0.2978	0	-3.64386	0.0272	1
84	QoxA	BC0698	NP_830511.1	cytochrome aa3 quinol oxidase polypeptide II	-0.454032	0.3595	0	-2.47393	0.0673	0
87	Hpr	BC4049	NP_833767.1	phosphocarrier protein HPr	-2.39593	0.0288	1	-1.18442	0.0793	0
88	Bdh	BC0668	NP_830481.1	(R,R)-butanediol dehydrogenase	-3.32193	0.0595	0	-3.64386	0.0183	1
91	PtsA	BC4048	NP_833766.1	phosphoenolpyruvate-protein phosphotransferase	-2.12029	0.0581	0	-3.18442	0.0032	1
152	SfcA	BC4604	NP_834310.1	NAD-dependent malic enzyme	-0.862496	0.187	0	-1.59946	0.0363	1
32	FabZ	BC5280	NP_834943.1	(3R)-hydroxymyristoyl-ACP dehydratase	-1.64386	0.0609	0	-1.08927	0.1207	0
72	GdhA	BC4162	NP_833877.1	leucine dehydrogenase	-1.78588	0.0379	1	-2.39593	0.0808	0
73	-	BC4366	NP_834078.1	cystathionine beta-lyase	0.15056	0.4473	0	-2	0.0248	1
74	AdsS	BC5468	NP_835123.1	adenylosuccinate synthetase	-1.8365	0.037	1	-1.152	0.2024	0
75	NdK	BC1515	NP_831294.1	nucleoside diphosphate kinase	-0.0740006	0.4021	0	-0.599462	0.1586	0
76	GlmS	BC0188	NP_830056.1	phosphoglucosamine mutase	-1.32193	0.0576	0	-3.8365	0.0001	1
86	BC3799	BC3799	NP_833521.1	aspartate-semialdehyde dehydrogenase	-2.55639	0.0785	0	-3.18442	0.0098	1
89	AlD	BC4623	NP_834329.1	alanine dehydrogenase	-0.943416	0.187	0	-3.18442	0.1015	0
92	BC1542	BC1542	NP_831321.1	aspartate alpha-decarboxylase	0	NaN	0	-2.39593	0.0585	0
118	BC1415	BC1415	NP_831195.1	glycerate dehydrogenase	0	NaN	0	-0.577767	0.3483	0
144	BC0071	BC0071	NP_829966.1	hypoxanthine-guanine phosphoribosyltransferase	-0.234465	0.4248	0	-3.47393	0	1
145	DeoD	BC1463	NP_831242.1	purine nucleoside phosphorylase	-2.55639	0.0165	1	-1.05889	0.185	0
146	BC0015	BC0015	NP_829919.1	pyridoxine biosynthesis protein	-1.78588	0.007	1	-3.64386	0.0035	1
147	BC3981	BC3981	NP_833700.1	tetrahydrodipicolinate N-acetyltransferase	0	NaN	0	-3.32193	0.0023	1
148	BC0344	BC0344	NP_830183.1	1-pyrroline-5-carboxylate dehydrogenase	0	NaN	0	-2.39593	0.0585	0
150	RibH	BC4112	NP_833830.1	riboflavin synthase subunit beta	-0.943416	0.187	0	-1.64386	0.0759	0
151	BC4199	BC4199	NP_833913.1	3-dehydroquinate dehydratase	0	NaN	0	-1.25154	0.187	0
153	FabF	BC1174	NP_830960.1	3-oxoacyl-(acyl carrier protein) synthase II	-1.88897	0.0843	0	-1.47393	0.081	0
154	BC3682	BC3682	NP_833410.1	transketolase	0	NaN	0	-2.12029	0.0725	0
155	MoaB	BC4758	NP_834462.1	molybdenum cofactor biosynthesis protein B	-0.943416	0.187	0	-2.25154	0.0213	1
156	BC5371	BC5371	NP_835032.1	spermidine synthase	0	NaN	0	-1.18442	0.0598	0
157	ThiG	BC0749	NP_830539.1	thiazole synthase	0	NaN	0	-2.18442	0.0078	1
158	BC0419	BC0419	NP_830258.1	hydroxyethylthiazole kinase	0	NaN	0	-2.47393	0.1046	0
				Protein folding and stress response
94	KatE	BC1155	NP_830941.1	catalase	0	NaN	0	1.76977	0.187	0
95	AhpC	BC0377	NP_830216.1	Alkyl hydroperoxide reductase C22	-0.943416	0.1538	0	-2.18442	0.0011	1
96	GrpE	BC4313	NP_834025.1	GrpE protein	-1.35845	0.0415	1	-0.37707	0.3347	0
97	GroEL	BC0295	NP_830146.1	chaperonin GroEL	-0.68966	0.2139	0	-2.25154	0.0111	1
98	GroES	BC0294	NP_830145.2	co-chaperonin GroES	-0.577767	0.2832	0	-0.862496	0.2332	0
121	Dps2	BC5044	NP_834714.1	non-specific DNA-binding protein Dps / Iron-binding ferritin-like antioxidant protein / ferroxidase	-2.39593	0.0023	1	-1	0.1649	0
122	Dps1	BC2011	NP_831779.1	non-specific DNA-binding protein Dps / Iron-binding ferritin-like antioxidant protein / ferroxidase	-1	0.0428	1	0	0.4987	0
123	Sod	BC4272	NP_833986.1	superoxide dismutase [Mn]	0	NaN	0	-1.64386	0.187	0
124	Sod	BC5445	NP_835106.1	superoxide dismutase [Mn]	-2.39593	0.0288	1	-0.915936	0.2257	0
125	AhpF	BC0376	NP_830215.1	Alkyl hydroperoxide reductase subunit F	0	NaN	0	-2.39593	0.0244	1
126	TerD	BC0443	NP_830282.1	tellurium resistance protein terD	-2.73697	0.0014	1	-0.971431	0.0644	0
127	MecR1	BC1076	NP_830862.1	methicillin resistance mecR1 protein	0	NaN	0	-0.666576	0.187	0
85	-	BC4521	NP_834230.1	thioredoxin	-2.47393	0.1239	0	-0.971431	0.177	0
81	VanW	BC3533	NP_833266.1	vancomycin B-type resistance protein vanW	-0.217591	0.4262	0	0.344828	0.1382	0
117	Tig	BC4480	NP_834192.1	trigger factor	0.31034	0.2139	0	0.15056	0.4167	0
				Transport
82	OppA	BC1179	NP_830964.1	oligopeptide-binding protein oppA	-1.47393	0.0585	0	1.7866	0.0581	0
93	-	BC0816	NP_830606.1	periplasmic component of efflux system	0	NaN	0	-0.643856	0.187	0
99	-	BC0745	NP_830535.1	hydroxymethylpyrimidine-binding protein	0	NaN	0	1.76977	0.187	0
				Translation
100	RpsS	BC5476	NP_835129.1	30S ribosomal protein S6	-2.32193	0.0083	1	-2.32193	0.0731	0
101	RpsG	BC0126	NP_830007.1	30S ribosomal protein S7	0.565597	0.1997	0	-1.8365	0.0095	1
102	RpsH	BC0145	NP_830025.1	30S ribosomal protein S8	1.70929	0.0586	0	-1.78588	0.0044	1
103	RpsI	BC0165	NP_830044.1	30S ribosomal protein S9	-2.47393	0.187	0	-0.0291463	0.4897	0
104	RpsJ	BC0130	NP_830010.1	30S ribosomal protein S10	0	NaN	0	-2.73697	0.0077	1
105	RplC	BC0131	NP_830011.1	50S ribosomal protein L3	0	NaN	0	-1.08927	0.187	0
106	RplE	BC0143	NP_830023.1	50S ribosomal protein L5	1.05658	0.187	0	-0.761213	0.187	0
107	RplJ	BC0119	NP_830000.1	50S ribosomal protein L10	-0.577767	0.1597	0	-4.32193	0.0019	1
108	RplK	BC5075	NP_834743.1	50S ribosomal protein L11	-0.943416	0.187	0	-2.39593	0.0212	1
109	RplL	BC0120	NP_830001.1	50S ribosomal protein L7/L12	-1.73697	0.0251	1	-1.12029	0.0295	1
110	RpsT	BC4320	NP_834032.1	30S ribosomal protein S20	0	NaN	0	-2	0.0248	1
111	RpiX	BC0142	NP_830022.1	50S ribosomal protein L24	-2.18442	0.0289	1	-0.785875	0.1537	0
112	RpmD	BC0149	NP_830029.1	50S ribosomal protein L30	-1.02915	0.0951	0	-2.39593	0.0212	1
113	Frr	BC3822	NP_833543.1	ribosome recycling factor	-1.55639	0.0422	1	-0.234465	0.4047	0
114	EftU	BC0129	NP_830009.1	elongation factor Tu	0.526069	0.1568	0	-1.94342	0.052	0
115	EftS	BC3824	NP_833545.1	elongation factor Ts	1.26303	0.204	0	-3.05889	0.0068	1
116	EftG	BC0128	NP_830008.1	elongation factor G	0	NaN	0	-1.12029	0.187	0
				Regulation
128	Lytr1	BC5265	NP_834928.1	membrane-bound transcriptional regulator LytR	0.748461	0.2653	0	0.863938	0.1394	0
129	LytR2	BC0801	NP_830591.1	LytR family transcriptional regulator	1.75702	0.187	0	1.57046	0.1028	0
130	LytR3	BC1969	NP_831739.1	LytR family transcriptional regulator	-1.4344	0.0581	0	0.189034	0.4024	0
131	AbrB	BC0042	NP_829939.1	transcription state regulator	-1.152	0.0816	0	-3.32193	0.0005	1
132	RaiA	BC5190	NP_834854.1	sigma (54) modulation protein / SSU ribosomal protein S30P	-2.25154	0.0387	1	-2.64386	0.0161	1
133	CodY	BC3826	NP_833547.1	transcriptional repressor	0	NaN	0	-2.64386	0.0168	1
				Cell-wall/cell surface biogenesis
149	-	BC1331	NP_831113.1	internalin	0	NaN	0	-2	0.187	0
77	FtsI	BC4270	NP_833984.1	penicillin-binding protein	0.189034	0.1447	0	1.73118	0.0232	1
78	YvgJ1	BC2932	NP_832680.1	phosphoglycerol transferase	-0.0291463	0.4617	0	1.25096	0.0251	1
79	YvgJ2	BC5232	NP_834895.1	phosphoglycerol transferase	-0.0291463	0.4631	0	0.704872	0.0011	1
80	YvgJ3	BC1417	NP_831197.1	phosphoglycerol transferase	0.298658	0.3346	0	1.14405	0.187	0
				Cell-related functions
43	SlpA	BC0991	NP_830777.1	S-layer-like domain-containing protein	0.0143553	0.4962	0	-0.0291463	0.4854	0
134	DivlVA	BC3896	NP_833616.1	cell division protein DivIVA	0	NaN	0	-2.05889	0.0603	0
				Information-related process
138	-	BC1510	NP_831289.1	DNA-binding protein HU	-0.184425	0.3972	0	-0.535332	0.2675	0
139	-	BC3728	NP_833453.1	DNA-binding protein HU	-0.234465	0.4224	0	-2.47393	0.0041	1
140	Hfq	BC3713	NP_833439.1	RNA-binding protein Hfq	0	NaN	0	-2.94342	0.0845	0
141	-	BC0158	NP_830037.1	DNA-directed RNA polymerase subunit alpha	0	NaN	0	-1.88897	0.1116	0
142	-	BC5475	NP_835128.1	single-strand DNA-binding protein	-2.12029	0.1019	0	-0.340075	0.3785	0
143	Rph	BC4494	NP_834204.1	ribonuclease PH	-1.47393	0.0585	0	-1.08927	0.187	0
				Unknown categories/functions
90	-	BC2473	NP_832233.1	Beta-lactamase	0	NaN	0	0.378512	0.3655	0
135	-	BC1984	NP_831667.1	Phage protein	3.1127	0.1341	0	4.7703	0.0128	1
136	-	BC4801	NP_834503.1	Phage shock protein A	0	NaN	0	-1.4344	0.187	0
137	-	BC1859	NP_831632.1	Phage protein	2.08066	0.187	0	0	NaN	0
159	-	BC2546	NP_832305.1	unknown	-0.785875	0.3134	0	-0.761213	0.187	0
160	-	BC1012	NP_830798.1	unknown	-0.810966	0.2905	0	-3.47393	0.0028	1
161	-	BC0687	NP_830500.1	unknown	0.263034	0.1565	0	-0.234465	0.342	0
162	-	BC3527	NP_833260.1	unknown	1.70929	0.0586	0	3.26003	0.073	0
163	-	BC3251	NP_832991.1	unknown	-0.0439433	0.4234	0	0.263034	0.2585	0
164	-	BC5360	NP_835021.1	unknown	0.298658	0.1336	0	2.38128	0.0002	1
165	-	BCp0002	NP_829890.1	unknown	-4.05889	0	1	-3.05889	0.007	1
166	-	BC2077	NP_831845.1	unknown	-4.64386	0.0014	1	-0.0144996	0.477	0
167	-	BC4062	NP_833780.1	unknown	0.31034	0.3626	0	0.903038	0.0125	1
168	-	BC3986	NP_833705.1	unknown	0	NaN	0	-1.64386	0.187	0
169	-	BCp0010	NP_829898.1	unknown	-1.47393	0.0586	0	-2.12029	0.127	0
170	-	BC2705	NP_832458.1	unknown	-1.88897	0.0843	0	-3.64386	0.0027	1
(a) Colors of the fold change and pvalue cells depend on the fold change intensity (scale at top of the Table)
(b) Results are detailled in the corresponding sheet of this excel file
